# Supplementary material for: Inorganic nitrogen inhibits symbiotic nitrogen fixation through blocking NRAMP2-mediated iron delivery in soybean nodules
Source: Nat Commun. 2024 Oct 17;15:8946. doi: 10.1038/s41467-024-53325-y (PMC11484902; doi:10.1038/s41467-024-53325-y)
Supplement: Supplementary file 4 — Supplementary Data 1 [file 41467_2024_53325_MOESM4_ESM.xlsx]

## Sheet: HN DEGs
Gene_id	HN	CK	log2FoldChange	pval	padj	Gene Name	Blast swiss prot
Glyma.01G006000	534.563	84.013	2.6697	2.2703e-08	3.3325e-06	--	-//-
Glyma.01G006200	13933.8	6790.12	1.0371	2.3135e-07	2.527e-05	--	-//-
Glyma.01G006300	218.501	96.6569	1.1767	0.0014994	0.02843	--	-//-
Glyma.01G010700	30.8564	8.79568	1.8107	0.00032696	0.0088608	--	sp|Q39214|RPM1_ARATH Disease resistance protein RPM1 OS=Arabidopsis thaliana GN=RPM1 PE=1 SV=1//1.67285e-134
Glyma.01G017700	4457.52	1983.96	1.1679	1.7861e-09	3.9956e-07	--	-//-
Glyma.01G025800	281.471	113.494	1.3104	0.0013028	0.025503	--	-//-
Glyma.01G031900	14185.5	4572	1.6335	8.0025e-05	0.0029648	--	sp|Q9LRA7|TPS9_ARATH Probable alpha,alpha-trehalose-phosphate synthase [UDP-forming] 9 OS=Arabidopsis thaliana GN=TPS9 PE=2 SV=1//0
Glyma.01G048700	150.224	41.8533	1.8437	6.6299e-11	2.1827e-08	--	sp|Q8LPN7|RNG1L_ARATH E3 ubiquitin-protein ligase RING1-like OS=Arabidopsis thaliana GN=At3g19950 PE=1 SV=1//1.28118e-23
Glyma.01G050900	23.4572	5.01177	2.2266	0.00045737	0.011535	--	sp|Q9XI73|PNSL2_ARATH Photosynthetic NDH subunit of lumenal location 2, chloroplastic OS=Arabidopsis thaliana GN=PNSL2 PE=1 SV=1//7.52862e-60
Glyma.01G051300	881.643	316.113	1.4798	7.265e-09	1.2903e-06	--	sp|O49255|NAC29_ARATH NAC transcription factor 29 OS=Arabidopsis thaliana GN=NAC029 PE=2 SV=1//3.65592e-108
Glyma.01G091800	257.878	110.159	1.2271	0.00058201	0.013824	--	sp|Q93ZF5|PHO11_ARATH Phosphate transporter PHO1 homolog 1 OS=Arabidopsis thaliana GN=PHO1-H1 PE=2 SV=1//0
Glyma.01G096000	4811.72	1771.26	1.4418	3.5493e-12	1.7155e-09	--	-//-
Glyma.01G102300	568.944	176.22	1.6909	4.9723e-14	3.9891e-11	--	-//-
Glyma.01G105600	131.812	54.1156	1.2844	8.9778e-06	0.00051447	--	-//-
Glyma.01G112900	148.132	67.379	1.1365	3.3542e-05	0.0015021	--	sp|Q9FF86|DCR_ARATH BAHD acyltransferase DCR OS=Arabidopsis thaliana GN=DCR PE=2 SV=1//6.89056e-58
Glyma.01G129500	259.542	108.178	1.2626	0.00011045	0.0037872	--	-//-
Glyma.01G131800	422.448	191.462	1.1417	5.4065e-07	5.1657e-05	--	sp|Q9LZW3|PUB16_ARATH U-box domain-containing protein 16 OS=Arabidopsis thaliana GN=PUB16 PE=2 SV=1//0
Glyma.01G132000	1001	458.621	1.1261	1.3757e-07	1.5924e-05	--	sp|Q9SCU5|WNK5_ARATH Probable serine/threonine-protein kinase WNK5 OS=Arabidopsis thaliana GN=WNK5 PE=1 SV=2//0
Glyma.01G132100	200.003	87.3634	1.1949	3.6834e-06	0.00024803	--	-//-
Glyma.01G144300	1215.43	462.41	1.3942	3.0696e-11	1.1159e-08	--	sp|Q9FYK2|CML25_ARATH Probable calcium-binding protein CML25 OS=Arabidopsis thaliana GN=CML25 PE=2 SV=1//9.33972e-26
Glyma.01G151600	504.529	198.278	1.3474	5.7358e-09	1.0591e-06	--	sp|Q6DBP4|PAE8_ARATH Pectin acetylesterase 8 OS=Arabidopsis thaliana GN=PAE8 PE=2 SV=1//0
Glyma.01G161200	676.304	318.754	1.0852	0.00027785	0.0078544	--	sp|Q292F9|GDAP2_DROPS Protein GDAP2 homolog OS=Drosophila pseudoobscura pseudoobscura GN=GA15091 PE=3 SV=1//3.9496e-13
Glyma.01G161500	218.948	98.8573	1.1472	0.0019902	0.035185	--	sp|Q38853|STR15_ARATH Rhodanese-like domain-containing protein 15, chloroplastic OS=Arabidopsis thaliana GN=STR15 PE=2 SV=1//1.37649e-53
Glyma.01G169400	85.7161	42.2869	1.0194	0.0012275	0.024347	--	sp|Q9FH57|GATA5_ARATH GATA transcription factor 5 OS=Arabidopsis thaliana GN=GATA5 PE=2 SV=1//1.56677e-72
Glyma.01G177900	1458.83	674.817	1.1122	0.00096067	0.020273	--	sp|Q9LVR1|U72E2_ARATH UDP-glycosyltransferase 72E2 OS=Arabidopsis thaliana GN=UGT72E2 PE=1 SV=1//2.62468e-140
Glyma.01G178500	99.8253	26.896	1.892	0.00016319	0.005119	--	sp|O64823|MCU2_ARATH Calcium uniporter protein 2, mitochondrial OS=Arabidopsis thaliana GN=At2g23790 PE=2 SV=1//4.54997e-105
Glyma.01G181800	3294.21	1628.02	1.0168	1.5647e-06	0.00012353	--	sp|O49858|C82A3_SOYBN Cytochrome P450 82A3 OS=Glycine max GN=CYP82A3 PE=2 SV=1//0
Glyma.01G203300	256.508	125.52	1.0311	1.4516e-05	0.00075897	--	sp|Q9FHE4|BRG1_ARATH BOI-related E3 ubiquitin-protein ligase 1 OS=Arabidopsis thaliana GN=BRG1 PE=1 SV=1//1.03813e-14
Glyma.01G205700	81.1358	37.9985	1.0944	0.00093352	0.019853	--	sp|A6T923|HPXO_KLEP7 FAD-dependent urate hydroxylase OS=Klebsiella pneumoniae subsp. pneumoniae (strain ATCC 700721 / MGH 78578) GN=hpxO PE=1 SV=1//4.59304e-22
Glyma.01G210200	881.37	326.598	1.4322	3.9588e-11	1.4062e-08	--	sp|Q8VYK7|ATG8F_ARATH Autophagy-related protein 8f OS=Arabidopsis thaliana GN=ATG8F PE=2 SV=1//1.30619e-59
Glyma.01G210500	203.624	9.94271	4.3561	1.6781e-18	2.9603e-15	--	sp|Q05085|PTR7_ARATH Protein NRT1/ PTR FAMILY 6.3 OS=Arabidopsis thaliana GN=NPF6.3 PE=1 SV=1//0
Glyma.01G211300	1924.86	741.256	1.3767	9.885e-12	4.1814e-09	--	sp|P17407|21KD_DAUCA 21 kDa protein OS=Daucus carota PE=2 SV=1//1.83584e-48
Glyma.01G213700	96.5595	45.8685	1.0739	0.00040304	0.010416	--	sp|Q9LQ10|1A110_ARATH Probable aminotransferase ACS10 OS=Arabidopsis thaliana GN=ACS10 PE=1 SV=1//0
Glyma.01G218200	14.2347	1.10415	3.6884	0.00018424	0.005666	--	sp|Q9SH27|LOR4_ARATH Protein LURP-one-related 4 OS=Arabidopsis thaliana GN=At1g63410 PE=3 SV=1//4.53585e-43
Glyma.01G224400	59.3456	18.7197	1.6646	3.6161e-05	0.0015979	--	sp|O04619|ADNT1_ARATH Mitochondrial adenine nucleotide transporter ADNT1 OS=Arabidopsis thaliana GN=ADNT1 PE=2 SV=1//5.26178e-175
Glyma.02G022000	6456.77	2682.15	1.2674	6.603e-07	6.1083e-05	--	sp|O64511|TLOV1_ARATH Protein TWIN LOV 1 OS=Arabidopsis thaliana GN=TLP1 PE=1 SV=2//2.03784e-124
Glyma.02G033500	2979.72	1346.35	1.1461	0.00067713	0.015606	--	sp|Q9LRA7|TPS9_ARATH Probable alpha,alpha-trehalose-phosphate synthase [UDP-forming] 9 OS=Arabidopsis thaliana GN=TPS9 PE=2 SV=1//0
Glyma.02G034000	470.177	131.722	1.8357	3.2743e-08	4.5615e-06	--	sp|Q8S528|AL2B7_ARATH Aldehyde dehydrogenase family 2 member B7, mitochondrial OS=Arabidopsis thaliana GN=ALDH2B7 PE=2 SV=2//0
Glyma.02G039000	490.842	128.123	1.9377	3.367e-17	4.896e-14	--	-//-
Glyma.02G042200	298.719	120.875	1.3053	5.9227e-08	7.6553e-06	--	sp|Q9SEY5|AAE2_ARATH Probable acyl-activating enzyme 2 OS=Arabidopsis thaliana GN=AAE2 PE=2 SV=1//0
Glyma.02G042300	396.982	173.776	1.1918	0.00025678	0.0073541	--	sp|Q9CAZ7|SSL5_ARATH Protein STRICTOSIDINE SYNTHASE-LIKE 5 OS=Arabidopsis thaliana GN=SSL5 PE=2 SV=1//1.82827e-117
Glyma.02G058800	1789.21	818.197	1.1288	2.615e-05	0.0012454	--	sp|P42774|GBF1_ARATH G-box-binding factor 1 OS=Arabidopsis thaliana GN=GBF1 PE=2 SV=2//2.84001e-88
Glyma.02G059500	98.079	8.16867	3.5858	3.1988e-05	0.0014508	--	sp|Q95XZ6|LAAT1_CAEEL Lysosomal amino acid transporter 1 OS=Caenorhabditis elegans GN=laat-1 PE=1 SV=2//1.30505e-09
Glyma.02G079800	32.5146	6.85209	2.2465	2.1533e-05	0.001058	--	sp|Q96520|PER12_ARATH Peroxidase 12 OS=Arabidopsis thaliana GN=PER12 PE=1 SV=1//5.43266e-41
Glyma.02G080200	234.18	49.4287	2.2442	0.00093395	0.019853	--	sp|Q70II3|EF110_ARATH Ethylene-responsive transcription factor ERF110 OS=Arabidopsis thaliana GN=ERF110 PE=2 SV=2//1.30741e-24
Glyma.02G082500	55.1239	10.2096	2.4328	0.0016474	0.030491	--	sp|Q9M2C0|VITH4_ARATH Vacuolar iron transporter homolog 4 OS=Arabidopsis thaliana GN=At3g43660 PE=2 SV=1//8.24983e-90
Glyma.02G085700	43.7522	17.5121	1.321	0.0010629	0.021796	--	sp|Q8LF21|DRP1C_ARATH Dynamin-related protein 1C OS=Arabidopsis thaliana GN=DRP1C PE=1 SV=2//0
Glyma.02G098800	893.429	373.43	1.2585	8.6369e-05	0.0031324	--	sp|Q9FGT7|ARR18_ARATH Two-component response regulator ARR18 OS=Arabidopsis thaliana GN=ARR18 PE=2 SV=2//1.12899e-12
Glyma.02G100000	343.732	73.0278	2.2348	1.1046e-09	2.6911e-07	--	sp|Q9S713|STT7_ARATH Serine/threonine-protein kinase STN7, chloroplastic OS=Arabidopsis thaliana GN=STN7 PE=1 SV=1//0
Glyma.02G108300	5499.24	2356.84	1.2224	0.00014009	0.0045267	--	sp|P0CH30|RING1_GOSHI E3 ubiquitin-protein ligase RING1 OS=Gossypium hirsutum GN=RING1 PE=1 SV=1//7.0122e-22
Glyma.02G109800	1848.61	809.349	1.1916	2.4933e-09	5.1793e-07	--	sp|O49255|NAC29_ARATH NAC transcription factor 29 OS=Arabidopsis thaliana GN=NAC029 PE=2 SV=1//2.17915e-107
Glyma.02G131500	2295.18	778.186	1.5604	6.3797e-07	5.9371e-05	--	sp|Q9LDD8|MCCB_ARATH Methylcrotonoyl-CoA carboxylase beta chain, mitochondrial OS=Arabidopsis thaliana GN=MCCB PE=2 SV=1//0
Glyma.02G131600	115.461	38.6073	1.5805	1.3001e-06	0.00010707	--	sp|Q8VY09|DJ1C_ARATH Protein DJ-1 homolog C OS=Arabidopsis thaliana GN=DJ1C PE=2 SV=1//4.09679e-16
Glyma.02G135900	351.308	168.047	1.0639	3.5505e-06	0.00024189	--	sp|Q9C899|F6H2_ARATH Feruloyl CoA ortho-hydroxylase 2 OS=Arabidopsis thaliana GN=F6&apos;H2 PE=1 SV=1//7.28183e-49
Glyma.02G136200	1129.6	495.883	1.1877	1.208e-06	0.00010018	--	sp|Q7XZQ7|FL3H_PETCR Flavanone 3-dioxygenase OS=Petroselinum crispum GN=FHT PE=1 SV=1//5.56367e-36
Glyma.02G136300	3914.6	1647.28	1.2488	0.00016051	0.0050497	--	sp|Q39110|GAOX1_ARATH Gibberellin 20 oxidase 1 OS=Arabidopsis thaliana GN=GA20OX1 PE=2 SV=2//9.68295e-54
Glyma.02G136700	7696.64	3112.15	1.3063	3.7815e-11	1.3535e-08	--	-//-
Glyma.02G141700	878.467	411.633	1.0936	2.3813e-07	2.5889e-05	--	sp|Q41387|PSBW_SPIOL Photosystem II reaction center W protein, chloroplastic OS=Spinacia oleracea GN=psbW PE=1 SV=1//2.30568e-30
Glyma.02G145100	101.05	45.91	1.1382	0.00017969	0.0055444	--	sp|Q9SV13|SUT31_ARATH Sulfate transporter 3.1 OS=Arabidopsis thaliana GN=SULTR3;1 PE=2 SV=1//0
Glyma.02G145300	1127.19	391.387	1.5261	0.0020553	0.036021	--	sp|Q42777|MCCA_SOYBN Methylcrotonoyl-CoA carboxylase subunit alpha, mitochondrial OS=Glycine max GN=MCCA PE=1 SV=2//0
Glyma.02G148200	378.213	121.427	1.6391	5.5639e-05	0.0022423	--	sp|P13917|7SB1_SOYBN Basic 7S globulin OS=Glycine max GN=BG PE=1 SV=2//2.12382e-86
Glyma.02G201100	162.014	51.3745	1.657	0.00011469	0.0038772	--	sp|C6T2E7|CASP1_SOYBN Casparian strip membrane protein 1 OS=Glycine max PE=2 SV=1//2.62983e-54
Glyma.02G201200	113.203	34.1907	1.7272	0.001627	0.030222	--	sp|C6TFL9|CASP2_SOYBN Casparian strip membrane protein 2 OS=Glycine max PE=2 SV=1//4.53747e-83
Glyma.02G213700	128.317	27.0632	2.2453	1.0108e-06	8.5988e-05	--	sp|Q94CE3|BCA5_ARATH Beta carbonic anhydrase 5, chloroplastic OS=Arabidopsis thaliana GN=BCA5 PE=2 SV=1//3.00436e-16
Glyma.02G218200	347.978	170.938	1.0255	1.5359e-05	0.00079406	--	-//-
Glyma.02G228300	264.006	38.1618	2.7904	4.3422e-25	2.8864e-21	--	sp|Q40541|NPK1_TOBAC Mitogen-activated protein kinase kinase kinase NPK1 OS=Nicotiana tabacum GN=NPK1 PE=1 SV=1//7.92119e-39
Glyma.02G239500	1982.58	679.278	1.5453	0.0015515	0.02924	--	sp|Q9FFE6|AAE5_ARATH Probable acyl-activating enzyme 5, peroxisomal OS=Arabidopsis thaliana GN=AAE5 PE=2 SV=1//0
Glyma.02G239800	421.466	29.5953	3.832	3.9775e-12	1.8695e-09	--	-//-
Glyma.02G255000	11830.9	5384.3	1.1357	1.4052e-08	2.2227e-06	--	sp|P25794|PIP2_PEA Probable aquaporin PIP-type 7a OS=Pisum sativum GN=TRG-31 PE=2 SV=2//5.49019e-10
Glyma.02G255200	320.145	94.4111	1.7617	3.17e-06	0.0002194	--	-//-
Glyma.02G262500	6810.76	2518.98	1.435	0.0012648	0.024938	--	sp|Q948P5|FRI4_SOYBN Ferritin-4, chloroplastic OS=Glycine max PE=1 SV=2//9.27688e-119
Glyma.02G275900	12773	3468.29	1.8808	1.4965e-12	8.0969e-10	--	sp|Q2V452|CIPK3_ARATH CBL-interacting serine/threonine-protein kinase 3 OS=Arabidopsis thaliana GN=CIPK3 PE=1 SV=2//0
Glyma.02G280200	209.783	65.3991	1.6816	3.1959e-10	8.7474e-08	--	sp|Q9LFC5|PP360_ARATH Pentatricopeptide repeat-containing protein At5g01110 OS=Arabidopsis thaliana GN=At5g01110 PE=2 SV=1//1.36788e-06
Glyma.02G288500	220.732	62.027	1.8313	5.0893e-12	2.3446e-09	--	sp|P49299|CYSZ_CUCMA Citrate synthase, glyoxysomal OS=Cucurbita maxima PE=1 SV=1//0
Glyma.02G297100	77.9734	6.64185	3.5533	4.73e-11	1.6425e-08	--	sp|Q9M9C5|Y1680_ARATH Probable leucine-rich repeat receptor-like protein kinase At1g68400 OS=Arabidopsis thaliana GN=At1g68400 PE=2 SV=1//5.1647e-66
Glyma.02G297200	278.619	134.567	1.05	6.8099e-06	0.00040729	--	sp|Q6ICW6|WNK11_ARATH Probable serine/threonine-protein kinase WNK11 OS=Arabidopsis thaliana GN=WNK11 PE=2 SV=1//5.76008e-172
Glyma.02G307400	70.3938	26.5896	1.4046	8.5687e-05	0.0031174	--	-//-
Glyma.03G014000	50.9577	21.1196	1.2707	0.001272	0.025059	--	sp|Q9ZTZ7|KEA1_ARATH K(+) efflux antiporter 1, chloroplastic OS=Arabidopsis thaliana GN=KEA1 PE=1 SV=2//0
Glyma.03G022800	654.926	152.604	2.1015	3.9868e-16	4.7566e-13	--	sp|Q0DJV6|CML18_ORYSJ Probable calcium-binding protein CML18 OS=Oryza sativa subsp. japonica GN=CML18 PE=2 SV=1//1.44704e-22
Glyma.03G029900	206.145	31.6234	2.7046	9.2596e-11	2.8917e-08	--	sp|Q9LIP4|C71BX_ARATH Cytochrome P450 71B36 OS=Arabidopsis thaliana GN=CYP71B36 PE=3 SV=1//2.58026e-138
Glyma.03G036700	1170.25	487.269	1.264	7.9433e-10	2.0421e-07	--	sp|Q9LZW3|PUB16_ARATH U-box domain-containing protein 16 OS=Arabidopsis thaliana GN=PUB16 PE=2 SV=1//1.03155e-172
Glyma.03G050100	390.309	93.2572	2.0653	0.0019667	0.034808	--	sp|Q94IC4|FRI2_SOYBN Ferritin-2, chloroplastic OS=Glycine max PE=2 SV=1//6.03536e-14
Glyma.03G056400	4286.67	1841.91	1.2187	1.3269e-06	0.0001087	--	sp|Q96329|ACOX4_ARATH Acyl-coenzyme A oxidase 4, peroxisomal OS=Arabidopsis thaliana GN=ACX4 PE=1 SV=1//0
Glyma.03G067200	399.323	183.624	1.1208	7.9344e-07	7.1332e-05	--	-//-
Glyma.03G070200	1256.19	512.46	1.2935	0.00054005	0.013095	--	sp|Q9SAV3|ODBB1_ARATH 2-oxoisovalerate dehydrogenase subunit beta 1, mitochondrial OS=Arabidopsis thaliana GN=BCDH BETA1 PE=2 SV=1//0
Glyma.03G078200	98.9336	46.4768	1.09	0.0017254	0.031596	--	sp|Q9FF86|DCR_ARATH BAHD acyltransferase DCR OS=Arabidopsis thaliana GN=DCR PE=2 SV=1//2.24082e-55
Glyma.03G109800	12.9134	1.82518	2.8228	0.0017008	0.031255	--	sp|Q9FJN9|PABN2_ARATH Polyadenylate-binding protein 2 OS=Arabidopsis thaliana GN=PABN2 PE=1 SV=1//5.8297e-18
Glyma.03G117800	433.075	193.865	1.1596	1.0757e-06	9.0516e-05	--	-//-
Glyma.03G126800	1267.32	400.204	1.663	4.412e-06	0.00028632	--	sp|Q8RY82|FB121_ARATH F-box protein At2g32560 OS=Arabidopsis thaliana GN=At2g32560 PE=2 SV=1//6.89494e-75
Glyma.03G126900	230.758	58.6457	1.9763	2.8742e-08	4.0774e-06	--	sp|Q8RY82|FB121_ARATH F-box protein At2g32560 OS=Arabidopsis thaliana GN=At2g32560 PE=2 SV=1//1.48548e-52
Glyma.03G129200	94.1327	45.4871	1.0492	0.00056711	0.013607	--	sp|P17817|P5CR_SOYBN Pyrroline-5-carboxylate reductase OS=Glycine max PE=2 SV=1//1.06653e-100
Glyma.03G148800	171.139	53.7452	1.671	3.4855e-05	0.001552	--	sp|Q8RXC8|RBK2_ARATH Receptor-like cytosolic serine/threonine-protein kinase RBK2 OS=Arabidopsis thaliana GN=RBK2 PE=1 SV=1//1.77259e-128
Glyma.03G168000	79.5745	31.598	1.3325	5.9435e-05	0.0023597	--	sp|Q76CU2|PDR1_TOBAC Pleiotropic drug resistance protein 1 OS=Nicotiana tabacum GN=PDR1 PE=2 SV=1//2.97754e-18
Glyma.03G186300	1144.41	530.981	1.1079	1.2238e-07	1.438e-05	--	sp|Q8L850|PI5K9_ARATH Phosphatidylinositol 4-phosphate 5-kinase 9 OS=Arabidopsis thaliana GN=PIP5K9 PE=1 SV=2//0
Glyma.03G189100	226.083	41.3677	2.4503	9.3936e-07	8.1244e-05	--	sp|Q9FFN2|GLYT3_ARATH Probable glycosyltransferase At5g03795 OS=Arabidopsis thaliana GN=At5g03795 PE=3 SV=2//0
Glyma.03G205400	356.347	87.0119	2.034	8.9352e-17	1.1237e-13	--	sp|Q9FG13|CXE15_ARATH Probable carboxylesterase 15 OS=Arabidopsis thaliana GN=CXE15 PE=2 SV=1//3.16676e-105
Glyma.03G219000	184.625	64.4943	1.5174	1.5384e-08	2.3547e-06	--	sp|F4JKK0|SUD1_ARATH Probable E3 ubiquitin ligase SUD1 OS=Arabidopsis thaliana GN=SUD1 PE=1 SV=1//4.31036e-08
Glyma.03G219100	567.551	151.243	1.9079	1.7998e-09	4.0071e-07	--	sp|O22267|CKI1_ARATH Histidine kinase CKI1 OS=Arabidopsis thaliana GN=CKI1 PE=1 SV=1//0
Glyma.03G219400	986.278	469.131	1.072	4.1559e-07	4.1057e-05	--	sp|Q9LZP9|CP122_ARATH Calvin cycle protein CP12-2, chloroplastic OS=Arabidopsis thaliana GN=CP12-2 PE=1 SV=1//3.26165e-40
Glyma.03G219900	218.869	105.471	1.0532	3.8535e-05	0.0016789	--	sp|Q8S4W7|GAI1_VITVI DELLA protein GAI1 OS=Vitis vinifera GN=GAI1 PE=2 SV=1//6.97366e-44
Glyma.03G241500	1391.64	459.712	1.598	9.2327e-06	0.00052842	--	sp|Q3ECP7|ERDL5_ARATH Sugar transporter ERD6-like 5 OS=Arabidopsis thaliana GN=At1g54730 PE=2 SV=2//0
Glyma.03G247100	2063.9	445.912	2.2105	3.2713e-26	2.537e-22	--	sp|Q99090|CPRF2_PETCR Light-inducible protein CPRF2 OS=Petroselinum crispum GN=CPRF2 PE=2 SV=2//4.97284e-100
Glyma.03G253700	178.583	24.539	2.8634	4.9139e-05	0.002027	--	-//-
Glyma.03G255100	1385.48	579.14	1.2584	1.3477e-09	3.1995e-07	--	sp|Q40784|AAPC_CENCI Putative glucose-6-phosphate 1-epimerase OS=Cenchrus ciliaris PE=2 SV=1//2.20956e-145
Glyma.03G256600	276.693	113.246	1.2888	1.0901e-07	1.3105e-05	--	sp|Q9SEV0|BAN_ARATH Anthocyanidin reductase OS=Arabidopsis thaliana GN=BAN PE=1 SV=2//8.24116e-53
Glyma.04G021200	354.126	165.456	1.0978	1.5903e-06	0.00012479	--	sp|Q8L9W3|ATL23_ARATH E3 ubiquitin-protein ligase ATL23 OS=Arabidopsis thaliana GN=ATL23 PE=1 SV=2//6.01924e-44
Glyma.04G030900	2761.78	1122.18	1.2993	6.5351e-08	8.3002e-06	--	-//-
Glyma.04G037700	706.212	287.131	1.2984	1.3851e-09	3.2715e-07	--	-//-
Glyma.04G050200	4057.22	1376.98	1.559	2.8095e-14	2.3345e-11	--	sp|O82804|ELF3_ARATH Protein EARLY FLOWERING 3 OS=Arabidopsis thaliana GN=ELF3 PE=1 SV=1//2.98592e-93
Glyma.04G050300	8227.89	2564.8	1.6817	2.1023e-11	8.0181e-09	--	sp|O82307|C3H23_ARATH Zinc finger CCCH domain-containing protein 23 OS=Arabidopsis thaliana GN=At2g25900 PE=2 SV=1//2.05386e-58
Glyma.04G059800	186.585	55.2795	1.755	5.7043e-11	1.9095e-08	--	sp|O49931|TIC55_PEA Protein TIC 55, chloroplastic OS=Pisum sativum GN=TIC55 PE=1 SV=1//0
Glyma.04G066300	149.371	57.6643	1.3732	2.2386e-06	0.00016378	--	sp|Q93WC4|IAA29_ARATH Auxin-responsive protein IAA29 OS=Arabidopsis thaliana GN=IAA29 PE=2 SV=2//1.53665e-30
Glyma.04G076000	17119.3	5485.42	1.6419	8.1332e-17	1.0512e-13	--	-//-
Glyma.04G077000	147.431	37.2626	1.9842	0.00012787	0.0042198	--	sp|Q5HZP1|RNH2B_XENLA Ribonuclease H2 subunit B OS=Xenopus laevis GN=rnaseh2b PE=2 SV=1//3.05772e-18
Glyma.04G089000	84.2364	30.0856	1.4854	0.00020183	0.0060629	--	sp|Q8GXM8|MATE7_ARATH MATE efflux family protein 7 OS=Arabidopsis thaliana GN=DTXL3 PE=2 SV=1//3.38167e-57
Glyma.04G089100	20.6539	4.03526	2.3557	0.00025245	0.00726	--	-//-
Glyma.04G123100	4131.55	1825.25	1.1786	7.6851e-09	1.3494e-06	--	-//-
Glyma.04G133000	14.1597	2.59321	2.449	0.0019601	0.034718	--	-//-
Glyma.04G147100	34.5252	10.7916	1.6777	0.00075295	0.016868	--	sp|Q9SUD4|TET7_ARATH Tetraspanin-7 OS=Arabidopsis thaliana GN=TET7 PE=2 SV=1//2.36702e-80
Glyma.04G147700	28344.1	12565.7	1.1736	8.6836e-09	1.4965e-06	--	sp|O48782|HMOX1_ARATH Heme oxygenase 1, chloroplastic OS=Arabidopsis thaliana GN=HO1 PE=1 SV=2//2.7731e-126
Glyma.04G180800	460.571	203.759	1.1766	3.5723e-07	3.6135e-05	--	-//-
Glyma.04G195300	3650.6	1365.66	1.4185	2.2242e-12	1.1017e-09	--	sp|Q8LBB2|KING1_ARATH SNF1-related protein kinase regulatory subunit gamma-1 OS=Arabidopsis thaliana GN=KING1 PE=1 SV=2//0
Glyma.04G199400	273.004	125.875	1.1169	3.1733e-06	0.0002194	--	-//-
Glyma.04G215500	605.578	299.325	1.0166	2.9764e-06	0.00020889	--	sp|D3ZHP7|ULK3_RAT Serine/threonine-protein kinase ULK3 OS=Rattus norvegicus GN=Ulk3 PE=3 SV=1//3.6832e-12
Glyma.04G215800	346.423	168.219	1.0422	9.5567e-06	0.00054362	--	sp|P49107|PSAN_ARATH Photosystem I reaction center subunit N, chloroplastic OS=Arabidopsis thaliana GN=PSAN PE=1 SV=2//3.10466e-10
Glyma.04G225500	59.9071	20.4096	1.5535	2.4273e-05	0.0011681	--	-//-
Glyma.04G228400	920.742	311.319	1.5644	2.5343e-13	1.5935e-10	--	sp|P19954|PRSP1_SPIOL Ribosome-binding factor PSRP1, chloroplastic OS=Spinacia oleracea GN=PSRP1 PE=1 SV=2//1.32827e-113
Glyma.04G239900	283.577	127.581	1.1523	1.8607e-06	0.00014055	--	sp|Q6NLQ3|GLTP2_ARATH Glycolipid transfer protein 2 OS=Arabidopsis thaliana GN=GLTP2 PE=2 SV=1//6.71586e-71
Glyma.04G241000	82.5694	41.2412	1.0015	0.0014331	0.027533	--	sp|O49292|PPD4_ARATH PsbP domain-containing protein 4, chloroplastic OS=Arabidopsis thaliana GN=PPD4 PE=1 SV=2//7.64523e-121
Glyma.04G247800	323.825	110.337	1.5533	3.757e-08	5.0968e-06	--	sp|O80366|ARR9_ARATH Two-component response regulator ARR9 OS=Arabidopsis thaliana GN=ARR9 PE=1 SV=1//4.04976e-50
Glyma.04G251000	334.832	118.49	1.4987	2.4232e-05	0.0011681	--	sp|Q9SUF1|WTR31_ARATH WAT1-related protein At4g08290 OS=Arabidopsis thaliana GN=At4g08290 PE=2 SV=1//2.6861e-135
Glyma.04G252100	202.553	88.8623	1.1887	2.897e-06	0.00020424	--	sp|O65639|CSP1_ARATH Cold shock protein 1 OS=Arabidopsis thaliana GN=CSP1 PE=1 SV=1//1.43815e-25
Glyma.04G254300	610.031	169.219	1.85	3.0159e-05	0.0013894	--	sp|Q84WV0|GLYC7_ARATH Serine hydroxymethyltransferase 7 OS=Arabidopsis thaliana GN=SHM7 PE=2 SV=1//0
Glyma.05G002500	3578.24	1253.61	1.5132	0.00075056	0.016831	--	sp|Q93ZC9|GLAK1_ARATH Glucuronokinase 1 OS=Arabidopsis thaliana GN=GLCAK1 PE=1 SV=1//0
Glyma.05G009900	473.2	170.258	1.4747	1.5151e-05	0.00078419	--	sp|Q94C25|Y5005_ARATH Probable receptor-like protein kinase At5g20050 OS=Arabidopsis thaliana GN=At5g20050 PE=2 SV=1//4.54008e-141
Glyma.05G017100	197.347	92.8086	1.0884	1.3286e-05	0.00070735	--	-//-
Glyma.05G018000	1079.59	465.95	1.2122	0.0014733	0.028096	--	-//-
Glyma.05G025900	246.994	84.0741	1.5547	7.3493e-10	1.9104e-07	--	sp|Q8LFV3|CDF3_ARATH Cyclic dof factor 3 OS=Arabidopsis thaliana GN=CDF3 PE=1 SV=2//3.79578e-107
Glyma.05G034500	1821.25	895.78	1.0237	4.5305e-07	4.4475e-05	--	sp|Q93X17|SNAK2_SOLTU Snakin-2 OS=Solanum tuberosum GN=SN2 PE=1 SV=1//5.23672e-22
Glyma.05G037500	5249.64	2259.4	1.2163	0.00013084	0.0042845	--	sp|Q9XFS9|DXR_ARATH 1-deoxy-D-xylulose 5-phosphate reductoisomerase, chloroplastic OS=Arabidopsis thaliana GN=DXR PE=2 SV=2//0
Glyma.05G043800	302.35	70.3532	2.1035	3.6731e-06	0.00024791	--	-//-
Glyma.05G043900	641.213	153.583	2.0618	6.7522e-05	0.0025944	--	sp|Q94BN0|BT2_ARATH BTB/POZ and TAZ domain-containing protein 2 OS=Arabidopsis thaliana GN=BT2 PE=1 SV=1//6.22134e-88
Glyma.05G051300	197.715	94.0508	1.0719	4.5589e-05	0.0019145	--	sp|Q8H112|PGL1A_ARATH PGR5-like protein 1A, chloroplastic OS=Arabidopsis thaliana GN=PGRL1A PE=1 SV=1//1.5103e-150
Glyma.05G062300	3853.82	1484.82	1.376	1.7487e-10	5.1176e-08	--	sp|Q2V9B0|MY1R1_SOLTU Transcription factor MYB1R1 OS=Solanum tuberosum PE=2 SV=1//4.44182e-31
Glyma.05G155600	5096.07	1256.3	2.0202	1.5922e-12	8.4189e-10	--	sp|Q9LMR5|FK126_ARATH F-box/kelch-repeat protein At1g15670 OS=Arabidopsis thaliana GN=At1g15670 PE=2 SV=1//3.08227e-50
Glyma.05G156300	252.416	108.56	1.2173	5.9513e-07	5.6284e-05	--	sp|Q8W496|PTC52_ARATH Protochlorophyllide-dependent translocon component 52, chloroplastic OS=Arabidopsis thaliana GN=PTC52 PE=2 SV=1//0
Glyma.05G158200	987.327	267.207	1.8856	7.2425e-15	7.1702e-12	--	sp|P68350|DOF15_ARATH Dof zinc finger protein DOF1.5 OS=Arabidopsis thaliana GN=DOF1.5 PE=1 SV=1//1.63794e-47
Glyma.05G173400	146.647	69.0158	1.0874	0.00010294	0.0035747	--	sp|P54583|GUN1_ACIC1 Endoglucanase E1 OS=Acidothermus cellulolyticus (strain ATCC 43068 / 11B) GN=Acel_0614 PE=1 SV=1//2.2732e-12
Glyma.05G180100	8588.7	2632.04	1.7063	0.0016334	0.030268	--	sp|O65201|ACOX2_ARATH Acyl-coenzyme A oxidase 2, peroxisomal OS=Arabidopsis thaliana GN=ACX2 PE=1 SV=2//0
Glyma.05G186700	204.363	42.4085	2.2687	1.1544e-07	1.3668e-05	--	sp|Q9FGF8|ABR1_ARATH Ethylene-responsive transcription factor ABR1 OS=Arabidopsis thaliana GN=ABR1 PE=2 SV=1//2.46307e-29
Glyma.05G188800	3448.1	1264.07	1.4477	8.8871e-13	5.043e-10	--	sp|P53492|ACT7_ARATH Actin-7 OS=Arabidopsis thaliana GN=ACT7 PE=1 SV=1//0
Glyma.05G197400	2991.43	1088.24	1.4588	6.3755e-13	3.7082e-10	--	sp|A4YGN0|SUCD_METS5 Succinate-semialdehyde dehydrogenase (acetylating) OS=Metallosphaera sedula (strain ATCC 51363 / DSM 5348) GN=Msed_1424 PE=1 SV=1//3.56018e-78
Glyma.05G202200	70.6954	22.4635	1.654	3.2586e-06	0.00022446	--	-//-
Glyma.05G206200	99.5873	16.9091	2.5582	2.199e-05	0.0010692	--	sp|Q9SH27|LOR4_ARATH Protein LURP-one-related 4 OS=Arabidopsis thaliana GN=At1g63410 PE=3 SV=1//4.765e-41
Glyma.05G218400	1204.03	550.095	1.1301	6.9962e-08	8.7043e-06	--	sp|Q9FLE8|Y5986_ARATH Uncharacterized protein At5g39865 OS=Arabidopsis thaliana GN=At5g39865 PE=2 SV=1//8.14462e-26
Glyma.05G224400	1974.59	877.404	1.1702	1.2024e-07	1.4164e-05	--	sp|O82199|C3H20_ARATH Zinc finger CCCH domain-containing protein 20 OS=Arabidopsis thaliana GN=At2g19810 PE=2 SV=1//4.04962e-120
Glyma.05G225900	103.223	21.3619	2.2727	0.00042873	0.010973	--	-//-
Glyma.05G230400	258.23	72.3237	1.8361	9.9112e-13	5.5563e-10	--	sp|P63170|DYL1_RAT Dynein light chain 1, cytoplasmic OS=Rattus norvegicus GN=Dynll1 PE=1 SV=1//3.16443e-20
Glyma.05G234600	49.3126	16.9374	1.5417	0.00023945	0.0069549	--	sp|Q9LDE1|MY108_ARATH Transcription factor MYB108 OS=Arabidopsis thaliana GN=MYB108 PE=1 SV=1//2.13828e-55
Glyma.06G006000	26.2364	3.57523	2.8755	5.862e-06	0.00036101	--	sp|P33080|AX10A_SOYBN Auxin-induced protein X10A OS=Glycine max PE=2 SV=1//2.43235e-27
Glyma.06G017900	3138.18	709.639	2.1448	1.7945e-19	3.9761e-16	--	sp|O48561|CATA4_SOYBN Catalase-4 OS=Glycine max GN=CAT4 PE=2 SV=1//0
Glyma.06G018900	99.6228	34.596	1.5259	9.1466e-07	7.97e-05	--	-//-
Glyma.06G024200	109.273	48.0726	1.1846	0.0018691	0.033399	--	-//-
Glyma.06G031000	1344.35	299.434	2.1666	1.9299e-13	1.2829e-10	--	-//-
Glyma.06G031100	284.258	10.2167	4.7982	2.0703e-06	0.00015364	--	-//-
Glyma.06G042100	51.7591	22.7398	1.1866	0.0023754	0.04009	--	sp|Q9FH94|ERF10_ARATH Ethylene-responsive transcription factor ERF010 OS=Arabidopsis thaliana GN=ERF010 PE=2 SV=1//1.03724e-41
Glyma.06G050100	861.204	134.978	2.6736	5.6988e-09	1.0565e-06	--	sp|Q9M439|BCAT2_ARATH Branched-chain-amino-acid aminotransferase 2, chloroplastic OS=Arabidopsis thaliana GN=BCAT2 PE=1 SV=1//2.39616e-164
Glyma.06G050300	2744.9	758.224	1.8561	0.00012687	0.0042017	--	sp|O82307|C3H23_ARATH Zinc finger CCCH domain-containing protein 23 OS=Arabidopsis thaliana GN=At2g25900 PE=2 SV=1//9.75226e-67
Glyma.06G053300	359.949	174.634	1.0435	4.4416e-06	0.00028704	--	-//-
Glyma.06G059600	2050.44	1010.03	1.0215	7.1276e-07	6.5415e-05	--	sp|Q940T9|COL4_ARATH Zinc finger protein CONSTANS-LIKE 4 OS=Arabidopsis thaliana GN=COL4 PE=2 SV=2//5.5762e-91
Glyma.06G077200	11724.5	4176.97	1.489	1.4687e-09	3.3832e-07	--	-//-
Glyma.06G078100	421.975	110.14	1.9378	5.0205e-06	0.00031697	--	sp|Q8VZQ0|NRX3_ARATH Probable nucleoredoxin 3 OS=Arabidopsis thaliana GN=At4g31240 PE=2 SV=1//3.63278e-156
Glyma.06G088400	381.221	147.641	1.3685	0.0024117	0.040512	--	sp|Q9SGP2|HSL1_ARATH Receptor-like protein kinase HSL1 OS=Arabidopsis thaliana GN=HSL1 PE=2 SV=1//0
Glyma.06G099800	103.276	40.92	1.3356	0.00051066	0.012592	--	sp|Q9M0R5|ATL36_ARATH Putative RING-H2 finger protein ATL36 OS=Arabidopsis thaliana GN=ATL36 PE=3 SV=1//4.80501e-55
Glyma.06G115100	2087.86	788.51	1.4048	5.2452e-12	2.3565e-09	--	sp|Q8VYX0|ILL6_ARATH IAA-amino acid hydrolase ILR1-like 6 OS=Arabidopsis thaliana GN=ILL6 PE=2 SV=2//0
Glyma.06G136500	562.982	270.439	1.0578	0.0001407	0.0045432	--	sp|P19954|PRSP1_SPIOL Ribosome-binding factor PSRP1, chloroplastic OS=Spinacia oleracea GN=PSRP1 PE=1 SV=2//6.77812e-114
Glyma.06G150300	614.228	223.828	1.4564	5.8724e-11	1.9518e-08	--	sp|P49107|PSAN_ARATH Photosystem I reaction center subunit N, chloroplastic OS=Arabidopsis thaliana GN=PSAN PE=1 SV=2//9.09635e-11
Glyma.06G150500	320.661	99.3584	1.6903	9.8842e-06	0.00055748	--	-//-
Glyma.06G150600	385.194	144.859	1.4109	2.2996e-09	4.8885e-07	--	-//-
Glyma.06G150700	1298.53	496.637	1.3866	3.8862e-08	5.2328e-06	--	sp|P87248|ATG1_COLLN Serine/threonine-protein kinase ATG1 OS=Colletotrichum lindemuthianum GN=ATG1 PE=3 SV=1//6.49771e-45
Glyma.06G168300	33.0014	11.738	1.4913	0.002054	0.036021	--	sp|Q9SZN7|HIP26_ARATH Heavy metal-associated isoprenylated plant protein 26 OS=Arabidopsis thaliana GN=HIPP26 PE=1 SV=1//4.55949e-07
Glyma.06G170700	2752.83	580.585	2.2453	6.5555e-14	5.0006e-11	--	sp|Q8LBB2|KING1_ARATH SNF1-related protein kinase regulatory subunit gamma-1 OS=Arabidopsis thaliana GN=KING1 PE=1 SV=2//0
Glyma.06G175500	62.5694	26.9108	1.2173	0.00044902	0.01138	--	sp|Q94A08|RFS2_ARATH Probable galactinol--sucrose galactosyltransferase 2 OS=Arabidopsis thaliana GN=RFS2 PE=2 SV=2//0
Glyma.06G179200	104.747	36.8324	1.5079	3.7738e-05	0.0016503	--	sp|Q8VWN6|RFS_PEA Galactinol--sucrose galactosyltransferase OS=Pisum sativum GN=RFS PE=1 SV=1//0
Glyma.06G181900	153.362	64.2461	1.2553	0.00033091	0.0089417	--	sp|Q8VYR7|BOR1_ARATH Boron transporter 1 OS=Arabidopsis thaliana GN=BOR1 PE=1 SV=1//0
Glyma.06G201200	468.259	178.08	1.3948	0.00013613	0.0044232	--	sp|Q9SHD0|ZAT4_ARATH Zinc finger protein ZAT4 OS=Arabidopsis thaliana GN=ZAT4 PE=2 SV=1//3.09257e-23
Glyma.06G202200	215.127	84.4527	1.349	7.4514e-08	9.1969e-06	--	sp|P42730|CLPB1_ARATH Chaperone protein ClpB1 OS=Arabidopsis thaliana GN=CLPB1 PE=1 SV=2//0
Glyma.06G221900	22182.7	9712.08	1.1916	2.931e-07	3.0443e-05	--	sp|O48782|HMOX1_ARATH Heme oxygenase 1, chloroplastic OS=Arabidopsis thaliana GN=HO1 PE=1 SV=2//2.01335e-125
Glyma.06G235500	1947.12	161.62	3.5907	7.3688e-08	9.1434e-06	--	sp|Q9FN30|TAT2_ARATH Probable aminotransferase TAT2 OS=Arabidopsis thaliana GN=At5g53970 PE=2 SV=1//0
Glyma.06G235600	11.8233	0.332388	5.1526	4.3502e-05	0.0018426	--	-//-
Glyma.06G248900	576.333	161.481	1.8355	3.1451e-09	6.308e-07	--	sp|Q93VY3|NAC72_ARATH NAC domain-containing protein 72 OS=Arabidopsis thaliana GN=NAC072 PE=2 SV=1//2.25037e-108
Glyma.06G275500	143.282	65.284	1.1341	9.9361e-05	0.0034788	--	-//-
Glyma.06G293400	790.703	322.201	1.2952	1.5649e-05	0.00080281	--	sp|Q6R567|RMA1_CAPAN E3 ubiquitin-protein ligase RMA1H1 OS=Capsicum annuum GN=RMA1H1 PE=1 SV=1//2.69886e-65
Glyma.06G295500	1630.7	746.502	1.1273	1.2489e-07	1.4638e-05	--	-//-
Glyma.06G295600	337.619	147.228	1.1973	3.6906e-07	3.717e-05	--	-//-
Glyma.06G295700	2497.46	1136.6	1.1357	0.00010513	0.0036407	--	sp|Q6WUC2|7OMT_PAPSO (R,S)-reticuline 7-O-methyltransferase OS=Papaver somniferum GN=PSOMT1 PE=1 SV=1//1.81761e-108
Glyma.06G296800	5804.25	2480.33	1.2266	0.00070299	0.016019	--	sp|Q6R2K3|SRF3_ARATH Protein STRUBBELIG-RECEPTOR FAMILY 3 OS=Arabidopsis thaliana GN=SRF3 PE=2 SV=1//5.89304e-95
Glyma.06G298400	1189.72	206.189	2.5286	2.2035e-31	5.1264e-27	--	-//-
Glyma.06G298500	114.672	52.9837	1.1139	9.6087e-05	0.0033903	--	sp|Q8VYN2|VAP42_ARATH Vesicle-associated protein 4-2 OS=Arabidopsis thaliana GN=PVA42 PE=1 SV=1//5.68608e-93
Glyma.06G299000	581.181	207.668	1.4847	9.6955e-09	1.6525e-06	--	-//-
Glyma.06G300900	235.226	96.6704	1.2829	3.0068e-07	3.1161e-05	--	sp|Q9LJB7|BBX32_ARATH B-box zinc finger protein 32 OS=Arabidopsis thaliana GN=BBX32 PE=1 SV=1//6.56091e-08
Glyma.06G303200	499.703	47.3099	3.4009	7.8226e-23	4.0444e-19	--	sp|P45456|ACEA1_SOYBN Isocitrate lyase 1 (Fragment) OS=Glycine max GN=ICL1 PE=2 SV=1//0
Glyma.06G308500	1062.25	504.402	1.0745	4.1997e-05	0.0017912	--	sp|Q9FG13|CXE15_ARATH Probable carboxylesterase 15 OS=Arabidopsis thaliana GN=CXE15 PE=2 SV=1//1.21604e-102
Glyma.06G310800	217.127	104.737	1.0518	1.3046e-05	0.00069616	--	sp|Q9FIB0|C78A7_ARATH Cytochrome P450 78A7 OS=Arabidopsis thaliana GN=CYP78A7 PE=2 SV=1//1.9509e-18
Glyma.07G019100	3501.01	1401.25	1.3211	0.0025889	0.042627	--	sp|Q8H151|AAE13_ARATH Malonate--CoA ligase OS=Arabidopsis thaliana GN=AAE13 PE=1 SV=1//0
Glyma.07G021300	1459.49	570.147	1.3561	6.944e-11	2.2284e-08	--	-//-
Glyma.07G021800	3627.7	1248.74	1.5386	0.00030559	0.0084139	--	sp|Q9SAG8|DNAJ8_ARATH Chaperone protein dnaJ 8, chloroplastic OS=Arabidopsis thaliana GN=ATJ8 PE=2 SV=1//4.50312e-37
Glyma.07G026300	304.022	105.471	1.5273	2.9737e-05	0.0013727	--	sp|Q9S9N9|CCR1_ARATH Cinnamoyl-CoA reductase 1 OS=Arabidopsis thaliana GN=CCR1 PE=1 SV=1//9.91127e-73
Glyma.07G028300	3685.71	1808.41	1.0272	8.6424e-06	0.00049893	--	-//-
Glyma.07G031700	5601.12	2555.59	1.1321	0.0010903	0.022156	--	-//-
Glyma.07G031900	1068.98	430.573	1.3119	6.6694e-10	1.7533e-07	--	sp|Q9XI29|Y1540_ARATH Uncharacterized protein At1g15400 OS=Arabidopsis thaliana GN=At1g15400 PE=1 SV=2//1.67947e-17
Glyma.07G032000	817.186	197.523	2.0486	1.8389e-20	5.0334e-17	--	sp|Q39090|UFO_ARATH Protein UNUSUAL FLORAL ORGANS OS=Arabidopsis thaliana GN=UFO PE=1 SV=2//1.29701e-10
Glyma.07G034800	9498.8	4415.67	1.1051	1.5477e-07	1.7694e-05	--	sp|P27480|LOXA_PHAVU Linoleate 9S-lipoxygenase 1 OS=Phaseolus vulgaris GN=LOXA PE=3 SV=1//0
Glyma.07G043000	832.033	214.184	1.9578	1.6815e-05	0.00085511	--	-//-
Glyma.07G070300	242.531	93.1552	1.3805	0.00029009	0.0080875	--	sp|Q8GUH1|PUB33_ARATH U-box domain-containing protein 33 OS=Arabidopsis thaliana GN=PUB33 PE=2 SV=2//0
Glyma.07G073500	4044.16	1447.42	1.4824	2.473e-11	9.2798e-09	--	-//-
Glyma.07G073800	46.1921	19.8219	1.2206	0.0025557	0.042231	--	sp|Q9M2E2|SDR1_ARATH (+)-neomenthol dehydrogenase OS=Arabidopsis thaliana GN=SDR1 PE=1 SV=1//1.07981e-101
Glyma.07G074400	30.3962	7.93363	1.9378	0.00020996	0.0062228	--	sp|Q9M2E2|SDR1_ARATH (+)-neomenthol dehydrogenase OS=Arabidopsis thaliana GN=SDR1 PE=1 SV=1//1.31739e-103
Glyma.07G090700	178.199	48.4451	1.8791	4.1925e-08	5.5873e-06	--	-//-
Glyma.07G101400	512.663	245.691	1.0612	0.0017718	0.032116	--	sp|Q0WQN4|RAA6B_ARATH Ras-related protein RABA6b OS=Arabidopsis thaliana GN=RABA6B PE=2 SV=2//4.62981e-99
Glyma.07G125600	432.681	124.447	1.7978	0.00070652	0.016076	--	-//-
Glyma.07G126200	1411.89	675.441	1.0637	0.0010377	0.021403	--	sp|Q9M0G0|GAGT3_ARATH Gamma-glutamyltranspeptidase 3 OS=Arabidopsis thaliana GN=GGT3 PE=2 SV=1//1.23537e-17
Glyma.07G126800	3716.33	1662.56	1.1605	1.4374e-05	0.0007532	--	sp|O82199|C3H20_ARATH Zinc finger CCCH domain-containing protein 20 OS=Arabidopsis thaliana GN=At2g19810 PE=2 SV=1//3.92278e-127
Glyma.07G129200	71.8054	24.2025	1.5689	6.4128e-05	0.0024949	--	-//-
Glyma.07G139300	1442.24	195.042	2.8865	9.6046e-15	8.763e-12	--	-//-
Glyma.07G155200	123.903	37.9103	1.7086	0.0022115	0.038084	--	sp|Q94FY2|FRI_MALBX Ferritin, chloroplastic OS=Malus baccata var. xiaojinensis PE=3 SV=1//1.09061e-159
Glyma.07G163400	32.7634	6.06145	2.4344	4.8765e-06	0.00030914	--	-//-
Glyma.07G168500	2768.11	885.756	1.6439	8.9741e-10	2.2368e-07	--	sp|Q94A78|ACCH4_ARATH 1-aminocyclopropane-1-carboxylate oxidase homolog 4 OS=Arabidopsis thaliana GN=At1g03400 PE=2 SV=1//3.13657e-87
Glyma.07G168900	790.904	348.362	1.1829	1.0336e-08	1.7342e-06	--	sp|Q39PS9|TOLB_GEOMG Protein TolB OS=Geobacter metallireducens (strain GS-15 / ATCC 53774 / DSM 7210) GN=tolB PE=3 SV=1//7.54991e-14
Glyma.07G171600	548.247	171.718	1.6748	0.00016216	0.0050984	--	sp|Q9LT23|BH121_ARATH Transcription factor bHLH121 OS=Arabidopsis thaliana GN=BHLH121 PE=2 SV=1//2.10981e-59
Glyma.07G176400	72.7655	28.1719	1.369	0.0016734	0.030871	--	sp|Q9FTA0|GEML4_ARATH GEM-like protein 4 OS=Arabidopsis thaliana GN=At5g08350 PE=2 SV=1//2.55486e-75
Glyma.07G178500	141.895	22.6069	2.65	0.00048737	0.012147	--	sp|Q94DH3|PCL1_ORYSJ Transcription factor PCL1 OS=Oryza sativa subsp. japonica GN=PCL1 PE=2 SV=1//4.37851e-11
Glyma.07G178600	1159.53	531.608	1.1251	6.877e-08	8.602e-06	--	sp|Q940H6|SRK2E_ARATH Serine/threonine-protein kinase SRK2E OS=Arabidopsis thaliana GN=SRK2E PE=1 SV=1//0
Glyma.07G188900	163.117	67.1174	1.2811	2.8023e-06	0.00019938	--	sp|Q9M815|PCR8_ARATH Protein PLANT CADMIUM RESISTANCE 8 OS=Arabidopsis thaliana GN=PCR8 PE=1 SV=2//3.64004e-09
Glyma.07G195300	3759.99	459.816	3.0316	3.1548e-08	4.4483e-06	--	sp|P24805|TSJT1_TOBAC Stem-specific protein TSJT1 OS=Nicotiana tabacum GN=TSJT1 PE=2 SV=1//9.37543e-33
Glyma.07G196000	224.881	98.1132	1.1966	2.0638e-06	0.00015364	--	sp|Q6R567|RMA1_CAPAN E3 ubiquitin-protein ligase RMA1H1 OS=Capsicum annuum GN=RMA1H1 PE=1 SV=1//6.51677e-53
Glyma.07G197100	435.376	67.4265	2.6909	3.6714e-06	0.00024791	--	-//-
Glyma.07G208700	13412.6	3914.05	1.7769	9.9544e-19	1.8528e-15	--	-//-
Glyma.07G229100	181.285	45.9041	1.9816	1.0974e-08	1.8085e-06	--	sp|O49255|NAC29_ARATH NAC transcription factor 29 OS=Arabidopsis thaliana GN=NAC029 PE=2 SV=1//6.84829e-103
Glyma.07G230200	65.2649	15.7622	2.0498	0.00031209	0.0085525	--	sp|Q9SEZ1|ZHD11_ARATH Zinc-finger homeodomain protein 11 OS=Arabidopsis thaliana GN=ZHD11 PE=1 SV=1//6.88004e-47
Glyma.07G253500	100.634	44.1277	1.1894	0.00012041	0.0040221	--	-//-
Glyma.07G258100	35.743	12.3709	1.5307	0.00076166	0.017031	--	-//-
Glyma.07G264200	241.023	86.8939	1.4718	0.00041444	0.01066	--	sp|P31239|ACCO_PEA 1-aminocyclopropane-1-carboxylate oxidase OS=Pisum sativum GN=ACO PE=2 SV=1//0
Glyma.07G265000	113.382	23.5474	2.2676	0.00029274	0.0081372	--	-//-
Glyma.07G265900	3072.86	1377.23	1.1578	2.0017e-09	4.3728e-07	--	sp|Q8LG88|TDT_ARATH Tonoplast dicarboxylate transporter OS=Arabidopsis thaliana GN=TDT PE=2 SV=2//5.2039e-70
Glyma.07G267400	163.958	81.1698	1.0143	0.0015916	0.029718	--	sp|Q8GYX3|MP705_ARATH Microtubule-associated protein 70-5 OS=Arabidopsis thaliana GN=MAP70.5 PE=1 SV=1//6.89291e-151
Glyma.08G010000	32.0742	11.691	1.456	0.0027106	0.044085	--	sp|Q9FGQ2|SWT13_ARATH Bidirectional sugar transporter SWEET13 OS=Arabidopsis thaliana GN=SWEET13 PE=2 SV=1//3.37358e-75
Glyma.08G011500	32.0654	9.32907	1.7812	0.0016855	0.031061	--	sp|P0DI11|SP13B_ARATH Squamosa promoter-binding-like protein 13B OS=Arabidopsis thaliana GN=SPL13B PE=3 SV=1//2.96455e-60
Glyma.08G019700	174.238	85.123	1.0334	8.1461e-05	0.0030012	--	sp|Q42479|CDPK3_ARATH Calcium-dependent protein kinase 3 OS=Arabidopsis thaliana GN=CPK3 PE=1 SV=1//0
Glyma.08G031400	6532.3	2489.13	1.3919	1.8425e-09	4.0773e-07	--	sp|O82199|C3H20_ARATH Zinc finger CCCH domain-containing protein 20 OS=Arabidopsis thaliana GN=At2g19810 PE=2 SV=1//1.77149e-118
Glyma.08G032800	594.2	145.833	2.0266	4.9862e-19	1.0546e-15	--	-//-
Glyma.08G038200	198.876	85.5781	1.2166	1.8987e-06	0.00014319	--	sp|Q8S9D1|PP395_ARATH Pentatricopeptide repeat-containing protein At5g21222 OS=Arabidopsis thaliana GN=ATC401 PE=2 SV=1//1.49116e-06
Glyma.08G063800	316.769	147.472	1.103	2.7909e-06	0.00019887	--	sp|P46488|MDHG_CUCSA Malate dehydrogenase, glyoxysomal OS=Cucumis sativus GN=MDHG PE=2 SV=1//0
Glyma.08G066000	25.0714	7.26886	1.7862	0.001394	0.026916	--	sp|Q9LXA5|LRK91_ARATH L-type lectin-domain containing receptor kinase IX.1 OS=Arabidopsis thaliana GN=LECRK91 PE=2 SV=1//1.45851e-155
Glyma.08G094500	2375.03	977.097	1.2814	6.353e-08	8.1211e-06	--	-//-
Glyma.08G103400	766.862	338.041	1.1818	6.9546e-05	0.002659	--	sp|Q9CAG8|FBK28_ARATH F-box/kelch-repeat protein At1g67480 OS=Arabidopsis thaliana GN=At1g67480 PE=2 SV=1//2.26597e-162
Glyma.08G111000	3037.05	1419.4	1.0974	5.2367e-08	6.8447e-06	--	sp|Q9SCV3|BGAL9_ARATH Beta-galactosidase 9 OS=Arabidopsis thaliana GN=BGAL9 PE=2 SV=1//0
Glyma.08G153300	3973.26	1220.97	1.7023	0.00020527	0.0061423	--	sp|O48771|AGO6_ARATH Protein argonaute 6 OS=Arabidopsis thaliana GN=AGO6 PE=2 SV=2//5.34233e-39
Glyma.08G158600	1475.63	648.786	1.1855	1.0733e-08	1.7898e-06	--	sp|Q6NUT3|MFS12_HUMAN Major facilitator superfamily domain-containing protein 12 OS=Homo sapiens GN=MFSD12 PE=1 SV=2//2.49226e-55
Glyma.08G161200	145.692	38.3219	1.9267	2.3263e-05	0.0011264	--	-//-
Glyma.08G164100	29428.4	14075.4	1.064	7.4261e-08	9.1899e-06	--	sp|Q84XA3|IMDH_VIGUN Inosine-5&apos;-monophosphate dehydrogenase OS=Vigna unguiculata GN=impdh PE=1 SV=1//0
Glyma.08G164800	91.224	22.9994	1.9878	0.00016562	0.0051789	--	sp|Q0WU02|MTP10_ARATH Metal tolerance protein 10 OS=Arabidopsis thaliana GN=MTP10 PE=2 SV=1//0
Glyma.08G175800	18.6301	4.02602	2.2102	0.00075082	0.016831	--	sp|Q9LRR9|GLO1_ARATH Peroxisomal (S)-2-hydroxy-acid oxidase GLO1 OS=Arabidopsis thaliana GN=GLO1 PE=1 SV=1//0
Glyma.08G182100	160.406	73.7074	1.1219	4.5402e-05	0.0019097	--	sp|O48923|C71DA_SOYBN Cytochrome P450 71D10 OS=Glycine max GN=CYP71D10 PE=2 SV=1//0
Glyma.08G193500	1802.36	479.365	1.9107	1.5229e-06	0.00012072	--	sp|Q9SCW1|BGAL1_ARATH Beta-galactosidase 1 OS=Arabidopsis thaliana GN=BGAL1 PE=1 SV=1//0
Glyma.08G199300	1098.22	298.813	1.8779	3.1603e-09	6.3112e-07	--	sp|Q8L799|MIOX1_ARATH Inositol oxygenase 1 OS=Arabidopsis thaliana GN=MIOX1 PE=2 SV=1//1.41258e-168
Glyma.08G202600	95.4519	47.2712	1.0138	0.00072547	0.016411	--	-//-
Glyma.08G207700	419.484	189.177	1.1489	6.7465e-07	6.2286e-05	--	sp|Q9M8L2|FBK30_ARATH F-box/kelch-repeat protein At1g80440 OS=Arabidopsis thaliana GN=At1g80440 PE=2 SV=1//4.98438e-120
Glyma.08G207900	585.492	137.669	2.0885	4.7963e-05	0.0019901	--	sp|P13088|AUX22_SOYBN Auxin-induced protein AUX22 OS=Glycine max GN=AUX22 PE=2 SV=1//4.16075e-134
Glyma.08G214500	4350.63	1909.48	1.188	4.2506e-09	8.2755e-07	--	-//-
Glyma.08G220000	5106.85	2053.96	1.314	1.7316e-05	0.00087866	--	sp|Q9SAG8|DNAJ8_ARATH Chaperone protein dnaJ 8, chloroplastic OS=Arabidopsis thaliana GN=ATJ8 PE=2 SV=1//2.12937e-21
Glyma.08G220500	3376.45	879.133	1.9414	1.497e-21	6.3326e-18	--	-//-
Glyma.08G226600	170.371	74.6829	1.1898	5.4403e-06	0.00034162	--	sp|O80934|Y2766_ARATH Uncharacterized protein At2g37660, chloroplastic OS=Arabidopsis thaliana GN=At2g37660 PE=2 SV=2//1.93422e-06
Glyma.08G241200	258.624	116.796	1.1469	1.5663e-06	0.00012353	--	sp|Q3B561|Y637_PELLD UPF0301 protein Plut_0637 OS=Pelodictyon luteolum (strain DSM 273) GN=Plut_0637 PE=3 SV=1//1.05832e-06
Glyma.08G271400	4942.16	1804.63	1.4534	9.8499e-09	1.6625e-06	--	-//-
Glyma.08G273600	60.5546	8.23612	2.8782	1.7273e-10	5.087e-08	--	sp|Q9LSK9|Y5566_ARATH Uncharacterized protein At5g65660 OS=Arabidopsis thaliana GN=At5g65660 PE=2 SV=1//3.0885e-35
Glyma.08G283100	3126.27	1164.69	1.4245	3.54e-08	4.8304e-06	--	sp|O66576|TRPD_AQUAE Anthranilate phosphoribosyltransferase OS=Aquifex aeolicus (strain VF5) GN=trpD PE=3 SV=1//6.55905e-15
Glyma.08G288600	736.033	301.785	1.2863	3.7701e-09	7.4019e-07	--	sp|O80738|TPS10_ARATH Probable alpha,alpha-trehalose-phosphate synthase [UDP-forming] 10 OS=Arabidopsis thaliana GN=TPS10 PE=2 SV=1//0
Glyma.08G297100	231.344	68.8303	1.7489	3.1822e-11	1.1478e-08	--	sp|Q04832|HEXP_LEIMA DNA-binding protein HEXBP OS=Leishmania major GN=HEXBP PE=3 SV=1//7.24952e-08
Glyma.08G302900	112.822	42.4653	1.4097	8.0738e-05	0.0029792	--	sp|O65440|BAME3_ARATH Leucine-rich repeat receptor-like serine/threonine-protein kinase BAM3 OS=Arabidopsis thaliana GN=BAM3 PE=2 SV=3//0
Glyma.08G315600	1334.4	643.414	1.0524	7.6261e-07	6.8993e-05	--	-//-
Glyma.08G341300	75.2451	23.8101	1.66	0.0012188	0.024215	--	sp|P25272|KTI1_SOYBN Kunitz-type trypsin inhibitor KTI1 OS=Glycine max GN=KTI1 PE=2 SV=1//4.70192e-62
Glyma.08G346900	138.781	47.6527	1.5422	3.8322e-08	5.1836e-06	--	-//-
Glyma.09G010700	267.327	73.4985	1.8628	2.1576e-05	0.001059	--	sp|Q8LG88|TDT_ARATH Tonoplast dicarboxylate transporter OS=Arabidopsis thaliana GN=TDT PE=2 SV=2//0
Glyma.09G025100	133.357	34.3651	1.9563	6.708e-11	2.1827e-08	--	sp|Q9SUC0|3HIDH_ARATH Probable 3-hydroxyisobutyrate dehydrogenase, mitochondrial OS=Arabidopsis thaliana GN=At4g20930 PE=2 SV=3//1.08477e-158
Glyma.09G032100	149.169	56.356	1.4043	4.4247e-07	4.362e-05	--	sp|Q9LDE1|MY108_ARATH Transcription factor MYB108 OS=Arabidopsis thaliana GN=MYB108 PE=1 SV=1//1.5426e-76
Glyma.09G033500	142.109	37.8538	1.9085	2.4654e-10	6.8693e-08	--	-//-
Glyma.09G041900	302	116.55	1.3736	2.1251e-08	3.1392e-06	--	-//-
Glyma.09G044500	1095.76	526.326	1.0579	7.7189e-06	0.00045293	--	sp|Q9LZJ5|AB14C_ARATH ABC transporter C family member 14 OS=Arabidopsis thaliana GN=ABCC14 PE=1 SV=1//2.554e-11
Glyma.09G049100	5660.41	2395.8	1.2404	7.3809e-09	1.3059e-06	--	sp|P93147|C81E1_GLYEC Isoflavone 2&apos;-hydroxylase OS=Glycyrrhiza echinata GN=CYP81E1 PE=1 SV=2//0
Glyma.09G062600	801.769	134.713	2.5733	6.6769e-06	0.00040088	--	sp|P35694|XTH2_SOYBN Xyloglucan endotransglucosylase/hydrolase 2 OS=Glycine max PE=2 SV=1//1.33159e-134
Glyma.09G062700	130.098	63.1782	1.0421	0.00022953	0.0067255	--	-//-
Glyma.09G062900	12280.5	1883.6	2.7048	2.2413e-08	3.3004e-06	--	sp|P48981|BGAL_MALDO Beta-galactosidase OS=Malus domestica PE=1 SV=1//0
Glyma.09G092400	291.149	85.6206	1.7657	2.9883e-09	6.0456e-07	--	-//-
Glyma.09G098400	110.9	30.4463	1.8649	1.0878e-05	0.00060045	--	sp|Q9FMK7|BT1_ARATH BTB/POZ and TAZ domain-containing protein 1 OS=Arabidopsis thaliana GN=BT1 PE=1 SV=1//2.90875e-25
Glyma.09G111900	114.289	53.8694	1.0852	0.0010999	0.022329	--	sp|P48631|FD6E2_SOYBN Omega-6 fatty acid desaturase, endoplasmic reticulum isozyme 2 OS=Glycine max GN=FAD2-2 PE=2 SV=1//0
Glyma.09G123800	54.8489	16.4776	1.735	0.0013606	0.026401	--	sp|Q9CAB8|PXG5_ARATH Probable peroxygenase 5 OS=Arabidopsis thaliana GN=PXG5 PE=2 SV=1//1.81769e-76
Glyma.09G145700	270.446	98.3127	1.4599	5.2304e-05	0.0021386	--	sp|Q9LEX0|P2A13_ARATH F-box protein PP2-A13 OS=Arabidopsis thaliana GN=PP2A13 PE=1 SV=1//5.66756e-122
Glyma.09G148200	39.229	15.2814	1.3601	0.0024165	0.040563	--	-//-
Glyma.09G173200	5267.3	2374.83	1.1492	3.6694e-06	0.00024791	--	sp|P04771|GLNA2_PHAVU Glutamine synthetase PR-2 OS=Phaseolus vulgaris PE=2 SV=1//0
Glyma.09G173300	683.481	208.602	1.7122	4.4084e-11	1.554e-08	--	-//-
Glyma.09G176100	263.749	100.349	1.3941	1.4386e-08	2.2416e-06	--	sp|Q9GKX6|GALM_PIG Aldose 1-epimerase OS=Sus scrofa GN=GALM PE=2 SV=1//1.32076e-83
Glyma.09G186200	1003.74	347.822	1.529	1.4404e-08	2.2416e-06	--	sp|H2DH18|C7A12_PANGI Cytochrome P450 CYP736A12 OS=Panax ginseng PE=2 SV=1//0
Glyma.09G190000	763.274	379.59	1.0078	1.0319e-06	8.7144e-05	--	-//-
Glyma.09G191200	168.583	76.9343	1.1318	9.7418e-06	0.0005528	--	sp|Q5N800|NYC1_ORYSJ Probable chlorophyll(ide) b reductase NYC1, chloroplastic OS=Oryza sativa subsp. japonica GN=NYC1 PE=1 SV=1//0
Glyma.09G203500	465.842	202.614	1.2011	0.0013249	0.025848	--	sp|Q9T074|PCKA_ARATH Phosphoenolpyruvate carboxykinase [ATP] OS=Arabidopsis thaliana GN=PCKA PE=1 SV=1//0
Glyma.09G205300	15837	6599.27	1.2629	3.1714e-10	8.7319e-08	--	-//-
Glyma.09G208300	3147.97	1200.76	1.3905	0.00087239	0.018874	--	sp|Q38908|XTH30_ARATH Probable xyloglucan endotransglucosylase/hydrolase protein 30 OS=Arabidopsis thaliana GN=XTH30 PE=2 SV=2//2.3726e-145
Glyma.09G216000	94.0139	45.1604	1.0578	0.00063845	0.014899	--	-//-
Glyma.09G216800	556.215	86.3888	2.6867	3.2778e-29	4.0228e-25	--	sp|Q6DBP4|PAE8_ARATH Pectin acetylesterase 8 OS=Arabidopsis thaliana GN=PAE8 PE=2 SV=1//0
Glyma.09G218300	50.5634	23.2579	1.1204	0.0030957	0.048713	--	-//-
Glyma.09G218800	766.356	348.046	1.1387	0.00020304	0.0060914	--	sp|Q0WLC6|PP349_ARATH Pentatricopeptide repeat-containing protein MRL1, chloroplastic OS=Arabidopsis thaliana GN=MRL1 PE=2 SV=2//0
Glyma.09G222700	3675.26	1502.75	1.2902	1.9061e-10	5.475e-08	--	sp|P52418|PUR1_SOYBN Amidophosphoribosyltransferase, chloroplastic OS=Glycine max GN=PUR1 PE=2 SV=1//0
Glyma.09G222800	352.539	148.453	1.2478	6.0633e-08	7.8152e-06	--	sp|Q9ZSK1|GTOMC_ARATH Tocopherol O-methyltransferase, chloroplastic OS=Arabidopsis thaliana GN=VTE4 PE=2 SV=2//3.51191e-156
Glyma.09G224400	250.172	71.1973	1.813	1.8246e-07	2.0557e-05	--	-//-
Glyma.09G233500	2903.02	1155.08	1.3296	4.5918e-06	0.00029421	--	sp|Q9C810|Y1342_ARATH PHD finger protein At1g33420 OS=Arabidopsis thaliana GN=At1g33420 PE=1 SV=1//0
Glyma.09G241600	112.32	40.8732	1.4584	0.00275	0.044498	--	sp|Q54DY9|BCS1B_DICDI Probable mitochondrial chaperone BCS1-B OS=Dictyostelium discoideum GN=bcsl1b PE=3 SV=1//4.83141e-30
Glyma.09G253800	67.3966	23.5043	1.5198	0.00080387	0.017753	--	sp|Q9SPV4|SAMT_CLABR Salicylate carboxymethyltransferase OS=Clarkia breweri GN=SAMT PE=1 SV=1//1.15285e-78
Glyma.09G277000	5139.71	1199.24	2.0996	4.8504e-13	2.8935e-10	--	sp|Q5W736|CIPKI_ORYSJ CBL-interacting protein kinase 18 OS=Oryza sativa subsp. japonica GN=CIPK18 PE=2 SV=1//0
Glyma.10G004800	1444.09	709.922	1.0244	0.00020731	0.0061861	--	sp|Q8S403|PHO1_ARATH Phosphate transporter PHO1 OS=Arabidopsis thaliana GN=PHO1 PE=2 SV=1//0
Glyma.10G006600	122.036	23.7423	2.3618	7.1508e-05	0.0027229	--	sp|Q7XBH4|MYB4_ORYSJ Myb-related protein Myb4 OS=Oryza sativa subsp. japonica GN=MYB4 PE=2 SV=2//1.0064e-71
Glyma.10G008500	224.768	93.071	1.272	0.00035588	0.0094505	--	sp|Q9ZTP3|EIN4_ARATH Protein EIN4 OS=Arabidopsis thaliana GN=EIN4 PE=1 SV=1//7.14223e-54
Glyma.10G013700	4878.81	2205.47	1.1454	1.4157e-08	2.2227e-06	--	sp|Q8LGG8|USPAL_ARATH Universal stress protein A-like protein OS=Arabidopsis thaliana GN=At3g01520 PE=1 SV=2//1.43432e-11
Glyma.10G017600	74714.9	32421.2	1.2045	7.7365e-09	1.3533e-06	--	sp|P32292|ARG2_VIGRR Indole-3-acetic acid-induced protein ARG2 OS=Vigna radiata var. radiata GN=ARG2 PE=2 SV=1//2.28657e-37
Glyma.10G019800	352.36	118.671	1.5701	3.5828e-05	0.0015847	--	-//-
Glyma.10G024000	44.0033	14.9228	1.5601	0.00054203	0.013129	--	-//-
Glyma.10G027900	2039.69	971.483	1.0701	7.541e-08	9.2682e-06	--	-//-
Glyma.10G029600	63.5538	10.8799	2.5463	0.0011392	0.022928	--	sp|Q9LUH8|HFA6B_ARATH Heat stress transcription factor A-6b OS=Arabidopsis thaliana GN=HSFA6b PE=2 SV=1//2.94463e-91
Glyma.10G038400	830.048	413.211	1.0063	0.0010259	0.021238	--	sp|Q2LZZ7|TRC_DROPS Serine/threonine-protein kinase tricorner OS=Drosophila pseudoobscura pseudoobscura GN=trc PE=3 SV=1//1.75395e-143
Glyma.10G048800	332.466	101.808	1.7074	2.261e-06	0.00016516	--	sp|C0LGI2|Y1677_ARATH Probable LRR receptor-like serine/threonine-protein kinase At1g67720 OS=Arabidopsis thaliana GN=At1g67720 PE=2 SV=1//0
Glyma.10G053200	550.339	118.809	2.2117	0.0001462	0.0046657	--	-//-
Glyma.10G075400	58.61	15.1051	1.9561	9.9529e-07	8.4976e-05	--	sp|C6TFL9|CASP2_SOYBN Casparian strip membrane protein 2 OS=Glycine max PE=2 SV=1//4.70265e-83
Glyma.10G075600	104.522	23.9718	2.1244	0.00014143	0.0045583	--	sp|C6T1K6|CASP3_SOYBN Casparian strip membrane protein 3 OS=Glycine max PE=2 SV=1//3.08548e-91
Glyma.10G083300	653.572	274.415	1.252	1.1178e-08	1.825e-06	--	sp|Q54SW1|Y2179_DICDI Putative phosphatidylglycerol/phosphatidylinositol transfer protein DDB_G0282179 OS=Dictyostelium discoideum GN=DDB_G0282179 PE=3 SV=2//3.84408e-11
Glyma.10G119100	139.16	59.645	1.2223	8.854e-06	0.00050862	--	sp|Q9LY05|EF106_ARATH Ethylene-responsive transcription factor ERF106 OS=Arabidopsis thaliana GN=ERF106 PE=2 SV=1//2.58043e-37
Glyma.10G130400	42.1974	8.02547	2.3945	1.1269e-06	9.4478e-05	--	-//-
Glyma.10G130500	24.5979	7.12233	1.7881	0.0022727	0.038794	--	-//-
Glyma.10G142100	68.7421	28.2999	1.2804	0.00014275	0.0045872	--	sp|Q9SFF6|PAE12_ARATH Pectin acetylesterase 12 OS=Arabidopsis thaliana GN=PAE12 PE=2 SV=1//0
Glyma.10G151000	225.561	58.8359	1.9387	4.0555e-07	4.0495e-05	--	-//-
Glyma.10G163300	2605.85	1267.24	1.0401	0.00049981	0.012378	--	sp|Q9M5W4|H1_EUPES Histone H1 OS=Euphorbia esula PE=2 SV=1//1.87305e-15
Glyma.10G166000	1072.04	368.333	1.5413	0.0016059	0.029914	--	sp|Q8RXU4|THA1_ARATH Probable low-specificity L-threonine aldolase 1 OS=Arabidopsis thaliana GN=THA1 PE=1 SV=1//0
Glyma.10G170600	92.7411	37.8034	1.2947	5.9863e-05	0.0023706	--	-//-
Glyma.10G172700	393.809	166.126	1.2452	0.00028078	0.0079182	--	sp|Q9SGU9|MGL_ARATH Methionine gamma-lyase OS=Arabidopsis thaliana GN=MGL PE=1 SV=1//0
Glyma.10G177100	213.352	73.5813	1.5358	1.0327e-05	0.00057686	--	sp|P93479|RETO_PAPSO Reticuline oxidase OS=Papaver somniferum GN=BBE1 PE=3 SV=1//3.82073e-156
Glyma.10G180500	79.4819	23.3541	1.767	2.1826e-07	2.3938e-05	--	sp|P13917|7SB1_SOYBN Basic 7S globulin OS=Glycine max GN=BG PE=1 SV=2//4.12206e-62
Glyma.10G187200	142.252	66.612	1.0946	9.3199e-05	0.003318	--	sp|Q9LSW8|ETFB_ARATH Electron transfer flavoprotein subunit beta, mitochondrial OS=Arabidopsis thaliana GN=ETFB PE=1 SV=1//2.23991e-54
Glyma.10G187300	337.756	165.092	1.0327	2.5698e-05	0.0012264	--	sp|Q9LSW8|ETFB_ARATH Electron transfer flavoprotein subunit beta, mitochondrial OS=Arabidopsis thaliana GN=ETFB PE=1 SV=1//1.62219e-138
Glyma.10G194200	208.812	74.4675	1.4875	7.9338e-09	1.3827e-06	--	sp|Q9LY05|EF106_ARATH Ethylene-responsive transcription factor ERF106 OS=Arabidopsis thaliana GN=ERF106 PE=2 SV=1//1.7205e-27
Glyma.10G202000	4280.87	1701.34	1.3312	0.00063614	0.01486	--	sp|Q8LBZ4|OTU_ARATH OTU domain-containing protein At3g57810 OS=Arabidopsis thaliana GN=At3g57810 PE=2 SV=1//2.56302e-57
Glyma.10G219900	79.8981	36.4216	1.1334	0.00041436	0.01066	--	sp|Q9M9G7|CAPZB_ARATH Probable F-actin-capping protein subunit beta OS=Arabidopsis thaliana GN=At1g71790 PE=1 SV=1//1.02089e-158
Glyma.10G225100	90.2856	42.8547	1.075	0.00053007	0.012954	--	sp|Q39117|TGT2_ARATH Trihelix transcription factor GT-2 OS=Arabidopsis thaliana GN=GT-2 PE=2 SV=1//4.47587e-17
Glyma.10G257200	828.942	268.972	1.6238	2.6969e-06	0.00019336	--	-//-
Glyma.10G274300	51.876	21.7521	1.2539	0.00080056	0.017696	--	sp|Q8RWD0|COL16_ARATH Zinc finger protein CONSTANS-LIKE 16 OS=Arabidopsis thaliana GN=COL16 PE=2 SV=2//8.09276e-94
Glyma.10G276000	550.011	153.331	1.8428	3.5761e-12	1.7155e-09	--	sp|Q9SX27|PAN_ARATH Transcription factor PERIANTHIA OS=Arabidopsis thaliana GN=PAN PE=1 SV=1//2.79424e-06
Glyma.10G281400	112.382	32.7632	1.7783	0.0021125	0.036774	--	sp|Q9C9W5|HPR1_ARATH Glycerate dehydrogenase HPR, peroxisomal OS=Arabidopsis thaliana GN=HPR PE=1 SV=1//0
Glyma.10G291400	358.568	145.863	1.2976	3.5084e-05	0.0015592	--	sp|Q9C942|CSE_ARATH Caffeoylshikimate esterase OS=Arabidopsis thaliana GN=CSE PE=1 SV=1//1.16724e-47
Glyma.10G293500	85.4872	40.0381	1.0943	0.00086257	0.01873	--	sp|Q43848|TKTC_SOLTU Transketolase, chloroplastic OS=Solanum tuberosum PE=2 SV=1//0
Glyma.11G017500	32.7436	10.5587	1.6328	0.0011944	0.023852	--	-//-
Glyma.11G018500	65.3465	18.8302	1.7951	5.8285e-06	0.00035975	--	sp|O04619|ADNT1_ARATH Mitochondrial adenine nucleotide transporter ADNT1 OS=Arabidopsis thaliana GN=ADNT1 PE=2 SV=1//0
Glyma.11G025800	796.746	346.164	1.2027	3.629e-08	4.9374e-06	--	-//-
Glyma.11G025900	117.572	24.9048	2.239	0.00041872	0.010747	--	sp|Q93ZL5|CDF2_ARATH Cyclic dof factor 2 OS=Arabidopsis thaliana GN=CDF2 PE=1 SV=2//6.45618e-27
Glyma.11G031500	363.275	85.4524	2.0879	5.2002e-16	5.8006e-13	--	sp|Q05085|PTR7_ARATH Protein NRT1/ PTR FAMILY 6.3 OS=Arabidopsis thaliana GN=NPF6.3 PE=1 SV=1//0
Glyma.11G041200	875.771	378.499	1.2103	0.00031401	0.0085949	--	-//-
Glyma.11G046900	3463.38	1507.92	1.1996	0.00018449	0.0056701	--	sp|Q9SZG0|HHP4_ARATH Heptahelical transmembrane protein 4 OS=Arabidopsis thaliana GN=HHP4 PE=2 SV=1//0
Glyma.11G065000	298.163	128.562	1.2136	4.4357e-07	4.3636e-05	--	sp|P42774|GBF1_ARATH G-box-binding factor 1 OS=Arabidopsis thaliana GN=GBF1 PE=2 SV=2//7.41167e-83
Glyma.11G069800	903.477	381.712	1.243	1.4939e-07	1.7121e-05	--	sp|Q40784|AAPC_CENCI Putative glucose-6-phosphate 1-epimerase OS=Cenchrus ciliaris PE=2 SV=1//7.2433e-26
Glyma.11G069900	149.957	68.6927	1.1263	0.0015034	0.028495	--	sp|Q9FJY7|PP449_ARATH Pentatricopeptide repeat-containing protein At5g66520 OS=Arabidopsis thaliana GN=PCMP-H61 PE=2 SV=1//2.50574e-18
Glyma.11G081800	341.422	158.127	1.1105	1.6668e-06	0.00012948	--	sp|Q05753|AKRP_ARATH Ankyrin repeat domain-containing protein, chloroplastic OS=Arabidopsis thaliana GN=AKRP PE=1 SV=2//4.54732e-155
Glyma.11G082300	533.965	57.373	3.2183	1.7177e-18	2.9603e-15	--	sp|Q38853|STR15_ARATH Rhodanese-like domain-containing protein 15, chloroplastic OS=Arabidopsis thaliana GN=STR15 PE=2 SV=1//7.6801e-52
Glyma.11G091400	159.083	49.0587	1.6972	1.5705e-08	2.396e-06	--	sp|Q9SZN7|HIP26_ARATH Heavy metal-associated isoprenylated plant protein 26 OS=Arabidopsis thaliana GN=HIPP26 PE=1 SV=1//3.84298e-79
Glyma.11G093100	142.514	37.1593	1.9393	6.8296e-11	2.2069e-08	--	sp|Q6WNQ8|C81E8_MEDTR Cytochrome P450 81E8 OS=Medicago truncatula GN=CYP81E8 PE=2 SV=1//2.2135e-147
Glyma.11G097500	1153.65	542.601	1.0882	7.5171e-07	6.8316e-05	--	-//-
Glyma.11G100200	387.48	130.684	1.568	6.2739e-07	5.8724e-05	--	-//-
Glyma.11G104100	51.3033	19.7975	1.3737	0.00073972	0.01666	--	-//-
Glyma.11G105700	78.2553	30.2999	1.3689	5.4171e-05	0.0022054	--	-//-
Glyma.11G105800	455.775	166.08	1.4564	0.00028821	0.0080497	--	sp|Q9FYB5|DNJ11_ARATH Chaperone protein dnaJ 11, chloroplastic OS=Arabidopsis thaliana GN=ATJ11 PE=1 SV=2//9.23915e-26
Glyma.11G109100	538.432	205.031	1.3929	5.5691e-10	1.4979e-07	--	-//-
Glyma.11G118100	3211.95	1241.01	1.3719	1.1645e-11	4.7951e-09	--	sp|Q9CAJ9|Y1385_ARATH BTB/POZ domain-containing protein At1g63850 OS=Arabidopsis thaliana GN=At1g63850 PE=1 SV=1//1.16995e-12
Glyma.11G121800	16310.4	3307.6	2.3019	3.2936e-13	2.0434e-10	--	sp|Q9FVL0|HBL1_MEDSA Non-symbiotic hemoglobin 1 OS=Medicago sativa GN=MHB1 PE=2 SV=1//8.51307e-92
Glyma.11G123400	9883.66	3702.4	1.4166	6.3308e-08	8.1151e-06	--	-//-
Glyma.11G134200	3287.1	1504.88	1.1272	2.0437e-08	3.0286e-06	--	sp|P04793|HSP13_SOYBN 17.5 kDa class I heat shock protein OS=Glycine max GN=HSP17.5-M PE=3 SV=1//1.11466e-23
Glyma.11G149900	1443.37	623.771	1.2104	3.4125e-09	6.7858e-07	--	sp|Q39096|ERD15_ARATH Protein EARLY RESPONSIVE TO DEHYDRATION 15 OS=Arabidopsis thaliana GN=ERD15 PE=1 SV=1//6.72375e-23
Glyma.11G170000	1661.49	605	1.4575	1.1498e-05	0.00062721	--	sp|Q40541|NPK1_TOBAC Mitogen-activated protein kinase kinase kinase NPK1 OS=Nicotiana tabacum GN=NPK1 PE=1 SV=1//3.91969e-45
Glyma.11G171400	3326.52	534.912	2.6366	2.4498e-13	1.5832e-10	--	sp|P49093|ASNS2_LOTJA Asparagine synthetase [glutamine-hydrolyzing] 2 OS=Lotus japonicus GN=AS2 PE=2 SV=2//0
Glyma.11G190100	147.312	70.8203	1.0566	0.00019296	0.0058568	--	sp|Q8LPL6|AP2A1_ARATH AP-2 complex subunit alpha-1 OS=Arabidopsis thaliana GN=ALPHA-ADR PE=1 SV=1//2.88855e-15
Glyma.11G192400	25.0516	5.02691	2.3172	0.00011354	0.003859	--	sp|Q943I6|STOP1_ORYSJ Zinc finger protein STOP1 homolog OS=Oryza sativa subsp. japonica GN=Os01g0871200 PE=2 SV=1//2.67161e-62
Glyma.11G194500	205.931	47.8801	2.1047	3.4944e-08	4.7872e-06	--	sp|Q9M0X9|4CLL7_ARATH 4-coumarate--CoA ligase-like 7 OS=Arabidopsis thaliana GN=4CLL7 PE=1 SV=1//0
Glyma.11G197500	563.836	150.405	1.9064	1.4995e-08	2.3028e-06	--	sp|O24371|LOX31_SOLTU Linoleate 13S-lipoxygenase 3-1, chloroplastic OS=Solanum tuberosum GN=LOX3.1 PE=1 SV=1//5.40753e-11
Glyma.11G208700	3227.08	677.028	2.2529	1.7692e-11	6.9178e-09	--	-//-
Glyma.11G221000	57.4098	24.9969	1.1995	0.0014425	0.027678	--	sp|O98997|RCA_VIGRR Ribulose bisphosphate carboxylase/oxygenase activase, chloroplastic OS=Vigna radiata var. radiata GN=RCA PE=2 SV=2//0
Glyma.11G234300	1642.83	652.724	1.3316	6.9332e-07	6.3882e-05	--	sp|P20144|WUN1_SOLTU Wound-induced protein 1 OS=Solanum tuberosum GN=WUN1 PE=2 SV=1//7.86352e-35
Glyma.11G250400	790.512	101.392	2.9628	1.1677e-13	8.3588e-11	--	sp|Q5M7C8|HORM1_XENLA HORMA domain-containing protein 1 OS=Xenopus laevis GN=hormad1 PE=2 SV=1//2.99178e-10
Glyma.11G252200	994.379	285.973	1.7979	9.3489e-15	8.7002e-12	--	-//-
Glyma.11G252700	409.599	201.05	1.0267	7.4312e-06	0.00044049	--	sp|Q8L612|MACP1_ARATH MACPF domain-containing protein At1g14780 OS=Arabidopsis thaliana GN=At1g14780 PE=2 SV=1//6.48884e-167
Glyma.12G009600	434.842	173.866	1.3225	1.3778e-06	0.00011228	--	sp|Q9LY66|RK1_ARATH 50S ribosomal protein L1, chloroplastic OS=Arabidopsis thaliana GN=RPL1 PE=1 SV=1//1.45112e-142
Glyma.12G012600	677.171	191.529	1.822	0.00028908	0.0080691	--	-//-
Glyma.12G012800	48.9822	15.6078	1.65	7.2243e-05	0.0027419	--	sp|Q9STY0|PX11B_ARATH Peroxisomal membrane protein 11B OS=Arabidopsis thaliana GN=PEX11B PE=1 SV=1//1.23182e-106
Glyma.12G016300	232.897	94.1743	1.3063	5.2986e-06	0.00033362	--	-//-
Glyma.12G030700	163.395	44.1137	1.8891	0.00018568	0.0056916	--	sp|Q9FYB5|DNJ11_ARATH Chaperone protein dnaJ 11, chloroplastic OS=Arabidopsis thaliana GN=ATJ11 PE=1 SV=2//4.59237e-27
Glyma.12G037400	377.982	159.058	1.2488	1.1242e-07	1.3412e-05	--	sp|Q01516|ALFC1_PEA Fructose-bisphosphate aldolase 1, chloroplastic (Fragment) OS=Pisum sativum PE=1 SV=1//0
Glyma.12G042400	529.104	198.19	1.4167	0.0001245	0.0041379	--	sp|Q00081|GLGL1_SOLTU Glucose-1-phosphate adenylyltransferase large subunit 1 (Fragment) OS=Solanum tuberosum GN=AGPS1 PE=2 SV=1//0
Glyma.12G043500	2862.47	648.187	2.1428	3.7969e-21	1.262e-17	--	sp|Q9CAJ9|Y1385_ARATH BTB/POZ domain-containing protein At1g63850 OS=Arabidopsis thaliana GN=At1g63850 PE=1 SV=1//1.27296e-10
Glyma.12G044600	788.447	297.528	1.406	0.00026682	0.0075795	--	sp|Q942D4|BURP3_ORYSJ BURP domain-containing protein 3 OS=Oryza sativa subsp. japonica GN=BURP3 PE=2 SV=1//5.906e-46
Glyma.12G048100	870.283	407.908	1.0932	0.0020216	0.035577	--	-//-
Glyma.12G050000	1162.62	527.388	1.1404	1.3293e-06	0.00010871	--	-//-
Glyma.12G053900	73.5009	16.1249	2.1885	0.0018098	0.032643	--	sp|Q5Z9Z0|BGL24_ORYSJ Beta-glucosidase 24 OS=Oryza sativa subsp. japonica GN=BGLU24 PE=2 SV=1//0
Glyma.12G054700	97.5108	31.423	1.6337	7.3123e-07	6.6978e-05	--	sp|O24370|LOX21_SOLTU Linoleate 13S-lipoxygenase 2-1, chloroplastic OS=Solanum tuberosum GN=LOX2.1 PE=1 SV=1//0
Glyma.12G074100	129.327	52.9361	1.2887	1.2627e-05	0.00067861	--	sp|O48963|PHOT1_ARATH Phototropin-1 OS=Arabidopsis thaliana GN=PHOT1 PE=1 SV=1//0
Glyma.12G080100	184.049	81.5216	1.1748	6.517e-05	0.0025254	--	sp|Q9SJL9|XTH32_ARATH Probable xyloglucan endotransglucosylase/hydrolase protein 32 OS=Arabidopsis thaliana GN=XTH32 PE=2 SV=1//4.43646e-131
Glyma.12G092900	89.286	39.9354	1.1608	0.00027135	0.0076943	--	sp|Q94KL7|SILD_FORIN Secoisolariciresinol dehydrogenase (Fragment) OS=Forsythia intermedia PE=1 SV=1//2.68274e-97
Glyma.12G106800	90.1139	38.9546	1.21	0.0001801	0.00555	--	sp|Q8VYN2|VAP42_ARATH Vesicle-associated protein 4-2 OS=Arabidopsis thaliana GN=PVA42 PE=1 SV=1//1.05415e-63
Glyma.12G106900	139.702	67.0158	1.0598	0.00013196	0.0043149	--	sp|Q94BV7|NDB2_ARATH External alternative NAD(P)H-ubiquinone oxidoreductase B2, mitochondrial OS=Arabidopsis thaliana GN=NDB2 PE=1 SV=1//0
Glyma.12G109800	364.912	169.288	1.1081	1.4845e-06	0.00011828	--	sp|Q6WUC2|7OMT_PAPSO (R,S)-reticuline 7-O-methyltransferase OS=Papaver somniferum GN=PSOMT1 PE=1 SV=1//1.8072e-112
Glyma.12G110000	290.528	129.672	1.1638	1.5769e-06	0.00012415	--	-//-
Glyma.12G112000	1716.01	386.023	2.1523	3.4008e-07	3.4616e-05	--	sp|Q6R567|RMA1_CAPAN E3 ubiquitin-protein ligase RMA1H1 OS=Capsicum annuum GN=RMA1H1 PE=1 SV=1//4.04503e-62
Glyma.12G112100	35.4281	10.187	1.7982	0.00020134	0.0060584	--	-//-
Glyma.12G114200	2398.5	927.419	1.3708	0.0016215	0.030152	--	-//-
Glyma.12G129900	333.03	127.249	1.388	7.549e-08	9.2682e-06	--	-//-
Glyma.12G149100	39.1277	7.23149	2.4358	1.1458e-06	9.5888e-05	--	sp|Q93VY3|NAC72_ARATH NAC domain-containing protein 72 OS=Arabidopsis thaliana GN=NAC072 PE=2 SV=1//3.50284e-110
Glyma.12G150500	16484.1	4303.4	1.9375	2.1225e-20	5.4867e-17	--	sp|P24805|TSJT1_TOBAC Stem-specific protein TSJT1 OS=Nicotiana tabacum GN=TSJT1 PE=2 SV=1//2.55951e-30
Glyma.12G158600	606.179	253.827	1.2559	1.1538e-08	1.8641e-06	--	sp|Q9ZRA2|HGD_ARATH Homogentisate 1,2-dioxygenase OS=Arabidopsis thaliana GN=HGO PE=2 SV=2//0
Glyma.12G172300	788.152	234.312	1.75	3.2761e-05	0.0014729	--	-//-
Glyma.12G186500	152.844	75.1917	1.0234	0.00010728	0.0036922	--	sp|C6T4E0|CASP5_SOYBN Casparian strip membrane protein 5 OS=Glycine max PE=2 SV=1//1.78794e-91
Glyma.12G194000	4760.88	1929.53	1.303	1.3656e-10	4.0996e-08	--	sp|Q9LYT3|TT12_ARATH Protein TRANSPARENT TESTA 12 OS=Arabidopsis thaliana GN=TT12 PE=2 SV=1//7.38331e-131
Glyma.12G201000	1259.75	602.012	1.0653	0.00064783	0.015079	--	-//-
Glyma.12G203700	1450.38	691.616	1.0684	7.5574e-05	0.0028451	--	-//-
Glyma.12G207900	6963.85	3426.19	1.0233	0.00050104	0.012394	--	sp|Q9FJH0|RAA1F_ARATH Ras-related protein RABA1f OS=Arabidopsis thaliana GN=RABA1F PE=2 SV=1//1.44349e-122
Glyma.12G210600	560.708	230.622	1.2817	0.0019954	0.035236	--	sp|Q9FV65|CAPPC_FLATR Phosphoenolpyruvate carboxylase 2 OS=Flaveria trinervia GN=PPCC PE=1 SV=1//0
Glyma.12G221400	207.768	43.1545	2.2674	4.6725e-16	5.4354e-13	--	sp|Q9LD44|NAC56_ARATH NAC transcription factor 56 OS=Arabidopsis thaliana GN=NAC056 PE=2 SV=1//2.1352e-112
Glyma.12G234500	77.8171	23.9209	1.7018	0.00013801	0.0044721	--	sp|Q9LH79|SWET2_ARATH Bidirectional sugar transporter SWEET2 OS=Arabidopsis thaliana GN=SWEET2 PE=2 SV=1//9.71787e-85
Glyma.12G234800	210.974	50.1515	2.0727	0.00018681	0.0057149	--	sp|P29421|IAAS_ORYSJ Alpha-amylase/subtilisin inhibitor OS=Oryza sativa subsp. japonica GN=RASI PE=1 SV=2//1.05971e-23
Glyma.12G235600	170.659	71.1997	1.2612	1.3052e-06	0.00010724	--	-//-
Glyma.12G237600	330.284	142.695	1.2108	3.4575e-07	3.5051e-05	--	-//-
Glyma.13G001100	72.1136	32.3312	1.1573	0.00089034	0.019178	--	sp|C7AU21|D27_ORYSJ Beta-carotene isomerase D27, chloroplastic OS=Oryza sativa subsp. japonica GN=D27 PE=1 SV=1//3.9544e-30
Glyma.13G001800	1550.85	714.216	1.1186	0.0025796	0.042535	--	-//-
Glyma.13G008700	149.376	59.2145	1.3349	1.9085e-05	0.000958	--	sp|P22242|DRPE_CRAPL Desiccation-related protein PCC13-62 OS=Craterostigma plantagineum PE=2 SV=1//1.46587e-91
Glyma.13G036600	17797.5	5510.99	1.6913	6.1801e-14	4.7927e-11	--	sp|O49286|SKP2B_ARATH F-box protein SKP2B OS=Arabidopsis thaliana GN=SKP2B PE=1 SV=1//9.74092e-179
Glyma.13G046200	191.505	70.9871	1.4318	0.00049024	0.012203	--	sp|P00865|RBS1_SOYBN Ribulose bisphosphate carboxylase small chain 1, chloroplastic OS=Glycine max GN=RBCS-1 PE=3 SV=1//4.43628e-129
Glyma.13G049700	1749.75	677.704	1.3684	0.0005661	0.013592	--	sp|Q6NKX1|PROD2_ARATH Proline dehydrogenase 2, mitochondrial OS=Arabidopsis thaliana GN=POX2 PE=2 SV=1//0
Glyma.13G051100	4220.22	1993.63	1.0819	1.3069e-07	1.5241e-05	--	sp|Q28HE5|S38A6_XENTR Probable sodium-coupled neutral amino acid transporter 6 OS=Xenopus tropicalis GN=slc38a6 PE=2 SV=1//3.6576e-12
Glyma.13G056600	1224.44	583.062	1.0704	2.395e-07	2.5952e-05	--	sp|Q9SGA8|U83A1_ARATH UDP-glycosyltransferase 83A1 OS=Arabidopsis thaliana GN=UGT83A1 PE=2 SV=1//1.16023e-113
Glyma.13G064200	150.796	72.5519	1.0555	0.00014925	0.0047404	--	sp|Q5EA79|GALM_BOVIN Aldose 1-epimerase OS=Bos taurus GN=GALM PE=2 SV=1//1.34508e-76
Glyma.13G069100	37.3572	12.7822	1.5473	0.00089095	0.019178	--	sp|O49856|FTRC_SOYBN Ferredoxin-thioredoxin reductase catalytic chain, chloroplastic OS=Glycine max GN=FTRC PE=2 SV=1//1.6046e-103
Glyma.13G076700	3123.66	1388.05	1.1702	5.1011e-09	9.6097e-07	--	sp|O24606|EIN3_ARATH Protein ETHYLENE INSENSITIVE 3 OS=Arabidopsis thaliana GN=EIN3 PE=1 SV=1//0
Glyma.13G084000	1211.07	488.786	1.309	6.1212e-08	7.8681e-06	--	sp|P39866|NIA2_PHAVU Nitrate reductase [NADH] 2 OS=Phaseolus vulgaris GN=NIA2 PE=3 SV=1//0
Glyma.13G091100	324.415	105.501	1.6206	2.3986e-06	0.00017439	--	sp|Q9M0B8|WTR37_ARATH WAT1-related protein At4g30420 OS=Arabidopsis thaliana GN=At4g30420 PE=3 SV=1//1.63377e-69
Glyma.13G092500	1393.53	315.43	2.1434	2.2886e-21	8.1916e-18	--	sp|Q9ZV48|TPS11_ARATH Probable alpha,alpha-trehalose-phosphate synthase [UDP-forming] 11 OS=Arabidopsis thaliana GN=TPS11 PE=2 SV=1//0
Glyma.13G093800	1112.99	472.557	1.2359	9.2848e-08	1.131e-05	--	sp|Q9FHH8|COL5_ARATH Zinc finger protein CONSTANS-LIKE 5 OS=Arabidopsis thaliana GN=COL5 PE=2 SV=2//9.13121e-107
Glyma.13G103100	777.616	383.799	1.0187	3.7298e-06	0.00025	--	sp|Q38910|XTH23_ARATH Probable xyloglucan endotransglucosylase/hydrolase protein 23 OS=Arabidopsis thaliana GN=XTH23 PE=2 SV=1//1.26668e-148
Glyma.13G107900	7746.9	2348.56	1.7218	2.2502e-15	2.3267e-12	--	sp|Q93ZH2|NFYA3_ARATH Nuclear transcription factor Y subunit A-3 OS=Arabidopsis thaliana GN=NFYA3 PE=2 SV=2//6.05542e-36
Glyma.13G120200	4367.29	1452.76	1.5879	2.0139e-09	4.3789e-07	--	sp|Q6XZ79|SCRK1_MAIZE Fructokinase-1 OS=Zea mays GN=FRK1 PE=1 SV=1//5.03443e-12
Glyma.13G120300	609.956	285.647	1.0945	8.9695e-07	7.8896e-05	--	sp|Q54F15|NUBPL_DICDI Iron-sulfur protein NUBPL OS=Dictyostelium discoideum GN=nubpl PE=3 SV=1//1.31164e-95
Glyma.13G128300	223.394	109.424	1.0297	5.1397e-05	0.0021052	--	sp|Q8R1Q9|RBSK_MOUSE Ribokinase OS=Mus musculus GN=Rbks PE=2 SV=1//2.43326e-18
Glyma.13G137900	74.7032	25.6524	1.5421	1.4517e-05	0.00075897	--	-//-
Glyma.13G140200	278.652	106.253	1.391	0.00020778	0.0061861	--	-//-
Glyma.13G162800	12485.3	3657.48	1.7713	4.2172e-18	6.7666e-15	--	sp|P21616|AVP_VIGRR Pyrophosphate-energized vacuolar membrane proton pump OS=Vigna radiata var. radiata PE=1 SV=4//2.21197e-32
Glyma.13G168200	184.802	62.9579	1.5535	4.6817e-05	0.001952	--	-//-
Glyma.13G168700	464.561	200.345	1.2134	1.418e-06	0.00011415	--	sp|Q9SXP2|FDH1_ORYSJ Formate dehydrogenase 1, mitochondrial OS=Oryza sativa subsp. japonica GN=Os06g0486800 PE=1 SV=2//0
Glyma.13G179200	125.375	19.3062	2.6991	3.2942e-08	4.562e-06	--	-//-
Glyma.13G181000	277.549	52.6051	2.3995	9.7178e-07	8.3274e-05	--	sp|P24805|TSJT1_TOBAC Stem-specific protein TSJT1 OS=Nicotiana tabacum GN=TSJT1 PE=2 SV=1//1.94314e-31
Glyma.13G201200	4823.24	1871.22	1.366	8.5862e-05	0.0031188	--	-//-
Glyma.13G205400	28.7137	9.8487	1.5437	0.0016739	0.030871	--	-//-
Glyma.13G215600	178.323	75.6071	1.2379	2.0297e-06	0.00015182	--	sp|Q9CR50|ZN363_MOUSE RING finger and CHY zinc finger domain-containing protein 1 OS=Mus musculus GN=Rchy1 PE=1 SV=1//5.43669e-66
Glyma.13G222600	45.6615	6.75435	2.7571	9.3989e-09	1.6079e-06	--	-//-
Glyma.13G228300	48.2886	14.1357	1.7723	2.5726e-05	0.0012265	--	sp|C0LGK9|Y2242_ARATH Probable LRR receptor-like serine/threonine-protein kinase At2g24230 OS=Arabidopsis thaliana GN=At2g24230 PE=2 SV=1//1.46116e-81
Glyma.13G229300	6242.59	2444.54	1.3526	1.3744e-11	5.5983e-09	--	sp|Q8S8E3|PYL6_ARATH Abscisic acid receptor PYL6 OS=Arabidopsis thaliana GN=PYL6 PE=1 SV=1//5.54736e-52
Glyma.13G237000	21312.3	9477.3	1.1691	2.078e-09	4.4972e-07	--	sp|Q05349|12KD_FRAAN Auxin-repressed 12.5 kDa protein OS=Fragaria ananassa PE=2 SV=1//5.54945e-22
Glyma.13G242100	2598.13	312.877	3.0538	1.4398e-09	3.3457e-07	--	sp|P24805|TSJT1_TOBAC Stem-specific protein TSJT1 OS=Nicotiana tabacum GN=TSJT1 PE=2 SV=1//6.28224e-30
Glyma.13G247000	6556.04	3274.21	1.0017	2.0059e-05	0.00099934	--	-//-
Glyma.13G247100	1404.14	609.525	1.2039	1.0937e-08	1.8085e-06	--	sp|Q9M0Y6|DPNPM_ARATH Putative PAP-specific phosphatase, mitochondrial OS=Arabidopsis thaliana GN=At4g05090 PE=2 SV=1//2.80839e-104
Glyma.13G249800	69.4886	32.8424	1.0812	0.0019555	0.034651	--	sp|Q94JL3|BH112_ARATH Transcription factor bHLH112 OS=Arabidopsis thaliana GN=BHLH112 PE=2 SV=1//1.35388e-59
Glyma.13G263900	483.24	74.1296	2.7046	6.3083e-27	5.8707e-23	--	sp|Q39224|SRG1_ARATH Protein SRG1 OS=Arabidopsis thaliana GN=SRG1 PE=2 SV=1//7.64952e-61
Glyma.13G264000	163.822	66.3431	1.3041	2.8367e-06	0.0002009	--	sp|Q39224|SRG1_ARATH Protein SRG1 OS=Arabidopsis thaliana GN=SRG1 PE=2 SV=1//9.55285e-27
Glyma.13G270100	1984.24	681.444	1.5419	2.6967e-14	2.2815e-11	--	sp|Q39688|EP1G_DAUCA Epidermis-specific secreted glycoprotein EP1 OS=Daucus carota GN=EP1 PE=1 SV=1//2.02899e-130
Glyma.13G277000	1828.39	846.33	1.1113	0.00064421	0.015025	--	-//-
Glyma.13G279200	5422.49	1938.39	1.4841	1.484e-13	1.028e-10	--	sp|P24805|TSJT1_TOBAC Stem-specific protein TSJT1 OS=Nicotiana tabacum GN=TSJT1 PE=2 SV=1//6.05952e-24
Glyma.13G279900	1735.05	275.012	2.6574	1.0121e-21	4.7096e-18	--	sp|Q9LDY8|NAC55_ARATH NAC domain-containing protein 55 OS=Arabidopsis thaliana GN=NAC055 PE=2 SV=1//1.80145e-115
Glyma.13G289600	176.416	71.4094	1.3048	0.00012859	0.0042302	--	sp|Q3AF07|DNAJ_CARHZ Chaperone protein DnaJ OS=Carboxydothermus hydrogenoformans (strain ATCC BAA-161 / DSM 6008 / Z-2901) GN=dnaJ PE=3 SV=1//1.2105e-11
Glyma.13G296800	241.553	106.659	1.1793	1.401e-06	0.00011335	--	-//-
Glyma.13G297100	38.8986	15.3321	1.3432	0.0029494	0.047016	--	sp|Q9ZT82|CALSC_ARATH Callose synthase 12 OS=Arabidopsis thaliana GN=CALS12 PE=2 SV=1//0
Glyma.13G301500	67.498	23.5281	1.5205	0.0013193	0.025781	--	-//-
Glyma.13G301600	1516.06	561.278	1.4335	0.00045057	0.011398	--	-//-
Glyma.13G301900	256.72	63.0535	2.0255	0.00032457	0.0088114	--	-//-
Glyma.13G302000	155.262	34.394	2.1745	1.5479e-12	8.2785e-10	--	-//-
Glyma.13G328200	1831.4	792.198	1.209	2.3953e-09	5.0662e-07	--	-//-
Glyma.13G360600	506.638	178.385	1.506	7.3298e-05	0.0027751	--	sp|Q9M8L2|FBK30_ARATH F-box/kelch-repeat protein At1g80440 OS=Arabidopsis thaliana GN=At1g80440 PE=2 SV=1//2.27708e-119
Glyma.14G001600	10958.2	3954.31	1.4705	8.1835e-05	0.0030125	--	sp|Q7X9B9|NLP2_ARATH Protein NLP2 OS=Arabidopsis thaliana GN=NLP2 PE=2 SV=3//2.33276e-23
Glyma.14G007400	641.727	248.965	1.366	0.0022406	0.038415	--	sp|F4K460|MED17_ARATH Mediator of RNA polymerase II transcription subunit 17 OS=Arabidopsis thaliana GN=MED17 PE=1 SV=1//1.26488e-07
Glyma.14G026200	22.801	5.17718	2.1389	0.00043138	0.011023	--	sp|Q6DR10|TBL43_ARATH Protein trichome birefringence-like 43 OS=Arabidopsis thaliana GN=TBL43 PE=2 SV=1//9.54868e-146
Glyma.14G029100	333.682	59.5424	2.4865	3.9825e-06	0.00026322	--	sp|Q8RY24|SPSA3_ARATH Probable sucrose-phosphate synthase 3 OS=Arabidopsis thaliana GN=SPS3 PE=2 SV=1//0
Glyma.14G029700	28.7446	9.83394	1.5474	0.0028184	0.045331	--	-//-
Glyma.14G030400	3481.84	903.908	1.9456	9.2806e-19	1.7993e-15	--	sp|O23920|HPPD_DAUCA 4-hydroxyphenylpyruvate dioxygenase OS=Daucus carota PE=2 SV=1//7.0879e-15
Glyma.14G039200	100.591	10.1811	3.3045	5.2501e-05	0.0021448	--	sp|A2WW87|GAM1_ORYSI Transcription factor GAMYB OS=Oryza sativa subsp. indica GN=GAM1 PE=2 SV=1//2.63361e-54
Glyma.14G040100	198.671	99.2178	1.0017	7.2852e-05	0.0027627	--	-//-
Glyma.14G054800	308.043	123.526	1.3183	3.2689e-08	4.5615e-06	--	sp|Q6DEL1|S38A7_DANRE Putative sodium-coupled neutral amino acid transporter 7 OS=Danio rerio GN=slc38a7 PE=2 SV=1//2.87524e-17
Glyma.14G055200	5815.21	2307.04	1.3338	1.452e-11	5.8244e-09	--	sp|Q94AR4|CID2_ARATH Polyadenylate-binding protein-interacting protein 2 OS=Arabidopsis thaliana GN=CID2 PE=2 SV=1//1.45449e-11
Glyma.14G061300	877.248	276.644	1.665	6.8167e-14	5.116e-11	--	-//-
Glyma.14G082400	115.841	10.9943	3.3973	2.0799e-10	5.9374e-08	--	-//-
Glyma.14G084700	215.913	70.7995	1.6086	6.5161e-06	0.00039275	--	sp|Q8LC30|RAP21_ARATH Ethylene-responsive transcription factor RAP2-1 OS=Arabidopsis thaliana GN=RAP2-1 PE=2 SV=1//6.76123e-45
Glyma.14G092800	1451.25	679.951	1.0938	0.00034811	0.0092772	--	sp|O24325|VPE1_PHAVU Vacuolar-processing enzyme OS=Phaseolus vulgaris PE=1 SV=1//0
Glyma.14G098200	1720.85	409.949	2.0696	5.8953e-24	3.4289e-20	--	-//-
Glyma.14G113400	275.488	116.118	1.2464	0.00089323	0.019215	--	-//-
Glyma.14G118200	1146.91	347.805	1.7214	0.0017382	0.031706	--	sp|O49286|SKP2B_ARATH F-box protein SKP2B OS=Arabidopsis thaliana GN=SKP2B PE=1 SV=1//0
Glyma.14G130600	7769.43	3654.05	1.0883	2.6974e-08	3.8501e-06	--	-//-
Glyma.14G130700	5295.66	2518.18	1.0724	4.4316e-08	5.8582e-06	--	sp|Q9CR50|ZN363_MOUSE RING finger and CHY zinc finger domain-containing protein 1 OS=Mus musculus GN=Rchy1 PE=1 SV=1//2.32821e-67
Glyma.14G132900	62.3734	29.1917	1.0954	0.0020401	0.035826	--	sp|Q941D3|PAP8_ARATH Probable plastid-lipid-associated protein 8, chloroplastic OS=Arabidopsis thaliana GN=PAP8 PE=2 SV=1//6.82529e-24
Glyma.14G133600	379.819	165.013	1.2027	2.5546e-05	0.0012204	--	sp|Q8RWG1|Y4139_ARATH Uncharacterized aarF domain-containing protein kinase At4g31390, chloroplastic OS=Arabidopsis thaliana GN=At4g31390 PE=2 SV=1//0
Glyma.14G142500	50.0988	10.3485	2.2754	3.1154e-07	3.2001e-05	--	-//-
Glyma.14G188300	952.847	297.548	1.6791	0.0011864	0.023716	--	-//-
Glyma.14G208300	500.959	201.167	1.3163	6.0737e-07	5.7094e-05	--	sp|Q9FFE6|AAE5_ARATH Probable acyl-activating enzyme 5, peroxisomal OS=Arabidopsis thaliana GN=AAE5 PE=2 SV=1//0
Glyma.14G209000	2125.64	358.253	2.5688	1.1407e-08	1.8494e-06	--	-//-
Glyma.14G216500	162.212	62.6936	1.3715	0.0017671	0.032069	--	sp|Q9LQZ7|BBX21_ARATH B-box zinc finger protein 21 OS=Arabidopsis thaliana GN=BBX21 PE=1 SV=1//6.10096e-75
Glyma.14G223400	11167.1	4598.3	1.2801	2.5563e-08	3.6712e-06	--	sp|Q8LEV3|Y2060_ARATH BTB/POZ domain-containing protein At2g30600 OS=Arabidopsis thaliana GN=At2g30600/At2g30610 PE=2 SV=1//6.34682e-43
Glyma.14G223500	8294.11	3194.63	1.3764	4.7972e-05	0.0019901	--	sp|O48560|CATA3_SOYBN Catalase-3 OS=Glycine max GN=CAT3 PE=2 SV=1//0
Glyma.15G007700	1947.61	950.554	1.0349	2.4137e-06	0.00017494	--	sp|Q9XI36|MBD10_ARATH Methyl-CpG-binding domain-containing protein 10 OS=Arabidopsis thaliana GN=MBD10 PE=1 SV=1//2.34121e-42
Glyma.15G007900	88.9094	32.6245	1.4464	2.1801e-05	0.0010633	--	-//-
Glyma.15G013300	5402.72	2496.88	1.1136	0.0018568	0.033231	--	sp|Q9M8L2|FBK30_ARATH F-box/kelch-repeat protein At1g80440 OS=Arabidopsis thaliana GN=At1g80440 PE=2 SV=1//1.09895e-102
Glyma.15G015900	34.2015	12.7558	1.4229	0.0014655	0.02797	--	sp|Q94748|DYL2_SCHMA Probable dynein light chain OS=Schistosoma mansoni PE=3 SV=1//8.0377e-20
Glyma.15G019400	151.622	58.191	1.3816	8.6192e-07	7.6234e-05	--	sp|Q8S9H7|DIV_ANTMA Transcription factor DIVARICATA OS=Antirrhinum majus GN=DIVARICATA PE=2 SV=1//3.96836e-28
Glyma.15G029500	143.908	58.9926	1.2865	4.2224e-06	0.00027672	--	sp|Q96288|BBX24_ARATH B-box zinc finger protein 24 OS=Arabidopsis thaliana GN=BBX24 PE=1 SV=1//3.55642e-78
Glyma.15G031400	4231.45	418.922	3.3364	7.9793e-07	7.1538e-05	--	sp|Q7XKV5|BGL11_ORYSJ Beta-glucosidase 11 OS=Oryza sativa subsp. japonica GN=BGLU11 PE=3 SV=2//0
Glyma.15G031500	495.387	54.094	3.195	9.9348e-05	0.0034788	--	-//-
Glyma.15G034000	3593.28	1656.84	1.1169	2.0238e-08	3.0085e-06	--	sp|Q8GUQ8|XDH1_ARATH Xanthine dehydrogenase 1 OS=Arabidopsis thaliana GN=XDH1 PE=1 SV=1//0
Glyma.15G038400	475.731	225.359	1.0779	2.8569e-05	0.0013254	--	sp|F4HSD5|TRM32_ARATH Protein TRM32 OS=Arabidopsis thaliana GN=TRM32 PE=2 SV=1//7.95744e-11
Glyma.15G049600	146.976	59.7593	1.2983	3.9569e-06	0.00026191	--	-//-
Glyma.15G057600	60.8277	20.1244	1.5958	3.4046e-05	0.0015218	--	-//-
Glyma.15G070200	242.973	70.9519	1.7759	1.7699e-05	0.00089361	--	sp|O04084|SCP31_ARATH Serine carboxypeptidase-like 31 OS=Arabidopsis thaliana GN=SCPL31 PE=2 SV=2//0
Glyma.15G071300	1473.83	251.107	2.5532	1.4072e-06	0.00011348	--	sp|P24805|TSJT1_TOBAC Stem-specific protein TSJT1 OS=Nicotiana tabacum GN=TSJT1 PE=2 SV=1//2.19619e-30
Glyma.15G072400	3744.2	1034.99	1.855	5.5092e-05	0.0022311	--	sp|P24805|TSJT1_TOBAC Stem-specific protein TSJT1 OS=Nicotiana tabacum GN=TSJT1 PE=2 SV=1//1.49508e-22
Glyma.15G074800	296.003	86.7106	1.7713	9.5953e-10	2.3623e-07	--	-//-
Glyma.15G076500	28183.2	10878.7	1.3733	2.2133e-12	1.1017e-09	--	sp|Q05349|12KD_FRAAN Auxin-repressed 12.5 kDa protein OS=Fragaria ananassa PE=2 SV=1//2.0197e-22
Glyma.15G084200	52.4882	22.8696	1.1986	0.0016219	0.030152	--	sp|C0LGK9|Y2242_ARATH Probable LRR receptor-like serine/threonine-protein kinase At2g24230 OS=Arabidopsis thaliana GN=At2g24230 PE=2 SV=1//1.43326e-90
Glyma.15G084900	7995.31	3843.24	1.0568	2.4787e-05	0.001189	--	-//-
Glyma.15G097300	89.0591	34.8385	1.3541	2.0658e-05	0.0010237	--	sp|Q9CR50|ZN363_MOUSE RING finger and CHY zinc finger domain-containing protein 1 OS=Mus musculus GN=Rchy1 PE=1 SV=1//3.98378e-69
Glyma.15G115200	1052.67	322.789	1.7054	4.0442e-09	7.9068e-07	--	sp|Q8LG88|TDT_ARATH Tonoplast dicarboxylate transporter OS=Arabidopsis thaliana GN=TDT PE=2 SV=2//0
Glyma.15G116800	463.362	221.116	1.0673	4.3043e-05	0.0018307	--	sp|B9HD38|CSPLE_POPTR CASP-like protein 2B2 OS=Populus trichocarpa GN=POPTRDRAFT_818956 PE=3 SV=1//3.18772e-92
Glyma.15G131200	214.958	73.0778	1.5565	3.4494e-09	6.83e-07	--	sp|Q9SUC0|3HIDH_ARATH Probable 3-hydroxyisobutyrate dehydrogenase, mitochondrial OS=Arabidopsis thaliana GN=At4g20930 PE=2 SV=3//2.31305e-159
Glyma.15G167300	630.002	266.193	1.2429	1.9928e-05	0.00099518	--	-//-
Glyma.15G169100	4602.54	1070.28	2.1044	8.555e-09	1.4798e-06	--	sp|P35694|XTH2_SOYBN Xyloglucan endotransglucosylase/hydrolase 2 OS=Glycine max PE=2 SV=1//1.95077e-134
Glyma.15G170100	128.924	60.1773	1.0992	4.3209e-05	0.0018361	--	-//-
Glyma.15G173800	161.611	72.9604	1.1473	3.1445e-05	0.0014317	--	sp|P93823|ATL1_ARATH RING-H2 finger protein ATL1 OS=Arabidopsis thaliana GN=ATL1 PE=2 SV=1//1.9805e-14
Glyma.15G178400	3317.51	1392.53	1.2524	1.064e-07	1.286e-05	--	sp|P25795|AL7A1_PEA Aldehyde dehydrogenase family 7 member A1 OS=Pisum sativum PE=1 SV=3//3.98391e-21
Glyma.15G186300	115.161	52.0501	1.1457	7.3839e-05	0.002791	--	sp|Q9XEC3|WRK42_ARATH Probable WRKY transcription factor 42 OS=Arabidopsis thaliana GN=WRKY42 PE=2 SV=1//2.38551e-48
Glyma.15G196800	9309.1	2883.88	1.6906	0.00031582	0.0086343	--	sp|Q6ZI17|OML2_ORYSJ Protein MEI2-like 2 OS=Oryza sativa subsp. japonica GN=ML2 PE=2 SV=1//0
Glyma.15G228200	3959.74	1620.15	1.2893	9.6219e-06	0.00054666	--	-//-
Glyma.15G228300	5833.87	2481.57	1.2332	2.7795e-09	5.6962e-07	--	-//-
Glyma.15G229400	302.435	136.707	1.1455	1.4694e-06	0.00011731	--	-//-
Glyma.15G235100	78.2466	36.4778	1.101	0.0005245	0.012845	--	-//-
Glyma.15G247200	74.0889	32.9002	1.1712	0.00089951	0.019286	--	-//-
Glyma.15G250800	16.4742	2.20457	2.9016	0.0010646	0.021805	--	sp|Q9LRR9|GLO1_ARATH Peroxisomal (S)-2-hydroxy-acid oxidase GLO1 OS=Arabidopsis thaliana GN=GLO1 PE=1 SV=1//0
Glyma.15G251900	139.896	69.8391	1.0022	0.00038804	0.010099	--	sp|Q03666|GSTX4_TOBAC Probable glutathione S-transferase OS=Nicotiana tabacum PE=2 SV=1//1.26195e-93
Glyma.15G257500	464.476	228.648	1.0225	5.9747e-06	0.00036677	--	sp|Q84MB3|ACCH1_ARATH 1-aminocyclopropane-1-carboxylate oxidase homolog 1 OS=Arabidopsis thaliana GN=At1g06620 PE=2 SV=1//1.37889e-130
Glyma.15G257600	590.564	131.267	2.1696	8.1488e-11	2.562e-08	--	sp|Q84MB3|ACCH1_ARATH 1-aminocyclopropane-1-carboxylate oxidase homolog 1 OS=Arabidopsis thaliana GN=At1g06620 PE=2 SV=1//5.79662e-127
Glyma.15G274200	74.2343	30.3285	1.2914	0.00023185	0.0067764	--	sp|Q9SSK5|MLP43_ARATH MLP-like protein 43 OS=Arabidopsis thaliana GN=MLP43 PE=1 SV=1//9.5843e-35
Glyma.16G001100	985.958	468.415	1.0737	7.6361e-07	6.8993e-05	--	-//-
Glyma.16G011400	1169.93	271.488	2.1075	0.00013598	0.0044232	--	-//-
Glyma.16G035000	615.177	293.82	1.0661	9.2269e-07	8.0163e-05	--	sp|P42749|UBC5_ARATH Ubiquitin-conjugating enzyme E2 5 OS=Arabidopsis thaliana GN=UBC5 PE=2 SV=2//2.8261e-97
Glyma.16G036300	2448.36	876.817	1.4815	4.3035e-13	2.6348e-10	--	sp|Q8W4K3|CAAT4_ARATH Cationic amino acid transporter 4, vacuolar OS=Arabidopsis thaliana GN=CAT4 PE=2 SV=1//0
Glyma.16G040300	1038.93	515.851	1.0101	1.1691e-06	9.7491e-05	--	-//-
Glyma.16G042700	325.206	160.386	1.0198	6.3532e-06	0.00038542	--	sp|O64654|TRL11_ARATH Thioredoxin-like 1-1, chloroplastic OS=Arabidopsis thaliana GN=At1g08570 PE=2 SV=1//7.13099e-97
Glyma.16G043200	2658.44	543.763	2.2895	1.6626e-20	4.8353e-17	--	sp|Q8H4S4|NAC10_ORYSJ NAC transcription factor ONAC010 OS=Oryza sativa subsp. japonica GN=ONAC010 PE=2 SV=1//3.93805e-80
Glyma.16G049000	2699.49	778.709	1.7935	2.8085e-09	5.7066e-07	--	sp|Q03200|LIRP1_ORYSJ Light-regulated protein OS=Oryza sativa subsp. japonica GN=LIR1 PE=2 SV=1//2.45329e-10
Glyma.16G051300	138.22	65.9553	1.0674	9.3884e-05	0.0033266	--	sp|Q9LW26|Y3684_ARATH Acyltransferase-like protein At3g26840, chloroplastic OS=Arabidopsis thaliana GN=At3g26840 PE=2 SV=1//4.51956e-172
Glyma.16G057600	196.149	31.9916	2.6162	3.1901e-20	7.8126e-17	--	sp|P92942|CLCB_ARATH Chloride channel protein CLC-b OS=Arabidopsis thaliana GN=CLC-B PE=1 SV=1//0
Glyma.16G059800	52.8271	20.6051	1.3583	0.0003411	0.0091322	--	sp|Q949R9|MPC1_ARATH Mitochondrial pyruvate carrier 1 OS=Arabidopsis thaliana GN=MPC1 PE=3 SV=1//1.97393e-10
Glyma.16G065800	34.6397	13.7996	1.3278	0.0030458	0.048123	--	sp|P57758|CTNS_ARATH Cystinosin homolog OS=Arabidopsis thaliana GN=At5g40670 PE=2 SV=1//7.35223e-79
Glyma.16G071300	77.4559	34.0817	1.1844	0.00039502	0.010257	--	sp|Q2V9B0|MY1R1_SOLTU Transcription factor MYB1R1 OS=Solanum tuberosum PE=2 SV=1//1.80272e-06
Glyma.16G119000	10229.1	3669.32	1.4791	0.0028242	0.045377	--	sp|Q9CAZ7|SSL5_ARATH Protein STRICTOSIDINE SYNTHASE-LIKE 5 OS=Arabidopsis thaliana GN=SSL5 PE=2 SV=1//9.69935e-113
Glyma.16G130900	760.666	280.034	1.4417	4.7733e-11	1.6452e-08	--	sp|Q1PF50|EDA2_ARATH Probable serine protease EDA2 OS=Arabidopsis thaliana GN=EDA2 PE=2 SV=2//0
Glyma.16G141500	2689.77	1093.27	1.2988	8.3057e-10	2.1119e-07	--	sp|P42774|GBF1_ARATH G-box-binding factor 1 OS=Arabidopsis thaliana GN=GBF1 PE=2 SV=2//1.84576e-77
Glyma.16G142300	1686.51	741.158	1.1862	1.8827e-08	2.826e-06	--	sp|Q12010|YPQ1_YEAST Probable vacuolar amino acid transporter YPQ1 OS=Saccharomyces cerevisiae (strain ATCC 204508 / S288c) GN=YPQ1 PE=1 SV=1//5.84995e-14
Glyma.16G151500	167.405	56.2183	1.5742	1.3637e-06	0.00011133	--	sp|A0SPJ9|NAM2_HORVD NAC transcription factor NAM-2 OS=Hordeum vulgare var. distichum GN=NAM-2 PE=3 SV=1//9.32567e-86
Glyma.16G153700	619.241	305.276	1.0204	0.0016923	0.031113	--	-//-
Glyma.16G168200	174.442	38.1496	2.193	0.0012563	0.024823	--	sp|Q9M2C0|VITH4_ARATH Vacuolar iron transporter homolog 4 OS=Arabidopsis thaliana GN=At3g43660 PE=2 SV=1//5.1843e-86
Glyma.16G200800	421.096	186.557	1.1745	3.2734e-07	3.3476e-05	--	sp|Q39110|GAOX1_ARATH Gibberellin 20 oxidase 1 OS=Arabidopsis thaliana GN=GA20OX1 PE=2 SV=2//3.46121e-127
Glyma.16G212400	36.287	12.3819	1.5512	0.00037079	0.0097456	--	sp|P13087|MIRA_SYNDU Miraculin OS=Synsepalum dulcificum PE=1 SV=3//6.82549e-42
Glyma.16G217600	188.937	45.7961	2.0446	0.0001597	0.0050278	--	sp|Q9LIS2|RBG4_ARATH Glycine-rich RNA-binding protein 4, mitochondrial OS=Arabidopsis thaliana GN=RBG4 PE=2 SV=1//3.05505e-16
Glyma.16G219400	144.602	59.3054	1.2858	4.086e-05	0.0017588	--	sp|E7C196|MER_ERYCB Methylecgonone reductase OS=Erythroxylum coca PE=1 SV=1//1.41456e-21
Glyma.17G028000	657.815	283.727	1.2132	1.4879e-08	2.2959e-06	--	sp|Q9M7Z1|ODB2_ARATH Lipoamide acyltransferase component of branched-chain alpha-keto acid dehydrogenase complex, mitochondrial OS=Arabidopsis thaliana GN=BCE2 PE=1 SV=1//0
Glyma.17G036300	31.3233	7.39651	2.0823	3.0857e-05	0.001416	--	sp|F4HWQ8|CVIF1_ARATH Cell wall / vacuolar inhibitor of fructosidase 1 OS=Arabidopsis thaliana GN=C/VIF1 PE=1 SV=1//4.30493e-36
Glyma.17G036400	109.193	26.6065	2.037	2.0359e-07	2.2663e-05	--	sp|F4HWQ8|CVIF1_ARATH Cell wall / vacuolar inhibitor of fructosidase 1 OS=Arabidopsis thaliana GN=C/VIF1 PE=1 SV=1//3.16373e-25
Glyma.17G042100	11525.9	4302.41	1.4217	1.0083e-10	3.1279e-08	--	sp|P0CH32|UBQ4_ARATH Polyubiquitin 4 OS=Arabidopsis thaliana GN=UBQ4 PE=1 SV=1//0
Glyma.17G044300	780.29	318.723	1.2917	2.2812e-09	4.8885e-07	--	sp|Q9SMZ4|AASS_ARATH Alpha-aminoadipic semialdehyde synthase OS=Arabidopsis thaliana GN=LKR/SDH PE=1 SV=1//0
Glyma.17G046800	98.6141	29.6295	1.7348	9.8331e-06	0.00055572	--	sp|P17407|21KD_DAUCA 21 kDa protein OS=Daucus carota PE=2 SV=1//3.8159e-27
Glyma.17G051400	16135.3	7489.2	1.1073	3.11e-05	0.0014215	--	sp|Q9LNP6|NFYA8_ARATH Nuclear transcription factor Y subunit A-8 OS=Arabidopsis thaliana GN=NFYA8 PE=2 SV=2//3.62266e-34
Glyma.17G051600	1727.08	740.091	1.2226	2.7681e-09	5.6962e-07	--	sp|Q5XEM9|ALFL5_ARATH PHD finger protein ALFIN-LIKE 5 OS=Arabidopsis thaliana GN=AL5 PE=2 SV=1//3.02192e-99
Glyma.17G053700	124.828	50.0569	1.3183	8.115e-06	0.00047318	--	sp|O80982|HSFA2_ARATH Heat stress transcription factor A-2 OS=Arabidopsis thaliana GN=HSFA2 PE=1 SV=1//1.8559e-74
Glyma.17G059100	122.974	59.1034	1.057	0.00025534	0.0073296	--	sp|Q9LU68|CIA2_ARATH Protein CHLOROPLAST IMPORT APPARATUS 2 OS=Arabidopsis thaliana GN=CIA2 PE=2 SV=1//1.04596e-66
Glyma.17G067800	382.204	115.377	1.728	1.5683e-13	1.0576e-10	--	sp|Q9ZV48|TPS11_ARATH Probable alpha,alpha-trehalose-phosphate synthase [UDP-forming] 11 OS=Arabidopsis thaliana GN=TPS11 PE=2 SV=1//1.37501e-24
Glyma.17G068100	378.238	116.467	1.6994	1.0211e-12	5.6564e-10	--	-//-
Glyma.17G069500	126.273	18.6876	2.7564	3.4147e-06	0.00023332	--	-//-
Glyma.17G086400	153.597	34.6285	2.1491	6.2576e-09	1.1286e-06	--	sp|Q9SS98|OLEO5_ARATH Oleosin 5 OS=Arabidopsis thaliana GN=At3g01570 PE=2 SV=1//2.21232e-25
Glyma.17G092800	13061.8	4458.99	1.5506	6.2183e-07	5.8336e-05	--	sp|Q93X17|SNAK2_SOLTU Snakin-2 OS=Solanum tuberosum GN=SN2 PE=1 SV=1//1.10457e-20
Glyma.17G101000	597.51	256.356	1.2208	1.6038e-08	2.4308e-06	--	sp|Q8LFV3|CDF3_ARATH Cyclic dof factor 3 OS=Arabidopsis thaliana GN=CDF3 PE=1 SV=2//9.62152e-107
Glyma.17G101500	185.927	92.3492	1.0096	0.00045531	0.011489	--	sp|Q9FLJ2|NC100_ARATH NAC domain-containing protein 100 OS=Arabidopsis thaliana GN=NAC100 PE=2 SV=1//6.45531e-140
Glyma.17G107400	21707.5	7677.55	1.4995	0.0018551	0.033213	--	sp|Q8BID8|FXL14_MOUSE F-box/LRR-repeat protein 14 OS=Mus musculus GN=Fbxl14 PE=2 SV=1//6.58284e-07
Glyma.17G125400	10697.6	5037.08	1.0866	0.00060731	0.014323	--	sp|P24465|C71A1_PERAE Cytochrome P450 71A1 OS=Persea americana GN=CYP71A1 PE=1 SV=2//1.99607e-148
Glyma.17G128000	1046.39	89.0299	3.555	6.5277e-19	1.3206e-15	--	sp|P45458|MASY_SOYBN Malate synthase, glyoxysomal (Fragment) OS=Glycine max PE=2 SV=1//0
Glyma.17G133200	92.9326	39.1137	1.2485	8.0943e-05	0.0029844	--	sp|Q8H112|PGL1A_ARATH PGR5-like protein 1A, chloroplastic OS=Arabidopsis thaliana GN=PGRL1A PE=1 SV=1//5.07274e-143
Glyma.17G135100	508.162	189.452	1.4235	4.1838e-05	0.0017884	--	-//-
Glyma.17G141200	2209.49	730.521	1.5967	8.7745e-15	8.3324e-12	--	sp|Q766C3|NEP1_NEPGR Aspartic proteinase nepenthesin-1 OS=Nepenthes gracilis GN=nep1 PE=1 SV=1//1.61987e-25
Glyma.17G144700	1138.27	475.439	1.2595	5.8653e-06	0.00036101	--	sp|Q05466|HAT4_ARATH Homeobox-leucine zipper protein HAT4 OS=Arabidopsis thaliana GN=HAT4 PE=1 SV=1//1.66965e-95
Glyma.17G145400	745.267	364.036	1.0337	3.9898e-07	4.0011e-05	--	sp|O80337|EF100_ARATH Ethylene-responsive transcription factor 1A OS=Arabidopsis thaliana GN=ERF1A PE=1 SV=2//7.44112e-56
Glyma.17G148600	553.096	250.889	1.1405	1.4356e-05	0.00075307	--	sp|Q9SQZ0|CAAT7_ARATH Cationic amino acid transporter 7, chloroplastic OS=Arabidopsis thaliana GN=CAT7 PE=3 SV=1//6.34407e-171
Glyma.17G154500	5862.58	2910.83	1.0101	4.0952e-07	4.0709e-05	--	sp|Q8S7M7|PIRL5_ORYSJ Plant intracellular Ras-group-related LRR protein 5 OS=Oryza sativa subsp. japonica GN=IRL5 PE=2 SV=1//5.79239e-170
Glyma.17G159000	57.6675	19.0611	1.5971	2.068e-05	0.0010237	--	sp|Q9FEB4|PSK5_ARATH Phytosulfokines 5 OS=Arabidopsis thaliana GN=PSK5 PE=2 SV=1//6.68279e-13
Glyma.17G174500	218.472	86.2624	1.3406	1.6011e-07	1.8215e-05	--	sp|O81360|ABA2_PRUAR Zeaxanthin epoxidase, chloroplastic OS=Prunus armeniaca PE=2 SV=1//0
Glyma.17G202700	22338	7050.11	1.6638	4.5178e-14	3.6881e-11	--	sp|Q9CR50|ZN363_MOUSE RING finger and CHY zinc finger domain-containing protein 1 OS=Mus musculus GN=Rchy1 PE=1 SV=1//1.51379e-66
Glyma.17G210800	490.479	224.679	1.1263	5.9244e-07	5.6259e-05	--	-//-
Glyma.17G219400	258.774	114.101	1.1814	0.00075878	0.016983	--	sp|Q93VM8|COPT5_ARATH Copper transporter 5 OS=Arabidopsis thaliana GN=COPT5 PE=1 SV=1//8.69589e-44
Glyma.17G226500	2141.93	495.982	2.1106	2.0154e-15	2.1314e-12	--	-//-
Glyma.17G233700	1457.16	500.007	1.5431	2.5681e-08	3.6769e-06	--	-//-
Glyma.17G234900	632.274	290.93	1.1199	0.0023354	0.039602	--	-//-
Glyma.17G245500	871.584	385.224	1.1779	2.4576e-08	3.5514e-06	--	sp|Q9SZA7|DRL29_ARATH Probable disease resistance protein At4g33300 OS=Arabidopsis thaliana GN=At4g33300 PE=2 SV=3//0
Glyma.17G250200	503.87	152.056	1.7284	2.4453e-09	5.1253e-07	--	sp|Q8GUH2|Y1015_ARATH Uncharacterized protein At1g01500 OS=Arabidopsis thaliana GN=At1g01500 PE=2 SV=1//1.65258e-40
Glyma.17G251800	9913.31	3101.64	1.6763	7.6405e-17	1.0158e-13	--	-//-
Glyma.17G255100	212.249	86.6843	1.2919	9.1051e-05	0.0032615	--	sp|Q9LQZ7|BBX21_ARATH B-box zinc finger protein 21 OS=Arabidopsis thaliana GN=BBX21 PE=1 SV=1//1.54318e-74
Glyma.17G256500	464.027	187.146	1.31	5.4963e-09	1.023e-06	--	sp|P93024|ARFE_ARATH Auxin response factor 5 OS=Arabidopsis thaliana GN=ARF5 PE=1 SV=3//0
Glyma.17G256600	50.004	12.7481	1.9718	5.8213e-06	0.00035975	--	-//-
Glyma.17G257200	199.309	47.7725	2.0608	0.0026894	0.043845	--	sp|Q8RUN2|LOG1_ARATH Cytokinin riboside 5&apos;-monophosphate phosphoribohydrolase LOG1 OS=Arabidopsis thaliana GN=LOG1 PE=1 SV=1//2.9093e-99
Glyma.18G004800	74.2958	12.6093	2.5588	7.1905e-11	2.2917e-08	--	-//-
Glyma.18G005000	2474.89	1085.18	1.1894	1.0759e-05	0.00059455	--	-//-
Glyma.18G006500	29.2511	9.65004	1.5999	0.0021442	0.037229	--	-//-
Glyma.18G010500	76.1303	30.0462	1.3413	6.0044e-05	0.0023758	--	sp|Q8LDL0|HHL1_ARATH Protein HHL1, chloroplastic OS=Arabidopsis thaliana GN=HHL1 PE=1 SV=1//2.10899e-44
Glyma.18G029300	2359.83	978.032	1.2707	0.0018453	0.033106	--	sp|O04203|HSPR2_ARATH Nematode resistance protein-like HSPRO2 OS=Arabidopsis thaliana GN=HSPRO2 PE=1 SV=1//9.2341e-163
Glyma.18G034800	2284.67	1124.55	1.0226	1.0205e-05	0.00057211	--	sp|O22285|PMTB_ARATH Probable methyltransferase PMT11 OS=Arabidopsis thaliana GN=At2g39750 PE=2 SV=1//0
Glyma.18G036400	22.1976	6.12733	1.8571	0.0018211	0.032768	--	sp|O98997|RCA_VIGRR Ribulose bisphosphate carboxylase/oxygenase activase, chloroplastic OS=Vigna radiata var. radiata GN=RCA PE=2 SV=2//0
Glyma.18G044200	379.788	142.782	1.4114	8.7022e-10	2.2007e-07	--	sp|F4KGY6|RVE1_ARATH Protein REVEILLE 1 OS=Arabidopsis thaliana GN=RVE1 PE=2 SV=1//4.64848e-42
Glyma.18G045200	3472.2	858.595	2.0158	1.5022e-13	1.028e-10	--	-//-
Glyma.18G054100	450.9	92.3401	2.2878	9.1207e-21	2.8293e-17	--	sp|Q9LVL5|WNK4_ARATH Probable serine/threonine-protein kinase WNK4 OS=Arabidopsis thaliana GN=WNK4 PE=1 SV=1//0
Glyma.18G054600	1536.82	587.086	1.3883	5.562e-08	7.2292e-06	--	sp|O22932|CIPKB_ARATH CBL-interacting serine/threonine-protein kinase 11 OS=Arabidopsis thaliana GN=CIPK11 PE=1 SV=1//1.65448e-169
Glyma.18G063500	4988.35	2260.83	1.1417	4.9555e-07	4.7839e-05	--	sp|Q5ZM74|RN141_CHICK RING finger protein 141 OS=Gallus gallus GN=RNF141 PE=2 SV=1//3.48283e-08
Glyma.18G072500	2249.32	1048.94	1.1006	1.2895e-07	1.5076e-05	--	sp|A1CDT9|DDI1_ASPCL DNA damage-inducible protein 1 OS=Aspergillus clavatus (strain ATCC 1007 / CBS 513.65 / DSM 816 / NCTC 3887 / NRRL 1) GN=ddi1 PE=3 SV=1//2.69438e-76
Glyma.18G074000	43.9438	19.176	1.1964	0.0031904	0.049785	--	sp|Q944B0|FK161_ARATH Peptidyl-prolyl cis-trans isomerase FKBP16-1, chloroplastic OS=Arabidopsis thaliana GN=FKBP16-1 PE=2 SV=1//2.51476e-79
Glyma.18G119300	133.774	49.8672	1.4236	0.0012492	0.024692	--	sp|Q9ZVH0|FEZ_ARATH Protein FEZ OS=Arabidopsis thaliana GN=FEZ PE=2 SV=1//6.75279e-104
Glyma.18G130100	82.0628	33.0808	1.3107	6.7218e-05	0.002587	--	sp|B9S2H4|Y232_RICCO UPF0392 protein RCOM_0530710 OS=Ricinus communis GN=RCOM_0699480 PE=3 SV=1//0
Glyma.18G134600	154.709	67.7525	1.1912	1.8911e-05	0.00095026	--	sp|P39208|IDNK_ECOLI Thermosensitive gluconokinase OS=Escherichia coli (strain K12) GN=idnK PE=3 SV=1//5.10454e-32
Glyma.18G136200	689.951	340.46	1.019	1.21e-06	0.00010018	--	sp|O80738|TPS10_ARATH Probable alpha,alpha-trehalose-phosphate synthase [UDP-forming] 10 OS=Arabidopsis thaliana GN=TPS10 PE=2 SV=1//0
Glyma.18G138400	474.201	193.106	1.2961	1.3429e-08	2.1347e-06	--	sp|P27141|CAHC_TOBAC Carbonic anhydrase, chloroplastic OS=Nicotiana tabacum PE=2 SV=1//4.59178e-102
Glyma.18G158300	202.295	35.1713	2.524	1.65e-06	0.00012868	--	-//-
Glyma.18G187300	8968.99	4257.82	1.0748	8.2065e-05	0.0030138	--	-//-
Glyma.18G200100	62.4308	23.2284	1.4264	0.00016326	0.005119	--	-//-
Glyma.18G202800	245.352	54.1107	2.1809	1.6855e-06	0.00013049	--	sp|Q96329|ACOX4_ARATH Acyl-coenzyme A oxidase 4, peroxisomal OS=Arabidopsis thaliana GN=ACX4 PE=1 SV=1//0
Glyma.18G205800	5291.86	1593.97	1.7312	0.0013329	0.025983	--	sp|P19976|FRI1_SOYBN Ferritin-1, chloroplastic OS=Glycine max PE=1 SV=4//2.24595e-14
Glyma.18G210500	22502.6	6532.14	1.7845	4.2328e-06	0.00027701	--	sp|Q9SR86|AGT23_ARATH Alanine--glyoxylate aminotransferase 2 homolog 3, mitochondrial OS=Arabidopsis thaliana GN=At3g08860 PE=2 SV=1//0
Glyma.18G212200	772.103	170.478	2.1792	8.7031e-06	0.00050181	--	sp|Q7X996|CIPK2_ORYSJ CBL-interacting protein kinase 2 OS=Oryza sativa subsp. japonica GN=CIPK2 PE=2 SV=1//0
Glyma.18G221300	555.731	244.587	1.184	6.5783e-08	8.3178e-06	--	sp|Q9FYK2|CML25_ARATH Probable calcium-binding protein CML25 OS=Arabidopsis thaliana GN=CML25 PE=2 SV=1//1.09784e-24
Glyma.18G229100	29.9293	9.57669	1.644	0.0010727	0.021911	--	sp|Q9T0A4|NDHS_ARATH NAD(P)H-quinone oxidoreductase subunit S, chloroplastic OS=Arabidopsis thaliana GN=ndhS PE=1 SV=1//8.45755e-19
Glyma.18G231500	920.923	374.938	1.2964	4.7449e-07	4.6287e-05	--	sp|Q41066|IBB2_PEA Seed trypsin/chymotrypsin inhibitor TI5-72 OS=Pisum sativum GN=TI572 PE=2 SV=1//1.23557e-35
Glyma.18G233600	1007.85	479.397	1.072	0.00010244	0.0035639	--	sp|Q0WMJ8|SIPL4_ARATH Signal peptide peptidase-like 4 OS=Arabidopsis thaliana GN=SPPL4 PE=2 SV=1//0
Glyma.18G266700	640.921	315.876	1.0208	1.9272e-06	0.00014463	--	sp|Q8L9Y0|SCP25_ARATH Serine carboxypeptidase-like 25 OS=Arabidopsis thaliana GN=SCPL25 PE=2 SV=2//0
Glyma.18G284300	3829.51	1691.65	1.1787	0.0010217	0.021177	--	sp|Q9C509|SGPL_ARATH Sphingosine-1-phosphate lyase OS=Arabidopsis thaliana GN=DPL1 PE=1 SV=1//0
Glyma.19G009100	2337.68	1156.36	1.0155	8.3031e-06	0.00048233	--	sp|Q9SXP2|FDH1_ORYSJ Formate dehydrogenase 1, mitochondrial OS=Oryza sativa subsp. japonica GN=Os06g0486800 PE=1 SV=2//0
Glyma.19G016000	1052.14	453.443	1.2143	5.3934e-09	1.0079e-06	--	-//-
Glyma.19G025200	364.257	174.916	1.0583	6.4752e-06	0.00039079	--	sp|O22820|U74F1_ARATH UDP-glycosyltransferase 74F1 OS=Arabidopsis thaliana GN=UGT74F1 PE=1 SV=1//2.94839e-128
Glyma.19G067600	442.536	176.881	1.323	2.4425e-07	2.6308e-05	--	-//-
Glyma.19G087200	669.478	219.401	1.6095	1.3437e-13	9.4736e-11	--	sp|Q949R9|MPC1_ARATH Mitochondrial pyruvate carrier 1 OS=Arabidopsis thaliana GN=MPC1 PE=3 SV=1//3.05173e-38
Glyma.19G089800	1948.2	540.877	1.8488	1.1553e-12	6.3245e-10	--	sp|P92941|CLCA_ARATH Chloride channel protein CLC-a OS=Arabidopsis thaliana GN=CLC-A PE=1 SV=2//0
Glyma.19G108800	774.861	270.855	1.5164	2.6454e-07	2.8168e-05	--	sp|D2SMN4|NAMB1_HORVS NAC transcription factor NAM-B1 OS=Hordeum vulgare subsp. spontaneum GN=NAM-B1 PE=3 SV=1//3.55412e-79
Glyma.19G109400	967.677	475.486	1.0251	2.9053e-07	3.0243e-05	--	sp|O64654|TRL11_ARATH Thioredoxin-like 1-1, chloroplastic OS=Arabidopsis thaliana GN=At1g08570 PE=2 SV=1//3.2509e-93
Glyma.19G112800	781.721	310.235	1.3333	1.1375e-09	2.7423e-07	--	-//-
Glyma.19G114700	5855.75	2075.09	1.4967	2.9145e-06	0.00020486	--	-//-
Glyma.19G116400	4927.31	2169.17	1.1837	4.2027e-08	5.5873e-06	--	sp|Q9ASS7|CAAT2_ARATH Cationic amino acid transporter 2, vacuolar OS=Arabidopsis thaliana GN=CAT2 PE=2 SV=1//0
Glyma.19G133100	1097.83	522.462	1.0713	0.0025033	0.041526	--	sp|O48917|SQD1_ARATH UDP-sulfoquinovose synthase, chloroplastic OS=Arabidopsis thaliana GN=SQD1 PE=1 SV=1//0
Glyma.19G146600	6055.7	2763.91	1.1316	0.000169	0.0052637	--	sp|Q8GUN5|PHL1_ARATH Protein PHR1-LIKE 1 OS=Arabidopsis thaliana GN=PHL1 PE=1 SV=1//6.299e-15
Glyma.19G146700	1002.96	447.731	1.1636	0.00020223	0.0060709	--	-//-
Glyma.19G189300	167.306	36.7626	2.1862	0.0023739	0.040079	--	sp|Q9FFN2|GLYT3_ARATH Probable glycosyltransferase At5g03795 OS=Arabidopsis thaliana GN=At5g03795 PE=3 SV=2//0
Glyma.19G206200	2361.68	772.471	1.6123	0.00076603	0.017095	--	sp|Q9FVQ0|YUC10_ARATH Probable indole-3-pyruvate monooxygenase YUCCA10 OS=Arabidopsis thaliana GN=YUC10 PE=2 SV=1//1.2612e-113
Glyma.19G209600	54.0847	17.9086	1.5946	3.7185e-05	0.0016354	--	-//-
Glyma.19G211600	112.886	39.2062	1.5257	1.0064e-06	8.5767e-05	--	sp|P32292|ARG2_VIGRR Indole-3-acetic acid-induced protein ARG2 OS=Vigna radiata var. radiata GN=ARG2 PE=2 SV=1//3.95273e-28
Glyma.19G212800	36171	13656	1.4053	1.1968e-08	1.9203e-06	--	sp|O24301|SUS2_PEA Sucrose synthase 2 OS=Pisum sativum GN=SUS2 PE=2 SV=1//1.03201e-24
Glyma.19G214300	100.559	39.7935	1.3374	6.5325e-06	0.00039323	--	-//-
Glyma.19G228100	168.418	73.3012	1.2001	0.00067824	0.015623	--	sp|Q8BZW8|NHLC2_MOUSE NHL repeat-containing protein 2 OS=Mus musculus GN=Nhlrc2 PE=2 SV=1//2.37206e-138
Glyma.19G232400	3795.28	1723.75	1.1387	5.0077e-09	9.5108e-07	--	-//-
Glyma.19G239000	438.999	169.713	1.3711	1.6198e-09	3.6766e-07	--	sp|Q3ECP7|ERDL5_ARATH Sugar transporter ERD6-like 5 OS=Arabidopsis thaliana GN=At1g54730 PE=2 SV=2//0
Glyma.19G239800	231.26	93.4172	1.3078	0.0025103	0.041569	--	sp|Q9SQT8|DHQSD_ARATH Bifunctional 3-dehydroquinate dehydratase/shikimate dehydrogenase, chloroplastic OS=Arabidopsis thaliana GN=EMB3004 PE=1 SV=1//2.42743e-120
Glyma.19G244800	225.079	67.4225	1.7391	2.0994e-11	8.0181e-09	--	sp|Q99090|CPRF2_PETCR Light-inducible protein CPRF2 OS=Petroselinum crispum GN=CPRF2 PE=2 SV=2//9.31049e-93
Glyma.19G245200	163.511	80.9491	1.0143	0.0001012	0.0035325	--	sp|O24407|IAA16_ARATH Auxin-responsive protein IAA16 OS=Arabidopsis thaliana GN=IAA16 PE=1 SV=1//1.96817e-82
Glyma.20G008300	130.089	59.0345	1.1399	0.0017634	0.032051	--	-//-
Glyma.20G008400	2610.98	802.668	1.7017	6.7341e-12	2.9842e-09	--	-//-
Glyma.20G009600	1537.89	735.172	1.0648	3.0597e-07	3.1568e-05	--	sp|Q940H6|SRK2E_ARATH Serine/threonine-protein kinase SRK2E OS=Arabidopsis thaliana GN=SRK2E PE=1 SV=1//0
Glyma.20G009800	555.466	223.145	1.3157	2.8263e-06	0.00020047	--	sp|Q9LTH4|PCLL_ARATH Transcription factor BOA OS=Arabidopsis thaliana GN=BOA PE=2 SV=1//9.64723e-12
Glyma.20G009900	89.4466	32.0333	1.4815	0.0027764	0.044825	--	sp|Q8BNU0|ARMC6_MOUSE Armadillo repeat-containing protein 6 OS=Mus musculus GN=Armc6 PE=2 SV=1//9.2174e-06
Glyma.20G015400	73.0869	33.4224	1.1288	0.00086098	0.018712	--	sp|Q9M9Q6|SCP50_ARATH Serine carboxypeptidase-like 50 OS=Arabidopsis thaliana GN=SCPL50 PE=2 SV=1//0
Glyma.20G021600	259.221	101.614	1.3511	0.0001155	0.0038943	--	sp|Q9S735|PHT19_ARATH Probable inorganic phosphate transporter 1-9 OS=Arabidopsis thaliana GN=PHT1-9 PE=2 SV=1//3.96439e-178
Glyma.20G031300	5831.45	2604.83	1.1627	0.0022383	0.03839	--	sp|Q2MHE4|HT1_ARATH Serine/threonine-protein kinase HT1 OS=Arabidopsis thaliana GN=HT1 PE=1 SV=1//8.9762e-46
Glyma.20G033300	43.7257	6.87275	2.6695	2.6503e-06	0.00019031	--	sp|O49255|NAC29_ARATH NAC transcription factor 29 OS=Arabidopsis thaliana GN=NAC029 PE=2 SV=1//4.21186e-105
Glyma.20G070100	1485.07	625.694	1.247	2.3217e-05	0.0011253	--	sp|Q9LY05|EF106_ARATH Ethylene-responsive transcription factor ERF106 OS=Arabidopsis thaliana GN=ERF106 PE=2 SV=1//9.70203e-38
Glyma.20G078700	248.085	106.395	1.2214	0.00025079	0.0072257	--	sp|Q7Y225|DIR16_ARATH Dirigent protein 16 OS=Arabidopsis thaliana GN=DIR16 PE=2 SV=1//1.84563e-86
Glyma.20G085900	32.8714	11.0225	1.5764	0.001166	0.023385	--	sp|Q9SL05|PGR5_ARATH Protein PROTON GRADIENT REGULATION 5, chloroplastic OS=Arabidopsis thaliana GN=PGR5 PE=1 SV=1//4.35143e-62
Glyma.20G113700	294.054	125.111	1.2329	6.1692e-06	0.00037573	--	-//-
Glyma.20G115600	40.3676	11.6554	1.7922	6.0275e-05	0.0023809	--	sp|Q8LG76|COL6_ARATH Zinc finger protein CONSTANS-LIKE 6 OS=Arabidopsis thaliana GN=COL6 PE=2 SV=2//8.87848e-94
Glyma.20G151700	203.716	63.2742	1.6869	0.00054242	0.013132	--	-//-
Glyma.20G170300	117.68	52.3193	1.1695	0.00061333	0.014439	--	sp|Q8L518|CK2_ARATH Probable choline kinase 2 OS=Arabidopsis thaliana GN=At1g74320 PE=2 SV=1//2.78813e-163
Glyma.20G188400	850.771	347.602	1.2913	2.1282e-09	4.5845e-07	--	sp|Q8LBZ4|OTU_ARATH OTU domain-containing protein At3g57810 OS=Arabidopsis thaliana GN=At3g57810 PE=2 SV=1//6.07005e-58
Glyma.20G195900	1537.19	583.544	1.3974	3.8703e-05	0.0016846	--	sp|Q9LY05|EF106_ARATH Ethylene-responsive transcription factor ERF106 OS=Arabidopsis thaliana GN=ERF106 PE=2 SV=1//4.54819e-34
Glyma.20G199800	158.046	75.5823	1.0642	6.0108e-05	0.0023763	--	-//-
Glyma.20G205800	248.451	113.216	1.1339	0.00067971	0.015639	--	sp|P24076|BGIA_MOMCH Glu S.griseus protease inhibitor OS=Momordica charantia PE=1 SV=1//1.30432e-21
Glyma.20G219300	54.4017	21.784	1.3204	0.00040681	0.010501	--	-//-
Glyma.20G237200	179.924	42.4408	2.0839	1.585e-05	0.00081136	--	-//-
Glyma.U019900	1110.95	446.817	1.314	6.0497e-10	1.6086e-07	--	sp|Q9FS87|IVD_SOLTU Isovaleryl-CoA dehydrogenase, mitochondrial OS=Solanum tuberosum GN=IVD PE=1 SV=2//0
Glyma.U029900	312.074	140.858	1.1476	4.9471e-07	4.7839e-05	--	-//-
Glyma.U039400	576.702	286.076	1.0114	3.0059e-05	0.0013862	--	-//-
Glyma.U042100	127.669	52.6787	1.2771	1.1398e-05	0.00062398	--	-//-
Novel00216	21.3035	5.28417	2.0113	0.0013746	0.0266	-//-
Novel00246	699.548	307.878	1.1841	1.5528e-05	0.00080014	--	PREDICTED: auxin response factor 17-like [Glycine max]
Novel00275	1232.46	510.059	1.2728	1.7102e-09	3.8443e-07	--	PREDICTED: probable inactive purple acid phosphatase 1-like isoform X1 [Glycine max]>gi|571473616|ref|XP_006585972.1| PREDICTED: probable inactive purple acid phosphatase 1-like isoform X2 [Glycine max]
Novel00307	44.3688	10.2171	2.1186	3.2879e-06	0.00022598	-//-
Novel00320	385.417	189.219	1.0264	0.00054679	0.013231	-//-
Novel00342	68.4559	17.3577	1.9796	6.712e-05	0.0025854	--	PREDICTED: replication protein A 70 kDa DNA-binding subunit C-like [Glycine max]
Novel00353	74.6416	24.6793	1.5967	8.0904e-06	0.00047234	--	PREDICTED: uncharacterized protein LOC102660702 [Glycine max]
Novel00370	289.249	33.6213	3.1049	5.9212e-09	1.0847e-06	-//-
Novel00392	38.2073	15.3376	1.3168	0.0027687	0.044732	-//-
Novel00414	36.7516	7.79634	2.2369	0.0002352	0.0068572	--	RNA-directed DNA polymerase (Reverse transcriptase) [Medicago truncatula]
Novel00425	1547.44	527.597	1.5524	9.8609e-09	1.6625e-06	--	hypothetical protein glysoja_003657 [Glycine soja]
Novel00520	97.6452	38.7628	1.3329	2.8347e-05	0.0013177	--	PREDICTED: 1-acyl-sn-glycerol-3-phosphate acyltransferase 3-like isoform X2 [Glycine max]
Novel00593	591.489	57.2987	3.3678	1.3463e-09	3.1995e-07	--	PREDICTED: uncharacterized protein LOC102665580 [Glycine max]
Novel00600	36.0733	9.77179	1.8842	0.00012274	0.0040854	--	transposase-like protein [Glycine max]
Novel00729	23.9857	1.59605	3.9096	6.1683e-06	0.00037573	-//-
Novel00766	124.315	44.4034	1.4853	0.00091436	0.019512	--	Gag-protease-integrase-RT-RNaseH polyprotein [Glycine max]
Novel00801	261.91	129.225	1.0192	2.8247e-05	0.0013143	--	Adenylosuccinate lyase [Glycine soja]
Glyma.01G008000	71.5059	148.341	-1.0528	0.00014733	0.0046923	--	sp|O22704|CYP5F_ARATH Cytochrome B5-like protein OS=Arabidopsis thaliana GN=CB5LP PE=2 SV=1//1.83275e-25
Glyma.01G010000	31.0855	66.4515	-1.0961	0.0017352	0.031667	--	sp|Q84P24|4CLL6_ARATH 4-coumarate--CoA ligase-like 6 OS=Arabidopsis thaliana GN=4CLL6 PE=2 SV=2//0
Glyma.01G019300	52.5673	139.154	-1.4044	1.5223e-06	0.00012072	--	-//-
Glyma.01G028600	13.323	38.3764	-1.5263	0.00074395	0.016707	--	sp|Q8VYR3|TBL2_ARATH Protein trichome birefringence-like 2 OS=Arabidopsis thaliana GN=TBL2 PE=2 SV=1//0
Glyma.01G032000	221.608	531.271	-1.2614	0.00056771	0.01361	--	-//-
Glyma.01G034900	15.1045	46.9317	-1.6356	0.0001137	0.003859	--	sp|O04523|TBL27_ARATH Protein ALTERED XYLOGLUCAN 4 OS=Arabidopsis thaliana GN=AXY4 PE=1 SV=1//7.45403e-146
Glyma.01G035000	0.321511	8.24163	-4.68	0.0017308	0.031633	--	sp|Q0WPE9|NAT7_ARATH Nucleobase-ascorbate transporter 7 OS=Arabidopsis thaliana GN=NAT7 PE=2 SV=2//0
Glyma.01G035500	4.46375	21.0464	-2.2372	0.00059543	0.014078	--	-//-
Glyma.01G037100	5.16622	41.2424	-2.9969	0.00097203	0.020438	--	sp|Q9ZUJ5|5MMP_ARATH Metalloendoproteinase 5-MMP OS=Arabidopsis thaliana GN=5MMP PE=1 SV=1//2.86057e-40
Glyma.01G050100	67.7116	548.15	-3.0171	2.1114e-06	0.00015594	--	sp|Q9C554|EXPA1_ARATH Expansin-A1 OS=Arabidopsis thaliana GN=EXPA1 PE=2 SV=1//3.98607e-114
Glyma.01G054500	3.42654	26.0525	-2.9266	8.8526e-06	0.00050862	--	sp|P42738|CM1_ARATH Chorismate mutase 1, chloroplastic OS=Arabidopsis thaliana GN=CM1 PE=1 SV=3//2.13161e-33
Glyma.01G061000	32.5344	102.494	-1.6555	3.9954e-05	0.0017326	--	-//-
Glyma.01G061100	1475.35	3453.37	-1.2269	1.7015e-09	3.8433e-07	--	sp|Q9LMX7|C78A5_ARATH Cytochrome P450 78A5 OS=Arabidopsis thaliana GN=CYP78A5 PE=2 SV=1//0
Glyma.01G062100	4.06956	22.5581	-2.4707	0.00015582	0.0049222	--	sp|F4I0K2|SCKL2_ARATH Fructokinase-like 2, chloroplastic OS=Arabidopsis thaliana GN=FLN2 PE=1 SV=2//0
Glyma.01G077000	17.1084	111.135	-2.6995	1.4901e-08	2.2959e-06	--	sp|Q9SHY6|EXPB2_ARATH Putative expansin-B2 OS=Arabidopsis thaliana GN=EXPB2 PE=3 SV=2//1.73864e-105
Glyma.01G081300	266.144	774.808	-1.5416	0.0012094	0.024048	--	sp|Q9S7Y7|XYL1_ARATH Alpha-xylosidase 1 OS=Arabidopsis thaliana GN=XYL1 PE=1 SV=1//0
Glyma.01G081600	69.3897	336.094	-2.2761	3.8707e-12	1.8378e-09	--	sp|Q9SX20|PTR18_ARATH Protein NRT1/ PTR FAMILY 3.1 OS=Arabidopsis thaliana GN=NPF3.1 PE=2 SV=1//0
Glyma.01G083000	398.106	989.308	-1.3133	0.0031831	0.049703	--	sp|Q54I39|IST1L_DICDI IST1-like protein OS=Dictyostelium discoideum GN=DDB_G0289029 PE=3 SV=1//4.35125e-18
Glyma.01G085800	57.8371	188.096	-1.7014	8.0232e-05	0.0029676	--	sp|Q9SGA8|U83A1_ARATH UDP-glycosyltransferase 83A1 OS=Arabidopsis thaliana GN=UGT83A1 PE=2 SV=1//3.85954e-113
Glyma.01G090700	13.6665	39.8861	-1.5452	0.00048651	0.012133	--	sp|O22227|MIZ1_ARATH Protein MIZU-KUSSEI 1 OS=Arabidopsis thaliana GN=MIZ1 PE=1 SV=1//1.47533e-54
Glyma.01G092300	22.169	61.4362	-1.4705	0.00083628	0.018305	--	-//-
Glyma.01G098700	443.483	1136.42	-1.3575	1.7881e-10	5.1962e-08	--	sp|Q09893|YAI5_SCHPO Uncharacterized protein C24B11.05 OS=Schizosaccharomyces pombe (strain 972 / ATCC 24843) GN=SPAC24B11.05 PE=3 SV=1//1.77098e-16
Glyma.01G101100	203.409	464.039	-1.1899	0.0022016	0.037983	--	-//-
Glyma.01G112300	19.5881	51.3823	-1.3913	0.00099765	0.020826	--	sp|Q40392|TMVRN_NICGU TMV resistance protein N OS=Nicotiana glutinosa GN=N PE=1 SV=1//1.09081e-157
Glyma.01G112600	143.485	357.282	-1.3162	0.00052373	0.012833	--	sp|O80434|LAC4_ARATH Laccase-4 OS=Arabidopsis thaliana GN=IRX12 PE=2 SV=2//0
Glyma.01G125200	33.8228	89.717	-1.4074	7.1384e-05	0.0027204	--	sp|Q9C9N5|Y1668_ARATH Probable inactive leucine-rich repeat receptor-like protein kinase At1g66830 OS=Arabidopsis thaliana GN=At1g66830 PE=2 SV=1//2.4134e-151
Glyma.01G127400	27.0688	87.1997	-1.6877	0.0029956	0.047557	--	sp|Q9C523|DIR19_ARATH Dirigent protein 19 OS=Arabidopsis thaliana GN=DIR19 PE=2 SV=1//1.71259e-59
Glyma.01G128300	61.0898	378.253	-2.6303	8.3814e-12	3.6111e-09	--	sp|O80905|S40A1_ARATH Solute carrier family 40 member 1 OS=Arabidopsis thaliana GN=IREG1 PE=3 SV=1//0
Glyma.01G133300	10.8368	32.5401	-1.5863	0.0013592	0.026386	--	sp|Q9LY03|IRK_ARATH Probable LRR receptor-like serine/threonine-protein kinase IRK OS=Arabidopsis thaliana GN=IRK PE=1 SV=1//0
Glyma.01G148700	183.256	385.036	-1.0711	9.9669e-06	0.00056146	--	sp|Q9ZUM9|ASHR2_ARATH Histone-lysine N-methyltransferase ASHR2 OS=Arabidopsis thaliana GN=ASHR2 PE=2 SV=3//1.22211e-98
Glyma.01G154900	27.6787	65.5906	-1.2447	0.00062549	0.014684	--	sp|O49675|CCD4_ARATH Probable carotenoid cleavage dioxygenase 4, chloroplastic OS=Arabidopsis thaliana GN=CCD4 PE=1 SV=1//0
Glyma.01G163100	56.6613	202.8	-1.8396	4.5646e-06	0.00029336	--	sp|Q43872|PER64_ARATH Peroxidase 64 OS=Arabidopsis thaliana GN=PER64 PE=1 SV=1//1.5696e-13
Glyma.01G164500	101.455	203.133	-1.0016	0.00011214	0.0038307	--	-//-
Glyma.01G168100	36.0535	90.3688	-1.3257	6.3073e-05	0.0024601	--	sp|C0LGS2|Y4361_ARATH Probable LRR receptor-like serine/threonine-protein kinase At4g36180 OS=Arabidopsis thaliana GN=At4g36180 PE=2 SV=1//0
Glyma.01G168400	70.66	230.268	-1.7043	1.651e-06	0.00012868	--	-//-
Glyma.01G170200	62.085	236.843	-1.9316	8.2932e-07	7.3643e-05	--	sp|Q9SCV9|BGAL3_ARATH Beta-galactosidase 3 OS=Arabidopsis thaliana GN=BGAL3 PE=1 SV=1//0
Glyma.01G174400	34.5648	97.8156	-1.5008	4.6398e-06	0.00029615	--	sp|Q8GXR2|PLT6_ARATH Probable polyol transporter 6 OS=Arabidopsis thaliana GN=PLT6 PE=2 SV=2//3.65524e-162
Glyma.01G174500	67.4539	181.39	-1.4271	1.4779e-07	1.7022e-05	--	sp|Q8GXR2|PLT6_ARATH Probable polyol transporter 6 OS=Arabidopsis thaliana GN=PLT6 PE=2 SV=2//3.1013e-20
Glyma.01G175200	55.3486	207.121	-1.9039	2.4619e-09	5.137e-07	--	-//-
Glyma.01G178700	16.8905	43.7262	-1.3723	0.0011471	0.023066	--	sp|Q9S7G2|GATL2_ARATH Probable galacturonosyltransferase-like 2 OS=Arabidopsis thaliana GN=GATL2 PE=2 SV=1//3.72415e-148
Glyma.01G183100	566.145	2232.01	-1.9791	0.0027744	0.04481	--	sp|P29162|ASOL_TOBAC L-ascorbate oxidase homolog OS=Nicotiana tabacum PE=2 SV=1//0
Glyma.01G184600	157.434	597.864	-1.9251	4.6743e-06	0.00029754	--	-//-
Glyma.01G187200	45.122	142.981	-1.6639	3.1434e-05	0.0014317	--	sp|Q93XX5|Y5713_ARATH PI-PLC X domain-containing protein At5g67130 OS=Arabidopsis thaliana GN=At5g67130 PE=1 SV=1//3.18016e-130
Glyma.01G187400	46.5842	112.567	-1.2729	0.0019401	0.03443	--	sp|Q9FHA3|DPOLA_ARATH DNA polymerase alpha catalytic subunit OS=Arabidopsis thaliana GN=POLA PE=3 SV=2//0
Glyma.01G189000	50.427	115.73	-1.1985	0.0002099	0.0062228	--	sp|Q9FH92|IX15L_ARATH Protein IRX15-LIKE OS=Arabidopsis thaliana GN=IRX15-L PE=2 SV=1//7.66994e-151
Glyma.01G190900	17.1855	108.646	-2.6604	0.0017269	0.031611	--	-//-
Glyma.01G192500	135.229	298.89	-1.1442	4.0683e-06	0.00026776	--	sp|Q9SZE7|PER51_ARATH Peroxidase 51 OS=Arabidopsis thaliana GN=PER51 PE=2 SV=1//7.85152e-157
Glyma.01G197600	97.3985	256.54	-1.3972	0.00011848	0.0039718	--	sp|C0LGX3|HSL2_ARATH LRR receptor-like serine/threonine-protein kinase HSL2 OS=Arabidopsis thaliana GN=HSL2 PE=2 SV=1//0
Glyma.01G197700	60.5084	173.143	-1.5168	0.00010409	0.0036116	--	sp|P37228|MDHG_SOYBN Malate dehydrogenase, glyoxysomal OS=Glycine max PE=2 SV=2//3.56596e-157
Glyma.01G197800	120.794	274.551	-1.1845	1.9044e-06	0.00014339	--	sp|O49545|BAME1_ARATH Leucine-rich repeat receptor-like serine/threonine-protein kinase BAM1 OS=Arabidopsis thaliana GN=BAM1 PE=1 SV=1//0
Glyma.01G203200	50.8872	128.362	-1.3348	0.00055802	0.013426	--	-//-
Glyma.01G209700	38.7622	85.2646	-1.1373	0.00046718	0.011751	--	-//-
Glyma.01G213600	29.4933	120.07	-2.0254	1.5087e-05	0.00078263	--	sp|C0LGE4|Y1124_ARATH Probable LRR receptor-like serine/threonine-protein kinase At1g12460 OS=Arabidopsis thaliana GN=At1g12460 PE=2 SV=1//0
Glyma.01G228700	733.616	1776.89	-1.2763	3.7394e-06	0.00025	--	sp|P30081|CHS7_SOYBN Chalcone synthase 7 OS=Glycine max GN=CHS7 PE=3 SV=1//0
Glyma.01G243400	12.8803	37.5747	-1.5446	0.00090026	0.019286	--	-//-
Glyma.02G012300	17.7823	45.3732	-1.3514	0.0017467	0.031822	--	-//-
Glyma.02G013300	5.26533	33.5019	-2.6696	0.0027163	0.044162	--	sp|Q94KD8|BXL2_ARATH Probable beta-D-xylosidase 2 OS=Arabidopsis thaliana GN=BXL2 PE=2 SV=1//0
Glyma.02G016500	13.9858	44.0531	-1.6553	0.00020756	0.0061861	--	sp|O81301|PME40_ARATH Probable pectinesterase/pectinesterase inhibitor 40 OS=Arabidopsis thaliana GN=PME40 PE=2 SV=1//0
Glyma.02G028000	5.71897	26.7076	-2.2234	0.00014672	0.004676	--	sp|Q9ZUJ5|5MMP_ARATH Metalloendoproteinase 5-MMP OS=Arabidopsis thaliana GN=5MMP PE=1 SV=1//1.86829e-34
Glyma.02G031000	48.5222	172.29	-1.8281	4.6448e-05	0.0019401	--	sp|Q0WPE9|NAT7_ARATH Nucleobase-ascorbate transporter 7 OS=Arabidopsis thaliana GN=NAT7 PE=2 SV=2//0
Glyma.02G033400	20.7552	80.8633	-1.962	9.4132e-08	1.1406e-05	--	-//-
Glyma.02G042600	24.3029	60.1696	-1.3079	0.0006628	0.015351	--	-//-
Glyma.02G044300	19.141	77.3727	-2.0152	9.3763e-05	0.0033266	--	sp|Q8GT74|NIP2_ARATH NEP1-interacting protein 2 OS=Arabidopsis thaliana GN=NIP2 PE=1 SV=1//1.03228e-102
Glyma.02G050400	12.1382	42.1805	-1.797	5.7515e-05	0.0022997	--	sp|Q8S950|NACK1_TOBAC Kinesin-like protein NACK1 OS=Nicotiana tabacum GN=NACK1 PE=1 SV=1//2.55856e-38
Glyma.02G051700	36.4851	213.028	-2.5457	2.2898e-18	3.8053e-15	--	sp|Q9SCV9|BGAL3_ARATH Beta-galactosidase 3 OS=Arabidopsis thaliana GN=BGAL3 PE=1 SV=1//0
Glyma.02G058100	8.30433	25.9079	-1.6415	0.0026372	0.043254	--	sp|F4KDA5|MIPEP_ARATH Probable mitochondrial intermediate peptidase, mitochondrial OS=Arabidopsis thaliana GN=MIP PE=3 SV=1//2.28515e-100
Glyma.02G076100	12.8253	40.8889	-1.6727	0.00036148	0.0095677	--	sp|Q94AG2|SERK1_ARATH Somatic embryogenesis receptor kinase 1 OS=Arabidopsis thaliana GN=SERK1 PE=1 SV=2//0
Glyma.02G076700	70.5874	161.511	-1.1941	3.9026e-05	0.0016955	--	-//-
Glyma.02G076900	3.61812	18.6334	-2.3646	0.00074283	0.016698	--	sp|Q40392|TMVRN_NICGU TMV resistance protein N OS=Nicotiana glutinosa GN=N PE=1 SV=1//5.18982e-06
Glyma.02G093100	2.72407	15.0975	-2.4705	0.0017442	0.031789	--	-//-
Glyma.02G097400	549.532	1417.85	-1.3674	1.1282e-05	0.0006194	--	sp|Q9LRT1|Y3804_ARATH Probably inactive leucine-rich repeat receptor-like protein kinase At3g28040 OS=Arabidopsis thaliana GN=At3g28040 PE=2 SV=1//0
Glyma.02G099200	132.631	287.044	-1.1139	0.00032557	0.0088332	--	sp|Q93ZC5|AOC4_ARATH Allene oxide cyclase 4, chloroplastic OS=Arabidopsis thaliana GN=AOC4 PE=2 SV=1//1.00413e-79
Glyma.02G102600	67.8525	157.336	-1.2134	0.00089811	0.019285	--	sp|Q9FX99|Y1497_ARATH Probable receptor-like protein kinase At1g49730 OS=Arabidopsis thaliana GN=At1g49730 PE=2 SV=1//0
Glyma.02G102700	164.716	530.21	-1.6866	0.00011063	0.0037907	--	sp|Q93XX5|Y5713_ARATH PI-PLC X domain-containing protein At5g67130 OS=Arabidopsis thaliana GN=At5g67130 PE=1 SV=1//4.2472e-103
Glyma.02G106300	245.509	912.671	-1.8943	0.00056989	0.013634	--	sp|Q3EBF7|SLD2_ARATH Delta(8)-fatty-acid desaturase 2 OS=Arabidopsis thaliana GN=SLD2 PE=1 SV=1//0
Glyma.02G106600	21.755	59.3211	-1.4472	0.00013855	0.0044832	--	sp|Q9ZVH3|ORC6_ARATH Origin of replication complex subunit 6 OS=Arabidopsis thaliana GN=ORC6 PE=1 SV=2//1.62199e-118
Glyma.02G109100	573.478	1793.79	-1.6452	3.6723e-05	0.0016197	--	sp|Q9C554|EXPA1_ARATH Expansin-A1 OS=Arabidopsis thaliana GN=EXPA1 PE=2 SV=1//1.05424e-122
Glyma.02G112500	37.5246	106.978	-1.5114	2.0922e-06	0.00015502	--	sp|F4I241|BUB33_ARATH Mitotic checkpoint protein BUB3.3 OS=Arabidopsis thaliana GN=BUB3.3 PE=2 SV=1//6.40115e-113
Glyma.02G115400	268.776	544.196	-1.0177	3.7797e-06	0.00025195	--	sp|Q2QS14|UGDH4_ORYSJ UDP-glucose 6-dehydrogenase 4 OS=Oryza sativa subsp. japonica GN=UGD4 PE=2 SV=1//0
Glyma.02G119300	25.525	111.583	-2.1281	4.1332e-10	1.1247e-07	--	-//-
Glyma.02G120800	3.50579	23.604	-2.7512	6.1958e-05	0.0024322	--	sp|Q9LHP4|RCH2_ARATH Receptor-like protein kinase 2 OS=Arabidopsis thaliana GN=RCH2 PE=1 SV=1//0
Glyma.02G133700	2.40914	16.0832	-2.739	0.0015072	0.02853	--	sp|Q94CL9|KRP7_ARATH Cyclin-dependent kinase inhibitor 7 OS=Arabidopsis thaliana GN=KRP7 PE=1 SV=2//1.14368e-15
Glyma.02G148500	1.9555	12.3259	-2.6561	0.0031148	0.048964	--	sp|Q8S3D5|BH069_ARATH Transcription factor bHLH69 OS=Arabidopsis thaliana GN=BHLH69 PE=2 SV=2//2.19015e-19
Glyma.02G198300	9.95367	45.5752	-2.1949	2.2318e-06	0.00016354	--	sp|Q8GW29|LOG7_ARATH Cytokinin riboside 5&apos;-monophosphate phosphoribohydrolase LOG7 OS=Arabidopsis thaliana GN=LOG7 PE=1 SV=2//3.38433e-114
Glyma.02G206000	104.098	426.669	-2.0352	7.3407e-07	6.7106e-05	--	sp|Q9SUH5|QWRF8_ARATH QWRF motif-containing protein 8 OS=Arabidopsis thaliana GN=QWRF8 PE=2 SV=1//7.95425e-60
Glyma.02G217700	293.024	595.924	-1.0241	0.00012864	0.0042302	--	-//-
Glyma.02G221600	169.817	359.956	-1.0838	0.0002873	0.0080353	--	sp|Q8LG53|UN932_ARATH UNC93-like protein 2 OS=Arabidopsis thaliana GN=At1g18010 PE=2 SV=2//0
Glyma.02G226500	31.6601	110.368	-1.8016	6.7832e-06	0.00040621	--	sp|Q93Z81|CAX3_ARATH Vacuolar cation/proton exchanger 3 OS=Arabidopsis thaliana GN=CAX3 PE=1 SV=1//6.95847e-153
Glyma.02G228400	38.7379	115.81	-1.5799	0.00015286	0.0048485	--	sp|Q0WNJ6|CLAH1_ARATH Clathrin heavy chain 1 OS=Arabidopsis thaliana GN=CHC1 PE=1 SV=1//0
Glyma.02G229100	69.3125	157.013	-1.1797	2.6844e-05	0.0012681	--	sp|Q7ZV90|PIF1_DANRE ATP-dependent DNA helicase PIF1 OS=Danio rerio GN=pif1 PE=2 SV=1//1.4401e-13
Glyma.02G229300	30.079	85.5472	-1.508	6.6486e-05	0.0025631	--	sp|Q8RX71|BAG4_ARATH BAG family molecular chaperone regulator 4 OS=Arabidopsis thaliana GN=BAG4 PE=1 SV=1//3.41129e-56
Glyma.02G234700	26.9367	97.9789	-1.8629	9.9932e-05	0.0034936	--	-//-
Glyma.02G235400	0.643021	10.0143	-3.9611	0.00095364	0.020185	--	-//-
Glyma.02G237000	27.1921	85.0152	-1.6445	1.7758e-06	0.00013626	--	sp|Q9LVM0|Y5830_ARATH Probable inactive receptor kinase At5g58300 OS=Arabidopsis thaliana GN=At5g58300 PE=2 SV=1//0
Glyma.02G244700	61.7899	136.336	-1.1417	5.0693e-05	0.0020801	--	sp|Q9C7U5|E132_ARATH Glucan endo-1,3-beta-glucosidase 2 OS=Arabidopsis thaliana GN=At1g66250 PE=1 SV=2//0
Glyma.02G245600	240.725	990.824	-2.0412	0.00018943	0.005776	--	sp|P47926|RSI1_SOLLC Protein RSI-1 OS=Solanum lycopersicum GN=RSI-1 PE=2 SV=1//2.44119e-40
Glyma.02G246900	49.0726	98.7982	-1.0096	0.0006292	0.014734	--	-//-
Glyma.02G248500	283.956	818.52	-1.5274	0.00039583	0.010272	--	sp|O48818|EXPA4_ARATH Expansin-A4 OS=Arabidopsis thaliana GN=EXPA4 PE=1 SV=1//5.47057e-160
Glyma.02G252700	201.025	425.014	-1.0801	0.002386	0.040224	--	-//-
Glyma.02G258000	66.1238	152.616	-1.2067	1.1531e-05	0.00062753	--	sp|Q9LY46|TBL29_ARATH Protein ESKIMO 1 OS=Arabidopsis thaliana GN=ESK1 PE=1 SV=1//0
Glyma.02G267100	24.598	60.4404	-1.297	0.00046896	0.011782	--	sp|Q67ZU1|LIP2_ARATH Triacylglycerol lipase 2 OS=Arabidopsis thaliana GN=LIP2 PE=2 SV=1//1.89255e-122
Glyma.02G269000	726.931	2133.2	-1.5531	6.165e-14	4.7927e-11	--	sp|Q9ZU91|E133_ARATH Glucan endo-1,3-beta-glucosidase 3 OS=Arabidopsis thaliana GN=At2g01630 PE=1 SV=2//1.43231e-117
Glyma.02G270800	13.7084	43.5085	-1.6662	0.00014214	0.0045738	--	sp|A8R7E6|CERK1_ARATH Chitin elicitor receptor kinase 1 OS=Arabidopsis thaliana GN=CERK1 PE=1 SV=1//0
Glyma.02G274100	10.5615	43.0843	-2.0283	3.0752e-05	0.0014126	--	sp|Q9FH04|ADHL7_ARATH Alcohol dehydrogenase-like 7 OS=Arabidopsis thaliana GN=At5g42250 PE=2 SV=1//0
Glyma.02G279200	3.36709	22.8263	-2.7611	5.6424e-05	0.0022633	--	-//-
Glyma.02G282300	665.026	2623.07	-1.9798	0.00056447	0.01356	--	-//-
Glyma.02G294000	50.0525	152.217	-1.6046	3.293e-08	4.562e-06	--	sp|Q9FJU9|E1313_ARATH Glucan endo-1,3-beta-glucosidase 13 OS=Arabidopsis thaliana GN=At5g56590 PE=1 SV=1//5.66719e-119
Glyma.02G296000	10.5681	33.5394	-1.6661	0.00096149	0.020281	--	sp|Q9FJ76|WAXS5_ARATH Probable long-chain-alcohol O-fatty-acyltransferase 5 OS=Arabidopsis thaliana GN=AT5 PE=2 SV=1//3.32926e-80
Glyma.02G308700	75.659	286.851	-1.9227	1.4735e-05	0.00076951	--	sp|Q9SU13|FLA2_ARATH Fasciclin-like arabinogalactan protein 2 OS=Arabidopsis thaliana GN=FLA2 PE=1 SV=1//7.40801e-130
Glyma.02G311900	46.7735	105.559	-1.1743	0.00068647	0.01575	--	-//-
Glyma.03G001000	14.1025	36.8309	-1.385	0.0015818	0.029598	--	-//-
Glyma.03G006800	4.15545	18.2203	-2.1325	0.0020502	0.035985	--	sp|Q6DBG8|ARAD1_ARATH Probable arabinosyltransferase ARAD1 OS=Arabidopsis thaliana GN=ARAD1 PE=1 SV=1//4.00269e-76
Glyma.03G007500	159.999	347.609	-1.1194	2.4134e-06	0.00017494	--	sp|Q9FDW1|MYB44_ARATH Transcription factor MYB44 OS=Arabidopsis thaliana GN=MYB44 PE=2 SV=1//2.56059e-32
Glyma.03G014300	22.1052	59.9149	-1.4385	0.00068871	0.015779	--	sp|Q9M2E2|SDR1_ARATH (+)-neomenthol dehydrogenase OS=Arabidopsis thaliana GN=SDR1 PE=1 SV=1//1.14239e-116
Glyma.03G017800	24.1752	65.5593	-1.4393	0.0013569	0.026352	--	-//-
Glyma.03G022500	12.7636	37.4297	-1.5521	0.00047854	0.011965	--	sp|Q9LPC6|ARK2_ARATH Armadillo repeat-containing kinesin-like protein 2 OS=Arabidopsis thaliana GN=ARK2 PE=1 SV=2//2.3039e-37
Glyma.03G027000	2.71085	20.3179	-2.9059	0.00014373	0.0046148	--	sp|Q9SD53|Y3720_ARATH UPF0481 protein At3g47200 OS=Arabidopsis thaliana GN=At3g47200 PE=2 SV=1//1.90059e-15
Glyma.03G034000	4.41751	23.8835	-2.4347	0.00013983	0.0045214	--	sp|Q8GZ38|UNE10_ARATH Transcription factor UNE10 OS=Arabidopsis thaliana GN=UNE10 PE=2 SV=1//1.60477e-41
Glyma.03G044200	43.1731	103.629	-1.2632	0.00064552	0.015048	--	sp|Q9SCU1|PATL6_ARATH Patellin-6 OS=Arabidopsis thaliana GN=PATL6 PE=2 SV=1//0
Glyma.03G049300	5.89513	43.7394	-2.8913	1.9977e-08	2.9794e-06	--	sp|Q9C9N5|Y1668_ARATH Probable inactive leucine-rich repeat receptor-like protein kinase At1g66830 OS=Arabidopsis thaliana GN=At1g66830 PE=2 SV=1//6.36326e-140
Glyma.03G055100	5.34239	62.5694	-3.5499	4.7623e-05	0.0019821	--	sp|Q9M040|PDC4_ARATH Pyruvate decarboxylase 4 OS=Arabidopsis thaliana GN=PDC4 PE=2 SV=1//0
Glyma.03G056200	17.9541	70.5393	-1.9741	2.7063e-07	2.8555e-05	--	sp|Q8LED3|TBL3_ARATH Protein trichome birefringence-like 3 OS=Arabidopsis thaliana GN=TBL3 PE=2 SV=1//0
Glyma.03G058300	7.06885	27.4532	-1.9574	0.00049719	0.012332	--	sp|Q93Z81|CAX3_ARATH Vacuolar cation/proton exchanger 3 OS=Arabidopsis thaliana GN=CAX3 PE=1 SV=1//0
Glyma.03G074300	57.7314	140.505	-1.2832	1.7383e-05	0.00088016	--	sp|Q9LYX1|LRK82_ARATH L-type lectin-domain containing receptor kinase VIII.2 OS=Arabidopsis thaliana GN=LECRK82 PE=2 SV=1//4.12821e-10
Glyma.03G080600	95.9651	197.14	-1.0386	8.7574e-05	0.0031638	--	sp|Q9FKB6|Y5880_ARATH BTB/POZ domain-containing protein At5g48800 OS=Arabidopsis thaliana GN=At5g48800 PE=2 SV=1//0
Glyma.03G089400	70.0216	164.293	-1.2304	5.0579e-06	0.0003189	--	sp|Q91VC0|DCTP1_RAT dCTP pyrophosphatase 1 OS=Rattus norvegicus GN=Dctpp1 PE=2 SV=1//2.33121e-21
Glyma.03G104700	11.0988	65.6911	-2.5653	1.6181e-06	0.00012676	--	sp|Q9AR73|HQGT_RAUSE Hydroquinone glucosyltransferase OS=Rauvolfia serpentina GN=AS PE=1 SV=1//2.22192e-163
Glyma.03G111400	6.54473	35.4659	-2.438	8.2146e-05	0.0030138	--	sp|Q0DXZ1|CSLE2_ORYSJ Cellulose synthase-like protein E2 OS=Oryza sativa subsp. japonica GN=CSLE2 PE=2 SV=1//3.26332e-60
Glyma.03G122900	88.2663	212.859	-1.27	5.7527e-05	0.0022997	--	sp|Q9SX20|PTR18_ARATH Protein NRT1/ PTR FAMILY 3.1 OS=Arabidopsis thaliana GN=NPF3.1 PE=2 SV=1//0
Glyma.03G125800	42.1578	91.4242	-1.1168	0.00058135	0.013816	--	sp|P34893|CH10_ARATH 10 kDa chaperonin OS=Arabidopsis thaliana GN=CPN10 PE=3 SV=1//3.04931e-48
Glyma.03G131600	43.9173	142.458	-1.6977	6.9368e-09	1.2367e-06	--	-//-
Glyma.03G131700	6.81343	72.9767	-3.421	6.0503e-09	1.0954e-06	--	sp|Q6NMQ7|GASA6_ARATH Gibberellin-regulated protein 6 OS=Arabidopsis thaliana GN=GASA6 PE=3 SV=1//4.47277e-28
Glyma.03G133600	3.40011	16.4984	-2.2787	0.0024256	0.040662	--	sp|F4JIK2|ATCA4_ARATH Alpha carbonic anhydrase 4 OS=Arabidopsis thaliana GN=ACA4 PE=3 SV=1//2.74908e-83
Glyma.03G138400	283.601	677.198	-1.2557	1.0361e-08	1.7342e-06	--	sp|P93756|SD31_ARATH G-type lectin S-receptor-like serine/threonine-protein kinase SD3-1 OS=Arabidopsis thaliana GN=SD31 PE=3 SV=1//0
Glyma.03G139900	11.8145	51.7444	-2.1308	1.5747e-05	0.00080699	--	-//-
Glyma.03G141900	1.31248	30.5405	-4.5404	1.4195e-09	3.3191e-07	--	-//-
Glyma.03G149200	7.24727	30.9744	-2.0956	0.00010248	0.0035639	--	sp|P93051|ERDL7_ARATH Sugar transporter ERD6-like 7 OS=Arabidopsis thaliana GN=At2g48020 PE=2 SV=2//0
Glyma.03G153400	2.42236	14.7084	-2.6022	0.003087	0.048609	--	sp|Q9SY06|FAF1_ARATH Protein FANTASTIC FOUR 1 OS=Arabidopsis thaliana GN=FAF1 PE=2 SV=1//9.37843e-21
Glyma.03G158700	185.146	401.643	-1.1173	0.00012843	0.0042294	--	sp|P13089|AUX28_SOYBN Auxin-induced protein AUX28 OS=Glycine max GN=AUX28 PE=2 SV=1//1.33207e-134
Glyma.03G166000	48.4009	113.803	-1.2334	0.00018918	0.0057724	--	-//-
Glyma.03G167500	5.72999	31.2312	-2.4464	1.6017e-05	0.00081812	--	sp|Q9M0G7|PXL2_ARATH Leucine-rich repeat receptor-like protein kinase PXL2 OS=Arabidopsis thaliana GN=PXL2 PE=2 SV=1//0
Glyma.03G168500	73.3248	166.44	-1.1826	9.4246e-06	0.00053742	--	-//-
Glyma.03G173500	1.63399	34.9854	-4.4203	8.4338e-06	0.0004881	--	-//-
Glyma.03G173900	205.709	653.653	-1.6679	2.5968e-11	9.5142e-09	--	-//-
Glyma.03G176600	5.95459	22.2501	-1.9017	0.0016916	0.031113	--	sp|Q9ZUU0|WRK44_ARATH WRKY transcription factor 44 OS=Arabidopsis thaliana GN=WRKY44 PE=1 SV=2//1.34462e-98
Glyma.03G179900	26.0492	72.8471	-1.4836	3.6839e-05	0.0016217	--	sp|Q8LEJ6|FLA11_ARATH Fasciclin-like arabinogalactan protein 11 OS=Arabidopsis thaliana GN=FLA11 PE=2 SV=2//2.35194e-57
Glyma.03G184000	5.1332	25.1135	-2.2905	0.0001583	0.0049904	--	sp|Q96553|METK3_CATRO S-adenosylmethionine synthase 3 OS=Catharanthus roseus GN=SAMS3 PE=1 SV=1//0
Glyma.03G191700	139.376	315.04	-1.1766	7.5098e-07	6.8316e-05	--	sp|Q9LZS0|PTL_ARATH Trihelix transcription factor PTL OS=Arabidopsis thaliana GN=PTL PE=2 SV=1//1.197e-120
Glyma.03G200200	6.12417	33.4812	-2.4508	0.0003322	0.008966	--	sp|Q3EAL1|OFP6_ARATH Transcription repressor OFP6 OS=Arabidopsis thaliana GN=OFP6 PE=1 SV=1//2.8127e-29
Glyma.03G203300	38.5001	87.5811	-1.1858	0.0002878	0.0080431	--	sp|Q7XJK8|PHE2_ARATH MADS-box transcription factor PHERES 2 OS=Arabidopsis thaliana GN=PHE2 PE=1 SV=1//3.16e-16
Glyma.03G204300	172.219	367.79	-1.0946	3.5684e-06	0.00024275	--	sp|Q8RWC5|FLA16_ARATH Fasciclin-like arabinogalactan protein 16 OS=Arabidopsis thaliana GN=FLA16 PE=2 SV=1//0
Glyma.03G217000	43.0255	116.97	-1.4429	2.0574e-06	0.00015342	--	sp|O81635|ATK4_ARATH Kinesin-4 OS=Arabidopsis thaliana GN=ATK4 PE=1 SV=2//0
Glyma.03G219200	8.13913	32.3261	-1.9898	0.00015392	0.0048789	--	sp|P43299|MCM7_ARATH DNA replication licensing factor MCM7 OS=Arabidopsis thaliana GN=MCM7 PE=1 SV=2//3.65044e-12
Glyma.03G225400	28.1478	72.4752	-1.3645	0.00013033	0.0042796	--	sp|O80731|PAE3_ARATH Pectin acetylesterase 3 OS=Arabidopsis thaliana GN=PAE3 PE=2 SV=1//0
Glyma.03G227500	3.84716	18.6652	-2.2785	0.0010756	0.021951	--	sp|Q8H157|PTR19_ARATH Protein NRT1/ PTR FAMILY 4.6 OS=Arabidopsis thaliana GN=NPF4.6 PE=1 SV=1//2.01701e-125
Glyma.03G227600	134.269	335.363	-1.3206	2.4201e-08	3.508e-06	--	sp|Q66GM8|PAE10_ARATH Pectin acetylesterase 10 OS=Arabidopsis thaliana GN=PAE10 PE=2 SV=1//0
Glyma.03G233300	23.1203	87.6304	-1.9223	3.3668e-08	4.6349e-06	--	sp|O80492|P2C05_ARATH Probable protein phosphatase 2C 5 OS=Arabidopsis thaliana GN=At1g09160 PE=2 SV=1//0
Glyma.03G245600	8.69626	27.1733	-1.6437	0.0029534	0.047064	--	-//-
Glyma.03G246100	40.788	87.6835	-1.1042	0.0022785	0.038864	--	sp|A2ZMH2|NEK2_ORYSI Serine/threonine-protein kinase Nek2 OS=Oryza sativa subsp. indica GN=NEK2 PE=3 SV=1//0
Glyma.03G250500	12.5919	44.3646	-1.8169	4.2241e-05	0.0017999	--	sp|Q9FT92|Y5843_ARATH Uncharacterized protein At5g08430 OS=Arabidopsis thaliana GN=At5g08430 PE=1 SV=2//1.64737e-49
Glyma.03G255700	11.9378	39.2775	-1.7182	0.00077043	0.017169	--	sp|Q9M373|AGP20_ARATH Arabinogalactan peptide 20 OS=Arabidopsis thaliana GN=AGP20 PE=3 SV=1//1.10459e-12
Glyma.03G256900	4.41751	26.9574	-2.6094	7.0883e-05	0.0027035	--	-//-
Glyma.03G257900	11.6824	37.355	-1.677	0.00055222	0.013329	--	sp|Q9LS40|ASPG1_ARATH Protein ASPARTIC PROTEASE IN GUARD CELL 1 OS=Arabidopsis thaliana GN=ASPG1 PE=1 SV=1//2.96426e-114
Glyma.03G263100	5.93479	22.0131	-1.8911	0.0024674	0.041121	--	-//-
Glyma.03G263600	312.374	625.366	-1.0014	4.6376e-06	0.00029615	--	sp|O49607|SBT16_ARATH Subtilisin-like protease SBT1.6 OS=Arabidopsis thaliana GN=SBT1.6 PE=2 SV=1//0
Glyma.04G003600	80.4179	177.06	-1.1386	0.0010813	0.02203	--	sp|Q9LDD1|BRG3_ARATH Probable BOI-related E3 ubiquitin-protein ligase 3 OS=Arabidopsis thaliana GN=BRG3 PE=1 SV=1//1.05334e-22
Glyma.04G008400	17.1173	76.6526	-2.1629	1.5791e-08	2.4012e-06	--	sp|Q93YQ7|GUN24_ARATH Endoglucanase 24 OS=Arabidopsis thaliana GN=At4g39010 PE=2 SV=1//0
Glyma.04G019500	81.3759	195.515	-1.2646	0.0014208	0.027342	--	sp|Q00624|ASOL_BRANA L-ascorbate oxidase homolog OS=Brassica napus GN=Bp10 PE=2 SV=1//0
Glyma.04G022900	5.22567	19.1779	-1.8758	0.0031253	0.049047	--	sp|Q94CH6|EXL3_ARATH GDSL esterase/lipase EXL3 OS=Arabidopsis thaliana GN=EXL3 PE=2 SV=1//1.70581e-151
Glyma.04G023900	79.3916	218.495	-1.4605	0.00095392	0.020185	--	sp|Q39445|TBB_CICAR Tubulin beta chain OS=Cicer arietinum GN=TUBB PE=2 SV=1//0
Glyma.04G025400	57.9406	123.63	-1.0934	0.00028027	0.0079085	--	sp|Q0WSY2|FPP4_ARATH Filament-like plant protein 4 OS=Arabidopsis thaliana GN=FPP4 PE=1 SV=1//0
Glyma.04G027100	28.2469	64.6432	-1.1944	0.0021074	0.036726	--	sp|Q99L90|MCRS1_MOUSE Microspherule protein 1 OS=Mus musculus GN=Mcrs1 PE=1 SV=1//2.39666e-09
Glyma.04G028600	31.3652	89.2839	-1.5092	0.0030515	0.04818	--	sp|Q9SCV9|BGAL3_ARATH Beta-galactosidase 3 OS=Arabidopsis thaliana GN=BGAL3 PE=1 SV=1//0
Glyma.04G029200	1.05042	12.1791	-3.5354	0.00067086	0.015507	--	sp|Q1PFD1|BLH11_ARATH BEL1-like homeodomain protein 11 OS=Arabidopsis thaliana GN=BLH11 PE=2 SV=1//1.10922e-97
Glyma.04G034600	1.70666	15.3396	-3.168	0.00019059	0.0058038	--	sp|Q9S7G2|GATL2_ARATH Probable galacturonosyltransferase-like 2 OS=Arabidopsis thaliana GN=GATL2 PE=2 SV=1//8.83345e-171
Glyma.04G038000	27.0842	115.316	-2.0901	1.4993e-05	0.00077948	--	sp|Q9FX08|P2C12_ARATH Probable protein phosphatase 2C 12 OS=Arabidopsis thaliana GN=At1g47380 PE=2 SV=1//0
Glyma.04G038100	12.2218	40.5697	-1.7309	0.00053149	0.012975	--	sp|Q9FMZ0|BKI1_ARATH BRI1 kinase inhibitor 1 OS=Arabidopsis thaliana GN=BKI1 PE=1 SV=1//2.29496e-22
Glyma.04G040600	19.6784	61.0405	-1.6332	0.00033785	0.0090817	--	-//-
Glyma.04G041400	246.845	618.908	-1.3261	4.7036e-09	9.0067e-07	--	sp|Q93Y06|Y5720_ARATH Probable inactive receptor kinase At5g67200 OS=Arabidopsis thaliana GN=At5g67200 PE=1 SV=1//1.85246e-64
Glyma.04G042000	78.6452	213.029	-1.4376	2.0981e-05	0.0010375	--	sp|P42753|CCD31_ARATH Cyclin-D3-1 OS=Arabidopsis thaliana GN=CYCD3-1 PE=1 SV=3//2.04755e-76
Glyma.04G047900	13.2834	36.5606	-1.4607	0.0020403	0.035826	--	sp|Q38914|ANT_ARATH AP2-like ethylene-responsive transcription factor ANT OS=Arabidopsis thaliana GN=ANT PE=1 SV=2//4.79167e-143
Glyma.04G048100	202.329	443.326	-1.1317	0.0011219	0.022657	--	sp|Q9ZQB9|CSLCC_ARATH Probable xyloglucan glycosyltransferase 12 OS=Arabidopsis thaliana GN=CSLC12 PE=1 SV=1//0
Glyma.04G050700	4.08278	21.022	-2.3643	0.0003357	0.0090443	--	sp|O23969|SF21_HELAN Pollen-specific protein SF21 OS=Helianthus annuus GN=SF21 PE=2 SV=1//1.55775e-145
Glyma.04G052000	22.9661	82.6924	-1.8482	0.0013507	0.026263	--	sp|P41152|HSF30_SOLPE Heat shock factor protein HSF30 OS=Solanum peruvianum GN=HSF30 PE=2 SV=1//4.06648e-109
Glyma.04G052200	228.512	516.818	-1.1774	1.0928e-07	1.3105e-05	--	sp|Q9SF32|IQD1_ARATH Protein IQ-DOMAIN 1 OS=Arabidopsis thaliana GN=IQD1 PE=1 SV=1//1.98308e-17
Glyma.04G062000	83.8532	225.06	-1.4244	0.00018912	0.0057724	--	sp|Q5VRH9|PUB12_ORYSJ U-box domain-containing protein 12 OS=Oryza sativa subsp. japonica GN=PUB12 PE=2 SV=1//7.49726e-28
Glyma.04G063500	14.5848	43.2776	-1.5692	0.00038012	0.0099311	--	sp|Q94C70|NAT2_ARATH Nucleobase-ascorbate transporter 2 OS=Arabidopsis thaliana GN=NAT2 PE=2 SV=2//0
Glyma.04G063800	96.5356	246.587	-1.353	2.5514e-07	2.7292e-05	--	sp|Q8LPK5|CESA8_ARATH Cellulose synthase A catalytic subunit 8 [UDP-forming] OS=Arabidopsis thaliana GN=CESA8 PE=1 SV=1//0
Glyma.04G064500	47.2778	122.269	-1.3708	0.00016739	0.005224	--	-//-
Glyma.04G069900	45.9456	113.451	-1.3041	0.0029561	0.04709	--	sp|Q9SLA1|P2C22_ARATH Probable protein phosphatase 2C 22 OS=Arabidopsis thaliana GN=At2g25620 PE=2 SV=1//2.20042e-169
Glyma.04G071300	0.334729	9.54305	-4.8334	0.00055989	0.013464	--	-//-
Glyma.04G072400	48.5198	101.934	-1.071	0.00051946	0.012762	--	-//-
Glyma.04G076500	208.149	650.796	-1.6446	0.0019251	0.034216	--	sp|Q9SB75|CSLC5_ARATH Probable xyloglucan glycosyltransferase 5 OS=Arabidopsis thaliana GN=CSLC5 PE=1 SV=1//0
Glyma.04G083800	29.8479	74.1973	-1.3137	0.00013321	0.0043466	--	sp|Q9FFN2|GLYT3_ARATH Probable glycosyltransferase At5g03795 OS=Arabidopsis thaliana GN=At5g03795 PE=3 SV=2//8.87373e-109
Glyma.04G088500	171.9	444.45	-1.3705	4.9037e-05	0.0020246	--	sp|Q6VAG0|TBA2_GOSHI Tubulin alpha-2 chain OS=Gossypium hirsutum PE=2 SV=1//0
Glyma.04G091800	2923.24	7664.96	-1.3907	9.0552e-12	3.8656e-09	--	sp|Q9LS40|ASPG1_ARATH Protein ASPARTIC PROTEASE IN GUARD CELL 1 OS=Arabidopsis thaliana GN=ASPG1 PE=1 SV=1//5.52595e-33
Glyma.04G094600	226.612	518.97	-1.1954	2.0327e-06	0.00015182	--	sp|Q9LEU8|ARLY_ARATH Argininosuccinate lyase, chloroplastic OS=Arabidopsis thaliana GN=At5g10920 PE=2 SV=1//2.83074e-56
Glyma.04G104600	770.981	1720.49	-1.158	6.6463e-06	0.00039956	--	sp|Q9LX15|DFC_ARATH Protein DOWNSTREAM OF FLC OS=Arabidopsis thaliana GN=DFC PE=2 SV=1//1.23614e-32
Glyma.04G109500	94.2584	270.444	-1.5206	2.1938e-06	0.00016152	--	sp|Q40392|TMVRN_NICGU TMV resistance protein N OS=Nicotiana glutinosa GN=N PE=1 SV=1//5.11108e-46
Glyma.04G113300	5.74321	51.3859	-3.1614	2.3534e-10	6.6368e-08	--	sp|A6P6V9|CBDAS_CANSA Cannabidiolic acid synthase OS=Cannabis sativa GN=CBDAS PE=1 SV=1//8.16578e-152
Glyma.04G136700	25.9633	76.9484	-1.5674	0.0022669	0.038723	--	sp|Q94CK9|LRP1_ARATH Protein LATERAL ROOT PRIMORDIUM 1 OS=Arabidopsis thaliana GN=LRP1 PE=1 SV=1//2.28789e-43
Glyma.04G160100	44.7849	154.45	-1.7861	0.00093703	0.019909	--	sp|Q94KT8|COBRA_ARATH Protein COBRA OS=Arabidopsis thaliana GN=COB PE=2 SV=1//0
Glyma.04G167800	67.2822	150.336	-1.1599	0.000319	0.0087008	--	sp|O80622|EXP15_ARATH Expansin-A15 OS=Arabidopsis thaliana GN=EXPA15 PE=2 SV=2//1.7701e-118
Glyma.04G174800	586.112	1190.09	-1.0218	0.0001371	0.0044508	--	sp|Q9LV11|PMA11_ARATH ATPase 11, plasma membrane-type OS=Arabidopsis thaliana GN=AHA11 PE=1 SV=1//0
Glyma.04G177600	45.6482	109.73	-1.2653	4.3521e-05	0.0018426	--	sp|Q9T041|MAPT_ARATH Microtubule-associated protein TORTIFOLIA1 OS=Arabidopsis thaliana GN=TOR1 PE=1 SV=2//8.73175e-50
Glyma.04G196700	291.654	667.577	-1.1947	0.0024702	0.041123	--	sp|Q8H965|NPC6_ARATH Non-specific phospholipase C6 OS=Arabidopsis thaliana GN=NPC6 PE=2 SV=1//0
Glyma.04G199900	83.0517	246.647	-1.5704	0.00065175	0.015143	--	sp|Q93W88|BH137_ARATH Transcription factor bHLH137 OS=Arabidopsis thaliana GN=BHLH137 PE=2 SV=1//4.16414e-50
Glyma.04G206100	21.3542	54.2196	-1.3443	0.0019674	0.034808	--	sp|Q56YP2|PI5K1_ARATH Phosphatidylinositol 4-phosphate 5-kinase 1 OS=Arabidopsis thaliana GN=PIP5K1 PE=1 SV=1//2.51143e-11
Glyma.04G207400	17.027	71.8631	-2.0774	1.3614e-05	0.00072231	--	sp|Q5UBY2|FRS1_ARATH Protein FAR1-RELATED SEQUENCE 1 OS=Arabidopsis thaliana GN=FRS1 PE=1 SV=1//1.08069e-08
Glyma.04G207500	9.22921	35.8882	-1.9592	0.00039212	0.010193	--	-//-
Glyma.04G208500	19.2534	56.7847	-1.5604	0.0007813	0.01737	--	sp|Q5N8X6|BGAL3_ORYSJ Beta-galactosidase 3 OS=Oryza sativa subsp. japonica GN=Os01g0875500 PE=3 SV=1//0
Glyma.04G211800	60.7372	222.379	-1.8724	1.1644e-05	0.00063102	--	sp|Q9SIT6|AB5G_ARATH ABC transporter G family member 5 OS=Arabidopsis thaliana GN=ABCG5 PE=2 SV=1//0
Glyma.04G213100	12.1889	61.3498	-2.3315	4.3705e-05	0.0018455	--	sp|Q3B724|CALS5_ARATH Callose synthase 5 OS=Arabidopsis thaliana GN=CALS5 PE=1 SV=1//0
Glyma.04G213900	6.06472	21.6301	-1.8345	0.0026526	0.04343	--	sp|P48977|ADH_MALDO Alcohol dehydrogenase OS=Malus domestica GN=ADH PE=2 SV=1//0
Glyma.04G214000	30.2355	189.357	-2.6468	0.00050985	0.012579	--	sp|O49603|CVIF2_ARATH Cell wall / vacuolar inhibitor of fructosidase 2 OS=Arabidopsis thaliana GN=C/VIF2 PE=1 SV=1//5.21063e-46
Glyma.04G222100	599.587	2387.66	-1.9936	2.8257e-08	4.0209e-06	--	sp|O22874|EXPA8_ARATH Expansin-A8 OS=Arabidopsis thaliana GN=EXPA8 PE=2 SV=1//9.96214e-130
Glyma.04G232800	2.44879	19.1516	-2.9673	7.7885e-05	0.0028993	--	-//-
Glyma.04G244100	300.971	768.4	-1.3522	5.8277e-10	1.5584e-07	--	sp|Q9LMP1|WAK2_ARATH Wall-associated receptor kinase 2 OS=Arabidopsis thaliana GN=WAK2 PE=1 SV=1//0
Glyma.04G250100	0.321511	13.7172	-5.415	1.267e-05	0.00067922	--	-//-
Glyma.04G250300	39.6232	133.65	-1.754	7.4839e-06	0.00044273	--	sp|Q93ZH0|LYM1_ARATH LysM domain-containing GPI-anchored protein 1 OS=Arabidopsis thaliana GN=LYM1 PE=1 SV=1//0
Glyma.04G255800	32.2438	103.941	-1.6887	3.4072e-07	3.4616e-05	--	sp|Q9T0F7|GXM2_ARATH Glucuronoxylan 4-O-methyltransferase 2 OS=Arabidopsis thaliana GN=GXM2 PE=1 SV=1//1.11579e-113
Glyma.05G011200	110.269	800.28	-2.8595	1.4089e-09	3.3111e-07	--	-//-
Glyma.05G017000	62.2151	171.034	-1.4589	7.7129e-06	0.00045293	--	sp|Q9SW07|GDU2_ARATH Protein GLUTAMINE DUMPER 2 OS=Arabidopsis thaliana GN=GDU2 PE=2 SV=1//4.34517e-08
Glyma.05G023500	1.38515	30.3546	-4.4538	1.169e-07	1.3806e-05	--	-//-
Glyma.05G023700	23.2876	106.482	-2.193	1.6689e-10	4.9462e-08	--	sp|Q9FLK4|GSXL8_ARATH Flavin-containing monooxygenase FMO GS-OX-like 8 OS=Arabidopsis thaliana GN=At5g61290 PE=2 SV=1//0
Glyma.05G029600	54.9941	117.919	-1.1004	0.00023984	0.0069619	--	sp|B8XCH5|QKY_ARATH Protein QUIRKY OS=Arabidopsis thaliana GN=QKY PE=2 SV=1//2.69486e-57
Glyma.05G032600	63.457	126.988	-1.0008	0.00061493	0.014466	--	sp|Q9T041|MAPT_ARATH Microtubule-associated protein TORTIFOLIA1 OS=Arabidopsis thaliana GN=TOR1 PE=1 SV=2//1.37217e-08
Glyma.05G032900	14.2985	63.1953	-2.144	1.1473e-07	1.3618e-05	--	sp|A3AB67|FH16_ORYSJ Formin-like protein 16 OS=Oryza sativa subsp. japonica GN=FH16 PE=2 SV=1//7.14315e-55
Glyma.05G033000	174.496	394.489	-1.1768	2.0503e-07	2.277e-05	--	sp|Q9SB04|ARR5_ARATH Two-component response regulator ARR5 OS=Arabidopsis thaliana GN=ARR5 PE=1 SV=2//1.77998e-72
Glyma.05G034800	25.1485	60.0529	-1.2558	0.00058852	0.013947	--	-//-
Glyma.05G043500	13.7854	75.5415	-2.4541	0.0004001	0.010372	--	sp|P42527|MHCKA_DICDI Myosin heavy chain kinase A OS=Dictyostelium discoideum GN=mhkA PE=1 SV=2//3.58047e-11
Glyma.05G043600	28.9869	79.8837	-1.4625	0.0011166	0.02257	--	sp|Q7ZVZ7|AB17C_DANRE Alpha/beta hydrolase domain-containing protein 17C OS=Danio rerio GN=abhd17c PE=2 SV=1//4.60011e-64
Glyma.05G046900	43.4109	88.318	-1.0247	0.0014941	0.028376	--	sp|Q9SZX3|ASSY_ARATH Argininosuccinate synthase, chloroplastic OS=Arabidopsis thaliana GN=At4g24830 PE=2 SV=3//0
Glyma.05G053200	103.043	249.126	-1.2736	2.7749e-07	2.908e-05	--	-//-
Glyma.05G055100	162.038	375.34	-1.2119	1.3177e-07	1.529e-05	--	sp|Q9FFY3|VAS_ARATH Lipid transfer-like protein VAS OS=Arabidopsis thaliana GN=VAS PE=2 SV=1//3.69953e-07
Glyma.05G056100	245.01	684.115	-1.4814	0.0002557	0.0073353	--	sp|Q9SU40|SKU5_ARATH Monocopper oxidase-like protein SKU5 OS=Arabidopsis thaliana GN=SKU5 PE=1 SV=1//0
Glyma.05G057000	32.1578	223.766	-2.7988	0.00063395	0.014823	--	sp|P14009|14KD_DAUCA 14 kDa proline-rich protein DC2.15 OS=Daucus carota PE=2 SV=1//2.84182e-21
Glyma.05G058900	4.02991	19.6006	-2.2821	0.0020816	0.0364	--	sp|Q766C3|NEP1_NEPGR Aspartic proteinase nepenthesin-1 OS=Nepenthes gracilis GN=nep1 PE=1 SV=1//3.56885e-25
Glyma.05G068900	34.8313	73.7032	-1.0813	0.0018467	0.033106	--	sp|O80501|RAH1B_ARATH Ras-related protein RABH1b OS=Arabidopsis thaliana GN=RABH1B PE=1 SV=1//8.68991e-136
Glyma.05G085700	23.2723	76.4375	-1.7157	2.2201e-06	0.00016319	--	sp|Q9FH92|IX15L_ARATH Protein IRX15-LIKE OS=Arabidopsis thaliana GN=IRX15-L PE=2 SV=1//2.05695e-138
Glyma.05G088400	1.9555	18.9002	-3.2728	0.0021932	0.037881	--	sp|Q8NFD2|ANKK1_HUMAN Ankyrin repeat and protein kinase domain-containing protein 1 OS=Homo sapiens GN=ANKK1 PE=2 SV=1//2.02229e-14
Glyma.05G097300	85.1812	175.153	-1.04	0.00010789	0.0037088	--	sp|Q9FGQ7|CCD32_ARATH Cyclin-D3-2 OS=Arabidopsis thaliana GN=CYCD3-2 PE=2 SV=1//2.77717e-104
Glyma.05G100900	25.2102	65.6347	-1.3805	0.00011366	0.003859	--	sp|Q39266|ZFP7_ARATH Zinc finger protein 7 OS=Arabidopsis thaliana GN=ZFP7 PE=2 SV=1//4.70462e-17
Glyma.05G101700	95.6347	214.543	-1.1657	1.5477e-05	0.00079929	--	sp|Q9SNV9|NRAM3_ARATH Metal transporter Nramp3 OS=Arabidopsis thaliana GN=NRAMP3 PE=2 SV=2//0
Glyma.05G108600	8.92749	27.2618	-1.6106	0.0025915	0.042654	--	sp|Q38914|ANT_ARATH AP2-like ethylene-responsive transcription factor ANT OS=Arabidopsis thaliana GN=ANT PE=1 SV=2//6.79033e-11
Glyma.05G108800	51.299	105.547	-1.0409	0.00061115	0.014399	--	sp|Q9M2Y6|Y3972_ARATH Uncharacterized protein At3g49720 OS=Arabidopsis thaliana GN=At3g49720 PE=2 SV=1//1.20783e-111
Glyma.05G110900	50.0746	149.713	-1.5801	5.5341e-05	0.0022348	--	sp|Q9T072|BH025_ARATH Transcription factor bHLH25 OS=Arabidopsis thaliana GN=BHLH25 PE=2 SV=2//2.54816e-45
Glyma.05G119500	34.9128	80.8027	-1.2106	0.00022148	0.0065307	--	sp|Q94F62|BAK1_ARATH BRASSINOSTEROID INSENSITIVE 1-associated receptor kinase 1 OS=Arabidopsis thaliana GN=BAK1 PE=1 SV=2//0
Glyma.05G125800	48.575	221.375	-2.1882	0.00043422	0.011071	--	sp|Q8GTB6|THCAS_CANSA Tetrahydrocannabinolic acid synthase OS=Cannabis sativa PE=1 SV=1//4.8694e-148
Glyma.05G133400	296.213	856.989	-1.5326	2.2257e-12	1.1017e-09	--	sp|Q949Z1|PGLR4_ARATH Polygalacturonase At1g48100 OS=Arabidopsis thaliana GN=At1g48100 PE=2 SV=1//0
Glyma.05G149500	28.8349	77.2773	-1.4222	0.0017943	0.032432	--	sp|Q9URY4|YI01_SCHPO Putative amidase C869.01 OS=Schizosaccharomyces pombe (strain 972 / ATCC 24843) GN=SPAC869.01 PE=3 SV=1//2.39244e-85
Glyma.05G150700	48.7555	100.735	-1.0469	0.00057211	0.013658	--	sp|F8WKW0|UGT1_GARJA Crocetin glucosyltransferase, chloroplastic OS=Gardenia jasminoides GN=UGT75L6 PE=1 SV=1//3.29099e-164
Glyma.05G152000	1525.29	3111.71	-1.0286	3.6689e-07	3.7032e-05	--	sp|Q9SP37|SAHH_LUPLU Adenosylhomocysteinase OS=Lupinus luteus GN=SAHH PE=1 SV=1//0
Glyma.05G152100	410.7	871.047	-1.0847	4.6196e-05	0.001933	--	sp|O23254|GLYC4_ARATH Serine hydroxymethyltransferase 4 OS=Arabidopsis thaliana GN=SHM4 PE=1 SV=1//0
Glyma.05G156000	13.6973	60.5796	-2.1449	2.3486e-07	2.5593e-05	--	sp|Q94CD8|E134_ARATH Glucan endo-1,3-beta-glucosidase 4 OS=Arabidopsis thaliana GN=At3g13560 PE=1 SV=1//0
Glyma.05G157700	47.2823	112.289	-1.2478	3.0946e-05	0.0014173	--	-//-
Glyma.05G159600	27.7954	69.2752	-1.3175	0.00024382	0.007051	--	-//-
Glyma.05G185700	93.4261	224.543	-1.2651	8.2201e-07	7.3134e-05	--	sp|Q9SRE4|UGAL2_ARATH UDP-galactose transporter 2 OS=Arabidopsis thaliana GN=UDP-GALT2 PE=2 SV=1//1.18026e-85
Glyma.05G187900	589.439	1249.92	-1.0844	3.109e-07	3.2001e-05	--	sp|Q9FGG3|WTR45_ARATH WAT1-related protein At5g64700 OS=Arabidopsis thaliana GN=At5g64700 PE=2 SV=1//1.20536e-102
Glyma.05G203100	22.4421	54.4204	-1.2779	0.0010101	0.021011	--	sp|Q9LUE4|HSD6_ARATH 11-beta-hydroxysteroid dehydrogenase-like 6 OS=Arabidopsis thaliana GN=HSD6 PE=2 SV=1//1.25035e-12
Glyma.05G203500	27.5202	62.3816	-1.1806	0.0016551	0.030609	--	-//-
Glyma.05G204500	46.1195	203.054	-2.1384	1.8593e-08	2.7998e-06	--	sp|P0DH79|Y5064_ARATH CBS domain-containing protein CBSCBSPB5 OS=Arabidopsis thaliana GN=CBSCBSPB5 PE=1 SV=1//0
Glyma.05G208400	74.3377	170.033	-1.1936	8.2143e-06	0.00047837	--	sp|O66601|GUAA_AQUAE GMP synthase [glutamine-hydrolyzing] OS=Aquifex aeolicus (strain VF5) GN=guaA PE=3 SV=1//0
Glyma.05G215300	17.6766	66.4761	-1.911	1.4792e-05	0.00077164	--	sp|O82509|TBL23_ARATH Protein trichome birefringence-like 23 OS=Arabidopsis thaliana GN=TBL23 PE=2 SV=1//1.26266e-166
Glyma.05G216400	144.732	307.124	-1.0854	0.00045084	0.011398	--	sp|Q42059|GUN6_ARATH Endoglucanase 6 OS=Arabidopsis thaliana GN=At1g64390 PE=2 SV=2//0
Glyma.05G223200	9.55729	59.7856	-2.6451	6.3775e-06	0.00038639	--	sp|Q54I39|IST1L_DICDI IST1-like protein OS=Dictyostelium discoideum GN=DDB_G0289029 PE=3 SV=1//2.01818e-18
Glyma.05G226100	9.19838	39.7504	-2.1115	1.1663e-05	0.00063102	--	-//-
Glyma.05G230200	4.096	28.2834	-2.7877	6.2066e-06	0.00037709	--	sp|Q5JMF2|ABIL5_ORYSJ Probable protein ABIL5 OS=Oryza sativa subsp. japonica GN=Os01g0760900 PE=2 SV=1//5.10979e-19
Glyma.05G231100	95.9386	261.736	-1.4479	1.194e-08	1.9203e-06	--	sp|Q9SVQ1|YUC2_ARATH Indole-3-pyruvate monooxygenase YUCCA2 OS=Arabidopsis thaliana GN=YUC2 PE=1 SV=1//0
Glyma.05G232000	48.5154	121.854	-1.3286	6.0591e-06	0.00037097	--	sp|Q9LHF1|LRX4_ARATH Leucine-rich repeat extensin-like protein 4 OS=Arabidopsis thaliana GN=LRX4 PE=2 SV=1//0
Glyma.05G244200	17.5753	75.7608	-2.1079	7.7453e-05	0.0028901	--	sp|Q9SUC9|UGPI7_ARATH Uncharacterized GPI-anchored protein At4g28100 OS=Arabidopsis thaliana GN=At4g28100 PE=1 SV=1//1.38847e-55
Glyma.05G245800	37.6104	115.593	-1.6199	7.1963e-06	0.0004282	--	sp|P50699|TLPH_ARATH Thaumatin-like protein OS=Arabidopsis thaliana GN=At1g18250 PE=2 SV=2//3.80282e-129
Glyma.05G245900	4.71478	35.1782	-2.8994	1.8883e-07	2.1172e-05	--	sp|Q6X7K0|WOX1_ARATH WUSCHEL-related homeobox 1 OS=Arabidopsis thaliana GN=WOX1 PE=2 SV=2//1.37436e-56
Glyma.05G246500	164.368	558.898	-1.7657	1.0605e-10	3.2463e-08	--	sp|Q9M571|PEAMT_SPIOL Phosphoethanolamine N-methyltransferase OS=Spinacia oleracea GN=PEAMT PE=1 SV=1//0
Glyma.05G248000	4.91738	24.8844	-2.3393	0.00011417	0.0038637	--	sp|Q9C9X3|ANXD5_ARATH Annexin D5 OS=Arabidopsis thaliana GN=ANN5 PE=2 SV=2//3.03138e-65
Glyma.05G248700	76.1854	175.531	-1.2041	1.0386e-05	0.00057876	--	-//-
Glyma.06G004400	13.7832	60.0517	-2.1233	3.2575e-07	3.3387e-05	--	sp|P26514|XYNA_STRLI Endo-1,4-beta-xylanase A OS=Streptomyces lividans GN=xlnA PE=1 SV=2//2.84524e-28
Glyma.06G009000	105.06	217.444	-1.0494	0.00089109	0.019178	--	sp|Q6S001|KIF11_DICDI Kinesin-related protein 11 OS=Dictyostelium discoideum GN=kif11 PE=3 SV=1//2.99785e-109
Glyma.06G027000	108.009	294.181	-1.4456	0.00028301	0.0079598	--	sp|Q9LQZ7|BBX21_ARATH B-box zinc finger protein 21 OS=Arabidopsis thaliana GN=BBX21 PE=1 SV=1//1.41154e-55
Glyma.06G033100	7.25165	28.8919	-1.9943	0.00095585	0.0202	--	-//-
Glyma.06G034900	19.9867	46.8451	-1.2289	0.0022856	0.038957	--	-//-
Glyma.06G037700	49.7992	109.837	-1.1412	8.5082e-05	0.0031051	--	-//-
Glyma.06G040700	122.906	267.562	-1.1223	3.5864e-06	0.00024362	--	sp|Q9M2D8|Y3126_ARATH Uncharacterized protein At3g61260 OS=Arabidopsis thaliana GN=At3g61260 PE=1 SV=1//1.19979e-08
Glyma.06G040900	4.70601	51.0368	-3.439	1.3951e-05	0.00073682	--	sp|Q9C635|HSFB4_ARATH Heat stress transcription factor B-4 OS=Arabidopsis thaliana GN=HSFB4 PE=2 SV=1//1.99436e-112
Glyma.06G041300	56.67	163.205	-1.526	0.00012681	0.0042017	--	sp|Q9SND9|Y3028_ARATH Uncharacterized acetyltransferase At3g50280 OS=Arabidopsis thaliana GN=At3g50280 PE=3 SV=1//8.71075e-75
Glyma.06G041500	20.8058	62.8704	-1.5954	4.2638e-05	0.0018152	--	-//-
Glyma.06G041900	3.34285	25.4479	-2.9284	5.3961e-05	0.0022006	--	-//-
Glyma.06G049400	37.6324	126.177	-1.7454	0.0002037	0.0061023	--	sp|Q9ZQB9|CSLCC_ARATH Probable xyloglucan glycosyltransferase 12 OS=Arabidopsis thaliana GN=CSLC12 PE=1 SV=1//0
Glyma.06G052400	39.7354	110.894	-1.4807	9.2348e-05	0.0032928	--	-//-
Glyma.06G065800	49.0329	134.097	-1.4515	1.7809e-06	0.00013626	--	-//-
Glyma.06G073700	20.121	50.9742	-1.3411	0.00086843	0.018813	--	-//-
Glyma.06G078700	17.0952	69.0942	-2.015	2.6208e-05	0.0012469	--	sp|Q43804|OLEO1_PRUDU Oleosin 1 OS=Prunus dulcis GN=OLE1 PE=2 SV=1//2.18665e-24
Glyma.06G081800	6.4963	37.0773	-2.5128	0.00016421	0.0051385	--	sp|Q8GX23|PERK5_ARATH Proline-rich receptor-like protein kinase PERK5 OS=Arabidopsis thaliana GN=PERK5 PE=2 SV=1//5.84472e-147
Glyma.06G086300	18.4738	44.9751	-1.2836	0.0015393	0.029045	--	-//-
Glyma.06G090500	289.653	595.564	-1.0399	3.0516e-06	0.00021256	--	sp|Q6VAG0|TBA2_GOSHI Tubulin alpha-2 chain OS=Gossypium hirsutum PE=2 SV=1//0
Glyma.06G092000	339.073	939.89	-1.4709	6.6781e-11	2.1827e-08	--	sp|Q9LSL1|BH093_ARATH Transcription factor bHLH93 OS=Arabidopsis thaliana GN=BHLH93 PE=1 SV=1//1.79756e-77
Glyma.06G093600	420.628	2307.42	-2.4557	1.3099e-10	3.9577e-08	--	sp|Q9LS40|ASPG1_ARATH Protein ASPARTIC PROTEASE IN GUARD CELL 1 OS=Arabidopsis thaliana GN=ASPG1 PE=1 SV=1//2.61433e-34
Glyma.06G094600	33.5915	86.0381	-1.3569	3.328e-05	0.0014919	--	sp|Q6YXH8|CCD41_ORYSJ Cyclin-D4-1 OS=Oryza sativa subsp. japonica GN=CYCD4-1 PE=2 SV=2//2.05735e-74
Glyma.06G100300	49.4074	149.106	-1.5935	0.00012154	0.0040495	--	sp|Q41001|BCP_PEA Blue copper protein OS=Pisum sativum PE=2 SV=1//5.49614e-54
Glyma.06G102500	33.3471	73.8838	-1.1477	0.00066414	0.015375	--	sp|Q9C9Q8|PMTT_ARATH Probable pectin methyltransferase QUA2 OS=Arabidopsis thaliana GN=QUA2 PE=1 SV=2//0
Glyma.06G105300	64.9258	145.081	-1.16	0.0021853	0.037778	--	sp|Q9SGZ5|BXL7_ARATH Probable beta-D-xylosidase 7 OS=Arabidopsis thaliana GN=BXL7 PE=2 SV=2//0
Glyma.06G105700	495.835	1235.11	-1.3167	8.4047e-05	0.0030721	--	sp|Q9LX15|DFC_ARATH Protein DOWNSTREAM OF FLC OS=Arabidopsis thaliana GN=DFC PE=2 SV=1//2.88571e-32
Glyma.06G112500	31.4466	65.4299	-1.057	0.0023391	0.039636	--	sp|Q93ZH0|LYM1_ARATH LysM domain-containing GPI-anchored protein 1 OS=Arabidopsis thaliana GN=LYM1 PE=1 SV=1//0
Glyma.06G112700	51.3584	154.114	-1.5853	2.8144e-07	2.9362e-05	--	-//-
Glyma.06G112900	8.07967	27.7781	-1.7816	0.0014112	0.027201	--	sp|Q9CAP8|LACS9_ARATH Long chain acyl-CoA synthetase 9, chloroplastic OS=Arabidopsis thaliana GN=LACS9 PE=2 SV=1//0
Glyma.06G119400	256.517	704.326	-1.4572	4.9758e-11	1.69e-08	--	sp|Q8L7V3|PMTQ_ARATH Probable methyltransferase PMT26 OS=Arabidopsis thaliana GN=At5g64030 PE=2 SV=1//0
Glyma.06G119600	25.6901	62.4945	-1.2825	0.0008808	0.018992	--	-//-
Glyma.06G122600	5213.31	12493.8	-1.2609	9.1519e-05	0.003271	--	sp|P12886|ADH1_PEA Alcohol dehydrogenase 1 OS=Pisum sativum PE=3 SV=1//1.44118e-13
Glyma.06G126300	23.3978	72.5621	-1.6328	0.00042592	0.010913	--	sp|Q9FWQ2|TPP2_ORYSJ Probable trehalose-phosphate phosphatase 2 OS=Oryza sativa subsp. japonica GN=TPP2 PE=1 SV=1//8.35126e-114
Glyma.06G142300	3.71504	29.6297	-2.9956	1.1745e-06	9.7769e-05	--	sp|Q9FPR6|ARR17_ARATH Two-component response regulator ARR17 OS=Arabidopsis thaliana GN=ARR17 PE=2 SV=1//3.17371e-58
Glyma.06G142500	96.183	233.688	-1.2807	1.0752e-06	9.0516e-05	--	sp|Q9LY03|IRK_ARATH Probable LRR receptor-like serine/threonine-protein kinase IRK OS=Arabidopsis thaliana GN=IRK PE=1 SV=1//0
Glyma.06G143300	293.202	1079.89	-1.8809	4.8449e-06	0.00030765	--	sp|O22874|EXPA8_ARATH Expansin-A8 OS=Arabidopsis thaliana GN=EXPA8 PE=2 SV=1//3.14412e-128
Glyma.06G143400	9.62997	34.2245	-1.8294	0.0003353	0.0090393	--	sp|Q501D5|MCMBP_ARATH Mini-chromosome maintenance complex-binding protein OS=Arabidopsis thaliana GN=ETG1 PE=1 SV=1//0
Glyma.06G157200	18.4606	99.3431	-2.428	2.4069e-08	3.4998e-06	--	sp|Q5N8X6|BGAL3_ORYSJ Beta-galactosidase 3 OS=Oryza sativa subsp. japonica GN=Os01g0875500 PE=3 SV=1//0
Glyma.06G160600	28.4847	204.494	-2.8438	9.7478e-09	1.6554e-06	--	-//-
Glyma.06G160700	2.02817	18.3273	-3.1757	6.1992e-05	0.0024322	--	-//-
Glyma.06G163500	37.3241	83.0433	-1.1538	0.00027525	0.0077999	--	sp|Q55CU8|RSC5_DICDI Random slug protein 5 OS=Dictyostelium discoideum GN=rsc5 PE=2 SV=1//1.05865e-23
Glyma.06G165700	76.8924	252.893	-1.7176	3.005e-06	0.00021026	--	sp|Q93W88|BH137_ARATH Transcription factor bHLH137 OS=Arabidopsis thaliana GN=BHLH137 PE=2 SV=1//8.19987e-49
Glyma.06G167300	9.61017	40.3575	-2.0702	1.5589e-05	0.00080154	--	sp|Q6TLJ2|TPD1_ARATH Protein TAPETUM DETERMINANT 1 OS=Arabidopsis thaliana GN=TPD1 PE=1 SV=1//2.55111e-42
Glyma.06G167600	73.1441	172.423	-1.2371	0.0013669	0.02648	--	sp|Q94CD1|HHT1_ARATH Omega-hydroxypalmitate O-feruloyl transferase OS=Arabidopsis thaliana GN=HHT1 PE=1 SV=1//0
Glyma.06G180300	5.06053	20.2087	-1.9976	0.0022029	0.037993	--	-//-
Glyma.06G184400	24.6662	154.458	-2.6466	1.0279e-11	4.2706e-09	--	sp|O48788|Y2267_ARATH Probable inactive receptor kinase At2g26730 OS=Arabidopsis thaliana GN=At2g26730 PE=1 SV=1//3.26693e-100
Glyma.06G187000	69.2462	219.868	-1.6668	0.00039438	0.010246	--	sp|Q9ZWS6|ARR6_ARATH Two-component response regulator ARR6 OS=Arabidopsis thaliana GN=ARR6 PE=1 SV=2//1.9758e-69
Glyma.06G189900	206.667	422.87	-1.0329	5.3543e-06	0.00033668	--	sp|Q9LV11|PMA11_ARATH ATPase 11, plasma membrane-type OS=Arabidopsis thaliana GN=AHA11 PE=1 SV=1//0
Glyma.06G191200	54.4348	113.068	-1.0546	0.00060696	0.014323	--	sp|Q8L4D8|IQD31_ARATH Protein IQ-DOMAIN 31 OS=Arabidopsis thaliana GN=IQD31 PE=1 SV=1//7.99281e-112
Glyma.06G195000	153.487	309.708	-1.0128	1.5568e-05	0.00080133	--	sp|O80622|EXP15_ARATH Expansin-A15 OS=Arabidopsis thaliana GN=EXPA15 PE=2 SV=2//5.49514e-121
Glyma.06G195600	7.08871	24.3943	-1.7829	0.0026037	0.04281	--	sp|Q9C9C8|MY122_ARATH Transcription factor MYB122 OS=Arabidopsis thaliana GN=MYB122 PE=1 SV=1//6.98803e-53
Glyma.06G196800	51.6953	105.442	-1.0283	0.00077511	0.017248	--	sp|Q9FLQ7|FH20_ARATH Formin-like protein 20 OS=Arabidopsis thaliana GN=FH20 PE=2 SV=3//0
Glyma.06G205400	94.1592	300.718	-1.6752	6.5334e-08	8.3002e-06	--	sp|Q94KT8|COBRA_ARATH Protein COBRA OS=Arabidopsis thaliana GN=COB PE=2 SV=1//0
Glyma.06G214400	0.394183	18.8135	-5.5768	2.4275e-05	0.0011681	--	-//-
Glyma.06G225500	76.3177	205.833	-1.4314	9.3445e-06	0.00053351	--	sp|Q9SWW6|CESA7_ARATH Cellulose synthase A catalytic subunit 7 [UDP-forming] OS=Arabidopsis thaliana GN=CESA7 PE=1 SV=1//0
Glyma.06G228800	27.104	73.2977	-1.4353	5.4969e-05	0.002228	--	sp|P81898|PNAA_PRUDU Peptide-N4-(N-acetyl-beta-glucosaminyl)asparagine amidase A OS=Prunus dulcis PE=1 SV=2//0
Glyma.06G229900	86.5465	205.195	-1.2455	0.00023617	0.0068769	--	sp|Q02909|CAPP1_SOYBN Phosphoenolpyruvate carboxylase, housekeeping isozyme OS=Glycine max GN=PPC16 PE=2 SV=1//4.36022e-145
Glyma.06G233600	0.334729	8.8893	-4.731	0.0013636	0.026426	--	sp|Q8LGN0|GLR27_ARATH Glutamate receptor 2.7 OS=Arabidopsis thaliana GN=GLR2.7 PE=2 SV=3//2.46257e-108
Glyma.06G239900	262.891	717.643	-1.4488	0.00094266	0.020001	--	sp|Q9T076|ENL2_ARATH Early nodulin-like protein 2 OS=Arabidopsis thaliana GN=At4g27520 PE=1 SV=1//8.55073e-40
Glyma.06G242700	113.28	259.124	-1.1937	1.16e-06	9.6907e-05	--	-//-
Glyma.06G246600	114.945	259.637	-1.1755	1.76e-06	0.00013559	--	sp|Q8BY89|CTL2_MOUSE Choline transporter-like protein 2 OS=Mus musculus GN=Slc44a2 PE=1 SV=2//1.06804e-56
Glyma.06G260100	95.5267	202.244	-1.0821	0.00053046	0.012957	--	sp|Q40392|TMVRN_NICGU TMV resistance protein N OS=Nicotiana glutinosa GN=N PE=1 SV=1//1.0175e-143
Glyma.06G265800	60.689	145.478	-1.2613	1.1652e-05	0.00063102	--	-//-
Glyma.06G269700	191.513	1101.47	-2.5239	7.2746e-10	1.9017e-07	--	sp|F6H9A9|THI41_VITVI Thiamine thiazole synthase 1, chloroplastic OS=Vitis vinifera GN=THI1-1 PE=3 SV=1//0
Glyma.06G275900	20.0219	137.322	-2.7779	2.1047e-06	0.0001557	--	sp|A7NY33|PER4_VITVI Peroxidase 4 OS=Vitis vinifera GN=GSVIVT00023967001 PE=1 SV=1//1.014e-138
Glyma.06G284900	32.4816	92.5602	-1.5108	0.00029985	0.0082902	--	sp|Q9M2K4|BZP61_ARATH Basic leucine zipper 61 OS=Arabidopsis thaliana GN=BZIP61 PE=1 SV=1//1.94356e-102
Glyma.06G288500	25.8444	83.6723	-1.6949	1.4519e-06	0.00011628	--	sp|O49459|NAC73_ARATH NAC domain-containing protein 73 OS=Arabidopsis thaliana GN=NAC073 PE=2 SV=1//1.70746e-109
Glyma.06G289900	51.964	117.439	-1.1763	6.945e-05	0.0026582	--	sp|Q6DR04|RTNLQ_ARATH Reticulon-like protein B17 OS=Arabidopsis thaliana GN=RTNLB17 PE=2 SV=1//3.02029e-94
Glyma.06G292400	301.392	627.248	-1.0574	1.1899e-06	9.8872e-05	--	sp|Q7Y223|MAN2_ARATH Mannan endo-1,4-beta-mannosidase 2 OS=Arabidopsis thaliana GN=MAN2 PE=2 SV=1//0
Glyma.06G301500	1803.43	3778.15	-1.0669	0.00012465	0.0041399	--	sp|P10538|AMYB_SOYBN Beta-amylase OS=Glycine max GN=BMY1 PE=1 SV=3//0
Glyma.06G307000	0.334729	8.5929	-4.6821	0.0012885	0.025289	--	sp|Q9ATM2|SIP12_MAIZE Aquaporin SIP1-2 OS=Zea mays GN=SIP1-2 PE=2 SV=1//2.55395e-63
Glyma.06G307100	9.93607	34.3504	-1.7896	0.00056285	0.013528	--	sp|Q00624|ASOL_BRANA L-ascorbate oxidase homolog OS=Brassica napus GN=Bp10 PE=2 SV=1//0
Glyma.06G314200	12.343	43.4936	-1.8171	0.00071954	0.016308	--	sp|Q9FF77|PME47_ARATH Probable pectinesterase/pectinesterase inhibitor 47 OS=Arabidopsis thaliana GN=PME47 PE=2 SV=1//0
Glyma.06G317500	28.9428	69.9909	-1.274	0.00026855	0.0076219	--	sp|O04331|PHB3_ARATH Prohibitin-3, mitochondrial OS=Arabidopsis thaliana GN=PHB3 PE=1 SV=1//7.87838e-132
Glyma.06G319000	12.6513	53.0871	-2.0691	9.1229e-07	7.9643e-05	--	sp|O04887|PME2_CITSI Pectinesterase 2 OS=Citrus sinensis GN=PECS-2.1 PE=2 SV=1//0
Glyma.06G324300	73.3226	316.295	-2.1089	4.1865e-05	0.0017884	--	sp|Q570S7|CSLG1_ARATH Cellulose synthase-like protein G1 OS=Arabidopsis thaliana GN=CSLG1 PE=2 SV=1//1.43858e-137
Glyma.07G001300	81.7304	224.696	-1.459	6.6962e-06	0.00040152	--	sp|Q9MB42|BAMS_GLYGL Beta-amyrin synthase OS=Glycyrrhiza glabra GN=GgbAS1 PE=1 SV=1//0
Glyma.07G003400	221.75	833.139	-1.9096	0.00029203	0.0081271	--	sp|O04130|SERA2_ARATH D-3-phosphoglycerate dehydrogenase 2, chloroplastic OS=Arabidopsis thaliana GN=PGDH2 PE=1 SV=2//0
Glyma.07G006100	79.1738	210.679	-1.412	5.0636e-05	0.0020797	--	-//-
Glyma.07G009600	33.9923	84.6488	-1.3163	0.00013225	0.0043216	--	sp|Q93ZM7|CH60C_ARATH Chaperonin CPN60-like 2, mitochondrial OS=Arabidopsis thaliana GN=At3g13860 PE=2 SV=2//0
Glyma.07G010700	160.869	450.985	-1.4872	3.9427e-06	0.00026133	--	sp|Q94IA6|C90D1_ARATH 3-epi-6-deoxocathasterone 23-monooxygenase OS=Arabidopsis thaliana GN=CYP90D1 PE=2 SV=1//0
Glyma.07G011800	7.39919	29.9526	-2.0172	0.0002515	0.0072416	--	sp|Q9FZ62|PPSP2_ARATH Inorganic pyrophosphatase 2 OS=Arabidopsis thaliana GN=At1g17710 PE=2 SV=1//6.08209e-130
Glyma.07G011900	18.8195	84.2179	-2.1619	4.3439e-09	8.422e-07	--	sp|Q9FZ62|PPSP2_ARATH Inorganic pyrophosphatase 2 OS=Arabidopsis thaliana GN=At1g17710 PE=2 SV=1//5.25046e-136
Glyma.07G021200	13.9594	49.1119	-1.8148	5.5315e-05	0.0022348	--	sp|Q9LHE3|ASPG2_ARATH Protein ASPARTIC PROTEASE IN GUARD CELL 2 OS=Arabidopsis thaliana GN=ASPG2 PE=2 SV=1//5.86852e-58
Glyma.07G022300	56.7096	117.02	-1.0451	0.00080167	0.017713	--	sp|Q9SWH5|FUT1_ARATH Galactoside 2-alpha-L-fucosyltransferase OS=Arabidopsis thaliana GN=FUT1 PE=1 SV=2//2.71917e-135
Glyma.07G032500	16.1989	47.1402	-1.5411	0.00090078	0.019286	--	sp|Q15061|WDR43_HUMAN WD repeat-containing protein 43 OS=Homo sapiens GN=WDR43 PE=1 SV=3//9.25849e-10
Glyma.07G045800	11.3388	35.0637	-1.6287	0.00052776	0.012918	--	sp|Q9M2D8|Y3126_ARATH Uncharacterized protein At3g61260 OS=Arabidopsis thaliana GN=At3g61260 PE=1 SV=1//5.53784e-09
Glyma.07G049900	93.9415	267.014	-1.5071	3.0135e-09	6.0702e-07	--	sp|O82627|SSG1_ANTMA Granule-bound starch synthase 1, chloroplastic/amyloplastic OS=Antirrhinum majus GN=WAXY PE=2 SV=1//0
Glyma.07G050600	11.5348	34.8275	-1.5942	0.00095586	0.0202	--	sp|Q84WP6|NAC43_ARATH NAC domain-containing protein 43 OS=Arabidopsis thaliana GN=NAC043 PE=2 SV=2//7.93228e-109
Glyma.07G050700	27.595	64.7195	-1.2298	0.0008796	0.018992	--	sp|Q9M1S3|ARP1_ARATH Probable RNA-binding protein ARP1 OS=Arabidopsis thaliana GN=ARP1 PE=2 SV=1//2.4807e-32
Glyma.07G051900	263.806	543.755	-1.0435	0.00034509	0.0092125	--	-//-
Glyma.07G052000	50.0943	116.694	-1.22	0.00031158	0.0085483	--	-//-
Glyma.07G053100	18.5003	55.9168	-1.5957	5.8899e-05	0.0023404	--	sp|Q42883|ECAP_SOLLC Calcium-transporting ATPase, endoplasmic reticulum-type OS=Solanum lycopersicum GN=LCA1 PE=2 SV=1//0
Glyma.07G055300	166.544	488.605	-1.5528	0.00013596	0.0044232	--	sp|Q9LS40|ASPG1_ARATH Protein ASPARTIC PROTEASE IN GUARD CELL 1 OS=Arabidopsis thaliana GN=ASPG1 PE=1 SV=1//3.94606e-104
Glyma.07G058000	14.3998	44.5709	-1.6301	0.00018778	0.0057407	--	-//-
Glyma.07G069000	767.511	1578.32	-1.0401	0.00046192	0.011631	--	sp|Q39203|SD22_ARATH G-type lectin S-receptor-like serine/threonine-protein kinase SD2-2 OS=Arabidopsis thaliana GN=SD22 PE=1 SV=1//0
Glyma.07G078200	32.7789	69.7447	-1.0893	0.0022167	0.038131	--	sp|Q8GWV5|PUB3_ARATH U-box domain-containing protein 3 OS=Arabidopsis thaliana GN=PUB3 PE=2 SV=2//4.27133e-13
Glyma.07G079500	14.2501	39.5165	-1.4715	0.0016606	0.030674	--	-//-
Glyma.07G088200	907.497	2401.95	-1.4042	0.00091048	0.019452	--	sp|Q94LW6|SUT35_ARATH Probable sulfate transporter 3.5 OS=Arabidopsis thaliana GN=SULTR3;5 PE=2 SV=1//0
Glyma.07G109600	15.8532	50.0709	-1.6592	5.5323e-05	0.0022348	--	sp|Q8GXL3|SPL8_ARATH Squamosa promoter-binding-like protein 8 OS=Arabidopsis thaliana GN=SPL8 PE=1 SV=2//1.32148e-67
Glyma.07G110900	1466.13	4485.38	-1.6132	6.8495e-12	3.0067e-09	--	sp|Q9SAA9|CP511_ARATH Sterol 14-demethylase OS=Arabidopsis thaliana GN=CYP51G1 PE=1 SV=1//0
Glyma.07G111900	1.64721	26.161	-3.9893	8.0001e-08	9.7961e-06	--	sp|Q9SD53|Y3720_ARATH UPF0481 protein At3g47200 OS=Arabidopsis thaliana GN=At3g47200 PE=2 SV=1//6.31051e-35
Glyma.07G114000	133.04	271.144	-1.0272	0.00062521	0.014684	--	sp|O80338|EF101_ARATH Ethylene-responsive transcription factor 2 OS=Arabidopsis thaliana GN=ERF2 PE=2 SV=1//4.46056e-33
Glyma.07G118000	46.1614	101.207	-1.1325	0.00036485	0.0096405	--	sp|O80477|MES3_ARATH Methylesterase 3 OS=Arabidopsis thaliana GN=MES3 PE=2 SV=1//1.01007e-59
Glyma.07G126000	56.2605	128.212	-1.1883	0.00030898	0.008492	--	sp|Q9LHF1|LRX4_ARATH Leucine-rich repeat extensin-like protein 4 OS=Arabidopsis thaliana GN=LRX4 PE=2 SV=1//3.45822e-90
Glyma.07G128800	32.2835	101.382	-1.6509	0.0008626	0.01873	--	sp|Q9SU91|LPXA_ARATH Probable acyl-[acyl-carrier-protein]--UDP-N-acetylglucosamine O-acyltransferase, mitochondrial OS=Arabidopsis thaliana GN=LPXA PE=1 SV=1//2.16769e-146
Glyma.07G129100	22.1073	57.87	-1.3883	0.00081763	0.017997	--	sp|Q9ZUN5|TET2_ARATH Tetraspanin-2 OS=Arabidopsis thaliana GN=TET2 PE=2 SV=1//1.79556e-111
Glyma.07G132600	8.92969	34.4967	-1.9498	6.8063e-05	0.0026109	--	sp|O48818|EXPA4_ARATH Expansin-A4 OS=Arabidopsis thaliana GN=EXPA4 PE=1 SV=1//2.05874e-155
Glyma.07G133500	236.515	672.959	-1.5086	1.1352e-09	2.7423e-07	--	sp|Q09893|YAI5_SCHPO Uncharacterized protein C24B11.05 OS=Schizosaccharomyces pombe (strain 972 / ATCC 24843) GN=SPAC24B11.05 PE=3 SV=1//4.17067e-17
Glyma.07G134100	1.00419	17.5725	-4.1292	0.00036087	0.0095625	--	sp|Q9FJD5|LAC17_ARATH Laccase-17 OS=Arabidopsis thaliana GN=LAC17 PE=2 SV=1//1.08256e-14
Glyma.07G137100	4.37128	20.1336	-2.2035	0.0010067	0.020959	--	sp|Q8W487|YB95_ARATH Uncharacterized protein At2g39795, mitochondrial OS=Arabidopsis thaliana GN=At2g39795 PE=2 SV=1//1.78212e-50
Glyma.07G141900	57.1104	133.471	-1.2247	1.2154e-05	0.00065533	--	-//-
Glyma.07G144700	43.1356	136.806	-1.6652	0.00066093	0.015315	--	sp|Q7XJR2|ANTR3_ARATH Probable anion transporter 3, chloroplastic OS=Arabidopsis thaliana GN=ANTR3 PE=2 SV=2//0
Glyma.07G144800	25.2872	67.403	-1.4144	0.00011774	0.0039558	--	sp|Q3U3T8|WDR62_MOUSE WD repeat-containing protein 62 OS=Mus musculus GN=Wdr62 PE=1 SV=2//1.25982e-93
Glyma.07G150400	245.282	642.632	-1.3896	8.6402e-08	1.0552e-05	--	sp|Q9SRM5|CPR49_ARATH GDSL esterase/lipase CPRD49 OS=Arabidopsis thaliana GN=CPRD49 PE=2 SV=1//1.31591e-89
Glyma.07G151800	104.117	231.861	-1.155	6.0025e-06	0.00036799	--	sp|B3H5Q1|BGL11_ARATH Beta-glucosidase 11 OS=Arabidopsis thaliana GN=BGLU11 PE=2 SV=2//0
Glyma.07G151900	269.16	618.65	-1.2007	1.3025e-05	0.00069583	--	sp|B3H5Q1|BGL11_ARATH Beta-glucosidase 11 OS=Arabidopsis thaliana GN=BGLU11 PE=2 SV=2//0
Glyma.07G152000	16.8839	68.9751	-2.0304	1.7426e-07	1.9728e-05	--	sp|Q8LED3|TBL3_ARATH Protein trichome birefringence-like 3 OS=Arabidopsis thaliana GN=TBL3 PE=2 SV=1//2.83479e-179
Glyma.07G153100	1893.95	5214.93	-1.4612	1.4698e-06	0.00011731	--	sp|O82647|PDC1_ARATH Pyruvate decarboxylase 1 OS=Arabidopsis thaliana GN=PDC1 PE=2 SV=1//0
Glyma.07G157100	3.16449	25.4854	-3.0096	5.6993e-06	0.00035454	--	sp|Q9C523|DIR19_ARATH Dirigent protein 19 OS=Arabidopsis thaliana GN=DIR19 PE=2 SV=1//3.71552e-72
Glyma.07G183300	0.321511	10.6376	-5.0482	0.00019745	0.0059658	--	sp|Q9LFJ8|U78D2_ARATH UDP-glycosyltransferase 78D2 OS=Arabidopsis thaliana GN=UGT78D2 PE=2 SV=1//1.48238e-117
Glyma.07G184300	118.667	247.819	-1.0624	1.754e-05	0.00088711	--	sp|P37900|HSP7M_PEA Heat shock 70 kDa protein, mitochondrial OS=Pisum sativum GN=HSP1 PE=2 SV=1//0
Glyma.07G190700	85.7602	176.357	-1.0401	5.7503e-05	0.0022997	--	sp|Q9FKL6|CB60B_ARATH Calmodulin-binding protein 60 B OS=Arabidopsis thaliana GN=CBP60B PE=2 SV=1//0
Glyma.07G193900	85.3308	180.485	-1.0807	0.00012838	0.0042294	--	sp|O82155|DOF17_ARATH Dof zinc finger protein DOF1.7 OS=Arabidopsis thaliana GN=DOF1.7 PE=2 SV=1//7.58079e-22
Glyma.07G202200	44.4437	100.755	-1.1808	0.00015565	0.0049203	--	sp|O23661|ARFC_ARATH Auxin response factor 3 OS=Arabidopsis thaliana GN=ARF3 PE=1 SV=2//0
Glyma.07G205100	76.7249	201.078	-1.39	2.1216e-07	2.3459e-05	--	sp|Q9LI74|CHUP1_ARATH Protein CHUP1, chloroplastic OS=Arabidopsis thaliana GN=CHUP1 PE=1 SV=1//4.09366e-87
Glyma.07G214000	148.002	603.98	-2.0289	1.2843e-09	3.0805e-07	--	sp|Q10Q08|RFA1B_ORYSJ Replication protein A 70 kDa DNA-binding subunit B OS=Oryza sativa subsp. japonica GN=RPA1B PE=1 SV=1//4.86429e-06
Glyma.07G230700	15.3379	39.1912	-1.3534	0.0029876	0.047462	--	-//-
Glyma.07G234200	657.712	1350.42	-1.0379	3.4526e-06	0.00023556	--	sp|Q9SMX9|SPL1_ARATH Squamosa promoter-binding-like protein 1 OS=Arabidopsis thaliana GN=SPL1 PE=1 SV=2//1.73196e-07
Glyma.07G234400	105.474	253.797	-1.2668	2.675e-05	0.0012662	--	-//-
Glyma.07G234500	75.5247	157.084	-1.0565	0.00015617	0.0049301	--	sp|Q8LEB6|Y5185_ARATH Probable receptor-like protein kinase At5g18500 OS=Arabidopsis thaliana GN=At5g18500 PE=2 SV=1//0
Glyma.07G250100	6.60863	30.3881	-2.2011	8.714e-05	0.0031554	--	sp|Q6J9Q2|ERF86_ARATH Ethylene-responsive transcription factor ERF086 OS=Arabidopsis thaliana GN=ERF086 PE=2 SV=2//3.44561e-49
Glyma.07G258300	53.4219	127.767	-1.258	0.00029078	0.0081019	--	sp|Q4TU14|RHF1A_ARATH E3 ubiquitin-protein ligase RHF1A OS=Arabidopsis thaliana GN=RHF1A PE=1 SV=1//7.64857e-61
Glyma.07G271200	86.5554	173.889	-1.0065	0.0010166	0.021109	--	sp|O65780|GALE1_CYATE UDP-glucose 4-epimerase GEPI42 OS=Cyamopsis tetragonoloba PE=2 SV=1//2.50887e-171
Glyma.08G004600	43.9349	141.666	-1.6891	7.8451e-06	0.00045917	--	sp|Q56YP2|PI5K1_ARATH Phosphatidylinositol 4-phosphate 5-kinase 1 OS=Arabidopsis thaliana GN=PIP5K1 PE=1 SV=1//0
Glyma.08G012800	1202.65	2661.52	-1.146	1.3868e-06	0.00011261	--	sp|P93788|REMO_SOLTU Remorin OS=Solanum tuberosum PE=1 SV=1//6.9803e-44
Glyma.08G014600	45.1374	97.911	-1.1171	0.00036639	0.0096482	--	-//-
Glyma.08G014800	128.222	290.738	-1.1811	3.8008e-06	0.00025265	--	sp|Q8W1Y3|KP1_ARATH Kinesin KP1 OS=Arabidopsis thaliana GN=KP1 PE=1 SV=2//3.76046e-160
Glyma.08G020800	45.6659	94.8582	-1.0547	0.00087754	0.018958	--	sp|Q9SUQ3|Y4374_ARATH Probable inactive receptor kinase At4g23740 OS=Arabidopsis thaliana GN=At4g23740 PE=2 SV=1//0
Glyma.08G021100	3093.21	6922.5	-1.1622	0.00039705	0.010298	--	-//-
Glyma.08G022300	125.568	294.897	-1.2317	9.8235e-06	0.00055572	--	sp|Q42059|GUN6_ARATH Endoglucanase 6 OS=Arabidopsis thaliana GN=At1g64390 PE=2 SV=2//0
Glyma.08G029500	36.9806	80.8777	-1.129	0.00069726	0.015928	--	sp|Q9SX31|PERK9_ARATH Proline-rich receptor-like protein kinase PERK9 OS=Arabidopsis thaliana GN=PERK9 PE=2 SV=1//2.74246e-94
Glyma.08G032100	7.44323	26.8413	-1.8505	0.0010307	0.021316	--	sp|Q9LUI1|LRX6_ARATH Leucine-rich repeat extensin-like protein 6 OS=Arabidopsis thaliana GN=LRX6 PE=2 SV=1//3.35705e-99
Glyma.08G037000	100.015	278.224	-1.476	4.6493e-09	8.9396e-07	--	sp|C6L7U1|LIN1_LOTJA Putative E3 ubiquitin-protein ligase LIN-1 OS=Lotus japonicus GN=CERBERUS PE=2 SV=2//0
Glyma.08G037600	23.3911	54.8878	-1.2305	0.0014144	0.027241	--	sp|Q66GI4|PRRP1_ARATH Proteinaceous RNase P 1, chloroplastic/mitochondrial OS=Arabidopsis thaliana GN=PRORP1 PE=1 SV=1//3.31449e-159
Glyma.08G037700	30.9445	80.3341	-1.3763	6.487e-05	0.0025175	--	sp|Q5JMF2|ABIL5_ORYSJ Probable protein ABIL5 OS=Oryza sativa subsp. japonica GN=Os01g0760900 PE=2 SV=1//1.39329e-24
Glyma.08G038600	129.092	523.943	-2.021	2.1685e-17	3.2548e-14	--	sp|Q9SVQ1|YUC2_ARATH Indole-3-pyruvate monooxygenase YUCCA2 OS=Arabidopsis thaliana GN=YUC2 PE=1 SV=1//0
Glyma.08G043600	60.581	136.339	-1.1703	4.5434e-05	0.0019097	--	sp|Q9CAC1|GUN8_ARATH Endoglucanase 8 OS=Arabidopsis thaliana GN=CEL1 PE=2 SV=1//0
Glyma.08G047500	36.8925	81.9446	-1.1513	0.00070365	0.016026	--	sp|Q9ZUA5|VIT1_ARATH Vacuolar iron transporter 1 OS=Arabidopsis thaliana GN=VIT1 PE=2 SV=1//4.64297e-133
Glyma.08G049200	70.484	159.85	-1.1814	1.4018e-05	0.00073871	--	sp|Q9LXU9|IRKI_ARATH IRK-interacting protein OS=Arabidopsis thaliana GN=IRKI PE=1 SV=1//4.04589e-60
Glyma.08G053600	73.3092	475.557	-2.6976	9.4118e-08	1.1406e-05	--	sp|P50699|TLPH_ARATH Thaumatin-like protein OS=Arabidopsis thaliana GN=At1g18250 PE=2 SV=2//1.84472e-129
Glyma.08G057300	20.7773	53.3832	-1.3614	0.00055138	0.013321	--	-//-
Glyma.08G058600	79.7463	161.258	-1.0159	0.00014652	0.0046729	--	sp|Q9FKL6|CB60B_ARATH Calmodulin-binding protein 60 B OS=Arabidopsis thaliana GN=CBP60B PE=2 SV=1//0
Glyma.08G074700	75.0027	359.805	-2.2622	6.0154e-09	1.0934e-06	--	sp|A5JTQ3|XYL2_MEDSV Beta-xylosidase/alpha-L-arabinofuranosidase 2 OS=Medicago sativa subsp. varia GN=Xyl2 PE=2 SV=1//0
Glyma.08G080500	59.8829	156.361	-1.3847	1.4031e-06	0.00011335	--	sp|Q9SVG4|RETOL_ARATH Reticuline oxidase-like protein OS=Arabidopsis thaliana GN=At4g20830 PE=1 SV=2//0
Glyma.08G080700	221.472	510.494	-1.2048	0.00014804	0.0047101	--	sp|A6P6V9|CBDAS_CANSA Cannabidiolic acid synthase OS=Cannabis sativa GN=CBDAS PE=1 SV=1//2.00266e-127
Glyma.08G083000	14.3183	35.7249	-1.3191	0.0032045	0.049918	--	sp|Q9FL28|FLS2_ARATH LRR receptor-like serine/threonine-protein kinase FLS2 OS=Arabidopsis thaliana GN=FLS2 PE=1 SV=1//3.14462e-96
Glyma.08G084400	17.9277	55.5435	-1.6314	3.7526e-05	0.0016426	--	sp|Q9FL33|MCM3_ARATH DNA replication licensing factor MCM3 OS=Arabidopsis thaliana GN=MCM3 PE=1 SV=1//0
Glyma.08G087900	46.6877	192.913	-2.0468	6.6823e-13	3.8387e-10	--	sp|Q949Z1|PGLR4_ARATH Polygalacturonase At1g48100 OS=Arabidopsis thaliana GN=At1g48100 PE=2 SV=1//0
Glyma.08G092600	10.916	31.729	-1.5394	0.0025596	0.04228	--	-//-
Glyma.08G102200	250.661	769.385	-1.618	2.5093e-13	1.5935e-10	--	-//-
Glyma.08G107500	173.014	513.883	-1.5706	1.3104e-08	2.0954e-06	--	sp|F8WKW0|UGT1_GARJA Crocetin glucosyltransferase, chloroplastic OS=Gardenia jasminoides GN=UGT75L6 PE=1 SV=1//0
Glyma.08G118800	7.65467	24.2574	-1.664	0.0031308	0.0491	--	sp|Q9FQA3|GST23_MAIZE Glutathione transferase GST 23 OS=Zea mays PE=2 SV=1//4.36279e-63
Glyma.08G131200	29.8699	83.9879	-1.4915	7.4881e-06	0.00044273	--	sp|Q9C5S1|MKP1_ARATH Protein-tyrosine-phosphatase MKP1 OS=Arabidopsis thaliana GN=MKP1 PE=1 SV=1//7.47775e-156
Glyma.08G131400	148.09	348.925	-1.2364	1.3109e-07	1.5249e-05	--	sp|P14749|AGAL_CYATE Alpha-galactosidase OS=Cyamopsis tetragonoloba PE=1 SV=1//2.73249e-23
Glyma.08G135200	106.474	286.465	-1.4279	6.3066e-09	1.133e-06	--	sp|Q6NPP4|CMTA2_ARATH Calmodulin-binding transcription activator 2 OS=Arabidopsis thaliana GN=CMTA2 PE=1 SV=1//0
Glyma.08G137900	65.7934	230.184	-1.8068	1.1038e-08	1.8085e-06	--	-//-
Glyma.08G144400	38.0201	120.55	-1.6648	6.5466e-08	8.3002e-06	--	sp|Q6MEW4|GPMA_PARUW 2,3-bisphosphoglycerate-dependent phosphoglycerate mutase OS=Protochlamydia amoebophila (strain UWE25) GN=gpmA PE=3 SV=1//5.84956e-79
Glyma.08G144500	11.907	44.0812	-1.8884	2.7243e-05	0.0012792	--	sp|Q66GQ6|IP5P5_ARATH Type I inositol polyphosphate 5-phosphatase 5 OS=Arabidopsis thaliana GN=IP5P5 PE=2 SV=1//1.2876e-14
Glyma.08G145900	181.426	433.452	-1.2565	5.0736e-08	6.6501e-06	--	sp|O82515|MTDH_MEDSA Probable mannitol dehydrogenase OS=Medicago sativa GN=CAD1 PE=1 SV=1//0
Glyma.08G146200	16.1593	40.9997	-1.3432	0.0028148	0.045308	--	-//-
Glyma.08G147900	67.6277	467.327	-2.7887	1.971e-09	4.3261e-07	--	sp|Q9LXD9|PME51_ARATH Probable pectinesterase/pectinesterase inhibitor 51 OS=Arabidopsis thaliana GN=PME51 PE=2 SV=1//0
Glyma.08G148100	20.8124	66.0874	-1.6669	0.001026	0.021238	--	sp|Q9SYM5|RHM1_ARATH Trifunctional UDP-glucose 4,6-dehydratase/UDP-4-keto-6-deoxy-D-glucose 3,5-epimerase/UDP-4-keto-L-rhamnose-reductase RHM1 OS=Arabidopsis thaliana GN=RHM1 PE=1 SV=1//0
Glyma.08G152800	443.311	1090.68	-1.2988	8.9415e-10	2.2368e-07	--	sp|Q00874|DR100_ARATH DNA-damage-repair/toleration protein DRT100 OS=Arabidopsis thaliana GN=DRT100 PE=2 SV=2//7.76207e-14
Glyma.08G161600	1544.45	3151.72	-1.029	0.00020155	0.0060584	--	-//-
Glyma.08G168100	24.0673	80.9737	-1.7504	6.4418e-07	5.971e-05	--	sp|P20024|MYB1_MAIZE Myb-related protein Zm1 OS=Zea mays PE=2 SV=1//6.54724e-63
Glyma.08G171000	22.0985	75.1269	-1.7654	0.0022337	0.038354	--	-//-
Glyma.08G177400	50.766	123.45	-1.282	2.0043e-05	0.00099934	--	sp|Q9FMF7|DIT21_ARATH Dicarboxylate transporter 2.1, chloroplastic OS=Arabidopsis thaliana GN=DIT2-1 PE=1 SV=1//0
Glyma.08G179900	50.6362	104.056	-1.0391	0.00097141	0.020434	--	sp|P73848|FABZ_SYNY3 3-hydroxyacyl-[acyl-carrier-protein] dehydratase FabZ OS=Synechocystis sp. (strain PCC 6803 / Kazusa) GN=fabZ PE=3 SV=2//2.30436e-35
Glyma.08G181000	158.495	467.312	-1.56	1.4e-06	0.00011335	--	sp|D4Q9Z5|SGT3_SOYBN Soyasaponin III rhamnosyltransferase OS=Glycine max GN=GmSGT3 PE=1 SV=1//0
Glyma.08G183400	73.25	151.551	-1.0489	0.00013119	0.0042927	--	sp|Q641I1|F135B_XENLA Protein FAM135B OS=Xenopus laevis GN=fam135b PE=2 SV=1//6.17288e-09
Glyma.08G192700	12.9883	36.4009	-1.4868	0.0025688	0.042416	--	sp|Q93ZM7|CH60C_ARATH Chaperonin CPN60-like 2, mitochondrial OS=Arabidopsis thaliana GN=At3g13860 PE=2 SV=2//3.51647e-13
Glyma.08G201100	3.6886	20.5752	-2.4798	0.0004069	0.010501	--	sp|Q9LU15|AHP4_ARATH Histidine-containing phosphotransfer protein 4 OS=Arabidopsis thaliana GN=AHP4 PE=1 SV=2//1.68914e-56
Glyma.08G209200	80.0085	184.503	-1.2054	0.00068634	0.01575	--	sp|Q6Q2C2|HYES_PIG Bifunctional epoxide hydrolase 2 OS=Sus scrofa GN=EPHX2 PE=2 SV=1//1.53665e-06
Glyma.08G218100	162.06	659.26	-2.0243	4.4242e-12	2.0586e-09	--	sp|Q9S9N9|CCR1_ARATH Cinnamoyl-CoA reductase 1 OS=Arabidopsis thaliana GN=CCR1 PE=1 SV=1//5.82246e-168
Glyma.08G219400	2.00174	14.581	-2.8648	0.0012389	0.024552	--	sp|Q9SWH5|FUT1_ARATH Galactoside 2-alpha-L-fucosyltransferase OS=Arabidopsis thaliana GN=FUT1 PE=1 SV=2//3.90341e-103
Glyma.08G219500	24.4966	60.1438	-1.2958	0.00043416	0.011071	--	sp|Q9SWH5|FUT1_ARATH Galactoside 2-alpha-L-fucosyltransferase OS=Arabidopsis thaliana GN=FUT1 PE=1 SV=2//2.79824e-146
Glyma.08G222800	16.6813	46.5336	-1.48	0.00050244	0.012423	--	sp|Q9SB75|CSLC5_ARATH Probable xyloglucan glycosyltransferase 5 OS=Arabidopsis thaliana GN=CSLC5 PE=1 SV=1//0
Glyma.08G224800	55.4147	146.167	-1.3993	6.2016e-05	0.0024322	--	-//-
Glyma.08G229100	368.148	1030.65	-1.4852	7.9316e-12	3.4492e-09	--	sp|Q8LFN2|Y3037_ARATH Probable inactive leucine-rich repeat receptor-like protein kinase At3g03770 OS=Arabidopsis thaliana GN=At3g03770 PE=2 SV=1//6.55044e-84
Glyma.08G238100	179.451	397.419	-1.1471	0.00058441	0.013874	--	sp|Q9LUC5|C7A15_ARATH Cytochrome P450 72A15 OS=Arabidopsis thaliana GN=CYP72A15 PE=2 SV=1//0
Glyma.08G245000	29.4581	66.2733	-1.1698	0.002547	0.042115	--	sp|P68428|H32_WHEAT Histone H3.2 OS=Triticum aestivum PE=1 SV=2//2.20078e-90
Glyma.08G245600	5.77623	38.3108	-2.7296	0.0013751	0.0266	--	sp|Q9UT45|ENG1_SCHPO Endo-1,3(4)-beta-glucanase 1 OS=Schizosaccharomyces pombe (strain 972 / ATCC 24843) GN=eng1 PE=3 SV=1//9.76411e-30
Glyma.08G249800	32.2659	97.4929	-1.5953	8.7099e-07	7.6757e-05	--	sp|Q9LFW3|COBL4_ARATH COBRA-like protein 4 OS=Arabidopsis thaliana GN=COBL4 PE=2 SV=2//0
Glyma.08G249900	87.6277	294.897	-1.7508	4.6593e-06	0.00029699	--	sp|Q9SC19|UPTG1_SOLTU Alpha-1,4-glucan-protein synthase [UDP-forming] 1 OS=Solanum tuberosum GN=UPTG1 PE=1 SV=2//0
Glyma.08G255500	28.4803	69.3169	-1.2832	0.0003236	0.0087983	--	sp|Q9M891|PP208_ARATH Pentatricopeptide repeat-containing protein At3g02490, mitochondrial OS=Arabidopsis thaliana GN=At3g02490 PE=2 SV=1//1.82613e-180
Glyma.08G262800	15.448	69.6552	-2.1728	2.1761e-05	0.0010633	--	sp|Q9S7Y7|XYL1_ARATH Alpha-xylosidase 1 OS=Arabidopsis thaliana GN=XYL1 PE=1 SV=1//0
Glyma.08G279300	6.91254	23.7014	-1.7777	0.00251	0.041569	--	sp|F4IJK1|NET2D_ARATH Protein NETWORKED 2D OS=Arabidopsis thaliana GN=NET2D PE=3 SV=1//0
Glyma.08G288800	22.6733	57.8792	-1.3521	0.00053536	0.013038	--	-//-
Glyma.08G291600	202.179	487.748	-1.2705	0.00014146	0.0045583	--	sp|Q9LMX4|PPA1_ARATH Probable inactive purple acid phosphatase 1 OS=Arabidopsis thaliana GN=PAP1 PE=2 SV=1//0
Glyma.08G292600	112.265	255.521	-1.1865	0.00029248	0.0081347	--	sp|O04532|FH8_ARATH Formin-like protein 8 OS=Arabidopsis thaliana GN=FH8 PE=1 SV=1//9.1523e-13
Glyma.08G294900	9.27983	32.3747	-1.8027	0.00081479	0.017943	--	sp|Q0WQW5|PPR85_ARATH Pentatricopeptide repeat-containing protein At1g59720, chloroplastic/mitochondrial OS=Arabidopsis thaliana GN=PCMP-H51 PE=2 SV=2//0
Glyma.08G295500	20.1628	70.1339	-1.7984	4.1895e-05	0.0017884	--	sp|P25685|DNJB1_HUMAN DnaJ homolog subfamily B member 1 OS=Homo sapiens GN=DNAJB1 PE=1 SV=4//1.77771e-59
Glyma.08G322800	34.3667	73.0597	-1.0881	0.0024455	0.04088	--	sp|Q42545|FTSZ1_ARATH Cell division protein FtsZ homolog 1, chloroplastic OS=Arabidopsis thaliana GN=FTSZ1 PE=1 SV=2//2.07708e-176
Glyma.08G324500	13.3318	56.0952	-2.073	1.0987e-06	9.2284e-05	--	sp|Q9FJ62|GPDL4_ARATH Glycerophosphodiester phosphodiesterase GDPDL4 OS=Arabidopsis thaliana GN=GDPDL4 PE=1 SV=1//0
Glyma.08G329900	93.0207	227.373	-1.2894	4.7206e-07	4.6146e-05	--	sp|Q9FM65|FLA1_ARATH Fasciclin-like arabinogalactan protein 1 OS=Arabidopsis thaliana GN=FLA1 PE=1 SV=1//1.182e-123
Glyma.08G333200	56.0313	118.464	-1.0801	0.00029336	0.0081458	--	sp|C0LGR3|Y4265_ARATH Probable LRR receptor-like serine/threonine-protein kinase At4g26540 OS=Arabidopsis thaliana GN=At4g26540 PE=2 SV=1//0
Glyma.08G356200	294.037	623.022	-1.0833	7.934e-05	0.0029464	--	-//-
Glyma.08G360800	97.5064	238.594	-1.291	7.0818e-07	6.5123e-05	--	sp|O49813|OLEE1_BETPN Olee1-like protein OS=Betula pendula PE=2 SV=1//5.07665e-07
Glyma.08G366600	209.708	649.676	-1.6313	2.2864e-10	6.4872e-08	--	-//-
Glyma.09G001700	204.354	596.004	-1.5442	2.7439e-07	2.8886e-05	--	sp|Q9SA38|OCT3_ARATH Organic cation/carnitine transporter 3 OS=Arabidopsis thaliana GN=OCT3 PE=2 SV=1//5.51761e-140
Glyma.09G007200	96.2162	277.666	-1.529	9.8812e-10	2.4199e-07	--	sp|Q6R2J8|SRF8_ARATH Protein STRUBBELIG-RECEPTOR FAMILY 8 OS=Arabidopsis thaliana GN=SRF8 PE=2 SV=1//0
Glyma.09G014400	792.459	1800.77	-1.1842	0.00059302	0.014028	--	sp|P14009|14KD_DAUCA 14 kDa proline-rich protein DC2.15 OS=Daucus carota PE=2 SV=1//2.12865e-34
Glyma.09G017500	49.4426	134.208	-1.4406	5.0148e-06	0.00031697	--	sp|P54567|YQKD_BACSU Uncharacterized protein YqkD OS=Bacillus subtilis (strain 168) GN=yqkD PE=4 SV=1//4.07919e-12
Glyma.09G024900	47.956	172.453	-1.8464	1.7979e-10	5.1962e-08	--	sp|C0LGQ9|Y4294_ARATH Probable LRR receptor-like serine/threonine-protein kinase At4g20940 OS=Arabidopsis thaliana GN=At4g20940 PE=1 SV=1//0
Glyma.09G026800	572.139	1451.05	-1.3427	7.2652e-11	2.2997e-08	--	sp|O48916|FAH1_ARATH Fatty acid 2-hydroxylase 1 OS=Arabidopsis thaliana GN=FAH1 PE=1 SV=1//7.39619e-123
Glyma.09G033700	21.6449	128.747	-2.5724	2.227e-11	8.4247e-09	--	sp|F4HWQ8|CVIF1_ARATH Cell wall / vacuolar inhibitor of fructosidase 1 OS=Arabidopsis thaliana GN=C/VIF1 PE=1 SV=1//1.58558e-20
Glyma.09G035800	32.693	75.621	-1.2098	0.0018391	0.033028	--	sp|F4KDH9|FIPS5_ARATH FIP1[V]-like protein OS=Arabidopsis thaliana GN=FIPS5 PE=1 SV=1//3.81057e-19
Glyma.09G042500	81.5211	236.463	-1.5364	0.0017713	0.032116	--	-//-
Glyma.09G043900	99.4972	218.925	-1.1377	0.00025683	0.0073541	--	sp|C6L7U1|LIN1_LOTJA Putative E3 ubiquitin-protein ligase LIN-1 OS=Lotus japonicus GN=CERBERUS PE=2 SV=2//6.30141e-18
Glyma.09G047900	65.3838	243.465	-1.8967	0.0017641	0.032051	--	-//-
Glyma.09G060500	38.2182	96.0831	-1.33	2.8165e-05	0.0013118	--	-//-
Glyma.09G061700	15.2741	43.9819	-1.5258	0.0008451	0.018444	--	sp|Q8RXL8|Y1689_ARATH Uncharacterized membrane protein At1g06890 OS=Arabidopsis thaliana GN=At1g06890 PE=1 SV=1//3.20891e-32
Glyma.09G082300	74.0934	154.062	-1.0561	0.00035073	0.0093362	--	sp|O64481|SBT25_ARATH Subtilisin-like protease SBT2.5 OS=Arabidopsis thaliana GN=SBT2.5 PE=2 SV=1//0
Glyma.09G084200	2.98613	15.8446	-2.4076	0.0028978	0.04633	--	-//-
Glyma.09G119500	47.3108	116.679	-1.3023	1.4922e-05	0.00077668	--	sp|Q9SZN7|HIP26_ARATH Heavy metal-associated isoprenylated plant protein 26 OS=Arabidopsis thaliana GN=HIPP26 PE=1 SV=1//2.46112e-49
Glyma.09G129700	3.80751	23.7879	-2.6433	7.1924e-05	0.002732	--	sp|Q9LTD8|Y5279_ARATH DUF21 domain-containing protein At5g52790 OS=Arabidopsis thaliana GN=CBSDUF5 PE=2 SV=2//2.19001e-134
Glyma.09G134800	28.6807	99.4269	-1.7936	1.7702e-06	0.00013615	--	sp|Q54GU0|ARSB_DICDI Putative transporter arsB OS=Dictyostelium discoideum GN=arsB PE=2 SV=1//2.92856e-53
Glyma.09G143900	63.349	193.394	-1.6101	1.8489e-09	4.0773e-07	--	-//-
Glyma.09G148900	163.128	430.769	-1.4009	4.3699e-09	8.4372e-07	--	sp|Q9FLH8|SCRK7_ARATH Probable fructokinase-7 OS=Arabidopsis thaliana GN=At5g51830 PE=1 SV=1//1.18061e-165
Glyma.09G153900	3905.39	8540.83	-1.1289	8.1744e-07	7.2866e-05	--	sp|Q42971|ENO_ORYSJ Enolase OS=Oryza sativa subsp. japonica GN=ENO1 PE=1 SV=2//0
Glyma.09G154600	26.2187	75.2865	-1.5218	1.642e-05	0.00083622	--	sp|Q8RY65|NIK2_ARATH Protein NSP-INTERACTING KINASE 2 OS=Arabidopsis thaliana GN=NIK2 PE=1 SV=1//1.08516e-65
Glyma.09G160200	241.826	816.292	-1.7551	1.8471e-06	0.00013998	--	sp|Q8IWB9|TEX2_HUMAN Testis-expressed sequence 2 protein OS=Homo sapiens GN=TEX2 PE=1 SV=2//1.00256e-17
Glyma.09G161900	37.9781	79.6118	-1.0678	0.0017963	0.032435	--	-//-
Glyma.09G168300	102.448	248.616	-1.279	5.1534e-07	4.9544e-05	--	sp|Q9LIR6|BAM1_ARATH Beta-amylase 1, chloroplastic OS=Arabidopsis thaliana GN=BAM1 PE=1 SV=1//0
Glyma.09G168600	172.512	383.502	-1.1525	9.5858e-07	8.2447e-05	--	sp|Q9LD37|CNG20_ARATH Probable cyclic nucleotide-gated ion channel 20, chloroplastic OS=Arabidopsis thaliana GN=CNGC20 PE=2 SV=1//0
Glyma.09G181400	48.0662	193.67	-2.0105	5.1968e-13	3.0609e-10	--	sp|P0C5E2|Y1839_ARATH Probable serine/threonine-protein kinase At1g18390 OS=Arabidopsis thaliana GN=At1g18390 PE=2 SV=2//5.83961e-63
Glyma.09G188700	2631.41	9385.12	-1.8345	9.1528e-05	0.003271	--	sp|Q94LW6|SUT35_ARATH Probable sulfate transporter 3.5 OS=Arabidopsis thaliana GN=SULTR3;5 PE=2 SV=1//0
Glyma.09G196000	604.953	1379.98	-1.1897	1.1034e-08	1.8085e-06	--	sp|P48020|HMDH1_SOLTU 3-hydroxy-3-methylglutaryl-coenzyme A reductase 1 OS=Solanum tuberosum GN=HMG1 PE=2 SV=1//0
Glyma.09G203900	57.5684	141.833	-1.3008	6.133e-06	0.00037451	--	sp|Q93XM7|MCAT_ARATH Mitochondrial carnitine/acylcarnitine carrier-like protein OS=Arabidopsis thaliana GN=BOU PE=2 SV=1//1.29612e-13
Glyma.09G213100	43.554	122.334	-1.49	6.0505e-07	5.6991e-05	--	sp|Q9C6S7|PMTK_ARATH Probable methyltransferase PMT20 OS=Arabidopsis thaliana GN=At1g31850 PE=2 SV=1//0
Glyma.09G213500	47.6082	97.6333	-1.0362	0.00090085	0.019286	--	sp|Q9FHJ6|RFA1C_ARATH Replication protein A 70 kDa DNA-binding subunit C OS=Arabidopsis thaliana GN=RPA1C PE=3 SV=1//0
Glyma.09G229200	51.5302	115.212	-1.1608	0.00045964	0.011586	--	sp|Q09131|PPAF_SOYBN Purple acid phosphatase OS=Glycine max GN=PAP PE=1 SV=2//0
Glyma.09G231800	8.37256	44.2278	-2.4012	2.5916e-07	2.7658e-05	--	sp|Q9CAC1|GUN8_ARATH Endoglucanase 8 OS=Arabidopsis thaliana GN=CEL1 PE=2 SV=1//9.2576e-178
Glyma.09G243700	43.4042	97.153	-1.1624	0.00033806	0.0090821	--	sp|I1N462|SBT1_SOYBN Subtilisin-like protease Glyma18g48580 OS=Glycine max GN=Glyma18g48580 PE=1 SV=3//0
Glyma.09G243800	2.46859	17.319	-2.8106	0.00035367	0.0094091	--	-//-
Glyma.09G250900	10.4756	41.7114	-1.9934	2.8606e-05	0.0013258	--	sp|Q9FFD5|RIC4_ARATH CRIB domain-containing protein RIC4 OS=Arabidopsis thaliana GN=RIC4 PE=1 SV=1//9.16104e-27
Glyma.09G251300	42.4442	107.03	-1.3344	8.5442e-05	0.0031133	--	-//-
Glyma.09G251600	206.389	825.524	-1.9999	1.293e-05	0.00069157	--	sp|Q9FFD0|PIN8_ARATH Putative auxin efflux carrier component 8 OS=Arabidopsis thaliana GN=PIN8 PE=3 SV=2//2.47908e-142
Glyma.09G256100	249.166	526.534	-1.0794	1.9161e-06	0.00014404	--	sp|A7PZL3|PGLR_VITVI Probable polygalacturonase OS=Vitis vinifera GN=GSVIVT00026920001 PE=1 SV=1//0
Glyma.09G259600	33.629	85.6115	-1.3481	5.9765e-05	0.0023688	--	sp|Q9C971|G3OX4_ARATH Gibberellin 3-beta-dioxygenase 4 OS=Arabidopsis thaliana GN=GA3OX4 PE=1 SV=1//4.85774e-42
Glyma.09G260500	30.3851	125.803	-2.0497	3.7141e-06	0.00024974	--	sp|P85172|IBB1_LUPAL Bowman-Birk type proteinase inhibitor OS=Lupinus albus PE=1 SV=1//2.02593e-15
Glyma.09G267700	244.13	529.193	-1.1161	5.1159e-07	4.9286e-05	--	sp|O22126|FLA8_ARATH Fasciclin-like arabinogalactan protein 8 OS=Arabidopsis thaliana GN=FLA8 PE=1 SV=1//1.39412e-136
Glyma.09G271500	24.6001	65.1087	-1.4042	0.00014855	0.0047213	--	-//-
Glyma.09G279900	71.8868	210.915	-1.5529	6.6066e-09	1.1824e-06	--	sp|Q5XPJ9|SCAR2_ARATH Protein SCAR2 OS=Arabidopsis thaliana GN=SCAR2 PE=1 SV=1//8.47376e-20
Glyma.10G004700	47.7227	106.868	-1.1631	0.00019616	0.0059348	--	-//-
Glyma.10G007600	72.5475	198.111	-1.4493	3.0947e-05	0.0014173	--	sp|P08961|NO22_SOYBN Nodulin-22 OS=Glycine max PE=2 SV=1//4.48958e-39
Glyma.10G013900	16.6129	50.2798	-1.5977	0.00089498	0.019231	--	sp|Q94KD8|BXL2_ARATH Probable beta-D-xylosidase 2 OS=Arabidopsis thaliana GN=BXL2 PE=2 SV=1//0
Glyma.10G018000	423.706	961.574	-1.1823	3.228e-08	4.5378e-06	--	sp|O22252|MHX_ARATH Magnesium/proton exchanger OS=Arabidopsis thaliana GN=MHX PE=2 SV=3//0
Glyma.10G023900	28.225	66.006	-1.2256	0.0010855	0.022085	--	-//-
Glyma.10G030400	21.7131	82.7412	-1.93	9.9896e-05	0.0034936	--	-//-
Glyma.10G035000	8.77112	29.7799	-1.7635	0.0006469	0.015066	--	sp|Q9SLB7|LBD16_ARATH LOB domain-containing protein 16 OS=Arabidopsis thaliana GN=LBD16 PE=2 SV=1//5.39562e-52
Glyma.10G047300	12.0942	68.2806	-2.4972	3.7291e-06	0.00025	--	-//-
Glyma.10G047400	33.1687	216.041	-2.7034	8.9582e-05	0.0032188	--	-//-
Glyma.10G047500	212.355	485.869	-1.1941	1.8639e-07	2.0949e-05	--	sp|Q9LHJ9|P2C38_ARATH Probable protein phosphatase 2C 38 OS=Arabidopsis thaliana GN=At3g12620 PE=2 SV=1//1.31239e-28
Glyma.10G056200	10.1519	116.696	-3.5229	1.0049e-11	4.2124e-09	--	sp|Q9ZUZ3|SAU32_ARATH Auxin-responsive protein SAUR32 OS=Arabidopsis thaliana GN=SAUR32 PE=2 SV=1//1.2352e-12
Glyma.10G062800	160.019	330.495	-1.0464	8.9582e-05	0.0032188	--	-//-
Glyma.10G065400	16.2848	44.167	-1.4394	0.0009217	0.019655	--	-//-
Glyma.10G078500	9.83696	48.0599	-2.2885	0.00079861	0.017687	--	sp|Q8GW29|LOG7_ARATH Cytokinin riboside 5&apos;-monophosphate phosphoribohydrolase LOG7 OS=Arabidopsis thaliana GN=LOG7 PE=1 SV=2//9.27078e-115
Glyma.10G084000	88.6255	243.49	-1.4581	2.1795e-05	0.0010633	--	sp|Q38870|CDPK2_ARATH Calcium-dependent protein kinase 2 OS=Arabidopsis thaliana GN=CPK2 PE=1 SV=1//0
Glyma.10G090100	87.6188	206.835	-1.2392	0.0015798	0.029598	--	-//-
Glyma.10G095700	1.94228	14.3874	-2.889	0.0011375	0.022905	--	sp|Q94C77|RPKL_ARATH Receptor protein kinase-like protein At4g34220 OS=Arabidopsis thaliana GN=At4g34220 PE=2 SV=1//1.12933e-13
Glyma.10G102100	161.578	343.888	-1.0897	3.9219e-05	0.0017024	--	sp|Q93Y09|SCP45_ARATH Serine carboxypeptidase-like 45 OS=Arabidopsis thaliana GN=SCPL45 PE=2 SV=1//0
Glyma.10G107100	10.425	38.4086	-1.8814	0.00072066	0.016318	--	sp|Q8S0G4|GPDH1_ORYSJ Probable glycerol-3-phosphate dehydrogenase [NAD(+)] 1, cytosolic OS=Oryza sativa subsp. japonica GN=Os01g0939600 PE=2 SV=1//0
Glyma.10G122300	6.52493	52.0227	-2.9951	0.00035534	0.0094428	--	sp|Q9SHY6|EXPB2_ARATH Putative expansin-B2 OS=Arabidopsis thaliana GN=EXPB2 PE=3 SV=2//1.59001e-98
Glyma.10G125000	36.6569	115.25	-1.6526	0.00050723	0.012521	--	sp|Q944R1|PLY15_ARATH Probable pectate lyase 15 OS=Arabidopsis thaliana GN=At4g13710 PE=2 SV=1//0
Glyma.10G139800	17.8683	44.6573	-1.3215	0.0023046	0.039223	--	sp|Q9M263|GL24_ARATH Germin-like protein subfamily 2 member 4 OS=Arabidopsis thaliana GN=GLP10 PE=2 SV=1//7.89764e-99
Glyma.10G140200	30.1276	72.8431	-1.2737	0.001142	0.022973	--	sp|Q9ZSI1|EXP17_ARATH Putative expansin-A17 OS=Arabidopsis thaliana GN=EXPA17 PE=3 SV=1//9.96908e-141
Glyma.10G141700	0.97775	10.8311	-3.4696	0.0018465	0.033106	--	sp|Q6I544|GL52_ORYSJ Germin-like protein 5-1 OS=Oryza sativa subsp. japonica GN=Os05g0277500 PE=2 SV=1//5.16185e-102
Glyma.10G152300	18.062	57.6649	-1.6747	5.4175e-05	0.0022054	--	sp|Q9MA60|FH11_ARATH Formin-like protein 11 OS=Arabidopsis thaliana GN=FH11 PE=2 SV=1//0
Glyma.10G161400	56.7756	114.177	-1.0079	0.0010395	0.021431	--	sp|A2ZMH2|NEK2_ORYSI Serine/threonine-protein kinase Nek2 OS=Oryza sativa subsp. indica GN=NEK2 PE=3 SV=1//0
Glyma.10G173500	42.0918	106.607	-1.3407	7.5346e-06	0.00044435	--	sp|Q9XIN0|LHW_ARATH Transcription factor LHW OS=Arabidopsis thaliana GN=LHW PE=1 SV=1//1.85475e-11
Glyma.10G178300	43.4594	93.3015	-1.1022	0.00034413	0.0091973	--	-//-
Glyma.10G180800	127.744	278.913	-1.1266	0.00044335	0.011261	--	sp|Q7XBH4|MYB4_ORYSJ Myb-related protein Myb4 OS=Oryza sativa subsp. japonica GN=MYB4 PE=2 SV=2//4.01234e-69
Glyma.10G190500	112.71	271.167	-1.2666	5.4345e-07	5.1818e-05	--	sp|Q6NM73|CRRS3_ARATH Cysteine-rich repeat secretory protein 3 OS=Arabidopsis thaliana GN=CRRSP3 PE=1 SV=1//5.39038e-110
Glyma.10G201100	117.568	563.257	-2.2603	8.2192e-05	0.0030138	--	sp|P22200|KPYC_SOLTU Pyruvate kinase, cytosolic isozyme OS=Solanum tuberosum PE=2 SV=1//7.19836e-126
Glyma.10G202300	59.0042	147.931	-1.326	3.6443e-05	0.0016089	--	sp|Q9LZS0|PTL_ARATH Trihelix transcription factor PTL OS=Arabidopsis thaliana GN=PTL PE=2 SV=1//7.70163e-25
Glyma.10G209200	135.143	296.344	-1.1328	0.00019244	0.0058459	--	sp|Q9MAG3|AB24G_ARATH ABC transporter G family member 24 OS=Arabidopsis thaliana GN=ABCG24 PE=2 SV=2//0
Glyma.10G211700	118.458	240.394	-1.021	4.3463e-05	0.0018426	--	-//-
Glyma.10G212500	25.5603	56.2623	-1.1383	0.0022381	0.03839	--	sp|Q9SFB5|SCP27_ARATH Serine carboxypeptidase-like 27 OS=Arabidopsis thaliana GN=SCPL27 PE=2 SV=1//0
Glyma.10G222100	13.8119	45.2959	-1.7135	9.3431e-05	0.0033194	--	-//-
Glyma.10G222200	82.7544	180.309	-1.1236	1.9933e-05	0.00099518	--	sp|Q9ZVM9|Y1461_ARATH Probable serine/threonine-protein kinase At1g54610 OS=Arabidopsis thaliana GN=At1g54610 PE=1 SV=1//1.41708e-134
Glyma.10G227300	38.6037	186.982	-2.2761	5.0965e-15	5.1554e-12	--	sp|Q9LYS2|AB10C_ARATH ABC transporter C family member 10 OS=Arabidopsis thaliana GN=ABCC10 PE=2 SV=2//0
Glyma.10G227400	209.294	553.161	-1.4022	0.00047619	0.011913	--	sp|Q9LYS2|AB10C_ARATH ABC transporter C family member 10 OS=Arabidopsis thaliana GN=ABCC10 PE=2 SV=2//0
Glyma.10G229200	2.87599	14.7088	-2.3546	0.0020833	0.036402	--	sp|Q84JK8|MAKR6_ARATH Probable membrane-associated kinase regulator 6 OS=Arabidopsis thaliana GN=MAKR6 PE=2 SV=1//6.8808e-39
Glyma.10G229300	294.614	612.037	-1.0548	8.0673e-07	7.2172e-05	--	sp|Q9FLV9|SLAH3_ARATH S-type anion channel SLAH3 OS=Arabidopsis thaliana GN=SLAH3 PE=1 SV=1//0
Glyma.10G229400	338.106	915.422	-1.437	3.7849e-06	0.00025195	--	sp|Q60QD1|FIGL1_CAEBR Fidgetin-like protein 1 OS=Caenorhabditis briggsae GN=figl-1 PE=3 SV=1//9.63013e-68
Glyma.10G230500	9.9647	29.9377	-1.5871	0.0016752	0.030883	--	-//-
Glyma.10G234900	59.4381	124.912	-1.0715	0.00020044	0.0060445	--	-//-
Glyma.10G241800	25.47	78.1861	-1.6181	0.00023087	0.0067608	--	sp|Q8GW72|FUCO1_ARATH Alpha-L-fucosidase 1 OS=Arabidopsis thaliana GN=FUC1 PE=1 SV=2//7.57666e-150
Glyma.10G245400	85.4211	210.162	-1.2988	1.0218e-06	8.6607e-05	--	sp|Q9LUI2|NET1A_ARATH Protein NETWORKED 1A OS=Arabidopsis thaliana GN=NET1A PE=1 SV=1//0
Glyma.10G250700	25.3314	191.8	-2.9206	1.7746e-21	6.8812e-18	--	sp|Q6NMR8|FAF3_ARATH Protein FANTASTIC FOUR 3 OS=Arabidopsis thaliana GN=FAF3 PE=2 SV=1//1.84011e-12
Glyma.10G256200	23.7369	71.8692	-1.5982	0.0010332	0.021357	--	sp|Q6YXH8|CCD41_ORYSJ Cyclin-D4-1 OS=Oryza sativa subsp. japonica GN=CYCD4-1 PE=2 SV=2//3.51825e-54
Glyma.10G260900	22.2923	58.0556	-1.3809	0.00026038	0.0074218	--	sp|Q8L7W8|FUCO2_ARATH Alpha-L-fucosidase 2 OS=Arabidopsis thaliana GN=FUC95A PE=1 SV=1//0
Glyma.10G261200	49.1893	135.306	-1.4598	3.199e-05	0.0014508	--	sp|Q9C6D2|MTK_ARATH Methylthioribose kinase OS=Arabidopsis thaliana GN=MTK PE=1 SV=1//1.29207e-14
Glyma.10G261400	1337.08	3035.93	-1.183	5.8866e-09	1.0827e-06	--	sp|O49485|SERA1_ARATH D-3-phosphoglycerate dehydrogenase 1, chloroplastic OS=Arabidopsis thaliana GN=PGDH1 PE=1 SV=1//0
Glyma.10G261600	271.405	660.275	-1.2826	9.07e-07	7.948e-05	--	sp|Q94C77|RPKL_ARATH Receptor protein kinase-like protein At4g34220 OS=Arabidopsis thaliana GN=At4g34220 PE=2 SV=1//0
Glyma.10G263500	18.6214	44.5938	-1.2599	0.0031934	0.049812	--	sp|P42753|CCD31_ARATH Cyclin-D3-1 OS=Arabidopsis thaliana GN=CYCD3-1 PE=1 SV=3//1.41521e-81
Glyma.10G264100	102.488	209.831	-1.0338	0.00024316	0.0070363	--	sp|Q9SZN7|HIP26_ARATH Heavy metal-associated isoprenylated plant protein 26 OS=Arabidopsis thaliana GN=HIPP26 PE=1 SV=1//1.15064e-44
Glyma.10G270000	210.206	544.792	-1.3739	2.4709e-07	2.6545e-05	--	sp|Q9XI60|LPP2_ARATH Lipid phosphate phosphatase 2 OS=Arabidopsis thaliana GN=LPP2 PE=2 SV=1//1.19078e-148
Glyma.10G271900	13.6841	51.996	-1.9259	7.6224e-06	0.00044839	--	sp|Q9M9C5|Y1680_ARATH Probable leucine-rich repeat receptor-like protein kinase At1g68400 OS=Arabidopsis thaliana GN=At1g68400 PE=2 SV=1//0
Glyma.10G277200	40.7198	109.151	-1.4225	0.00015955	0.0050263	--	sp|Q9SCP2|PLY12_ARATH Probable pectate lyase 12 OS=Arabidopsis thaliana GN=At3g53190 PE=2 SV=2//0
Glyma.10G283000	32.1755	147.433	-2.196	8.9891e-10	2.2368e-07	--	-//-
Glyma.10G286800	28.357	58.6429	-1.0483	0.0030772	0.048504	--	sp|Q9FTA0|GEML4_ARATH GEM-like protein 4 OS=Arabidopsis thaliana GN=At5g08350 PE=2 SV=1//1.67608e-72
Glyma.10G287200	13.2173	33.8655	-1.3574	0.0028998	0.046336	--	sp|Q9FTA0|GEML4_ARATH GEM-like protein 4 OS=Arabidopsis thaliana GN=At5g08350 PE=2 SV=1//6.2348e-60
Glyma.10G288400	50.8982	127.495	-1.3248	1.0411e-05	0.00057947	--	sp|C0LGQ5|GSO1_ARATH LRR receptor-like serine/threonine-protein kinase GSO1 OS=Arabidopsis thaliana GN=GSO1 PE=2 SV=1//6.17028e-30
Glyma.10G290900	64.2761	162.128	-1.3348	1.4329e-06	0.00011516	--	sp|A7WM73|HEXO1_ARATH Beta-hexosaminidase 1 OS=Arabidopsis thaliana GN=HEXO1 PE=1 SV=1//0
Glyma.10G295300	37.3352	80.014	-1.0997	0.00093146	0.019818	--	sp|B9A1Q4|G4DT_SOYBN Glycinol 4-dimethylallyltransferase OS=Glycine max GN=G4DT PE=1 SV=1//0
Glyma.10G298800	119.323	308.373	-1.3698	2.3579e-08	3.4501e-06	--	sp|Q8RWD5|SCD2_ARATH Coiled-coil domain-containing protein SCD2 OS=Arabidopsis thaliana GN=SCD2 PE=1 SV=1//1.0673e-172
Glyma.11G007700	22.0831	49.872	-1.1753	0.0028541	0.045763	--	-//-
Glyma.11G007800	66.1612	148.126	-1.1628	4.6286e-05	0.0019351	--	sp|Q9LR47|IP5P6_ARATH Type IV inositol polyphosphate 5-phosphatase 6 OS=Arabidopsis thaliana GN=IP5P6 PE=1 SV=2//0
Glyma.11G020300	36.1813	106.351	-1.5555	0.000631	0.014769	--	sp|Q9P7J5|YJNA_SCHPO Uncharacterized AAA domain-containing protein C24B10.10c OS=Schizosaccharomyces pombe (strain 972 / ATCC 24843) GN=SPCC24B10.10c PE=3 SV=1//5.07296e-70
Glyma.11G028300	75.5864	240.281	-1.6685	8.2664e-10	2.1119e-07	--	sp|C0LGE4|Y1124_ARATH Probable LRR receptor-like serine/threonine-protein kinase At1g12460 OS=Arabidopsis thaliana GN=At1g12460 PE=2 SV=1//0
Glyma.11G029400	26.7671	115.875	-2.114	3.6762e-06	0.00024791	--	-//-
Glyma.11G030200	14.7698	49.0989	-1.733	0.00011474	0.0038772	--	sp|Q50EX6|ODO1_PETHY Protein ODORANT1 OS=Petunia hybrida GN=ODO1 PE=2 SV=1//3.8318e-93
Glyma.11G031400	241.078	621.435	-1.3661	1.4001e-05	0.00073862	--	sp|Q940Y1|ORP2A_ARATH Oxysterol-binding protein-related protein 2A OS=Arabidopsis thaliana GN=ORP2A PE=2 SV=1//5.60224e-38
Glyma.11G035600	20.8235	61.3697	-1.5593	5.043e-05	0.0020748	--	sp|Q0WP85|PP150_ARATH Pentatricopeptide repeat-containing protein At2g13420, mitochondrial OS=Arabidopsis thaliana GN=At2g13420 PE=2 SV=1//1.54255e-18
Glyma.11G042300	4.68615	26.5505	-2.5023	0.002366	0.039989	--	sp|O82302|P2C29_ARATH Protein phosphatase 2C 29 OS=Arabidopsis thaliana GN=PLL1 PE=1 SV=2//0
Glyma.11G044200	8.13255	38.5644	-2.2455	0.0005372	0.013062	--	sp|P33629|TBA_PRUDU Tubulin alpha chain OS=Prunus dulcis GN=TUBA PE=2 SV=1//4.05112e-12
Glyma.11G046000	219.483	504.408	-1.2005	1.1414e-05	0.00062407	--	sp|Q9M2Y0|PSK3_ARATH Phytosulfokines 3 OS=Arabidopsis thaliana GN=PSK3 PE=2 SV=2//4.0008e-15
Glyma.11G046800	3.23716	15.6759	-2.2757	0.0028576	0.045788	--	sp|Q564G7|GMGT1_CYATE Galactomannan galactosyltransferase 1 OS=Cyamopsis tetragonoloba GN=GMGT1 PE=1 SV=1//0
Glyma.11G052700	37.7007	79.5259	-1.0768	0.0014506	0.027812	--	sp|Q9PUT6|PTEN_XENLA Phosphatidylinositol 3,4,5-trisphosphate 3-phosphatase and dual-specificity protein phosphatase PTEN OS=Xenopus laevis GN=pten PE=2 SV=1//4.46574e-57
Glyma.11G057600	3.64894	42.3481	-3.5367	0.00093011	0.019798	--	-//-
Glyma.11G058000	31.8452	101.714	-1.6754	4.4377e-06	0.00028704	--	sp|Q9SCS2|CAMK5_ARATH CDPK-related kinase 5 OS=Arabidopsis thaliana GN=CRK5 PE=2 SV=1//0
Glyma.11G059200	409.48	1431.94	-1.8061	0.00056985	0.013634	--	sp|P29162|ASOL_TOBAC L-ascorbate oxidase homolog OS=Nicotiana tabacum PE=2 SV=1//0
Glyma.11G066000	69.9909	401.489	-2.5201	1.6143e-09	3.6766e-07	--	sp|Q8GXR2|PLT6_ARATH Probable polyol transporter 6 OS=Arabidopsis thaliana GN=PLT6 PE=2 SV=2//2.18583e-160
Glyma.11G068600	41.5061	90.0685	-1.1177	0.00057187	0.013658	--	sp|Q6NRY2|NOL6_XENLA Nucleolar protein 6 OS=Xenopus laevis GN=nol6 PE=2 SV=2//1.88681e-117
Glyma.11G071800	6.59761	43.7247	-2.7284	6.285e-07	5.8724e-05	--	sp|Q54DY9|BCS1B_DICDI Probable mitochondrial chaperone BCS1-B OS=Dictyostelium discoideum GN=bcsl1b PE=3 SV=1//1.56475e-31
Glyma.11G075000	61.0872	206.594	-1.7579	3.4994e-05	0.0015567	--	-//-
Glyma.11G075100	101.111	221.484	-1.1313	3.1324e-05	0.001429	--	sp|Q8S950|NACK1_TOBAC Kinesin-like protein NACK1 OS=Nicotiana tabacum GN=NACK1 PE=1 SV=1//1.30745e-37
Glyma.11G075200	42.2173	102.129	-1.2745	5.5885e-05	0.0022495	--	sp|C0LGS2|Y4361_ARATH Probable LRR receptor-like serine/threonine-protein kinase At4g36180 OS=Arabidopsis thaliana GN=At4g36180 PE=2 SV=1//0
Glyma.11G080100	80.9772	171.137	-1.0796	7.7781e-05	0.0028977	--	sp|Q94K80|LRP1C_ARATH La-related protein 1C OS=Arabidopsis thaliana GN=LARP1C PE=1 SV=1//1.34835e-54
Glyma.11G080300	22.4707	59.4533	-1.4037	0.003124	0.049043	--	sp|Q43872|PER64_ARATH Peroxidase 64 OS=Arabidopsis thaliana GN=PER64 PE=1 SV=1//2.25537e-153
Glyma.11G096600	15.371	58.7342	-1.934	0.00173	0.031633	--	sp|Q9FIW5|NAC94_ARATH Putative NAC domain-containing protein 94 OS=Arabidopsis thaliana GN=ANAC094 PE=3 SV=1//1.28502e-50
Glyma.11G097100	79.0855	221.616	-1.4866	1.4535e-08	2.2544e-06	--	-//-
Glyma.11G097400	16.9763	43.3641	-1.353	0.0021123	0.036774	--	sp|Q93ZY2|ROGF1_ARATH Rop guanine nucleotide exchange factor 1 OS=Arabidopsis thaliana GN=ROPGEF1 PE=1 SV=2//0
Glyma.11G101900	497.204	2335.35	-2.2317	5.6709e-06	0.00035324	--	sp|Q9LIK7|ACA13_ARATH Putative calcium-transporting ATPase 13, plasma membrane-type OS=Arabidopsis thaliana GN=ACA13 PE=3 SV=1//0
Glyma.11G103500	348.557	803.716	-1.2053	1.1702e-05	0.00063242	--	sp|P93472|DIM_PEA Delta(24)-sterol reductase OS=Pisum sativum GN=DIM PE=1 SV=1//0
Glyma.11G105000	28.8833	68.9882	-1.2561	0.00032251	0.0087759	--	sp|Q84MA9|Y1063_ARATH Inactive leucine-rich repeat receptor-like serine/threonine-protein kinase At1g60630 OS=Arabidopsis thaliana GN=At1g60630 PE=2 SV=1//3.14372e-71
Glyma.11G106100	185.007	397.586	-1.1037	2.5263e-06	0.00018254	--	sp|P83332|TLP1_PRUPE Thaumatin-like protein 1 OS=Prunus persica PE=2 SV=1//4.14683e-72
Glyma.11G113300	16.2849	61.6822	-1.9213	0.00057815	0.013769	--	sp|Q5JKB0|MCM4_ORYSJ DNA replication licensing factor MCM4 OS=Oryza sativa subsp. japonica GN=MCM4 PE=3 SV=2//0
Glyma.11G125200	5.14642	21.4069	-2.0564	0.0011515	0.023126	--	sp|Q8LAV5|REM20_ARATH B3 domain-containing protein REM20 OS=Arabidopsis thaliana GN=REM20 PE=2 SV=1//4.20713e-11
Glyma.11G130400	65.2209	139.805	-1.1	0.00012702	0.0042035	--	sp|B8XCH5|QKY_ARATH Protein QUIRKY OS=Arabidopsis thaliana GN=QKY PE=2 SV=1//0
Glyma.11G130900	38.2821	109.457	-1.5156	0.00087759	0.018958	--	sp|P68428|H32_WHEAT Histone H3.2 OS=Triticum aestivum PE=1 SV=2//2.54902e-93
Glyma.11G139100	66.1304	148.638	-1.1684	0.0018325	0.032922	--	sp|O48818|EXPA4_ARATH Expansin-A4 OS=Arabidopsis thaliana GN=EXPA4 PE=1 SV=1//1.60909e-10
Glyma.11G156700	28.1302	67.8741	-1.2707	0.00053399	0.013016	--	sp|Q9LJG8|ASIL2_ARATH Trihelix transcription factor ASIL2 OS=Arabidopsis thaliana GN=ASIL2 PE=2 SV=1//1.6844e-10
Glyma.11G157700	22.7944	59.0453	-1.3731	0.00041178	0.010609	--	sp|Q0WVD6|ANM3_ARATH Probable protein arginine N-methyltransferase 3 OS=Arabidopsis thaliana GN=PRMT3 PE=2 SV=1//0
Glyma.11G160000	4.7456	27.6298	-2.5416	1.9206e-05	0.00096302	--	sp|O22874|EXPA8_ARATH Expansin-A8 OS=Arabidopsis thaliana GN=EXPA8 PE=2 SV=1//2.6924e-116
Glyma.11G162500	100.614	574.577	-2.5137	9.4745e-14	6.8884e-11	--	-//-
Glyma.11G169800	15.4767	63.6718	-2.0406	3.3311e-07	3.3991e-05	--	sp|Q9LI74|CHUP1_ARATH Protein CHUP1, chloroplastic OS=Arabidopsis thaliana GN=CHUP1 PE=1 SV=1//8.56405e-21
Glyma.11G171900	14.8425	44.2504	-1.576	0.00024244	0.0070242	--	sp|Q9LI74|CHUP1_ARATH Protein CHUP1, chloroplastic OS=Arabidopsis thaliana GN=CHUP1 PE=1 SV=1//3.50828e-74
Glyma.11G178200	24.9239	69.8524	-1.4868	0.00073578	0.01658	--	sp|P0CG89|H4_SOYBN Histone H4 OS=Glycine max PE=3 SV=1//6.72083e-49
Glyma.11G185000	142.648	301.718	-1.0807	0.0010904	0.022156	--	sp|Q9XGY7|FAR_SIMCH Alcohol-forming fatty acyl-CoA reductase OS=Simmondsia chinensis PE=1 SV=1//0
Glyma.11G190200	379.2	792.749	-1.0639	3.0198e-06	0.00021098	--	sp|Q9SGE0|AXS2_ARATH UDP-D-apiose/UDP-D-xylose synthase 2 OS=Arabidopsis thaliana GN=AXS2 PE=2 SV=1//0
Glyma.11G190400	9.12346	29.3498	-1.6857	0.0015499	0.029222	--	sp|Q9FYC7|PDAT2_ARATH Putative phospholipid:diacylglycerol acyltransferase 2 OS=Arabidopsis thaliana GN=PDAT2 PE=3 SV=1//0
Glyma.11G191200	65.9058	141.152	-1.0988	8.3314e-05	0.0030501	--	sp|Q67Y83|SCP51_ARATH Serine carboxypeptidase-like 51 OS=Arabidopsis thaliana GN=SCPL51 PE=2 SV=2//0
Glyma.11G194100	30.9137	108.36	-1.8095	2.876e-05	0.0013303	--	sp|Q9M2Y9|RAX3_ARATH Transcription factor RAX3 OS=Arabidopsis thaliana GN=RAX3 PE=2 SV=1//3.25772e-65
Glyma.11G195200	28.7821	176.014	-2.6124	5.3354e-09	1.001e-06	--	sp|Q9FJH8|NRT24_ARATH High affinity nitrate transporter 2.4 OS=Arabidopsis thaliana GN=NRT2.4 PE=2 SV=1//0
Glyma.11G196700	145.634	365.935	-1.3292	2.3984e-08	3.4984e-06	--	sp|Q8L817|ATCA7_ARATH Alpha carbonic anhydrase 7 OS=Arabidopsis thaliana GN=ACA7 PE=2 SV=1//1.10958e-94
Glyma.11G199700	82.2324	194.883	-1.2448	2.7264e-06	0.00019518	--	sp|Q9LVM0|Y5830_ARATH Probable inactive receptor kinase At5g58300 OS=Arabidopsis thaliana GN=At5g58300 PE=2 SV=1//0
Glyma.11G209400	25.1265	87.8896	-1.8065	6.81e-08	8.5518e-06	--	sp|Q9SR72|GL32_ARATH Germin-like protein subfamily 3 member 2 OS=Arabidopsis thaliana GN=At3g10080 PE=2 SV=1//3.5959e-100
Glyma.11G219900	7.46528	52.2802	-2.808	0.00011385	0.0038611	--	-//-
Glyma.11G225700	14.9658	63.6624	-2.0888	2.6741e-07	2.8344e-05	--	-//-
Glyma.11G235000	56.0579	223.597	-1.9959	8.3562e-07	7.4061e-05	--	-//-
Glyma.11G238500	198.916	1056.99	-2.4097	1.077e-08	1.7898e-06	--	sp|Q02920|NO70_SOYBN Early nodulin-70 OS=Glycine max PE=2 SV=1//0
Glyma.11G240400	62.1577	188.007	-1.5968	8.508e-09	1.4772e-06	--	sp|Q9LFT9|RAH1E_ARATH Ras-related protein RABH1e OS=Arabidopsis thaliana GN=RABH1E PE=2 SV=1//9.12631e-18
Glyma.11G244800	0.643021	12.0893	-4.2327	0.00022175	0.0065348	--	sp|Q9FXD8|PLY5_ARATH Probable pectate lyase 5 OS=Arabidopsis thaliana GN=At1g67750 PE=2 SV=2//0
Glyma.11G246200	74.0603	150.353	-1.0216	0.00020984	0.0062228	--	sp|C0LGI2|Y1677_ARATH Probable LRR receptor-like serine/threonine-protein kinase At1g67720 OS=Arabidopsis thaliana GN=At1g67720 PE=2 SV=1//0
Glyma.11G251100	143.859	327.748	-1.1879	0.00011393	0.0038611	--	sp|Q9C7F7|LTPG1_ARATH Non-specific lipid transfer protein GPI-anchored 1 OS=Arabidopsis thaliana GN=LTPG1 PE=1 SV=1//5.0583e-34
Glyma.11G254600	13.574	44.1784	-1.7025	0.00016643	0.0051976	--	sp|Q2HIM9|RLF31_ARATH Protein RALF-like 31 OS=Arabidopsis thaliana GN=RALFL31 PE=3 SV=1//1.18688e-20
Glyma.12G004700	1.98194	16.7405	-3.0784	0.0001858	0.0056916	--	sp|Q9CAC1|GUN8_ARATH Endoglucanase 8 OS=Arabidopsis thaliana GN=CEL1 PE=2 SV=1//5.26909e-172
Glyma.12G004800	6.30253	28.4315	-2.1735	9.49e-05	0.0033529	--	sp|Q9CAC1|GUN8_ARATH Endoglucanase 8 OS=Arabidopsis thaliana GN=CEL1 PE=2 SV=1//3.90139e-174
Glyma.12G010100	8.76893	41.0974	-2.2286	5.4569e-06	0.00034188	--	sp|Q0WRX3|SCP40_ARATH Serine carboxypeptidase-like 40 OS=Arabidopsis thaliana GN=SCPL40 PE=2 SV=2//0
Glyma.12G015700	1246.45	2698.69	-1.1144	0.00041742	0.010719	--	sp|Q9M8T3|Y2910_ARATH Putative gamma-glutamylcyclotransferase At3g02910 OS=Arabidopsis thaliana GN=At3g02910 PE=2 SV=2//3.67296e-65
Glyma.12G019400	599.056	1257.38	-1.0697	1.0227e-05	0.00057264	--	sp|Q75NZ0|SIR_PEA Sulfite reductase [ferredoxin], chloroplastic OS=Pisum sativum GN=SIR PE=1 SV=2//0
Glyma.12G022700	71.464	188.296	-1.3977	4.8712e-07	4.732e-05	--	sp|Q9FIW5|NAC94_ARATH Putative NAC domain-containing protein 94 OS=Arabidopsis thaliana GN=ANAC094 PE=3 SV=1//7.60923e-52
Glyma.12G031200	56.1128	118.895	-1.0833	0.00032835	0.0088881	--	sp|P50699|TLPH_ARATH Thaumatin-like protein OS=Arabidopsis thaliana GN=At1g18250 PE=2 SV=2//1.46186e-82
Glyma.12G039200	4.30518	19.899	-2.2085	0.0010561	0.021676	--	sp|Q0WVF5|MCM4_ARATH DNA replication licensing factor MCM4 OS=Arabidopsis thaliana GN=MCM4 PE=1 SV=1//0
Glyma.12G045500	85.6785	372.503	-2.1202	4.6083e-17	6.4979e-14	--	sp|Q8W453|DIRL1_ARATH Putative lipid-transfer protein DIR1 OS=Arabidopsis thaliana GN=DIR1 PE=1 SV=1//2.1693e-12
Glyma.12G053300	75.2121	173.772	-1.2082	2.0418e-05	0.001015	--	-//-
Glyma.12G063900	51.9595	137.041	-1.3991	3.5465e-05	0.0015746	--	sp|Q6X7K1|WOX2_ARATH WUSCHEL-related homeobox 2 OS=Arabidopsis thaliana GN=WOX2 PE=2 SV=1//6.33854e-47
Glyma.12G068700	6.34219	41.8224	-2.7212	4.1342e-05	0.0017713	--	-//-
Glyma.12G069000	20.8763	65.3229	-1.6457	1.1427e-05	0.00062409	--	sp|Q9SCV4|BGAL8_ARATH Beta-galactosidase 8 OS=Arabidopsis thaliana GN=BGAL8 PE=2 SV=2//3.39128e-48
Glyma.12G069300	37.2802	102.676	-1.4616	0.0008411	0.018366	--	sp|Q8LEE9|FLA12_ARATH Fasciclin-like arabinogalactan protein 12 OS=Arabidopsis thaliana GN=FLA12 PE=2 SV=2//1.58913e-34
Glyma.12G072000	20.2311	66.9062	-1.7256	0.00025744	0.0073648	--	sp|Q9LQR0|LBD1_ARATH LOB domain-containing protein 1 OS=Arabidopsis thaliana GN=LBD1 PE=2 SV=1//6.75269e-59
Glyma.12G080800	89.2463	326.464	-1.8711	9.3453e-05	0.0033194	--	-//-
Glyma.12G087400	80.0589	216.138	-1.4328	0.00030614	0.0084241	--	sp|Q9XGY7|FAR_SIMCH Alcohol-forming fatty acyl-CoA reductase OS=Simmondsia chinensis PE=1 SV=1//0
Glyma.12G095200	227.041	584.809	-1.365	0.0020862	0.036424	--	sp|Q0V865|FAFL_ARATH Protein FAF-like, chloroplastic OS=Arabidopsis thaliana GN=At5g22090 PE=2 SV=1//9.64663e-09
Glyma.12G096900	53.9395	491.234	-3.187	3.4582e-29	4.0228e-25	--	sp|Q339N5|CSLH1_ORYSJ Cellulose synthase-like protein H1 OS=Oryza sativa subsp. japonica GN=CSLH1 PE=2 SV=2//0
Glyma.12G102600	49.2863	127.311	-1.3691	3.779e-05	0.0016511	--	-//-
Glyma.12G108200	392.081	1064.43	-1.4409	0.0014878	0.028304	--	sp|Q9SKT3|SCAM1_ARATH Secretory carrier-associated membrane protein 1 OS=Arabidopsis thaliana GN=SCAMP1 PE=2 SV=1//7.71908e-127
Glyma.12G118700	20.3412	67.2762	-1.7257	0.0010539	0.021642	--	sp|O49459|NAC73_ARATH NAC domain-containing protein 73 OS=Arabidopsis thaliana GN=NAC073 PE=2 SV=1//7.30871e-108
Glyma.12G130000	7.93214	37.122	-2.2265	9.5032e-06	0.00054124	--	sp|P39101|CAJ1_YEAST Protein CAJ1 OS=Saccharomyces cerevisiae (strain ATCC 204508 / S288c) GN=CAJ1 PE=1 SV=1//2.78341e-12
Glyma.12G135000	5211.49	10765.9	-1.0467	0.00071359	0.016221	--	sp|F6H9A9|THI41_VITVI Thiamine thiazole synthase 1, chloroplastic OS=Vitis vinifera GN=THI1-1 PE=3 SV=1//6.14145e-174
Glyma.12G135600	108.96	447.72	-2.0388	2.7425e-05	0.0012864	--	sp|Q40392|TMVRN_NICGU TMV resistance protein N OS=Nicotiana glutinosa GN=N PE=1 SV=1//1.06782e-32
Glyma.12G136100	27.1107	64.4684	-1.2497	0.0017302	0.031633	--	sp|Q9FH36|GAUTC_ARATH Probable galacturonosyltransferase 12 OS=Arabidopsis thaliana GN=GAUT12 PE=2 SV=1//0
Glyma.12G140100	53.5297	111.418	-1.0576	0.00036008	0.0095471	--	-//-
Glyma.12G148200	75.5049	194.421	-1.3645	2.3862e-05	0.0011518	--	sp|Q9LK35|THE1_ARATH Receptor-like protein kinase THESEUS 1 OS=Arabidopsis thaliana GN=THE1 PE=1 SV=1//0
Glyma.12G159800	334.292	766.571	-1.1973	3.3488e-08	4.6239e-06	--	-//-
Glyma.12G170500	13.5851	71.724	-2.4004	4.131e-08	5.5235e-06	--	sp|Q38898|AKT2_ARATH Potassium channel AKT2/3 OS=Arabidopsis thaliana GN=AKT2 PE=1 SV=1//3.12294e-42
Glyma.12G172700	30.623	90.6432	-1.5656	6.9467e-05	0.0026582	--	sp|Q1PEM5|PERK3_ARATH Proline-rich receptor-like protein kinase PERK3 OS=Arabidopsis thaliana GN=PERK3 PE=2 SV=2//1.75378e-45
Glyma.12G174700	54.9194	152.305	-1.4716	2.4034e-07	2.5952e-05	--	sp|Q8RXL8|Y1689_ARATH Uncharacterized membrane protein At1g06890 OS=Arabidopsis thaliana GN=At1g06890 PE=1 SV=1//4.60633e-133
Glyma.12G178200	79.3983	319.014	-2.0064	0.00014556	0.0046488	--	-//-
Glyma.12G183900	61.6601	133.702	-1.1166	0.00013081	0.0042845	--	sp|Q9SGD1|ZWIP3_ARATH Zinc finger protein WIP3 OS=Arabidopsis thaliana GN=WIP3 PE=2 SV=1//8.52576e-104
Glyma.12G190900	118.387	311.978	-1.3979	0.00011721	0.0039406	--	-//-
Glyma.12G195500	30.8322	93.6854	-1.6034	0.00040091	0.010378	--	sp|O23044|PER3_ARATH Peroxidase 3 OS=Arabidopsis thaliana GN=PER3 PE=2 SV=1//4.62389e-162
Glyma.12G195600	99.9532	278.116	-1.4764	2.6881e-07	2.8427e-05	--	sp|Q9SUT2|PER39_ARATH Peroxidase 39 OS=Arabidopsis thaliana GN=PER39 PE=1 SV=1//3.197e-158
Glyma.12G196000	332.647	740.923	-1.1553	1.123e-07	1.3412e-05	--	sp|Q54G02|SPXS5_DICDI SPX and EXS domain-containing protein 5 OS=Dictyostelium discoideum GN=DDB_G0290647 PE=3 SV=2//5.52924e-32
Glyma.12G196200	26.1174	113.468	-2.1192	0.00028658	0.0080234	--	sp|Q9LJB7|BBX32_ARATH B-box zinc finger protein 32 OS=Arabidopsis thaliana GN=BBX32 PE=1 SV=1//4.2195e-12
Glyma.12G206900	13.0037	36.692	-1.4965	0.0012472	0.024684	--	sp|O49459|NAC73_ARATH NAC domain-containing protein 73 OS=Arabidopsis thaliana GN=NAC073 PE=2 SV=1//3.01711e-98
Glyma.12G208000	66.388	148.587	-1.1623	3.5567e-05	0.0015776	--	sp|Q40220|RAC2_LOTJA Rac-like GTP-binding protein RAC2 OS=Lotus japonicus GN=RAC2 PE=2 SV=1//1.96754e-116
Glyma.12G210100	18.1435	63.0013	-1.7959	4.5967e-06	0.00029421	--	sp|Q9SIN1|TTL3_ARATH Inactive TPR repeat-containing thioredoxin TTL3 OS=Arabidopsis thaliana GN=TTL3 PE=1 SV=2//0
Glyma.12G214700	48.0399	100.105	-1.0592	0.00070207	0.016014	--	sp|Q9FH36|GAUTC_ARATH Probable galacturonosyltransferase 12 OS=Arabidopsis thaliana GN=GAUT12 PE=2 SV=1//0
Glyma.12G215300	275.779	574.13	-1.0579	0.0021513	0.037325	--	sp|Q9FIT9|HS217_ARATH 21.7 kDa class VI heat shock protein OS=Arabidopsis thaliana GN=HSP21.7 PE=2 SV=1//1.5916e-66
Glyma.12G221100	10.8852	40.3707	-1.8909	0.00038145	0.0099548	--	sp|Q9SDZ9|PPAF2_IPOBA Purple acid phosphatase 2 OS=Ipomoea batatas GN=PAP2 PE=1 SV=1//0
Glyma.12G225600	35.8487	147.818	-2.0438	4.9767e-06	0.00031506	--	sp|Q9LUH3|LAL5_ARATH MATE efflux family protein LAL5 OS=Arabidopsis thaliana GN=LAL5 PE=2 SV=1//3.2311e-75
Glyma.12G225700	236.18	670.575	-1.5055	4.5489e-11	1.5915e-08	--	-//-
Glyma.12G229000	91.1864	215.328	-1.2396	1.441e-06	0.0001156	--	sp|Q9P6Q3|BCS1_SCHPO Probable mitochondrial chaperone bcs1 OS=Schizosaccharomyces pombe (strain 972 / ATCC 24843) GN=SPAC644.07 PE=2 SV=1//5.13977e-32
Glyma.12G237400	151.076	410.093	-1.4407	1.7352e-05	0.00087954	--	sp|Q9SFB0|FRD3_ARATH MATE efflux family protein FRD3 OS=Arabidopsis thaliana GN=FRD3 PE=1 SV=1//0
Glyma.12G238600	7.08871	42.0684	-2.5691	3.1241e-06	0.00021697	--	sp|Q00874|DR100_ARATH DNA-damage-repair/toleration protein DRT100 OS=Arabidopsis thaliana GN=DRT100 PE=2 SV=2//2.91805e-154
Glyma.13G032000	19.3524	75.4633	-1.9633	7.625e-05	0.002859	--	sp|O04086|Y1105_ARATH Probable receptor-like protein kinase At1g11050 OS=Arabidopsis thaliana GN=At1g11050 PE=2 SV=1//3.19775e-172
Glyma.13G037400	102.882	218.977	-1.0898	2.6809e-05	0.0012677	--	sp|Q1KKV8|MFSD5_TAKRU Molybdate-anion transporter OS=Takifugu rubripes GN=mfsd5 PE=3 SV=1//3.03495e-20
Glyma.13G044100	313.883	721.081	-1.1999	0.0017307	0.031633	--	sp|Q8GYW8|SCT_ARATH Spermidine coumaroyl CoA acyltransferase OS=Arabidopsis thaliana GN=SCT PE=1 SV=1//1.15089e-98
Glyma.13G047300	42.0301	118.003	-1.4893	0.0014849	0.028272	--	sp|Q9LS01|AOC3_ARATH Allene oxide cyclase 3, chloroplastic OS=Arabidopsis thaliana GN=AOC3 PE=2 SV=1//7.26896e-70
Glyma.13G050200	42.5807	130.161	-1.612	2.1888e-05	0.0010665	--	sp|Q9LFS4|NIK1_ARATH Protein NSP-INTERACTING KINASE 1 OS=Arabidopsis thaliana GN=NIK1 PE=1 SV=1//0
Glyma.13G057700	40.4467	140.71	-1.7986	0.0004904	0.012203	--	sp|Q96558|UGDH1_SOYBN UDP-glucose 6-dehydrogenase 1 OS=Glycine max GN=UGD1 PE=2 SV=1//0
Glyma.13G063700	12.4795	61.1073	-2.2918	3.891e-08	5.2328e-06	--	sp|Q9LJX0|AB19B_ARATH ABC transporter B family member 19 OS=Arabidopsis thaliana GN=ABCB19 PE=1 SV=1//0
Glyma.13G076900	13.1271	67.969	-2.3723	0.00098485	0.020596	--	sp|Q40588|ASO_TOBAC L-ascorbate oxidase OS=Nicotiana tabacum GN=AAO PE=2 SV=1//0
Glyma.13G089800	10.8015	38.2377	-1.8238	0.0021972	0.037936	--	sp|Q9M1S3|ARP1_ARATH Probable RNA-binding protein ARP1 OS=Arabidopsis thaliana GN=ARP1 PE=2 SV=1//1.6449e-31
Glyma.13G093600	4.5232	31.3237	-2.7918	0.00023178	0.0067764	--	sp|Q9LSC2|Y3589_ARATH PTI1-like tyrosine-protein kinase At3g15890 OS=Arabidopsis thaliana GN=At3g15890 PE=2 SV=1//6.33534e-108
Glyma.13G100100	74.5691	267.131	-1.8409	2.5887e-12	1.268e-09	--	sp|O64481|SBT25_ARATH Subtilisin-like protease SBT2.5 OS=Arabidopsis thaliana GN=SBT2.5 PE=2 SV=1//0
Glyma.13G104100	2.63818	15.5726	-2.5614	0.0018474	0.033106	--	sp|Q9SU79|PAO5_ARATH Probable polyamine oxidase 5 OS=Arabidopsis thaliana GN=PAO5 PE=2 SV=1//0
Glyma.13G104300	720.832	1877.25	-1.3809	0.0010848	0.022085	--	sp|Q8RWW0|ALE2_ARATH Receptor-like serine/threonine-protein kinase ALE2 OS=Arabidopsis thaliana GN=ALE2 PE=1 SV=1//0
Glyma.13G104700	121.424	423.088	-1.8009	0.00016303	0.005119	--	sp|Q9LTS3|CKX3_ARATH Cytokinin dehydrogenase 3 OS=Arabidopsis thaliana GN=CKX3 PE=1 SV=1//0
Glyma.13G110800	743.22	1685.13	-1.181	4.045e-05	0.0017507	--	sp|O65351|SBT17_ARATH Subtilisin-like protease SBT1.7 OS=Arabidopsis thaliana GN=SBT1.7 PE=1 SV=1//0
Glyma.13G115300	1.9555	20.3798	-3.3815	0.00052266	0.012817	--	sp|O48711|PME12_ARATH Probable pectinesterase/pectinesterase inhibitor 12 OS=Arabidopsis thaliana GN=PME12 PE=2 SV=1//0
Glyma.13G116700	14.893	59.255	-1.9923	1.7996e-06	0.00013705	--	sp|Q42456|ASPR1_ORYSJ Aspartic proteinase oryzasin-1 OS=Oryza sativa subsp. japonica GN=Os05g0567100 PE=2 SV=2//0
Glyma.13G132500	370.544	777.511	-1.0692	4.1439e-07	4.1026e-05	--	sp|Q9ZUS1|WTR13_ARATH WAT1-related protein At2g37460 OS=Arabidopsis thaliana GN=At2g37460 PE=2 SV=1//5.34219e-158
Glyma.13G135300	188.834	503.62	-1.4152	1.0131e-05	0.00056863	--	sp|Q9LHJ9|P2C38_ARATH Probable protein phosphatase 2C 38 OS=Arabidopsis thaliana GN=At3g12620 PE=2 SV=1//9.31063e-165
Glyma.13G137000	299.443	627.405	-1.0671	2.8788e-06	0.00020327	--	sp|Q9M3G7|ATM_ARATH Serine/threonine-protein kinase ATM OS=Arabidopsis thaliana GN=ATM PE=2 SV=1//4.20768e-06
Glyma.13G139300	60.5765	126.488	-1.0622	0.00023716	0.006897	--	-//-
Glyma.13G156800	195.028	407.732	-1.0639	3.674e-06	0.00024791	--	sp|Q9FYQ8|TMN11_ARATH Transmembrane 9 superfamily member 11 OS=Arabidopsis thaliana GN=TMN11 PE=2 SV=1//0
Glyma.13G158200	300.995	941.981	-1.646	6.9766e-08	8.7032e-06	--	sp|P00302|STEL_TOXVR Stellacyanin OS=Toxicodendron vernicifluum PE=1 SV=1//1.33595e-21
Glyma.13G160400	28.26	126.477	-2.162	0.00031726	0.0086685	--	sp|Q9SU35|ERLL1_ARATH pEARLI1-like lipid transfer protein 1 OS=Arabidopsis thaliana GN=AZI1 PE=1 SV=1//3.58917e-12
Glyma.13G164100	26.0447	68.3889	-1.3928	6.3512e-05	0.0024751	--	sp|F4I9E1|NFD4_ARATH Protein NUCLEAR FUSION DEFECTIVE 4 OS=Arabidopsis thaliana GN=NFD4 PE=3 SV=1//2.51344e-08
Glyma.13G168500	22.4376	135.046	-2.5895	8.5817e-05	0.0031188	--	sp|O24088|N24_MEDTR CASP-like protein N24 OS=Medicago truncatula GN=N24 PE=2 SV=1//1.36189e-25
Glyma.13G173100	24.6222	54.0825	-1.1352	0.0026902	0.043845	--	sp|P68428|H32_WHEAT Histone H3.2 OS=Triticum aestivum PE=1 SV=2//1.07933e-83
Glyma.13G174000	275.59	731.623	-1.4086	1.5136e-10	4.5147e-08	--	sp|O23661|ARFC_ARATH Auxin response factor 3 OS=Arabidopsis thaliana GN=ARF3 PE=1 SV=2//6.75238e-179
Glyma.13G174900	2.71085	22.6031	-3.0597	6.1002e-05	0.0024014	--	sp|Q9SGP2|HSL1_ARATH Receptor-like protein kinase HSL1 OS=Arabidopsis thaliana GN=HSL1 PE=2 SV=1//0
Glyma.13G175300	135.808	368.539	-1.4402	7.1925e-05	0.002732	--	sp|Q01197|E6_GOSHI Protein E6 OS=Gossypium hirsutum GN=E6 PE=2 SV=1//5.97745e-09
Glyma.13G177100	14.7059	145.52	-3.3068	6.4725e-06	0.00039079	--	-//-
Glyma.13G178700	117.775	288.077	-1.2904	1.4853e-07	1.7065e-05	--	sp|Q9FZA2|AGP31_ARATH Non-classical arabinogalactan protein 31 OS=Arabidopsis thaliana GN=AGP31 PE=1 SV=1//6.86737e-26
Glyma.13G182800	880.976	2024.52	-1.2004	9.7259e-05	0.0034207	--	-//-
Glyma.13G196200	48.042	173.754	-1.8547	4.3965e-10	1.1894e-07	--	sp|Q9LS40|ASPG1_ARATH Protein ASPARTIC PROTEASE IN GUARD CELL 1 OS=Arabidopsis thaliana GN=ASPG1 PE=1 SV=1//2.07502e-41
Glyma.13G197600	5.34458	32.527	-2.6055	4.3971e-06	0.00028576	--	sp|O80365|ARR8_ARATH Two-component response regulator ARR8 OS=Arabidopsis thaliana GN=ARR8 PE=1 SV=1//5.45467e-67
Glyma.13G206500	65.2121	134.794	-1.0475	0.00024226	0.0070236	--	sp|Q0VC13|ADAL_BOVIN Adenosine deaminase-like protein OS=Bos taurus GN=ADAL PE=2 SV=1//1.84558e-77
Glyma.13G210700	29.4999	64.4743	-1.128	0.0016202	0.030143	--	sp|P54567|YQKD_BACSU Uncharacterized protein YqkD OS=Bacillus subtilis (strain 168) GN=yqkD PE=4 SV=1//1.56498e-11
Glyma.13G212300	97.0904	230.449	-1.247	1.0291e-06	8.706e-05	--	-//-
Glyma.13G214500	22.9463	130.192	-2.5043	2.2493e-14	1.9748e-11	--	-//-
Glyma.13G214700	11.9599	39.1161	-1.7096	0.00022492	0.0066156	--	sp|B9DHD7|VAP22_ARATH Vesicle-associated protein 2-2 OS=Arabidopsis thaliana GN=PVA22 PE=1 SV=1//2.84906e-28
Glyma.13G219300	0.394183	8.46329	-4.4243	0.0023899	0.040248	--	-//-
Glyma.13G221400	20.3919	74.5387	-1.87	3.0383e-07	3.1417e-05	--	sp|Q9ZTX8|ARFF_ARATH Auxin response factor 6 OS=Arabidopsis thaliana GN=ARF6 PE=1 SV=2//2.47844e-119
Glyma.13G228000	25.5845	58.3123	-1.1885	0.0022563	0.038641	--	sp|C0LGU5|Y5457_ARATH Probable LRR receptor-like serine/threonine-protein kinase At5g45780 OS=Arabidopsis thaliana GN=At5g45780 PE=2 SV=1//0
Glyma.13G230800	13.7215	45.3181	-1.7236	0.00042993	0.010992	--	sp|Q8VY22|TBL38_ARATH Protein trichome birefringence-like 38 OS=Arabidopsis thaliana GN=TBL38 PE=2 SV=1//1.30092e-173
Glyma.13G232300	7.02925	42.9259	-2.6104	2.0279e-07	2.2629e-05	--	-//-
Glyma.13G236900	37.9738	111.548	-1.5546	7.4974e-07	6.8316e-05	--	-//-
Glyma.13G248200	1.70666	11.8639	-2.7973	0.0028238	0.045377	--	sp|Q9LSQ6|PBP1_ARATH Calcium-binding protein PBP1 OS=Arabidopsis thaliana GN=PBP1 PE=1 SV=1//4.90115e-21
Glyma.13G262400	43.2325	126.764	-1.552	2.8103e-07	2.9362e-05	--	sp|P52409|E13B_WHEAT Glucan endo-1,3-beta-glucosidase OS=Triticum aestivum GN=GLC1 PE=2 SV=1//2.75347e-19
Glyma.13G268800	288.615	664.188	-1.2024	4.8268e-08	6.3625e-06	--	sp|Q9LXU9|IRKI_ARATH IRK-interacting protein OS=Arabidopsis thaliana GN=IRKI PE=1 SV=1//2.12328e-08
Glyma.13G270400	8066.3	18158.1	-1.1706	7.6708e-09	1.3494e-06	--	sp|P51061|CAPP2_SOYBN Phosphoenolpyruvate carboxylase OS=Glycine max GN=PPC1 PE=2 SV=1//0
Glyma.13G270600	94.8883	273.84	-1.529	2.7911e-09	5.6962e-07	--	sp|Q96453|1433D_SOYBN 14-3-3-like protein D OS=Glycine max GN=GF14D PE=2 SV=1//3.36203e-129
Glyma.13G273000	120.942	251.358	-1.0554	0.0010736	0.02192	--	-//-
Glyma.13G279500	123.344	319.628	-1.3737	1.9166e-08	2.8675e-06	--	-//-
Glyma.13G279600	39.8786	94.9843	-1.2521	0.00011224	0.0038307	--	-//-
Glyma.13G282900	16.7495	48.0563	-1.5206	0.00056729	0.013607	--	sp|Q9LSQ6|PBP1_ARATH Calcium-binding protein PBP1 OS=Arabidopsis thaliana GN=PBP1 PE=1 SV=1//1.57087e-25
Glyma.13G284700	21.0789	60.9321	-1.5314	8.9438e-05	0.0032188	--	-//-
Glyma.13G285800	75.6459	158.681	-1.0688	0.0026138	0.042946	--	-//-
Glyma.13G288600	1.64721	14.5847	-3.1464	0.00054851	0.013265	--	sp|Q9T042|PDI54_ARATH Protein disulfide-isomerase 5-4 OS=Arabidopsis thaliana GN=PDIL5-4 PE=2 SV=1//0
Glyma.13G289100	31.4179	65.3711	-1.0571	0.0023968	0.04035	--	sp|Q53UH4|DUSKY_IPONI Anthocyanidin 3-O-glucoside 2&apos;&apos;-O-glucosyltransferase OS=Ipomoea nil GN=3GGT PE=1 SV=1//3.07155e-166
Glyma.13G289200	8.24482	43.0801	-2.3855	1.2645e-06	0.00010451	--	sp|Q53UH4|DUSKY_IPONI Anthocyanidin 3-O-glucoside 2&apos;&apos;-O-glucosyltransferase OS=Ipomoea nil GN=3GGT PE=1 SV=1//1.21625e-122
Glyma.13G293100	113.618	296.907	-1.3858	1.4187e-08	2.2227e-06	--	sp|Q40220|RAC2_LOTJA Rac-like GTP-binding protein RAC2 OS=Lotus japonicus GN=RAC2 PE=2 SV=1//1.16158e-111
Glyma.13G293800	36.1835	77.1079	-1.0915	0.0012021	0.023954	--	sp|Q9ZWA6|IDD3_ARATH Zinc finger protein MAGPIE OS=Arabidopsis thaliana GN=MGP PE=1 SV=1//3.23893e-128
Glyma.13G294000	13.8493	36.6375	-1.4035	0.002944	0.046961	--	sp|O49459|NAC73_ARATH NAC domain-containing protein 73 OS=Arabidopsis thaliana GN=NAC073 PE=2 SV=1//5.51737e-98
Glyma.13G295000	2148.48	6480.6	-1.5928	7.5486e-07	6.8468e-05	--	sp|Q9FN30|TAT2_ARATH Probable aminotransferase TAT2 OS=Arabidopsis thaliana GN=At5g53970 PE=2 SV=1//1.18212e-152
Glyma.13G300000	140.781	390.625	-1.4723	0.00017435	0.0053976	--	sp|Q6R2K3|SRF3_ARATH Protein STRUBBELIG-RECEPTOR FAMILY 3 OS=Arabidopsis thaliana GN=SRF3 PE=2 SV=1//0
Glyma.13G305100	9.81935	35.2425	-1.8436	0.0002263	0.0066487	--	-//-
Glyma.13G305400	64.2388	236.743	-1.8818	1.9335e-12	9.9964e-10	--	-//-
Glyma.13G306300	117.346	317.462	-1.4358	2.6614e-05	0.0012624	--	sp|Q9LJB7|BBX32_ARATH B-box zinc finger protein 32 OS=Arabidopsis thaliana GN=BBX32 PE=1 SV=1//1.15935e-11
Glyma.13G306600	6.72315	28.3097	-2.0741	0.00014405	0.0046158	--	sp|Q9LJ45|CCU11_ARATH Cyclin-U1-1 OS=Arabidopsis thaliana GN=CYCU1-1 PE=1 SV=1//5.38311e-69
Glyma.13G306900	1164.25	3329.47	-1.5159	4.7437e-13	2.8666e-10	--	sp|Q9SUT2|PER39_ARATH Peroxidase 39 OS=Arabidopsis thaliana GN=PER39 PE=1 SV=1//7.66487e-160
Glyma.13G307000	139.189	342.723	-1.3	5.721e-07	5.4439e-05	--	sp|O23044|PER3_ARATH Peroxidase 3 OS=Arabidopsis thaliana GN=PER3 PE=2 SV=1//1.17316e-161
Glyma.13G308600	174.666	505.879	-1.5342	0.00049283	0.01225	--	-//-
Glyma.13G310700	469.312	1143.08	-1.2843	1.4453e-09	3.3457e-07	--	sp|Q27IK6|POK2_ARATH Phragmoplast orienting kinesin 2 OS=Arabidopsis thaliana GN=POK2 PE=2 SV=1//0
Glyma.13G319200	0.394183	12.1925	-4.951	5.6558e-05	0.0022667	--	sp|Q8LA14|PSK6_ARATH Putative phytosulfokines 6 OS=Arabidopsis thaliana GN=PSK6 PE=2 SV=2//1.02828e-06
Glyma.13G319600	114.296	353.598	-1.6293	1.5548e-11	6.1834e-09	--	sp|Q9FNI7|CSLA2_ARATH Glucomannan 4-beta-mannosyltransferase 2 OS=Arabidopsis thaliana GN=CSLA2 PE=2 SV=1//0
Glyma.13G322300	115.778	311.419	-1.4275	1.8315e-05	0.00092133	--	-//-
Glyma.13G323800	11.8079	130.875	-3.4704	9.3195e-14	6.8833e-11	--	sp|Q9FJH8|NRT24_ARATH High affinity nitrate transporter 2.4 OS=Arabidopsis thaliana GN=NRT2.4 PE=2 SV=1//0
Glyma.13G324900	172.307	373.988	-1.118	1.823e-06	0.00013838	--	sp|Q8RXL8|Y1689_ARATH Uncharacterized membrane protein At1g06890 OS=Arabidopsis thaliana GN=At1g06890 PE=1 SV=1//3.56995e-146
Glyma.13G337900	1.96872	14.8927	-2.9193	0.00076298	0.017052	--	sp|P53078|SDT1_YEAST Suppressor of disruption of TFIIS OS=Saccharomyces cerevisiae (strain ATCC 204508 / S288c) GN=SDT1 PE=1 SV=1//4.82719e-12
Glyma.13G342300	62.0146	139.867	-1.1734	5.2165e-05	0.0021348	--	sp|Q9LXU9|IRKI_ARATH IRK-interacting protein OS=Arabidopsis thaliana GN=IRKI PE=1 SV=1//1.30759e-180
Glyma.13G350700	29.7841	97.901	-1.7168	0.00011569	0.0038948	--	sp|Q9SCW1|BGAL1_ARATH Beta-galactosidase 1 OS=Arabidopsis thaliana GN=BGAL1 PE=1 SV=1//0
Glyma.13G354600	25.8422	66.7028	-1.368	0.00020153	0.0060584	--	sp|Q0WVF8|MMS19_ARATH MMS19 nucleotide excision repair protein homolog OS=Arabidopsis thaliana GN=MMS19 PE=1 SV=1//0
Glyma.13G355100	81.138	239.08	-1.559	0.0008994	0.019286	--	-//-
Glyma.13G359200	2.30345	18.171	-2.9798	0.0027997	0.045139	--	-//-
Glyma.13G362200	227.116	517.487	-1.1881	0.00023887	0.0069423	--	sp|Q9FMF5|RPT3_ARATH Root phototropism protein 3 OS=Arabidopsis thaliana GN=RPT3 PE=1 SV=2//1.95747e-70
Glyma.13G363500	45.9566	115.224	-1.3261	0.0015083	0.02853	--	sp|Q06881|BCCP_NOSS1 Biotin carboxyl carrier protein of acetyl-CoA carboxylase OS=Nostoc sp. (strain PCC 7120 / UTEX 2576) GN=accB PE=1 SV=2//1.84099e-09
Glyma.13G364300	5.32478	24.7119	-2.2144	0.00020793	0.0061861	--	sp|Q43460|NO20A_SOYBN Nodulin-20a OS=Glycine max GN=NOD20A PE=3 SV=1//1.69072e-22
Glyma.13G367600	62.5672	147.584	-1.2381	0.00069563	0.015906	--	-//-
Glyma.13G370700	124.967	277.911	-1.1531	2.9995e-06	0.00021019	--	sp|Q9SAH3|Y1887_ARATH Putative receptor-like protein kinase At1g80870 OS=Arabidopsis thaliana GN=At1g80870 PE=3 SV=1//0
Glyma.14G005300	141.21	282.623	-1.001	3.0493e-05	0.0014021	--	sp|Q9SJ81|FLA7_ARATH Fasciclin-like arabinogalactan protein 7 OS=Arabidopsis thaliana GN=FLA7 PE=1 SV=1//1.11895e-70
Glyma.14G010400	40.0966	84.245	-1.0711	0.0010041	0.020924	--	sp|Q9FKT8|COX15_ARATH Cytochrome c oxidase assembly protein COX15 OS=Arabidopsis thaliana GN=COX15 PE=2 SV=1//0
Glyma.14G012400	212.454	727.731	-1.7763	2.0548e-13	1.3467e-10	--	sp|Q9FG72|OPT1_ARATH Oligopeptide transporter 1 OS=Arabidopsis thaliana GN=OPT1 PE=2 SV=1//0
Glyma.14G014300	22.5191	53.0887	-1.2373	0.0015962	0.029768	--	sp|Q8VYE2|TIM50_ARATH Mitochondrial import inner membrane translocase subunit TIM50 OS=Arabidopsis thaliana GN=TIM50 PE=1 SV=1//1.79064e-119
Glyma.14G034900	32.9375	69.027	-1.0674	0.0015628	0.029358	--	-//-
Glyma.14G043700	56.5644	121.572	-1.1038	0.00014554	0.0046488	--	sp|Q9LXV0|U92A1_ARATH UDP-glycosyltransferase 92A1 OS=Arabidopsis thaliana GN=UGT92A1 PE=2 SV=1//5.88827e-121
Glyma.14G045000	55.0404	160.985	-1.5484	4.944e-08	6.4986e-06	--	sp|A7LXU3|BGH3B_BACO1 Beta-glucosidase BoGH3B OS=Bacteroides ovatus (strain ATCC 8483 / DSM 1896 / JCM 5824 / NCTC 11153) GN=BACOVA_02659 PE=1 SV=1//8.18882e-74
Glyma.14G048400	81.2458	317.078	-1.9645	1.6e-09	3.6675e-07	--	sp|Q9ZU91|E133_ARATH Glucan endo-1,3-beta-glucosidase 3 OS=Arabidopsis thaliana GN=At2g01630 PE=1 SV=2//9.37876e-120
Glyma.14G048500	1.64721	15.8747	-3.2686	0.00016784	0.0052343	--	-//-
Glyma.14G053700	60.3146	273.722	-2.1821	1.7973e-05	0.00090605	--	sp|A7NY33|PER4_VITVI Peroxidase 4 OS=Vitis vinifera GN=GSVIVT00023967001 PE=1 SV=1//2.07051e-130
Glyma.14G058500	43.2876	120.566	-1.4778	9.6271e-05	0.0033911	--	sp|Q9LY46|TBL29_ARATH Protein ESKIMO 1 OS=Arabidopsis thaliana GN=ESK1 PE=1 SV=1//0
Glyma.14G062300	64.9788	158.6	-1.2874	0.00095594	0.0202	--	sp|O80434|LAC4_ARATH Laccase-4 OS=Arabidopsis thaliana GN=IRX12 PE=2 SV=2//0
Glyma.14G068000	527.521	1403.49	-1.4117	0.00033879	0.0090912	--	sp|O48818|EXPA4_ARATH Expansin-A4 OS=Arabidopsis thaliana GN=EXPA4 PE=1 SV=1//9.52666e-156
Glyma.14G077100	10.9292	38.2033	-1.8055	0.00013801	0.0044721	--	sp|Q9FJV7|MCU4_ARATH Calcium uniporter protein 4, mitochondrial OS=Arabidopsis thaliana GN=At5g42610 PE=2 SV=1//7.75233e-85
Glyma.14G077600	24.5429	59.1161	-1.2682	0.00034016	0.0091121	--	sp|Q9LN68|GATL1_ARATH Probable galacturonosyltransferase-like 1 OS=Arabidopsis thaliana GN=GATL1 PE=2 SV=1//4.02005e-152
Glyma.14G086300	69.1648	765.846	-3.4689	4.6748e-20	1.0876e-16	--	sp|Q8GXG1|ASPGB_ARATH Probable isoaspartyl peptidase/L-asparaginase 2 OS=Arabidopsis thaliana GN=At3g16150 PE=2 SV=2//1.67655e-22
Glyma.14G089200	139.653	279.78	-1.0024	0.0010172	0.02111	--	sp|Q38914|ANT_ARATH AP2-like ethylene-responsive transcription factor ANT OS=Arabidopsis thaliana GN=ANT PE=1 SV=2//1.11028e-126
Glyma.14G095400	12.1382	47.8765	-1.9798	0.00018102	0.0055744	--	sp|Q3EBF7|SLD2_ARATH Delta(8)-fatty-acid desaturase 2 OS=Arabidopsis thaliana GN=SLD2 PE=1 SV=1//1.0091e-175
Glyma.14G102000	76.8725	184.105	-1.26	0.00071417	0.016226	--	sp|Q9C5N2|TMN9_ARATH Transmembrane 9 superfamily member 9 OS=Arabidopsis thaliana GN=TMN9 PE=2 SV=1//0
Glyma.14G102500	29.4339	75.9204	-1.367	0.00011145	0.0038134	--	sp|Q8H1D3|NPY1_ARATH BTB/POZ domain-containing protein NPY1 OS=Arabidopsis thaliana GN=NPY1 PE=2 SV=1//0
Glyma.14G115700	4.66854	20.4475	-2.1309	0.0017094	0.031401	--	sp|Q9LFP0|APT5_ARATH Adenine phosphoribosyltransferase 5 OS=Arabidopsis thaliana GN=APT5 PE=1 SV=1//2.58741e-84
Glyma.14G124700	6.25411	33.6447	-2.4275	0.00020148	0.0060584	--	sp|C0LGV1|RCH1_ARATH LRR receptor-like serine/threonine-protein kinase RCH1 OS=Arabidopsis thaliana GN=RCH1 PE=2 SV=1//0
Glyma.14G127800	133.073	295.222	-1.1496	1.6965e-06	0.00013113	--	sp|Q76CU2|PDR1_TOBAC Pleiotropic drug resistance protein 1 OS=Nicotiana tabacum GN=PDR1 PE=2 SV=1//0
Glyma.14G130300	42.3472	125.187	-1.5637	0.00014261	0.004586	--	sp|Q94CD8|E134_ARATH Glucan endo-1,3-beta-glucosidase 4 OS=Arabidopsis thaliana GN=At3g13560 PE=1 SV=1//0
Glyma.14G150900	363.064	1261.73	-1.7971	1.9291e-12	9.9964e-10	--	sp|Q8LLE5|FPP_SOLLC Filament-like plant protein (Fragment) OS=Solanum lycopersicum GN=FPP PE=1 SV=1//1.05473e-39
Glyma.14G182300	7.00281	24.6535	-1.8158	0.0016632	0.030711	--	sp|Q9SUM4|VIL2_ARATH VIN3-like protein 2 OS=Arabidopsis thaliana GN=VIL2 PE=1 SV=1//9.69111e-103
Glyma.14G188700	21.6273	163.238	-2.9161	2.2711e-05	0.0011019	--	-//-
Glyma.14G190100	131.86	267.3	-1.0195	3.2274e-05	0.0014608	--	-//-
Glyma.14G193400	17.9937	65.4933	-1.8639	9.841e-06	0.00055572	--	sp|Q93Z81|CAX3_ARATH Vacuolar cation/proton exchanger 3 OS=Arabidopsis thaliana GN=CAX3 PE=1 SV=1//3.64352e-154
Glyma.14G194900	26.1439	228.334	-3.1266	4.2407e-08	5.6218e-06	--	sp|Q9LUZ6|TBL44_ARATH Protein PMR5 OS=Arabidopsis thaliana GN=PMR5 PE=2 SV=1//9.78142e-161
Glyma.14G195400	31.8474	90.8705	-1.5126	0.00030287	0.0083537	--	sp|Q0WNJ6|CLAH1_ARATH Clathrin heavy chain 1 OS=Arabidopsis thaliana GN=CHC1 PE=1 SV=1//0
Glyma.14G203400	17.1877	59.4887	-1.7912	6.1269e-06	0.00037451	--	-//-
Glyma.14G214300	158.105	395.993	-1.3246	9.0317e-09	1.5507e-06	--	sp|Q9C7U5|E132_ARATH Glucan endo-1,3-beta-glucosidase 2 OS=Arabidopsis thaliana GN=At1g66250 PE=1 SV=2//0
Glyma.14G221200	37.7954	113.704	-1.589	4.0564e-06	0.0002676	--	sp|Q7XWU3|CADH6_ORYSJ Probable cinnamyl alcohol dehydrogenase 6 OS=Oryza sativa subsp. japonica GN=CAD6 PE=2 SV=2//2.65532e-175
Glyma.15G005000	108.861	220.453	-1.018	7.7611e-05	0.0028937	--	sp|Q9T072|BH025_ARATH Transcription factor bHLH25 OS=Arabidopsis thaliana GN=BHLH25 PE=2 SV=2//3.77895e-39
Glyma.15G032300	26.8508	65.6235	-1.2892	0.0030223	0.04785	--	sp|P68428|H32_WHEAT Histone H3.2 OS=Triticum aestivum PE=1 SV=2//7.28428e-88
Glyma.15G039100	174.427	354.516	-1.0232	7.1963e-06	0.0004282	--	sp|Q94B55|XB31_ARATH Putative E3 ubiquitin-protein ligase XBAT31 OS=Arabidopsis thaliana GN=XBAT31 PE=2 SV=1//0
Glyma.15G048800	16.8816	47.4629	-1.4913	0.00032641	0.008851	--	-//-
Glyma.15G051500	76.399	241.432	-1.66	9.8465e-05	0.0034556	--	sp|A5JTQ2|XYL1_MEDSV Beta-xylosidase/alpha-L-arabinofuranosidase 1 (Fragment) OS=Medicago sativa subsp. varia GN=Xyl1 PE=1 SV=1//0
Glyma.15G052500	18.6831	48.0095	-1.3616	0.00084092	0.018366	--	sp|P73848|FABZ_SYNY3 3-hydroxyacyl-[acyl-carrier-protein] dehydratase FabZ OS=Synechocystis sp. (strain PCC 6803 / Kazusa) GN=fabZ PE=3 SV=2//1.15773e-46
Glyma.15G055900	460.975	1421.46	-1.6246	5.5216e-08	7.1968e-06	--	-//-
Glyma.15G061700	11.1715	31.624	-1.5012	0.0027392	0.044446	--	-//-
Glyma.15G065700	1.69344	12.66	-2.9022	0.0017682	0.032077	--	sp|Q9LSQ6|PBP1_ARATH Calcium-binding protein PBP1 OS=Arabidopsis thaliana GN=PBP1 PE=1 SV=1//1.44484e-23
Glyma.15G081600	51.5566	103.376	-1.0037	0.00094779	0.020083	--	sp|Q8VY22|TBL38_ARATH Protein trichome birefringence-like 38 OS=Arabidopsis thaliana GN=TBL38 PE=2 SV=1//0
Glyma.15G084300	6.63726	23.5155	-1.825	0.0022992	0.039146	--	sp|Q8W486|Y1491_ARATH Uncharacterized protein At1g04910 OS=Arabidopsis thaliana GN=At1g04910 PE=2 SV=1//1.78056e-57
Glyma.15G091700	36.0843	74.9293	-1.0542	0.0017354	0.031667	--	sp|Q9LSF5|PP254_ARATH Pentatricopeptide repeat-containing protein At3g25210, mitochondrial OS=Arabidopsis thaliana GN=At3g25210 PE=2 SV=1//5.37817e-159
Glyma.15G094700	124.276	305.603	-1.2981	0.0014962	0.028393	--	-//-
Glyma.15G098500	337.265	822.325	-1.2858	3.131e-06	0.00021712	--	sp|P93092|ACP1_CASGL Acyl carrier protein 1, chloroplastic OS=Casuarina glauca GN=ACP1 PE=2 SV=1//1.34563e-48
Glyma.15G098700	1.69344	33.9918	-4.3272	2.5866e-10	7.1641e-08	--	-//-
Glyma.15G105900	16.635	401.531	-4.5932	4.5604e-07	4.4673e-05	--	sp|Q94B38|GPT2_ARATH Glucose-6-phosphate/phosphate translocator 2, chloroplastic OS=Arabidopsis thaliana GN=GPT2 PE=2 SV=2//2.89683e-21
Glyma.15G106200	19.0221	57.1861	-1.588	5.7857e-05	0.0023069	--	sp|Q0VC13|ADAL_BOVIN Adenosine deaminase-like protein OS=Bos taurus GN=ADAL PE=2 SV=1//2.93354e-76
Glyma.15G108700	1559.33	3482.65	-1.1593	2.6815e-09	5.5454e-07	--	sp|P92980|APR3_ARATH 5&apos;-adenylylsulfate reductase 3, chloroplastic OS=Arabidopsis thaliana GN=APR3 PE=2 SV=2//0
Glyma.15G110800	7.31111	26.8801	-1.8784	0.001292	0.025346	--	sp|Q9XE98|PP303_ARATH Pentatricopeptide repeat-containing protein At4g04370 OS=Arabidopsis thaliana GN=PCMP-E99 PE=3 SV=1//0
Glyma.15G118000	107.227	266.793	-1.315	1.4282e-05	0.00075006	--	sp|Q8GYX3|MP705_ARATH Microtubule-associated protein 70-5 OS=Arabidopsis thaliana GN=MAP70.5 PE=1 SV=1//4.25462e-158
Glyma.15G123200	44.3314	218.889	-2.3038	4.1071e-06	0.00026993	--	sp|P54567|YQKD_BACSU Uncharacterized protein YqkD OS=Bacillus subtilis (strain 168) GN=yqkD PE=4 SV=1//1.94804e-10
Glyma.15G130900	9.24017	59.5376	-2.6878	9.4587e-07	8.1656e-05	--	sp|C0LGQ9|Y4294_ARATH Probable LRR receptor-like serine/threonine-protein kinase At4g20940 OS=Arabidopsis thaliana GN=At4g20940 PE=1 SV=1//0
Glyma.15G138400	15.8202	44.0944	-1.4788	0.00070271	0.016019	--	sp|F4HWQ8|CVIF1_ARATH Cell wall / vacuolar inhibitor of fructosidase 1 OS=Arabidopsis thaliana GN=C/VIF1 PE=1 SV=1//1.91755e-18
Glyma.15G140200	221.195	704.224	-1.6707	5.0455e-09	9.5435e-07	--	sp|Q93VT8|ACLB1_ORYSJ ATP-citrate synthase beta chain protein 1 OS=Oryza sativa subsp. japonica GN=ACLB-1 PE=2 SV=1//0
Glyma.15G143600	56.9564	195.738	-1.781	6.4342e-07	5.971e-05	--	sp|Q9LSP9|CTL2_ARATH Chitinase-like protein 2 OS=Arabidopsis thaliana GN=CTL2 PE=2 SV=1//3.07089e-178
Glyma.15G150400	10.317	39.845	-1.9494	6.0534e-05	0.0023864	--	-//-
Glyma.15G154900	20.7904	69.6778	-1.7448	5.1349e-05	0.0021051	--	sp|F4KAB8|MCM6_ARATH DNA replication licensing factor MCM6 OS=Arabidopsis thaliana GN=MCM6 PE=1 SV=1//0
Glyma.15G157100	101.645	207.843	-1.032	0.0002208	0.0065149	--	sp|Q84JA6|CESA4_ARATH Cellulose synthase A catalytic subunit 4 [UDP-forming] OS=Arabidopsis thaliana GN=CESA4 PE=1 SV=1//0
Glyma.15G165000	9.03982	32.5083	-1.8464	0.00025997	0.0074166	--	sp|Q9LVD4|ORP4C_ARATH Oxysterol-binding protein-related protein 4C OS=Arabidopsis thaliana GN=ORP4C PE=2 SV=1//8.05534e-134
Glyma.15G195800	11.8872	33.1034	-1.4776	0.0026862	0.043811	--	sp|Q3E6Q1|PPR32_ARATH Pentatricopeptide repeat-containing protein At1g11290, chloroplastic OS=Arabidopsis thaliana GN=PCMP-H40 PE=2 SV=1//7.60809e-123
Glyma.15G201100	21.2198	58.0218	-1.4512	0.00012512	0.0041528	--	sp|Q9LMA1|FMO1_ARATH Probable flavin-containing monooxygenase 1 OS=Arabidopsis thaliana GN=FMO1 PE=2 SV=1//2.98603e-133
Glyma.15G201800	89.7198	212.7	-1.2453	0.0019125	0.034031	--	sp|Q9C1X4|YKW3_SCHPO Uncharacterized RING finger protein P32A8.03c OS=Schizosaccharomyces pombe (strain 972 / ATCC 24843) GN=SPAP32A8.03c PE=3 SV=1//4.76033e-09
Glyma.15G210300	26.243	72.1847	-1.4598	0.0007325	0.016546	--	sp|Q9SYM5|RHM1_ARATH Trifunctional UDP-glucose 4,6-dehydratase/UDP-4-keto-6-deoxy-D-glucose 3,5-epimerase/UDP-4-keto-L-rhamnose-reductase RHM1 OS=Arabidopsis thaliana GN=RHM1 PE=1 SV=1//0
Glyma.15G221600	8.26467	47.0365	-2.5088	2.1309e-07	2.3496e-05	--	sp|Q6X5Y6|WRI1_ARATH Ethylene-responsive transcription factor WRI1 OS=Arabidopsis thaliana GN=WRI1 PE=2 SV=1//1.63049e-98
Glyma.15G222200	16.0448	45.2454	-1.4957	0.00029341	0.0081458	--	sp|P68428|H32_WHEAT Histone H3.2 OS=Triticum aestivum PE=1 SV=2//8.02954e-92
Glyma.15G234300	238.75	832.798	-1.8025	1.9819e-12	1.0134e-09	--	sp|Q9LS40|ASPG1_ARATH Protein ASPARTIC PROTEASE IN GUARD CELL 1 OS=Arabidopsis thaliana GN=ASPG1 PE=1 SV=1//5.01445e-35
Glyma.15G258100	40.4821	122.388	-1.5961	1.0915e-07	1.3105e-05	--	sp|Q9SHE9|LBD4_ARATH LOB domain-containing protein 4 OS=Arabidopsis thaliana GN=LBD4 PE=2 SV=1//2.16065e-55
Glyma.15G259400	6.57781	25.6843	-1.9652	0.00057822	0.013769	--	sp|P20024|MYB1_MAIZE Myb-related protein Zm1 OS=Zea mays PE=2 SV=1//1.56156e-64
Glyma.15G260700	929.748	2114.45	-1.1854	0.00026429	0.007526	--	sp|Q3EBM5|ASPR1_ARATH Probable aspartic protease At2g35615 OS=Arabidopsis thaliana GN=At2g35615 PE=3 SV=1//1.31523e-95
Glyma.15G261600	22.9463	57.6989	-1.3303	0.00047231	0.011858	--	sp|Q9SA27|RH36_ARATH DEAD-box ATP-dependent RNA helicase 36 OS=Arabidopsis thaliana GN=RH36 PE=2 SV=1//0
Glyma.15G264500	48.3194	107.883	-1.1588	0.00014382	0.0046148	--	sp|A9H3K5|RL15_GLUDA 50S ribosomal protein L15 OS=Gluconacetobacter diazotrophicus (strain ATCC 49037 / DSM 5601 / PAl5) GN=rplO PE=3 SV=1//8.44298e-25
Glyma.15G265500	141.611	293.601	-1.0519	0.0030736	0.048463	--	sp|Q9LS40|ASPG1_ARATH Protein ASPARTIC PROTEASE IN GUARD CELL 1 OS=Arabidopsis thaliana GN=ASPG1 PE=1 SV=1//1.05058e-39
Glyma.15G275000	526.618	1061.26	-1.0109	7.5902e-06	0.00044706	--	sp|Q941L0|CESA3_ARATH Cellulose synthase A catalytic subunit 3 [UDP-forming] OS=Arabidopsis thaliana GN=CESA3 PE=1 SV=2//0
Glyma.16G014100	136.564	701.822	-2.3615	5.653e-08	7.327e-06	--	sp|O49006|PME3_ARATH Pectinesterase/pectinesterase inhibitor 3 OS=Arabidopsis thaliana GN=PME3 PE=2 SV=2//0
Glyma.16G019400	13.0675	75.1958	-2.5247	2.3992e-10	6.7252e-08	--	sp|Q84WP6|NAC43_ARATH NAC domain-containing protein 43 OS=Arabidopsis thaliana GN=NAC043 PE=2 SV=2//7.84463e-108
Glyma.16G020100	16.9411	61.0076	-1.8485	2.625e-06	0.00018908	--	sp|O81032|GGLO6_ARATH Probable L-gulonolactone oxidase 6 OS=Arabidopsis thaliana GN=GULLO6 PE=3 SV=1//0
Glyma.16G023400	31.7594	87.7016	-1.4654	7.5059e-06	0.00044322	--	-//-
Glyma.16G024500	18.6125	42.7798	-1.2007	0.0030047	0.047653	--	sp|Q9M363|B561I_ARATH Cytochrome b561 and DOMON domain-containing protein At3g61750 OS=Arabidopsis thaliana GN=At3g61750 PE=3 SV=1//4.16474e-115
Glyma.16G027400	187.526	404.887	-1.1104	0.00032066	0.0087409	--	sp|Q9SE97|FH1_ARATH Formin-like protein 1 OS=Arabidopsis thaliana GN=FH1 PE=1 SV=1//5.84314e-14
Glyma.16G038200	22.735	53.8589	-1.2443	0.00097967	0.020541	--	sp|Q4UMH6|Y381_RICFE Putative ankyrin repeat protein RF_0381 OS=Rickettsia felis (strain ATCC VR-1525 / URRWXCal2) GN=RF_0381 PE=3 SV=1//3.81495e-17
Glyma.16G038600	14.6619	36.1364	-1.3014	0.0031457	0.0493	--	sp|D9UC01|RTM2D_ARATH Inactive protein RESTRICTED TEV MOVEMENT 2 OS=Arabidopsis thaliana GN=RTM2 PE=3 SV=1//2.20655e-12
Glyma.16G042400	5.52739	22.2892	-2.0117	0.0014895	0.028323	--	-//-
Glyma.16G043700	122.899	283.706	-1.2069	9.0327e-07	7.9302e-05	--	sp|Q6Z4P2|APY2_ORYSJ Probable apyrase 2 OS=Oryza sativa subsp. japonica GN=APY2 PE=2 SV=1//3.70034e-161
Glyma.16G068900	19.7752	66.6826	-1.7536	0.00011238	0.003831	--	sp|Q9LY84|GDL76_ARATH GDSL esterase/lipase At5g14450 OS=Arabidopsis thaliana GN=At5g14450 PE=2 SV=1//0
Glyma.16G078300	67.357	155.656	-1.2085	2.1798e-05	0.0010633	--	sp|O22704|CYP5F_ARATH Cytochrome B5-like protein OS=Arabidopsis thaliana GN=CB5LP PE=2 SV=1//4.42441e-40
Glyma.16G107300	292.326	811.227	-1.4725	1.3836e-11	5.5983e-09	--	sp|Q6DBP4|PAE8_ARATH Pectin acetylesterase 8 OS=Arabidopsis thaliana GN=PAE8 PE=2 SV=1//0
Glyma.16G111900	65.2671	190.052	-1.542	1.1237e-08	1.8281e-06	--	sp|O22757|MLO8_ARATH MLO-like protein 8 OS=Arabidopsis thaliana GN=MLO8 PE=1 SV=2//0
Glyma.16G115500	28.1258	64.1019	-1.1885	0.0010096	0.021009	--	sp|O14197|YDQ4_SCHPO Uncharacterized transporter C5D6.04 OS=Schizosaccharomyces pombe (strain 972 / ATCC 24843) GN=SPAC5D6.04 PE=3 SV=1//1.31278e-08
Glyma.16G121800	53.4439	122.63	-1.1982	6.5821e-05	0.0025417	--	-//-
Glyma.16G121900	307.164	1052.09	-1.7762	5.1873e-12	2.3565e-09	--	sp|Q8GT74|NIP2_ARATH NEP1-interacting protein 2 OS=Arabidopsis thaliana GN=NIP2 PE=1 SV=1//4.0238e-71
Glyma.16G126900	35.3269	82.4175	-1.2222	0.0003848	0.010025	--	sp|P83332|TLP1_PRUPE Thaumatin-like protein 1 OS=Prunus persica PE=2 SV=1//9.82678e-70
Glyma.16G127900	61.7371	145.249	-1.2343	1.359e-05	0.00072188	--	sp|Q40392|TMVRN_NICGU TMV resistance protein N OS=Nicotiana glutinosa GN=N PE=1 SV=1//7.35056e-142
Glyma.16G142200	23.6004	63.1744	-1.4205	8.8221e-05	0.0031847	--	sp|Q9SYY4|ELO3L_ARATH Elongation of fatty acids protein 3-like OS=Arabidopsis thaliana GN=HOS3 PE=2 SV=1//7.60214e-93
Glyma.16G144600	79.8564	178.142	-1.1576	1.5638e-05	0.00080281	--	sp|O80462|XLG1_ARATH Extra-large guanine nucleotide-binding protein 1 OS=Arabidopsis thaliana GN=XLG1 PE=1 SV=2//0
Glyma.16G150300	131.66	345.604	-1.3923	6.0017e-09	1.0934e-06	--	sp|Q41638|XTHA_PHAAN Xyloglucan endotransglucosylase/hydrolase protein A OS=Phaseolus angularis GN=XTHA PE=1 SV=1//0
Glyma.16G159000	45.7473	105.314	-1.2029	9.1689e-05	0.0032743	--	-//-
Glyma.16G169700	17.3419	46.7136	-1.4296	0.00036699	0.0096532	--	sp|Q9C9H7|RLP12_ARATH Receptor-like protein 12 OS=Arabidopsis thaliana GN=RLP12 PE=2 SV=2//8.00923e-42
Glyma.16G170600	68.4645	276.801	-2.0154	0.0028574	0.045788	--	-//-
Glyma.16G172000	10.0572	49.0759	-2.2868	3.7133e-07	3.7318e-05	--	-//-
Glyma.16G172400	10.0792	31.1958	-1.63	0.0006543	0.015185	--	sp|Q9LYS2|AB10C_ARATH ABC transporter C family member 10 OS=Arabidopsis thaliana GN=ABCC10 PE=2 SV=2//0
Glyma.16G172500	9.99113	55.1505	-2.4647	3.498e-08	4.7872e-06	--	sp|Q9LYS2|AB10C_ARATH ABC transporter C family member 10 OS=Arabidopsis thaliana GN=ABCC10 PE=2 SV=2//7.61669e-61
Glyma.16G173100	22.5631	71.8261	-1.6705	0.00057164	0.013658	--	sp|Q9FLW9|PKP2_ARATH Plastidial pyruvate kinase 2 OS=Arabidopsis thaliana GN=PKP2 PE=1 SV=1//0
Glyma.16G189000	54.3489	120.873	-1.1532	0.00086844	0.018813	--	sp|B0X1Q4|RUMI_CULQU O-glucosyltransferase rumi homolog OS=Culex quinquefasciatus GN=CPIJ013394 PE=3 SV=1//3.72739e-25
Glyma.16G197200	0.990969	11.5429	-3.542	0.0011102	0.022485	--	sp|O80844|PMTG_ARATH Probable methyltransferase PMT16 OS=Arabidopsis thaliana GN=At2g45750 PE=3 SV=1//0
Glyma.16G198700	67.4449	143.309	-1.0873	0.0012623	0.024905	--	sp|Q8K0H1|S47A1_MOUSE Multidrug and toxin extrusion protein 1 OS=Mus musculus GN=Slc47a1 PE=1 SV=2//2.22897e-53
Glyma.16G199800	44.5736	124.447	-1.4813	1.5922e-05	0.00081415	--	-//-
Glyma.16G200600	786.824	1716.75	-1.1256	0.001917	0.034085	--	sp|Q9FLH8|SCRK7_ARATH Probable fructokinase-7 OS=Arabidopsis thaliana GN=At5g51830 PE=1 SV=1//3.02881e-167
Glyma.16G211700	89.0087	245.528	-1.4639	0.00040103	0.010378	--	sp|P13087|MIRA_SYNDU Miraculin OS=Synsepalum dulcificum PE=1 SV=3//1.88501e-15
Glyma.17G002500	64.0008	152.405	-1.2517	1.0021e-05	0.00056385	--	sp|O64728|STI_ARATH Protein STICHEL OS=Arabidopsis thaliana GN=STI PE=1 SV=2//0
Glyma.17G005100	127.601	315.744	-1.3071	6.782e-08	8.5518e-06	--	sp|F4JVA9|SFH2_ARATH Phosphatidylinositol/phosphatidylcholine transfer protein SFH2 OS=Arabidopsis thaliana GN=SFH2 PE=2 SV=1//5.94335e-21
Glyma.17G012700	17.7295	43.0296	-1.2792	0.0027549	0.044541	--	sp|Q42942|UMPS_TOBAC Uridine 5&apos;-monophosphate synthase (Fragment) OS=Nicotiana tabacum GN=PYR5-6 PE=2 SV=1//5.612e-160
Glyma.17G022500	6.28931	26.3418	-2.0664	0.0011613	0.023312	--	sp|Q56XP4|NHX2_ARATH Sodium/hydrogen exchanger 2 OS=Arabidopsis thaliana GN=NHX2 PE=2 SV=2//0
Glyma.17G022800	43.0122	103.769	-1.2705	4.6609e-05	0.0019451	--	sp|Q9ZVM9|Y1461_ARATH Probable serine/threonine-protein kinase At1g54610 OS=Arabidopsis thaliana GN=At1g54610 PE=1 SV=1//0
Glyma.17G024300	2.89359	23.6207	-3.0291	1.5521e-05	0.00080014	--	sp|Q6J9Q2|ERF86_ARATH Ethylene-responsive transcription factor ERF086 OS=Arabidopsis thaliana GN=ERF086 PE=2 SV=2//2.95709e-47
Glyma.17G025300	8.78434	30.4856	-1.7951	0.00074106	0.016672	--	sp|O82248|NFYB5_ARATH Nuclear transcription factor Y subunit B-5 OS=Arabidopsis thaliana GN=NFYB5 PE=2 SV=1//4.73526e-53
Glyma.17G034900	143.544	409.333	-1.5118	0.0026984	0.043917	--	sp|Q9NZT1|CALL5_HUMAN Calmodulin-like protein 5 OS=Homo sapiens GN=CALML5 PE=1 SV=2//4.31629e-12
Glyma.17G035000	12.517	50.6426	-2.0165	0.00096947	0.020403	--	sp|B8BKI8|MCM2_ORYSI DNA replication licensing factor MCM2 OS=Oryza sativa subsp. indica GN=OsI_36121 PE=3 SV=1//0
Glyma.17G036100	32.8582	107.269	-1.7069	2.7985e-05	0.0013048	--	sp|F4HWQ8|CVIF1_ARATH Cell wall / vacuolar inhibitor of fructosidase 1 OS=Arabidopsis thaliana GN=C/VIF1 PE=1 SV=1//2.019e-17
Glyma.17G037000	15.3402	39.6742	-1.3709	0.0024259	0.040662	--	sp|Q9LSM9|SCP33_ARATH Serine carboxypeptidase-like 33 OS=Arabidopsis thaliana GN=SCPL33 PE=2 SV=2//0
Glyma.17G039600	526.942	1370.38	-1.3789	4.8098e-11	1.6456e-08	--	sp|Q9SMX9|SPL1_ARATH Squamosa promoter-binding-like protein 1 OS=Arabidopsis thaliana GN=SPL1 PE=1 SV=2//0
Glyma.17G040000	126.731	321.469	-1.3429	6.8185e-08	8.5518e-06	--	sp|Q8LEB6|Y5185_ARATH Probable receptor-like protein kinase At5g18500 OS=Arabidopsis thaliana GN=At5g18500 PE=2 SV=1//0
Glyma.17G040300	12.4972	47.0424	-1.9124	1.3243e-05	0.00070584	--	sp|Q9LRP2|PT317_ARATH Probable sugar phosphate/phosphate translocator At3g17430 OS=Arabidopsis thaliana GN=At3g17430 PE=1 SV=1//0
Glyma.17G042600	20.9006	60.0155	-1.5218	5.9561e-05	0.0023627	--	-//-
Glyma.17G043200	37.0774	117.577	-1.665	2.1225e-07	2.3459e-05	--	sp|Q42456|ASPR1_ORYSJ Aspartic proteinase oryzasin-1 OS=Oryza sativa subsp. japonica GN=Os05g0567100 PE=2 SV=2//0
Glyma.17G048700	104.919	444.6	-2.0832	0.00048656	0.012133	--	sp|O65351|SBT17_ARATH Subtilisin-like protease SBT1.7 OS=Arabidopsis thaliana GN=SBT1.7 PE=1 SV=1//0
Glyma.17G054500	36.4742	391.024	-3.4223	0.0024551	0.041004	--	sp|Q9LTS3|CKX3_ARATH Cytokinin dehydrogenase 3 OS=Arabidopsis thaliana GN=CKX3 PE=1 SV=1//0
Glyma.17G057300	4.92402	21.0741	-2.0976	0.00089399	0.019223	--	sp|Q9LU77|PIN2_ARATH Auxin efflux carrier component 2 OS=Arabidopsis thaliana GN=PIN2 PE=1 SV=2//0
Glyma.17G059800	179.666	630.776	-1.8118	2.5238e-08	3.6358e-06	--	sp|O64481|SBT25_ARATH Subtilisin-like protease SBT2.5 OS=Arabidopsis thaliana GN=SBT2.5 PE=2 SV=1//0
Glyma.17G063300	48.1653	106.19	-1.1406	0.00030117	0.0083168	--	-//-
Glyma.17G071600	28.7116	65.2682	-1.1847	0.00090726	0.019401	--	sp|P69242|RPOT3_NICSY DNA-directed RNA polymerase 3, chloroplastic OS=Nicotiana sylvestris GN=RPOT3 PE=2 SV=1//0
Glyma.17G072200	78.3326	163.899	-1.0651	7.1835e-05	0.002732	--	sp|Q9SWW6|CESA7_ARATH Cellulose synthase A catalytic subunit 7 [UDP-forming] OS=Arabidopsis thaliana GN=CESA7 PE=1 SV=1//0
Glyma.17G073400	315.836	1580.92	-2.3235	0.00076519	0.017085	--	sp|Q02917|NO552_SOYBN Early nodulin-55-2 OS=Glycine max GN=ENOD55-2 PE=2 SV=1//1.00714e-109
Glyma.17G074100	49.3544	100.571	-1.027	0.0020832	0.036402	--	sp|C0LGK9|Y2242_ARATH Probable LRR receptor-like serine/threonine-protein kinase At2g24230 OS=Arabidopsis thaliana GN=At2g24230 PE=2 SV=1//1.19991e-13
Glyma.17G076000	6.92576	27.75	-2.0024	0.00036469	0.0096405	--	sp|P62598|ARR12_ARATH Two-component response regulator ARR12 OS=Arabidopsis thaliana GN=ARR12 PE=2 SV=2//6.62928e-101
Glyma.17G076500	54.3665	110.77	-1.0268	0.00071889	0.016301	--	sp|Q9FF10|HPSE1_ARATH Heparanase-like protein 1 OS=Arabidopsis thaliana GN=At5g07830 PE=2 SV=1//0
Glyma.17G078700	4.65313	19.792	-2.0886	0.0018134	0.032679	--	sp|Q9SD82|RFA1B_ARATH Replication protein A 70 kDa DNA-binding subunit B OS=Arabidopsis thaliana GN=RPA1B PE=3 SV=1//0
Glyma.17G086700	7.30672	28.5029	-1.9638	0.00034004	0.0091121	--	-//-
Glyma.17G104000	3.13805	29.9568	-3.2549	0.00058868	0.013947	--	sp|O80786|MCM5_ARATH DNA replication licensing factor MCM5 OS=Arabidopsis thaliana GN=MCM5 PE=1 SV=1//0
Glyma.17G111100	81.7326	407.394	-2.3174	7.7264e-15	7.49e-12	--	sp|Q9SU35|ERLL1_ARATH pEARLI1-like lipid transfer protein 1 OS=Arabidopsis thaliana GN=AZI1 PE=1 SV=1//9.95355e-13
Glyma.17G116500	16.7517	41.0597	-1.2934	0.0030815	0.048539	--	sp|Q94A82|NUD19_ARATH Nudix hydrolase 19, chloroplastic OS=Arabidopsis thaliana GN=NUDT19 PE=1 SV=1//1.2514e-20
Glyma.17G117200	159.347	665.084	-2.0614	1.7807e-06	0.00013626	--	sp|Q02921|NO93_SOYBN Early nodulin-93 OS=Glycine max PE=2 SV=1//3.30858e-36
Glyma.17G118100	30.1495	71.9134	-1.2541	0.00029604	0.0082124	--	sp|O48786|C734A_ARATH Cytochrome P450 734A1 OS=Arabidopsis thaliana GN=CYP734A1 PE=2 SV=1//0
Glyma.17G119000	31.4798	366.691	-3.5421	1.1908e-36	5.5411e-32	--	-//-
Glyma.17G119800	35.5889	167.612	-2.2356	0.00024567	0.0070957	--	sp|O48788|Y2267_ARATH Probable inactive receptor kinase At2g26730 OS=Arabidopsis thaliana GN=At2g26730 PE=1 SV=1//0
Glyma.17G124600	1.31248	11.0677	-3.076	0.0023867	0.040224	--	-//-
Glyma.17G126000	9.70928	51.542	-2.4083	0.0011029	0.022371	--	sp|P90648|MHCKB_DICDI Myosin heavy chain kinase B OS=Dictyostelium discoideum GN=mhkB PE=2 SV=1//4.75849e-12
Glyma.17G126500	98.7817	355.343	-1.8469	1.2684e-06	0.00010465	--	sp|Q93Z25|PLY22_ARATH Probable pectate lyase 22 OS=Arabidopsis thaliana GN=At5g63180 PE=2 SV=1//0
Glyma.17G130900	56.5005	150.669	-1.415	2.7802e-06	0.00019842	--	-//-
Glyma.17G133400	2.1603	30.3436	-3.8121	4.331e-05	0.0018387	--	sp|O64495|SBT12_ARATH Subtilisin-like protease SBT1.2 OS=Arabidopsis thaliana GN=SBT1.2 PE=2 SV=1//0
Glyma.17G133500	152.091	571.062	-1.9087	4.1157e-05	0.0017671	--	sp|O64495|SBT12_ARATH Subtilisin-like protease SBT1.2 OS=Arabidopsis thaliana GN=SBT1.2 PE=2 SV=1//0
Glyma.17G139500	207.525	647.032	-1.6406	4.0823e-07	4.0676e-05	--	sp|P14009|14KD_DAUCA 14 kDa proline-rich protein DC2.15 OS=Daucus carota PE=2 SV=1//1.55656e-23
Glyma.17G140000	959.333	1934.77	-1.0121	0.0014254	0.027419	--	sp|P14009|14KD_DAUCA 14 kDa proline-rich protein DC2.15 OS=Daucus carota PE=2 SV=1//9.28751e-23
Glyma.17G143800	374.842	792.311	-1.0798	2.1864e-07	2.3938e-05	--	-//-
Glyma.17G149800	101.021	233.288	-1.2075	2.7704e-06	0.00019802	--	sp|Q944A9|NPS11_ARATH Novel plant SNARE 11 OS=Arabidopsis thaliana GN=NPSN11 PE=1 SV=2//1.05185e-127
Glyma.17G151500	4.80505	26.2983	-2.4523	5.6227e-05	0.0022593	--	sp|Q8GT41|PLA1_PLAAC Putative invertase inhibitor OS=Platanus acerifolia PE=1 SV=1//4.28989e-24
Glyma.17G152800	4.53642	18.5338	-2.0305	0.0025877	0.042623	--	sp|Q6LA43|APRR2_ARATH Two-component response regulator-like APRR2 OS=Arabidopsis thaliana GN=APRR2 PE=2 SV=2//1.42735e-126
Glyma.17G155900	48.1146	102.6	-1.0925	0.00045089	0.011398	--	sp|Q9T072|BH025_ARATH Transcription factor bHLH25 OS=Arabidopsis thaliana GN=BHLH25 PE=2 SV=2//3.76834e-48
Glyma.17G158200	7.36398	30.6941	-2.0594	0.00019872	0.0059964	--	sp|Q9M2Y6|Y3972_ARATH Uncharacterized protein At3g49720 OS=Arabidopsis thaliana GN=At3g49720 PE=2 SV=1//3.22186e-76
Glyma.17G160600	267.585	567.408	-1.0844	2.4383e-05	0.0011721	--	sp|Q9FJW6|PP451_ARATH Pentatricopeptide repeat-containing protein At5g67570, chloroplastic OS=Arabidopsis thaliana GN=DG1 PE=1 SV=2//0
Glyma.17G164100	1647.58	4258.57	-1.37	2.0125e-05	0.0010015	--	sp|O65351|SBT17_ARATH Subtilisin-like protease SBT1.7 OS=Arabidopsis thaliana GN=SBT1.7 PE=1 SV=1//0
Glyma.17G165200	1070.21	2733.39	-1.3528	1.3442e-08	2.1347e-06	--	sp|Q9SNV9|NRAM3_ARATH Metal transporter Nramp3 OS=Arabidopsis thaliana GN=NRAMP3 PE=2 SV=2//0
Glyma.17G167700	101.924	284.801	-1.4825	2.4152e-09	5.0851e-07	--	sp|Q9FGQ7|CCD32_ARATH Cyclin-D3-2 OS=Arabidopsis thaliana GN=CYCD3-2 PE=2 SV=1//9.73846e-106
Glyma.17G169200	13.9506	66.9678	-2.2631	1.6781e-08	2.5351e-06	--	sp|Q9FH92|IX15L_ARATH Protein IRX15-LIKE OS=Arabidopsis thaliana GN=IRX15-L PE=2 SV=1//5.09044e-149
Glyma.17G198700	2.49503	26.4053	-3.4037	4.8893e-07	4.7397e-05	--	sp|Q96522|PER45_ARATH Peroxidase 45 OS=Arabidopsis thaliana GN=PER45 PE=1 SV=1//7.63219e-149
Glyma.17G199200	339.555	1040.28	-1.6153	1.0201e-06	8.6607e-05	--	sp|Q03194|PMA4_NICPL Plasma membrane ATPase 4 OS=Nicotiana plumbaginifolia GN=PMA4 PE=2 SV=1//0
Glyma.17G202900	35.7628	138.945	-1.958	8.1962e-05	0.0030125	--	sp|Q94CD8|E134_ARATH Glucan endo-1,3-beta-glucosidase 4 OS=Arabidopsis thaliana GN=At3g13560 PE=1 SV=1//0
Glyma.17G206300	460.251	1227.11	-1.4148	1.7244e-11	6.7999e-09	--	sp|Q8GU88|AB39G_ORYSJ ABC transporter G family member 39 OS=Oryza sativa subsp. japonica GN=ABCG39 PE=3 SV=1//0
Glyma.17G212200	7.2957	39.2911	-2.4291	8.6341e-07	7.6234e-05	--	sp|Q9SU35|ERLL1_ARATH pEARLI1-like lipid transfer protein 1 OS=Arabidopsis thaliana GN=AZI1 PE=1 SV=1//2.74704e-15
Glyma.17G218000	90.4949	294.72	-1.7034	3.7507e-09	7.395e-07	--	sp|Q9CAG5|PUB7_ARATH U-box domain-containing protein 7 OS=Arabidopsis thaliana GN=PUB7 PE=2 SV=1//1.0427e-21
Glyma.17G222600	28.6433	64.8535	-1.179	0.001132	0.022831	--	sp|Q6ZCX3|FH6_ORYSJ Formin-like protein 6 OS=Oryza sativa subsp. japonica GN=FH6 PE=2 SV=2//3.03533e-174
Glyma.17G228400	37.8064	111.5	-1.5603	0.00013813	0.0044729	--	sp|Q3EBF7|SLD2_ARATH Delta(8)-fatty-acid desaturase 2 OS=Arabidopsis thaliana GN=SLD2 PE=1 SV=1//0
Glyma.17G228900	41.1294	82.4312	-1.003	0.0029708	0.047275	--	-//-
Glyma.17G238000	6.02506	27.6334	-2.1974	0.00019726	0.005964	--	sp|Q8L9J9|CAES_ARATH Probable carbohydrate esterase At4g34215 OS=Arabidopsis thaliana GN=At4g34215 PE=1 SV=2//1.10612e-20
Glyma.17G238200	55.0932	886.086	-4.0075	1.1573e-05	0.00062834	--	sp|Q8GXG1|ASPGB_ARATH Probable isoaspartyl peptidase/L-asparaginase 2 OS=Arabidopsis thaliana GN=At3g16150 PE=2 SV=2//0
Glyma.17G241500	147.158	316.814	-1.1063	4.5379e-06	0.00029245	--	sp|Q9M2D8|Y3126_ARATH Uncharacterized protein At3g61260 OS=Arabidopsis thaliana GN=At3g61260 PE=1 SV=1//5.40089e-06
Glyma.17G243100	60.6824	130.411	-1.1037	0.0001789	0.0055274	--	sp|Q9FX08|P2C12_ARATH Probable protein phosphatase 2C 12 OS=Arabidopsis thaliana GN=At1g47380 PE=2 SV=1//0
Glyma.17G248600	13.6665	43.7109	-1.6773	0.00020646	0.0061742	--	sp|Q9FJV7|MCU4_ARATH Calcium uniporter protein 4, mitochondrial OS=Arabidopsis thaliana GN=At5g42610 PE=2 SV=1//4.54749e-82
Glyma.17G251900	19.6343	59.326	-1.5953	6.1709e-05	0.0024272	--	sp|Q55480|YZ37_SYNY3 Uncharacterized sugar kinase slr0537 OS=Synechocystis sp. (strain PCC 6803 / Kazusa) GN=slr0537 PE=3 SV=1//3.60904e-16
Glyma.17G253700	29.773	66.6073	-1.1617	0.0016587	0.030663	--	-//-
Glyma.17G255000	23.7413	57.7496	-1.2824	0.0012093	0.024048	--	sp|Q9LQZ5|SRS5_ARATH Protein SHI RELATED SEQUENCE 5 OS=Arabidopsis thaliana GN=SRS5 PE=2 SV=1//8.40641e-59
Glyma.17G261500	24.8512	98.8045	-1.9913	0.00022287	0.0065592	--	sp|Q00624|ASOL_BRANA L-ascorbate oxidase homolog OS=Brassica napus GN=Bp10 PE=2 SV=1//0
Glyma.18G002500	21.4202	52.3864	-1.2902	0.0010647	0.021805	--	sp|Q9SRY3|RLF1_ARATH Protein RALF-like 1 OS=Arabidopsis thaliana GN=RALF1 PE=1 SV=1//1.11845e-20
Glyma.18G005800	3.79429	36.0072	-3.2464	0.00067704	0.015606	--	sp|Q9C7F7|LTPG1_ARATH Non-specific lipid transfer protein GPI-anchored 1 OS=Arabidopsis thaliana GN=LTPG1 PE=1 SV=1//2.29041e-35
Glyma.18G009500	28.2711	64.1545	-1.1822	0.0010692	0.02186	--	sp|Q6AWW5|Y5262_ARATH Ankyrin repeat-containing protein At5g02620 OS=Arabidopsis thaliana GN=At5g02620 PE=1 SV=1//1.04836e-15
Glyma.18G011500	69.2222	152.409	-1.1386	3.4717e-05	0.0015473	--	sp|Q8L9C4|KCR1_ARATH Very-long-chain 3-oxoacyl-CoA reductase 1 OS=Arabidopsis thaliana GN=KCR1 PE=1 SV=1//5.95693e-97
Glyma.18G012300	2.71085	43.3752	-4.0001	1.9892e-11	7.7133e-09	--	sp|Q9FXD8|PLY5_ARATH Probable pectate lyase 5 OS=Arabidopsis thaliana GN=At1g67750 PE=2 SV=2//0
Glyma.18G014400	28.095	61.0243	-1.1191	0.0029691	0.047265	--	sp|Q5B5X8|EXGA_EMENI Probable glucan 1,3-beta-glucosidase A OS=Emericella nidulans (strain FGSC A4 / ATCC 38163 / CBS 112.46 / NRRL 194 / M139) GN=exgA PE=3 SV=2//4.84482e-32
Glyma.18G016900	95.8264	225.522	-1.2348	4.1167e-05	0.0017671	--	-//-
Glyma.18G018300	41.0634	120.229	-1.5499	9.4791e-07	8.168e-05	--	-//-
Glyma.18G018700	1.4446	55.6975	-5.2689	2.1807e-07	2.3938e-05	--	-//-
Glyma.18G018800	72.2877	224.783	-1.6367	6.2456e-10	1.6512e-07	--	-//-
Glyma.18G018900	1129	4247.74	-1.9116	5.3364e-07	5.1198e-05	--	sp|Q02920|NO70_SOYBN Early nodulin-70 OS=Glycine max PE=2 SV=1//0
Glyma.18G022000	8.62359	92.8448	-3.4285	1.4519e-14	1.2992e-11	--	-//-
Glyma.18G050200	10.6011	37.1428	-1.8089	0.00018605	0.0056954	--	-//-
Glyma.18G051100	24.2059	68.7725	-1.5065	0.00047956	0.011984	--	sp|Q9LVM0|Y5830_ARATH Probable inactive receptor kinase At5g58300 OS=Arabidopsis thaliana GN=At5g58300 PE=2 SV=1//0
Glyma.18G058300	5.25211	19.4033	-1.8853	0.0030211	0.047848	--	sp|Q9FGH4|E139_ARATH Glucan endo-1,3-beta-glucosidase 9 OS=Arabidopsis thaliana GN=At5g58480 PE=1 SV=1//0
Glyma.18G059600	21.9246	57.4751	-1.3904	0.00037849	0.0099052	--	sp|Q9SIZ4|Y2027_ARATH Inactive receptor-like serine/threonine-protein kinase At2g40270 OS=Arabidopsis thaliana GN=At2g40270 PE=2 SV=2//1.44094e-130
Glyma.18G063200	33.347	96.2117	-1.5287	3.0916e-06	0.00021503	--	sp|Q93Z81|CAX3_ARATH Vacuolar cation/proton exchanger 3 OS=Arabidopsis thaliana GN=CAX3 PE=1 SV=1//4.46799e-153
Glyma.18G064100	106.725	218.21	-1.0318	4.1286e-05	0.0017706	--	sp|Q9FIL7|CRCK1_ARATH Calmodulin-binding receptor-like cytoplasmic kinase 1 OS=Arabidopsis thaliana GN=CRCK1 PE=1 SV=1//2.52828e-136
Glyma.18G073600	121.409	258.052	-1.0878	1.7047e-05	0.00086596	--	sp|C0LGR3|Y4265_ARATH Probable LRR receptor-like serine/threonine-protein kinase At4g26540 OS=Arabidopsis thaliana GN=At4g26540 PE=2 SV=1//0
Glyma.18G076100	56.375	153.006	-1.4405	4.0016e-07	4.0043e-05	--	sp|Q9LG26|PARN_ARATH Poly(A)-specific ribonuclease PARN OS=Arabidopsis thaliana GN=PARN PE=1 SV=2//0
Glyma.18G076200	21.7219	78.2386	-1.8487	0.0029173	0.046584	--	sp|Q9FHG4|LRKS7_ARATH Probable L-type lectin-domain containing receptor kinase S.7 OS=Arabidopsis thaliana GN=LECRKS7 PE=2 SV=1//0
Glyma.18G076600	162.835	377.024	-1.2112	1.8019e-07	2.035e-05	--	sp|Q9FM65|FLA1_ARATH Fasciclin-like arabinogalactan protein 1 OS=Arabidopsis thaliana GN=FLA1 PE=1 SV=1//1.52172e-119
Glyma.18G115200	5.65951	22.4773	-1.9897	0.0014289	0.027474	--	-//-
Glyma.18G127500	57.8173	125.92	-1.1229	9.6262e-05	0.0033911	--	sp|P59910|DJB13_HUMAN DnaJ homolog subfamily B member 13 OS=Homo sapiens GN=DNAJB13 PE=2 SV=1//1.37986e-53
Glyma.18G128600	28.8855	95.2741	-1.7217	0.00035604	0.0094505	--	sp|Q9LV16|B3GTJ_ARATH Probable beta-1,3-galactosyltransferase 19 OS=Arabidopsis thaliana GN=B3GALT19 PE=2 SV=2//0
Glyma.18G139700	15.9854	43.5498	-1.4459	0.0021823	0.037749	--	sp|Q8GYN9|MENB_ARATH 1,4-dihydroxy-2-naphthoyl-CoA synthase, peroxisomal OS=Arabidopsis thaliana GN=MENB PE=1 SV=2//0
Glyma.18G141900	80.9774	301.851	-1.8982	3.0623e-08	4.3311e-06	--	sp|Q9LPV5|NRT25_ARATH High affinity nitrate transporter 2.5 OS=Arabidopsis thaliana GN=NRT2.5 PE=2 SV=1//0
Glyma.18G156100	75.5204	159.148	-1.0754	9.3941e-05	0.0033266	--	sp|Q9SLA8|FABI_ARATH Enoyl-[acyl-carrier-protein] reductase [NADH], chloroplastic OS=Arabidopsis thaliana GN=MOD1 PE=1 SV=1//0
Glyma.18G174200	260.575	608.757	-1.2242	3.2424e-08	4.5444e-06	--	sp|Q9FPR3|EDR1_ARATH Serine/threonine-protein kinase EDR1 OS=Arabidopsis thaliana GN=EDR1 PE=1 SV=1//3.1785e-37
Glyma.18G191300	40.2684	105.572	-1.3905	1.6426e-05	0.00083622	--	sp|Q39065|COPT1_ARATH Copper transporter 1 OS=Arabidopsis thaliana GN=COPT1 PE=2 SV=2//5.33083e-24
Glyma.18G203600	121.074	330.411	-1.4484	3.7391e-06	0.00025	--	-//-
Glyma.18G204200	787.476	1929.22	-1.2927	1.3817e-06	0.0001124	--	sp|O82647|PDC1_ARATH Pyruvate decarboxylase 1 OS=Arabidopsis thaliana GN=PDC1 PE=2 SV=1//0
Glyma.18G205500	6.52493	24.471	-1.907	0.001034	0.021366	--	sp|Q9C9H7|RLP12_ARATH Receptor-like protein 12 OS=Arabidopsis thaliana GN=RLP12 PE=2 SV=2//2.02007e-52
Glyma.18G208100	707.448	1464.39	-1.0496	6.0182e-07	5.6802e-05	--	sp|Q6NKS1|P2C65_ARATH Probable protein phosphatase 2C 65 OS=Arabidopsis thaliana GN=At5g01700 PE=2 SV=1//2.55744e-124
Glyma.18G211300	18.7865	56.9436	-1.5998	5.4648e-05	0.0022189	--	-//-
Glyma.18G211800	18.857	52.7809	-1.4849	0.00033732	0.0090727	--	sp|F4ISY0|Y2837_ARATH WEB family protein At2g38370 OS=Arabidopsis thaliana GN=At2g38370 PE=2 SV=1//2.46743e-81
Glyma.18G211900	67.0841	147.061	-1.1324	0.00022633	0.0066487	--	sp|P07602|SAP_HUMAN Prosaposin OS=Homo sapiens GN=PSAP PE=1 SV=2//1.66268e-06
Glyma.18G219900	137.663	414.781	-1.5912	2.5737e-11	9.5047e-09	--	sp|Q8GXZ3|Y5102_ARATH Serine/threonine-protein kinase At5g01020 OS=Arabidopsis thaliana GN=At5g01020 PE=1 SV=1//0
Glyma.18G229800	61.7878	134.949	-1.127	0.00011506	0.0038852	--	sp|Q1W376|PMM_SOYBN Phosphomannomutase OS=Glycine max PE=2 SV=1//1.80659e-180
Glyma.18G236700	773.372	1565.5	-1.0174	1.5545e-06	0.00012302	--	sp|A7PZL3|PGLR_VITVI Probable polygalacturonase OS=Vitis vinifera GN=GSVIVT00026920001 PE=1 SV=1//0
Glyma.18G239400	27.5973	74.1505	-1.4259	5.4536e-05	0.0022162	--	sp|O82353|ATL67_ARATH RING-H2 finger protein ATL67 OS=Arabidopsis thaliana GN=ATL67 PE=2 SV=1//6.67971e-48
Glyma.18G242900	296.832	787.681	-1.408	0.00028962	0.0080794	--	sp|Q8L7B2|SCP20_ARATH Serine carboxypeptidase-like 20 OS=Arabidopsis thaliana GN=SCPL20 PE=2 SV=2//0
Glyma.18G251800	36.3948	77.6787	-1.0938	0.0010408	0.021438	--	sp|Q39183|D6KL2_ARATH Serine/threonine-protein kinase D6PKL2 OS=Arabidopsis thaliana GN=D6PKL2 PE=1 SV=1//0
Glyma.18G252400	9.6762	44.3145	-2.1953	0.0010654	0.02181	--	sp|Q40476|ERF1_TOBAC Ethylene-responsive transcription factor 1 OS=Nicotiana tabacum GN=ERF1 PE=2 SV=1//1.07964e-27
Glyma.18G252500	30.6253	83.8298	-1.4527	1.2667e-05	0.00067922	--	sp|P0C8Q3|PP326_ARATH Pentatricopeptide repeat-containing protein At4g19890 OS=Arabidopsis thaliana GN=At4g19890 PE=2 SV=1//1.05735e-39
Glyma.18G258000	59.1364	204.564	-1.7904	1.0923e-10	3.322e-08	--	sp|Q9LRQ8|PMAT2_ARATH Phenolic glucoside malonyltransferase 2 OS=Arabidopsis thaliana GN=PMAT2 PE=1 SV=1//2.22298e-60
Glyma.18G266900	46.6259	212.974	-2.1915	1.626e-07	1.8454e-05	--	sp|Q9UT45|ENG1_SCHPO Endo-1,3(4)-beta-glucanase 1 OS=Schizosaccharomyces pombe (strain 972 / ATCC 24843) GN=eng1 PE=3 SV=1//4.24258e-32
Glyma.18G267100	134.229	283.226	-1.0773	7.3199e-06	0.00043444	--	sp|Q9UT45|ENG1_SCHPO Endo-1,3(4)-beta-glucanase 1 OS=Schizosaccharomyces pombe (strain 972 / ATCC 24843) GN=eng1 PE=3 SV=1//2.96716e-29
Glyma.18G269800	150.144	357.021	-1.2497	2.6694e-07	2.8344e-05	--	-//-
Glyma.18G272100	17.7757	65.2814	-1.8768	1.5869e-06	0.00012473	--	sp|Q9LFW3|COBL4_ARATH COBRA-like protein 4 OS=Arabidopsis thaliana GN=COBL4 PE=2 SV=2//1.2073e-27
Glyma.18G272200	118.555	470.962	-1.9901	0.00012723	0.0042076	--	sp|Q8H8T0|RGP1_ORYSJ UDP-arabinopyranose mutase 1 OS=Oryza sativa subsp. japonica GN=UAM1 PE=1 SV=1//0
Glyma.18G285800	266.915	534.454	-1.0017	0.00061349	0.014439	--	sp|P26690|6DCS_SOYBN NAD(P)H-dependent 6&apos;-deoxychalcone synthase OS=Glycine max PE=1 SV=1//1.00446e-124
Glyma.18G289200	87.652	184.716	-1.0755	4.6051e-05	0.0019287	--	-//-
Glyma.18G289800	865.266	2858.75	-1.7242	4.2081e-06	0.00027618	--	sp|C6T1Z6|CSPLC_SOYBN CASP-like protein 4D1 OS=Glycine max PE=2 SV=1//1.63338e-60
Glyma.18G290000	74.9566	180.269	-1.266	2.9119e-06	0.00020486	--	sp|O31633|YJCK_BACSU Putative ribosomal-protein-alanine acetyltransferase OS=Bacillus subtilis (strain 168) GN=yjcK PE=3 SV=1//4.35013e-10
Glyma.19G007700	15.2256	63.9423	-2.0703	1.445e-07	1.6684e-05	--	sp|P17067|CAHC_PEA Carbonic anhydrase, chloroplastic OS=Pisum sativum PE=1 SV=1//0
Glyma.19G008100	38.5728	82.9176	-1.1041	0.00090108	0.019286	--	sp|Q9LY84|GDL76_ARATH GDSL esterase/lipase At5g14450 OS=Arabidopsis thaliana GN=At5g14450 PE=2 SV=1//1.40897e-99
Glyma.19G008200	34.2853	97.1153	-1.5021	4.2505e-06	0.00027778	--	sp|P0CI65|NPHP3_DANRE Nephrocystin-3 OS=Danio rerio GN=nphp3 PE=3 SV=1//6.96067e-06
Glyma.19G011400	23.6357	88.5248	-1.9051	1.2907e-05	0.0006911	--	sp|P19244|HSP41_PEA 22.7 kDa class IV heat shock protein OS=Pisum sativum GN=HSP22.7 PE=2 SV=1//2.63792e-35
Glyma.19G012700	44.9853	100.552	-1.1604	0.00062455	0.014677	--	sp|Q9LJP4|CSLC4_ARATH Xyloglucan glycosyltransferase 4 OS=Arabidopsis thaliana GN=CSLC4 PE=1 SV=1//0
Glyma.19G021500	64.4568	172.244	-1.4181	2.757e-07	2.8958e-05	--	sp|Q9LJX0|AB19B_ARATH ABC transporter B family member 19 OS=Arabidopsis thaliana GN=ABCB19 PE=1 SV=1//0
Glyma.19G028500	32.0347	112.676	-1.8145	8.8648e-05	0.0031976	--	sp|Q96558|UGDH1_SOYBN UDP-glucose 6-dehydrogenase 1 OS=Glycine max GN=UGD1 PE=2 SV=1//0
Glyma.19G033600	16.6416	59.3701	-1.8349	2.7714e-05	0.0012986	--	sp|Q9LFW3|COBL4_ARATH COBRA-like protein 4 OS=Arabidopsis thaliana GN=COBL4 PE=2 SV=2//0
Glyma.19G033800	21.755	101.311	-2.2194	2.4239e-06	0.00017541	--	sp|Q8H8T0|RGP1_ORYSJ UDP-arabinopyranose mutase 1 OS=Oryza sativa subsp. japonica GN=UAM1 PE=1 SV=1//0
Glyma.19G045700	8.22502	25.7934	-1.6489	0.0031722	0.049615	--	sp|Q96GN5|CDA7L_HUMAN Cell division cycle-associated 7-like protein OS=Homo sapiens GN=CDCA7L PE=1 SV=2//2.98541e-22
Glyma.19G050500	708.195	1822.94	-1.364	5.5906e-11	1.885e-08	--	sp|Q9ZT29|SC5D_TOBAC Delta(7)-sterol-C5(6)-desaturase OS=Nicotiana tabacum PE=2 SV=1//1.40475e-144
Glyma.19G066700	18.117	69.1602	-1.9326	0.0010691	0.02186	--	sp|Q9FKP1|CCX1_ARATH Cation/calcium exchanger 1 OS=Arabidopsis thaliana GN=CCX1 PE=2 SV=1//0
Glyma.19G074600	6.0713	31.8864	-2.3929	1.83e-05	0.00092133	--	-//-
Glyma.19G102000	215.27	466.006	-1.1142	7.6966e-07	6.9405e-05	--	sp|Q9LSE2|ICE1_ARATH Transcription factor ICE1 OS=Arabidopsis thaliana GN=SCRM PE=1 SV=1//1.03006e-92
Glyma.19G104600	32.737	92.7496	-1.5024	6.3868e-05	0.0024869	--	sp|Q9SA72|Y1357_ARATH Probable receptor-like protein kinase At1g30570 OS=Arabidopsis thaliana GN=At1g30570 PE=3 SV=1//4.34418e-59
Glyma.19G105500	515.311	1809.07	-1.8117	5.267e-12	2.3565e-09	--	-//-
Glyma.19G131100	165.101	421.687	-1.3528	4.7418e-09	9.0427e-07	--	-//-
Glyma.19G131900	49.7596	125.353	-1.3329	1.0364e-05	0.00057822	--	sp|Q39214|RPM1_ARATH Disease resistance protein RPM1 OS=Arabidopsis thaliana GN=RPM1 PE=1 SV=1//1.21287e-44
Glyma.19G133600	13.8272	102.784	-2.894	8.8746e-06	0.00050918	--	sp|P27057|GAST1_SOLLC Protein GAST1 OS=Solanum lycopersicum GN=GAST1 PE=2 SV=1//6.43623e-34
Glyma.19G139100	62.6488	130.313	-1.0566	0.00019411	0.005884	--	sp|Q9SSQ4|FRS6_ARATH Protein FAR1-RELATED SEQUENCE 6 OS=Arabidopsis thaliana GN=FRS6 PE=2 SV=1//5.8991e-90
Glyma.19G141400	56.0577	150.683	-1.4265	4.8119e-07	4.6842e-05	--	sp|P93756|SD31_ARATH G-type lectin S-receptor-like serine/threonine-protein kinase SD3-1 OS=Arabidopsis thaliana GN=SD31 PE=3 SV=1//0
Glyma.19G143300	51.7041	103.483	-1.001	0.00088061	0.018992	--	sp|Q9FL51|Y5694_ARATH Probably inactive leucine-rich repeat receptor-like protein kinase At5g06940 OS=Arabidopsis thaliana GN=At5g06940 PE=3 SV=1//0
Glyma.19G151400	35.994	73.8576	-1.037	0.0025064	0.041548	--	sp|O65759|H2AX_CICAR Histone H2AX OS=Cicer arietinum GN=HIS2A PE=2 SV=1//1.92851e-54
Glyma.19G156700	12.6359	59.6015	-2.2378	0.0005373	0.013062	--	sp|Q93ZQ3|PLP9_ARATH Probable inactive patatin-like protein 9 OS=Arabidopsis thaliana GN=PLP9 PE=2 SV=1//1.4515e-08
Glyma.19G159000	4.41751	74.0714	-4.0676	9.7037e-18	1.5051e-14	--	sp|Q9SV13|SUT31_ARATH Sulfate transporter 3.1 OS=Arabidopsis thaliana GN=SULTR3;1 PE=2 SV=1//0
Glyma.19G159900	56.4541	116.928	-1.0505	0.0007962	0.01765	--	sp|Q9LY77|ACA12_ARATH Calcium-transporting ATPase 12, plasma membrane-type OS=Arabidopsis thaliana GN=ACA12 PE=2 SV=1//0
Glyma.19G163100	22.365	50.6456	-1.1792	0.0030166	0.047813	--	-//-
Glyma.19G165400	72.8623	181.716	-1.3184	1.9633e-05	0.00098231	--	sp|Q9M1T1|SETH3_ARATH Probable arabinose 5-phosphate isomerase OS=Arabidopsis thaliana GN=SETH3 PE=2 SV=1//0
Glyma.19G167200	60.2242	120.645	-1.0023	0.00058122	0.013816	--	-//-
Glyma.19G168000	44.2323	127.393	-1.5261	2.188e-06	0.00016134	--	sp|Q8GXV7|CRR56_ARATH Cysteine-rich repeat secretory protein 56 OS=Arabidopsis thaliana GN=CRRSP56 PE=1 SV=2//1.14911e-71
Glyma.19G168600	17.7008	47.7074	-1.4304	0.00046103	0.011615	--	sp|Q9M0G7|PXL2_ARATH Leucine-rich repeat receptor-like protein kinase PXL2 OS=Arabidopsis thaliana GN=PXL2 PE=2 SV=1//0
Glyma.19G178900	22.0104	72.3839	-1.7175	0.00087034	0.018845	--	sp|Q9ZQC5|ICR2_ARATH Interactor of constitutive active ROPs 2, chloroplastic OS=Arabidopsis thaliana GN=ICR2 PE=1 SV=1//2.35139e-153
Glyma.19G179100	12.059	37.0753	-1.6204	0.0027395	0.044446	--	sp|Q9ZQC6|IRX9_ARATH Probable beta-1,4-xylosyltransferase IRX9 OS=Arabidopsis thaliana GN=IRX9 PE=2 SV=1//2.28562e-145
Glyma.19G180700	14.3117	45.1085	-1.6562	0.0019617	0.034734	--	sp|Q8LEJ6|FLA11_ARATH Fasciclin-like arabinogalactan protein 11 OS=Arabidopsis thaliana GN=FLA11 PE=2 SV=2//4.91645e-57
Glyma.19G190100	526.503	1122.86	-1.0927	0.00084714	0.018472	--	sp|Q42806|KPYC_SOYBN Pyruvate kinase, cytosolic isozyme OS=Glycine max PE=2 SV=1//1.11071e-122
Glyma.19G193100	23.5079	116.626	-2.3107	0.00019236	0.0058459	--	sp|Q9LFA2|KIPK_ARATH Serine/threonine-protein kinase KIPK OS=Arabidopsis thaliana GN=KIPK PE=1 SV=1//0
Glyma.19G201600	258.538	649.116	-1.3281	0.0018828	0.033579	--	sp|Q9FT45|FLA15_ARATH Fasciclin-like arabinogalactan protein 15 OS=Arabidopsis thaliana GN=FLA15 PE=2 SV=1//0
Glyma.19G202600	27.5554	81.536	-1.5651	9.8476e-05	0.0034556	--	sp|Q67XX3|FB252_ARATH F-box protein At5g06550 OS=Arabidopsis thaliana GN=At5g06550 PE=2 SV=1//0
Glyma.19G212600	29.5528	65.2283	-1.1422	0.0020325	0.035729	--	sp|O81415|PME39_ARATH Probable pectinesterase/pectinesterase inhibitor 39 OS=Arabidopsis thaliana GN=PME39 PE=2 SV=1//0
Glyma.19G216100	9.7401	30.7356	-1.6579	0.0015894	0.029689	--	sp|B8BMI1|MCM7_ORYSI DNA replication licensing factor MCM7 OS=Oryza sativa subsp. indica GN=MCM7 PE=3 SV=1//0
Glyma.19G219000	40.176	90.817	-1.1766	0.00019362	0.0058731	--	sp|Q9LDE1|MY108_ARATH Transcription factor MYB108 OS=Arabidopsis thaliana GN=MYB108 PE=1 SV=1//3.02615e-62
Glyma.19G219100	1.71988	13.3474	-2.9562	0.00097246	0.020438	--	sp|O22893|GOLS1_ARATH Galactinol synthase 1 OS=Arabidopsis thaliana GN=GOLS1 PE=1 SV=1//0
Glyma.19G219800	10.9799	44.186	-2.0087	0.00020877	0.0062057	--	sp|Q94K41|SDR3B_ARATH Short-chain dehydrogenase reductase 3b OS=Arabidopsis thaliana GN=SDR3b PE=2 SV=1//2.29249e-116
Glyma.19G229200	39.5792	93.4522	-1.2395	0.0018202	0.032764	--	-//-
Glyma.19G230200	171.342	446.475	-1.3817	3.9872e-08	5.3467e-06	--	sp|O80492|P2C05_ARATH Probable protein phosphatase 2C 5 OS=Arabidopsis thaliana GN=At1g09160 PE=2 SV=1//0
Glyma.19G244600	66.6213	284.872	-2.0963	7.7364e-10	1.9999e-07	--	sp|A3C4S4|GME1_ORYSJ GDP-mannose 3,5-epimerase 1 OS=Oryza sativa subsp. japonica GN=GME-1 PE=1 SV=1//0
Glyma.19G246600	32.2416	98.4299	-1.6102	4.1032e-07	4.0709e-05	--	sp|Q8L8A5|GIF1_ARATH GRF1-interacting factor 1 OS=Arabidopsis thaliana GN=GIF1 PE=1 SV=1//4.19756e-26
Glyma.19G251500	362.244	1217.83	-1.7493	3.0883e-16	3.7816e-13	--	sp|O65351|SBT17_ARATH Subtilisin-like protease SBT1.7 OS=Arabidopsis thaliana GN=SBT1.7 PE=1 SV=1//1.62186e-178
Glyma.19G258900	52.3693	148.011	-1.4989	1.5663e-07	1.7863e-05	--	sp|Q8GYY5|RGAP3_ARATH Rho GTPase-activating protein 3 OS=Arabidopsis thaliana GN=ROPGAP3 PE=2 SV=1//4.49068e-153
Glyma.19G259700	15.4921	45.6379	-1.5587	0.00029697	0.00823	--	sp|Q84WP6|NAC43_ARATH NAC domain-containing protein 43 OS=Arabidopsis thaliana GN=NAC043 PE=2 SV=2//1.27567e-94
Glyma.19G261600	20.9116	55.7573	-1.4149	0.00042489	0.010893	--	sp|O74507|YJD4_SCHPO Uncharacterized protein C594.04c OS=Schizosaccharomyces pombe (strain 972 / ATCC 24843) GN=SPCC594.04c PE=3 SV=2//4.6436e-07
Glyma.19G261700	329.355	774.485	-1.2336	1.4114e-08	2.2227e-06	--	sp|Q9C8M9|SRF6_ARATH Protein STRUBBELIG-RECEPTOR FAMILY 6 OS=Arabidopsis thaliana GN=SRF6 PE=1 SV=1//0
Glyma.19G262600	75.0358	222.047	-1.5652	2.6497e-06	0.00019031	--	sp|O49607|SBT16_ARATH Subtilisin-like protease SBT1.6 OS=Arabidopsis thaliana GN=SBT1.6 PE=2 SV=1//0
Glyma.20G002700	9.96908	49.0389	-2.2984	8.5214e-05	0.0031074	--	sp|Q9FMY1|C86B1_ARATH Cytochrome P450 86B1 OS=Arabidopsis thaliana GN=CYP86B1 PE=2 SV=1//0
Glyma.20G017100	12.6139	47.3913	-1.9096	2.1504e-05	0.0010577	--	sp|Q9SXS2|SUT33_ARATH Probable sulfate transporter 3.3 OS=Arabidopsis thaliana GN=SULTR3;3 PE=2 SV=2//0
Glyma.20G024900	34.5561	70.2743	-1.0241	0.002917	0.046584	--	-//-
Glyma.20G025600	2.46859	15.7471	-2.6733	0.00057238	0.013658	--	sp|Q1RMU4|ERLN2_BOVIN Erlin-2 OS=Bos taurus GN=ERLIN2 PE=2 SV=1//2.93645e-121
Glyma.20G025800	107.125	218.32	-1.0271	0.0025019	0.041517	--	sp|Q9FZ86|PDCB3_ARATH PLASMODESMATA CALLOSE-BINDING PROTEIN 3 OS=Arabidopsis thaliana GN=PDCB3 PE=1 SV=1//3.86139e-27
Glyma.20G032500	65.4853	526.949	-3.0084	2.5691e-11	9.5047e-09	--	sp|Q6R8G7|PHO13_ARATH Phosphate transporter PHO1 homolog 3 OS=Arabidopsis thaliana GN=PHO1;H3 PE=2 SV=2//0
Glyma.20G051900	88.7288	379.252	-2.0957	0.00060732	0.014323	--	sp|Q40588|ASO_TOBAC L-ascorbate oxidase OS=Nicotiana tabacum GN=AAO PE=2 SV=1//0
Glyma.20G090500	28.423	61.342	-1.1098	0.0029623	0.047173	--	sp|Q9SFF6|PAE12_ARATH Pectin acetylesterase 12 OS=Arabidopsis thaliana GN=PAE12 PE=2 SV=1//6.86206e-16
Glyma.20G091000	35.6263	95.0614	-1.4159	0.0028306	0.045464	--	-//-
Glyma.20G099400	26.5667	65.8949	-1.3105	0.0014124	0.027213	--	sp|O81788|WOX13_ARATH WUSCHEL-related homeobox 13 OS=Arabidopsis thaliana GN=WOX13 PE=2 SV=1//1.28493e-75
Glyma.20G103500	37.9695	105.01	-1.4676	0.00016591	0.0051846	--	-//-
Glyma.20G106700	19.3084	86.0216	-2.1555	2.3008e-09	4.8885e-07	--	-//-
Glyma.20G112600	259.054	542.537	-1.0665	2.8101e-06	0.00019963	--	sp|Q9SCP2|PLY12_ARATH Probable pectate lyase 12 OS=Arabidopsis thaliana GN=At3g53190 PE=2 SV=2//0
Glyma.20G114200	323.512	901.533	-1.4786	0.0013437	0.02616	--	sp|H2DH22|C7A10_PANGI Cytochrome P450 CYP73A100 OS=Panax ginseng PE=2 SV=1//0
Glyma.20G117300	8.92749	31.4942	-1.8188	0.00036672	0.0096514	--	sp|Q94A20|BI1L_ARATH BI1-like protein OS=Arabidopsis thaliana GN=At4g15470 PE=2 SV=1//2.25108e-65
Glyma.20G117800	54.1375	114.908	-1.0858	0.00018207	0.0056032	--	sp|Q39265|ZFP6_ARATH Zinc finger protein 6 OS=Arabidopsis thaliana GN=ZFP6 PE=2 SV=1//7.8609e-19
Glyma.20G126200	34.5847	108.674	-1.6518	0.00068795	0.015769	--	sp|Q9SZN7|HIP26_ARATH Heavy metal-associated isoprenylated plant protein 26 OS=Arabidopsis thaliana GN=HIPP26 PE=1 SV=1//3.81764e-45
Glyma.20G129200	76.3064	323.349	-2.0832	5.2358e-16	5.8006e-13	--	sp|Q94C77|RPKL_ARATH Receptor protein kinase-like protein At4g34220 OS=Arabidopsis thaliana GN=At4g34220 PE=2 SV=1//0
Glyma.20G137800	80.2679	227.841	-1.5051	0.0031536	0.049374	--	sp|Q9T0J1|CRK26_ARATH Cysteine-rich receptor-like protein kinase 26 OS=Arabidopsis thaliana GN=CRK26 PE=2 SV=1//5.38598e-15
Glyma.20G137900	370.603	1348.1	-1.863	0.0002266	0.0066522	--	sp|Q8S9L6|CRK29_ARATH Cysteine-rich receptor-like protein kinase 29 OS=Arabidopsis thaliana GN=CRK29 PE=2 SV=1//1.18261e-157
Glyma.20G140300	16.842	53.1802	-1.6588	4.8764e-05	0.0020162	--	sp|Q9M0X5|CRK25_ARATH Cysteine-rich receptor-like protein kinase 25 OS=Arabidopsis thaliana GN=CRK25 PE=3 SV=1//2.86529e-49
Glyma.20G140400	56.4982	147.329	-1.3828	0.0001266	0.0041989	--	sp|Q9M0X5|CRK25_ARATH Cysteine-rich receptor-like protein kinase 25 OS=Arabidopsis thaliana GN=CRK25 PE=3 SV=1//4.24184e-170
Glyma.20G140600	11.0482	32.1739	-1.5421	0.0022206	0.038184	--	sp|Q9M0X5|CRK25_ARATH Cysteine-rich receptor-like protein kinase 25 OS=Arabidopsis thaliana GN=CRK25 PE=3 SV=1//8.92006e-20
Glyma.20G143000	3.01914	94.1841	-4.9633	6.4598e-05	0.0025111	--	sp|Q6NMR8|FAF3_ARATH Protein FANTASTIC FOUR 3 OS=Arabidopsis thaliana GN=FAF3 PE=2 SV=1//9.96355e-14
Glyma.20G145200	60.2419	169.477	-1.4922	5.3792e-07	5.1502e-05	--	sp|Q43077|AMO_PEA Primary amine oxidase OS=Pisum sativum PE=1 SV=1//0
Glyma.20G153800	2.10084	19.5931	-3.2213	0.0013494	0.026249	--	-//-
Glyma.20G159300	582.373	1967.88	-1.7566	5.9065e-17	8.0835e-14	--	sp|Q9SMT7|4CLLA_ARATH Oxalate--CoA ligase OS=Arabidopsis thaliana GN=AAE3 PE=1 SV=1//0
Glyma.20G159900	54.7454	134.739	-1.2994	6.4615e-06	0.00039079	--	sp|B9DFR3|PAE9_ARATH Pectin acetylesterase 9 OS=Arabidopsis thaliana GN=PAE9 PE=2 SV=1//0
Glyma.20G163600	39.2312	83.1298	-1.0834	0.00079906	0.017688	--	sp|Q9FLX4|MAKR5_ARATH Probable membrane-associated kinase regulator 5 OS=Arabidopsis thaliana GN=MAKR5 PE=2 SV=1//4.30901e-21
Glyma.20G178600	17.637	60.4874	-1.778	7.9386e-06	0.00046406	--	sp|Q9SFB5|SCP27_ARATH Serine carboxypeptidase-like 27 OS=Arabidopsis thaliana GN=SCPL27 PE=2 SV=1//0
Glyma.20G181400	52.7193	140.076	-1.4098	0.00031202	0.0085525	--	sp|Q9MAG3|AB24G_ARATH ABC transporter G family member 24 OS=Arabidopsis thaliana GN=ABCG24 PE=2 SV=2//0
Glyma.20G189300	735.516	1699.66	-1.2084	1.0902e-05	0.00060102	--	sp|P22200|KPYC_SOLTU Pyruvate kinase, cytosolic isozyme OS=Solanum tuberosum PE=2 SV=1//1.28345e-114
Glyma.20G195100	410.985	1020.73	-1.3124	9.344e-05	0.0033194	--	sp|Q39162|TGA4_ARATH Transcription factor TGA4 OS=Arabidopsis thaliana GN=TGA4 PE=1 SV=2//3.34448e-51
Glyma.20G202800	9.40537	28.285	-1.5885	0.0024928	0.041397	--	-//-
Glyma.20G203100	61.2218	131.528	-1.1033	7.4819e-05	0.0028235	--	sp|Q9FL41|WTR38_ARATH WAT1-related protein At5g07050 OS=Arabidopsis thaliana GN=At5g07050 PE=2 SV=1//3.44907e-46
Glyma.20G206500	33.6972	166.223	-2.3024	2.4504e-14	2.1115e-11	--	sp|Q86TV6|TTC7B_HUMAN Tetratricopeptide repeat protein 7B OS=Homo sapiens GN=TTC7B PE=1 SV=3//2.00105e-10
Glyma.20G211800	51.2197	126.906	-1.309	4.5918e-06	0.00029421	--	-//-
Glyma.20G212800	19.0089	68.2527	-1.8442	0.00038356	0.0099985	--	sp|Q8RY65|NIK2_ARATH Protein NSP-INTERACTING KINASE 2 OS=Arabidopsis thaliana GN=NIK2 PE=1 SV=1//1.14832e-16
Glyma.20G223800	26.5645	67.6569	-1.3487	0.0005223	0.012817	--	sp|O23969|SF21_HELAN Pollen-specific protein SF21 OS=Helianthus annuus GN=SF21 PE=2 SV=1//1.07751e-26
Glyma.20G244800	3.42654	18.1375	-2.4042	0.00249	0.041395	--	sp|Q9LXT9|CALS3_ARATH Callose synthase 3 OS=Arabidopsis thaliana GN=CALS3 PE=2 SV=3//2.19529e-95
Glyma.U006400	28.7997	158.619	-2.4614	1.7056e-15	1.8456e-12	--	-//-
Glyma.U009800	8.79098	33.5505	-1.9322	0.00016369	0.005129	--	-//-
Glyma.U016400	36.0865	99.5411	-1.4638	0.00011042	0.0037872	--	-//-
Novel00034	112.803	279.879	-1.311	1.1373e-07	1.3535e-05	-//-
Novel00052	2.02817	19.3133	-3.2513	0.0014702	0.028048	--	PREDICTED: ABC transporter G family member 39-like isoform X1 [Glycine max]
Novel00054	15.7696	42.1882	-1.4197	0.00096868	0.020395	--	PREDICTED: cation/H(+) antiporter 15-like [Glycine max]>gi|734369573|gb|KHN19136.1| Cation/H(+) antiporter 15 [Glycine soja]
Novel00080	95.364	235.216	-1.3025	0.00027625	0.007814	-//-
Novel00089	561.194	1241.3	-1.1453	6.2716e-05	0.0024534	--	PREDICTED: serine/threonine-protein phosphatase 7 long form homolog [Glycine max]
Novel00103	4.71923	19.959	-2.0804	0.0015819	0.029598	--	PREDICTED: uncharacterized protein LOC102659594 [Glycine max]
Novel00104	6.73418	30.3298	-2.1712	0.0001211	0.0040392	--	Serine/threonine-protein phosphatase 7 long form like, partial [Glycine soja]
Novel00125	12.3606	55.4792	-2.1662	5.9441e-07	5.6284e-05	--	hypothetical protein glysoja_016361 [Glycine soja]
Novel00137	40.8696	100.248	-1.2945	6.2761e-05	0.0024534	--	TOM1-like protein 2 [Glycine soja]
Novel00172	9.37893	41.4542	-2.144	1.1398e-05	0.00062398	--	Uncharacterized protein TCM_040734 [Theobroma cacao]>gi|508785451|gb|EOY32707.1| Uncharacterized protein TCM_040734 [Theobroma cacao]
Novel00184	53.9746	190.221	-1.8173	1.0491e-10	3.2327e-08	--	hypothetical protein PHAVU_002G311900g [Phaseolus vulgaris]>gi|561033737|gb|ESW32316.1| hypothetical protein PHAVU_002G311900g [Phaseolus vulgaris]
Novel00316	2.37612	29.7575	-3.6466	0.00067654	0.015606	--	PREDICTED: uncharacterized protein LOC102660876 [Glycine max]
Novel00331	1.69344	12.6226	-2.898	0.0017841	0.032296	-//-
Novel00334	8.98695	31.8024	-1.8232	0.00038621	0.010056	-//-
Novel00386	25.1001	78.866	-1.6517	0.0020959	0.036567	--	PREDICTED: uncharacterized protein LOC102666747 [Glycine max]
Novel00402	24.021	83.9689	-1.8056	2.4038e-07	2.5952e-05	-//-
Novel00423	3.41332	30.5592	-3.1624	2.4759e-07	2.6545e-05	-//-
Novel00464	26.254	67.8841	-1.3705	9.1948e-05	0.003281	-//-
Novel00553	40.6648	134.756	-1.7285	0.00051686	0.012717	--	PREDICTED: uncharacterized protein LOC100778260 [Glycine max]
Novel00580	32.9639	85.1441	-1.369	0.0010671	0.021835	-//-
Novel00619	20.8697	91.5699	-2.1335	9.3525e-10	2.3148e-07	-//-
Novel00674	13.1864	49.4099	-1.9057	2.3501e-05	0.0011367	--	PREDICTED: uncharacterized protein LOC100805963 isoform X1 [Glycine max]>gi|571491338|ref|XP_006591895.1| PREDICTED: uncharacterized protein LOC100805963 isoform X2 [Glycine max]>gi|571491340|ref|XP_006591896.1| PREDICTED: uncharacterized protein LOC100805963 isoform X3 [Glycine max]>gi|571491342|ref|XP_006591897.1| PREDICTED: uncharacterized protein LOC100805963 isoform X4 [Glycine max]>gi|57149…
Novel00725	93.0515	209.608	-1.1716	1.0707e-05	0.00059242	-//-
Novel00787	9.6762	59.6128	-2.6231	1.9887e-07	2.2244e-05	-//-
Novel00817	5.42389	19.8612	-1.8726	0.0021982	0.037939	-//-
Novel00820	30.0174	79.8392	-1.4113	4.4356e-05	0.0018695	-//-

## Sheet: -Fe DEGs
GeneID	-Fe	CK	log2FoldChange	pval	padj	Blast swiss prot
Glyma.01G004200	8.781	29.2696	-1.73626	7.31216e-05	0.0139262	sp|Q9C5D7|CAMT3_ARATH Probable caffeoyl-CoA O-methyltransferase At4g26220 OS=Arabidopsis thaliana GN=At4g26220 PE=2 SV=1//3.91349e-91
Glyma.01G005100	0	1.60235	-8.08019	1.67165e-07	8.4167e-05	sp|O82200|MIOX2_ARATH Inositol oxygenase 2 OS=Arabidopsis thaliana GN=MIOX2 PE=2 SV=2//9.75344e-12
Glyma.01G006000	3.5124	14.8484	-2.07792	6.63455e-06	0.00192588	-//-
Glyma.01G006500	19.1469	66.2839	-1.79123	3.10435e-05	0.00698111	sp|P59470|RPC2_MOUSE DNA-directed RNA polymerase III subunit RPC2 OS=Mus musculus GN=Polr3b PE=2 SV=2//0
Glyma.01G008200	3.98357	0.267058	3.86924	9.52615e-09	6.9486e-06	sp|Q9LHK4|AB8B_ARATH Putative ABC transporter B family member 8 OS=Arabidopsis thaliana GN=ABCB8 PE=5 SV=1//0
Glyma.01G039900	0	1.44211	-7.92878	5.05952e-07	0.000221432	sp|Q9LZM4|WAKLQ_ARATH Wall-associated receptor kinase-like 20 OS=Arabidopsis thaliana GN=WAKL20 PE=2 SV=1//2.59899e-07
Glyma.01G050100	26.8142	6.67646	2.00488	6.9121e-06	0.00199626	sp|Q9C554|EXPA1_ARATH Expansin-A1 OS=Arabidopsis thaliana GN=EXPA1 PE=2 SV=1//3.98607e-114
Glyma.01G069100	1.58486	0	8.06442	1.16814e-07	6.09739e-05	-//-
Glyma.01G102300	1.32786	7.69128	-2.52879	5.94991e-07	0.000252627	-//-
Glyma.01G124500	0.342673	6.03552	-4.11519	4.32551e-11	5.23617e-08	sp|Q94IC4|FRI2_SOYBN Ferritin-2, chloroplastic OS=Glycine max PE=2 SV=1//2.3385e-157
Glyma.01G158000	0.856683	0	7.18147	7.55368e-05	0.0140907	sp|Q9SD02|P2C47_ARATH Probable protein phosphatase 2C 47 OS=Arabidopsis thaliana GN=At3g51470 PE=1 SV=1//2.15109e-148
Glyma.01G159700	7.32464	24.5694	-1.74521	7.79585e-05	0.0144949	sp|P46277|CCNB1_MEDSV G2/mitotic-specific cyclin-1 OS=Medicago sativa subsp. varia PE=2 SV=1//0
Glyma.01G182200	12.8074	41.0202	-1.67889	0.00010165	0.0176323	-//-
Glyma.01G191600	17.7762	4.05929	2.12902	3.94951e-06	0.0012624	sp|P51273|YCF36_PORPU Uncharacterized protein ycf36 OS=Porphyra purpurea GN=ycf36 PE=3 SV=1//2.44975e-34
Glyma.01G203400	7.4103	26.1183	-1.81663	3.73544e-05	0.00812298	sp|O23553|BAM3_ARATH Beta-amylase 3, chloroplastic OS=Arabidopsis thaliana GN=BAM3 PE=1 SV=3//0
Glyma.01G214300	18.6757	0.0534117	8.29805	8.47112e-25	6.8852e-21	sp|Q8H112|PGL1A_ARATH PGR5-like protein 1A, chloroplastic OS=Arabidopsis thaliana GN=PGRL1A PE=1 SV=1//1.22529e-151
Glyma.01G225100	3.72657	16.611	-2.15444	2.65257e-06	0.000943238	sp|Q5SN75|P2C08_ORYSJ Probable protein phosphatase 2C 8 OS=Oryza sativa subsp. japonica GN=Os01g0656200 PE=2 SV=1//6.5129e-81
Glyma.01G228000	1.71337	0.267058	2.65485	0.000391938	0.0457891	sp|Q9SVH0|PP329_ARATH Pentatricopeptide repeat-containing protein At4g20770 OS=Arabidopsis thaliana GN=PCMP-E35 PE=3 SV=2//1.04479e-20
Glyma.02G042500	2.14171	8.7061	-2.02025	2.6641e-05	0.0060873	sp|P36907|CHIX_PEA Endochitinase OS=Pisum sativum PE=2 SV=1//1.75941e-163
Glyma.02G058600	1.07085	0.0534117	4.18125	7.35111e-05	0.0139262	sp|Q9SUK9|P2C55_ARATH Probable protein phosphatase 2C 55 OS=Arabidopsis thaliana GN=At4g16580 PE=2 SV=2//6.18003e-124
Glyma.02G073400	2.65572	0.267058	3.28535	2.8657e-06	0.000994169	-//-
Glyma.02G074400	1.37069	0.106823	3.60974	0.000154712	0.0239194	-//-
Glyma.02G076900	3.3839	0.801175	2.07037	0.000284129	0.0367215	sp|Q40392|TMVRN_NICGU TMV resistance protein N OS=Nicotiana glutinosa GN=N PE=1 SV=1//5.18982e-06
Glyma.02G078400	0.0428341	0.907998	-4.22783	0.000376589	0.0443603	-//-
Glyma.02G080200	1.54203	7.90492	-2.35346	2.85262e-06	0.000994169	sp|Q70II3|EF110_ARATH Ethylene-responsive transcription factor ERF110 OS=Arabidopsis thaliana GN=ERF110 PE=2 SV=2//1.30741e-24
Glyma.02G082500	0.128502	1.65576	-3.62757	7.62631e-06	0.0021587	sp|Q9M2C0|VITH4_ARATH Vacuolar iron transporter homolog 4 OS=Arabidopsis thaliana GN=At3g43660 PE=2 SV=1//8.24983e-90
Glyma.02G093200	46.218	15.5962	1.5669	0.000272472	0.0359274	sp|P27322|HSP72_SOLLC Heat shock cognate 70 kDa protein 2 OS=Solanum lycopersicum GN=HSC-2 PE=2 SV=1//0
Glyma.02G111900	4.96876	1.33529	1.89105	0.000267715	0.0354225	-//-
Glyma.02G132200	1.15652	8.86633	-2.93212	1.66253e-08	1.10871e-05	sp|Q9LJK2|ABAH4_ARATH Abscisic acid 8&apos;-hydroxylase 4 OS=Arabidopsis thaliana GN=CYP707A4 PE=2 SV=2//0
Glyma.02G146400	0.171337	1.76258	-3.31845	1.70381e-05	0.00427041	sp|F4I8R6|OFP12_ARATH Transcription repressor OFP12 OS=Arabidopsis thaliana GN=OFP12 PE=1 SV=1//5.80384e-24
Glyma.02G155500	0.942351	4.05929	-2.09993	0.00010419	0.017909	-//-
Glyma.02G160800	1.02802	4.1127	-1.99399	0.000213497	0.0301412	-//-
Glyma.02G179800	1.45636	0	7.94291	3.47842e-07	0.000159601	-//-
Glyma.02G192800	0.942351	0.0534117	3.99791	0.000248027	0.0337595	sp|Q9FNG8|PP366_ARATH Putative pentatricopeptide repeat-containing protein At5g06400, mitochondrial OS=Arabidopsis thaliana GN=At5g06400 PE=3 SV=1//0
Glyma.02G198300	4.06924	0.907998	2.15669	0.000122726	0.0200646	sp|Q8GW29|LOG7_ARATH Cytokinin riboside 5&apos;-monophosphate phosphoribohydrolase LOG7 OS=Arabidopsis thaliana GN=LOG7 PE=1 SV=2//3.38433e-114
Glyma.02G201100	0.856683	5.60822	-2.70227	5.12576e-07	0.000222618	sp|C6T2E7|CASP1_SOYBN Casparian strip membrane protein 1 OS=Glycine max PE=2 SV=1//2.62983e-54
Glyma.02G201200	0.385507	2.67058	-2.77346	2.20899e-05	0.00532544	sp|C6TFL9|CASP2_SOYBN Casparian strip membrane protein 2 OS=Glycine max PE=2 SV=1//4.53747e-83
Glyma.02G228300	2.74138	12.712	-2.21076	2.76082e-06	0.000972446	sp|Q40541|NPK1_TOBAC Mitogen-activated protein kinase kinase kinase NPK1 OS=Nicotiana tabacum GN=NPK1 PE=1 SV=1//7.92119e-39
Glyma.02G231600	1.67053	6.4094	-1.9361	9.09131e-05	0.016208	sp|Q56YT0|LAC3_ARATH Laccase-3 OS=Arabidopsis thaliana GN=LAC3 PE=2 SV=2//0
Glyma.02G239800	2.05604	8.65269	-2.07011	1.6986e-05	0.00427041	-//-
Glyma.02G249000	1.07085	4.21952	-1.97236	0.000214066	0.0301467	sp|Q9LZL3|PCS1L_ARATH Aspartic proteinase PCS1 OS=Arabidopsis thaliana GN=PCS1 PE=2 SV=1//3.07915e-154
Glyma.02G249600	13.5784	41.0202	-1.59459	0.000211965	0.0299994	sp|Q7X9A0|RCA1_LARTR Ribulose bisphosphate carboxylase/oxygenase activase 1, chloroplastic OS=Larrea tridentata GN=RCA1 PE=1 SV=1//0
Glyma.02G262500	39.5787	327.253	-3.04742	7.98841e-12	1.22838e-08	sp|Q948P5|FRI4_SOYBN Ferritin-4, chloroplastic OS=Glycine max PE=1 SV=2//9.27688e-119
Glyma.02G282300	620.667	37.8689	4.03452	4.62044e-18	1.643e-14	-//-
Glyma.02G290900	0.556844	3.89905	-2.79466	1.6383e-06	0.000629803	-//-
Glyma.03G027000	2.95556	0.32047	3.18156	2.06249e-06	0.000752213	sp|Q9SD53|Y3720_ARATH UPF0481 protein At3g47200 OS=Arabidopsis thaliana GN=At3g47200 PE=2 SV=1//1.90059e-15
Glyma.03G035200	5.01159	17.0383	-1.76423	8.58028e-05	0.0154976	sp|Q6Z3U3|Y7797_ORYSJ B3 domain-containing protein Os07g0679700 OS=Oryza sativa subsp. japonica GN=Os07g0679700 PE=2 SV=1//0
Glyma.03G044300	0.0428341	0.907998	-4.22783	0.000376589	0.0443603	sp|Q9C523|DIR19_ARATH Dirigent protein 19 OS=Arabidopsis thaliana GN=DIR19 PE=2 SV=1//1.4273e-69
Glyma.03G050100	7.88148	40.8599	-2.37327	9.90268e-08	5.36584e-05	sp|Q94IC4|FRI2_SOYBN Ferritin-2, chloroplastic OS=Glycine max PE=2 SV=1//6.03536e-14
Glyma.03G104700	4.41192	0.96141	2.19123	7.41057e-05	0.0139611	sp|Q9AR73|HQGT_RAUSE Hydroquinone glucosyltransferase OS=Rauvolfia serpentina GN=AS PE=1 SV=1//2.22192e-163
Glyma.03G117800	4.84026	14.6348	-1.59506	0.000412423	0.0472129	-//-
Glyma.03G126800	7.4103	27.6672	-1.89973	1.64031e-05	0.0041663	sp|Q8RY82|FB121_ARATH F-box protein At2g32560 OS=Arabidopsis thaliana GN=At2g32560 PE=2 SV=1//6.89494e-75
Glyma.03G130400	53.4998	2.18988	4.60686	1.13206e-19	5.85532e-16	sp|Q9M1K1|ORG2_ARATH Transcription factor ORG2 OS=Arabidopsis thaliana GN=ORG2 PE=1 SV=1//7.75237e-45
Glyma.03G130500	10.8799	0.106823	6.59297	8.7967e-19	3.98791e-15	-//-
Glyma.03G130600	67.1211	0	13.4635	5.23376e-39	2.20713e-34	sp|Q9M1K1|ORG2_ARATH Transcription factor ORG2 OS=Arabidopsis thaliana GN=ORG2 PE=1 SV=1//2.45034e-49
Glyma.03G130700	1.02802	4.05929	-1.97515	0.000244215	0.0334004	-//-
Glyma.03G147700	1.11369	4.16611	-1.89773	0.000405339	0.0467177	sp|Q9FIG7|DIR2_ARATH Dirigent protein 2 OS=Arabidopsis thaliana GN=DIR2 PE=2 SV=1//3.14054e-50
Glyma.03G149300	2.69855	0.480705	2.47441	0.000126706	0.0205383	sp|P93051|ERDL7_ARATH Sugar transporter ERD6-like 7 OS=Arabidopsis thaliana GN=At2g48020 PE=2 SV=2//5.35669e-16
Glyma.03G162700	0.171337	2.99105	-4.07942	1.67587e-08	1.10871e-05	sp|Q8VYM0|ERF93_ARATH Ethylene-responsive transcription factor 15 OS=Arabidopsis thaliana GN=ERF15 PE=2 SV=1//1.23406e-38
Glyma.03G177300	0.342673	1.92282	-2.46797	0.000315485	0.0394787	sp|Q8RWU3|RVE8_ARATH Protein REVEILLE 8 OS=Arabidopsis thaliana GN=RVE8 PE=2 SV=1//1.18538e-125
Glyma.03G180600	11.8222	2.24329	2.39472	8.29915e-07	0.000337272	sp|P85193|PK01_HELAN Putative serine/threonine-protein kinase (Fragment) OS=Helianthus annuus PE=1 SV=1//1.1331e-91
Glyma.03G214100	29.3842	104.366	-1.82833	1.92677e-05	0.00474562	sp|Q9SRX9|BAH1_ARATH E3 ubiquitin-protein ligase BAH1 OS=Arabidopsis thaliana GN=BAH1 PE=1 SV=1//2.62059e-152
Glyma.03G225000	2.09887	0	8.46836	3.08575e-09	2.62035e-06	sp|O80536|PIF3_ARATH Transcription factor PIF3 OS=Arabidopsis thaliana GN=PIF3 PE=1 SV=1//6.97344e-26
Glyma.03G227500	4.58325	0.907998	2.32807	3.21793e-05	0.00717976	sp|Q8H157|PTR19_ARATH Protein NRT1/ PTR FAMILY 4.6 OS=Arabidopsis thaliana GN=NPF4.6 PE=1 SV=1//2.01701e-125
Glyma.03G237300	26.7285	6.30258	2.08333	3.13162e-06	0.00107334	sp|Q43191|LOX15_SOLTU Probable linoleate 9S-lipoxygenase 5 OS=Solanum tuberosum GN=LOX1.5 PE=2 SV=1//0
Glyma.03G246400	0.856683	0	7.18147	7.55368e-05	0.0140907	sp|Q9FGD2|Y5698_ARATH Putative B3 domain-containing protein At5g66980 OS=Arabidopsis thaliana GN=At5g66980 PE=3 SV=1//7.94655e-32
Glyma.03G253600	2.39871	8.59928	-1.83938	0.000125545	0.0204082	sp|Q9SJG2|Y2296_ARATH Probable receptor-like protein kinase At2g42960 OS=Arabidopsis thaliana GN=At2g42960 PE=3 SV=1//1.07961e-56
Glyma.04G035600	10.7942	0.427293	4.63975	1.612e-14	3.66859e-11	sp|Q9SZ46|C82C4_ARATH Cytochrome P450 82C4 OS=Arabidopsis thaliana GN=CYP82C4 PE=2 SV=1//0
Glyma.04G050300	105.458	322.286	-1.61162	0.000131521	0.0209019	sp|O82307|C3H23_ARATH Zinc finger CCCH domain-containing protein 23 OS=Arabidopsis thaliana GN=At2g25900 PE=2 SV=1//2.05386e-58
Glyma.04G078400	18.6328	4.80705	1.9533	1.6537e-05	0.00418165	sp|Q9SVG9|CML42_ARATH Calcium-binding protein CML42 OS=Arabidopsis thaliana GN=CML42 PE=1 SV=1//4.57353e-14
Glyma.04G084100	1.28502	0.106823	3.51705	0.000299755	0.0380682	sp|Q8LIY8|CCD8B_ORYSJ Carotenoid cleavage dioxygenase 8 homolog B, chloroplastic OS=Oryza sativa subsp. japonica GN=CCD8B PE=1 SV=1//0
Glyma.04G089000	0.813849	3.89905	-2.25199	6.2417e-05	0.012235	sp|Q8GXM8|MATE7_ARATH MATE efflux family protein 7 OS=Arabidopsis thaliana GN=DTXL3 PE=2 SV=1//3.38167e-57
Glyma.04G097800	1.07085	0.0534117	4.18125	7.35111e-05	0.0139262	-//-
Glyma.04G113300	4.62609	0.534117	3.10045	2.67802e-07	0.000126972	sp|A6P6V9|CBDAS_CANSA Cannabidiolic acid synthase OS=Cannabis sativa GN=CBDAS PE=1 SV=1//8.16578e-152
Glyma.04G183100	48.4882	164.134	-1.75904	3.42679e-05	0.00752769	sp|Q9ZUD9|SRO2_ARATH Probable inactive poly [ADP-ribose] polymerase SRO2 OS=Arabidopsis thaliana GN=SRO2 PE=1 SV=1//2.36328e-53
Glyma.04G186700	2.61288	0.534117	2.27773	0.00033982	0.0415786	sp|Q94A02|TAR2_ARATH Tryptophan aminotransferase-related protein 2 OS=Arabidopsis thaliana GN=TAR2 PE=2 SV=1//8.55954e-157
Glyma.04G194800	0.471175	2.35011	-2.30395	0.000172494	0.0261012	sp|Q9SRE6|CML38_ARATH Calcium-binding protein CML38 OS=Arabidopsis thaliana GN=CML38 PE=2 SV=1//1.88425e-23
Glyma.04G215800	3.81224	16.7178	-2.13094	3.28184e-06	0.00111808	sp|P49107|PSAN_ARATH Photosystem I reaction center subunit N, chloroplastic OS=Arabidopsis thaliana GN=PSAN PE=1 SV=2//3.10466e-10
Glyma.04G222500	161.142	36.8006	2.13035	7.70197e-07	0.000319857	-//-
Glyma.04G236600	303.908	21.3647	3.82996	1.3707e-16	3.93332e-13	sp|Q9LV04|PAP14_ARATH Probable plastid-lipid-associated protein 14, chloroplastic OS=Arabidopsis thaliana GN=PAP14 PE=1 SV=1//0
Glyma.04G249400	91.3224	23.1272	1.9811	4.33672e-06	0.00136319	sp|Q9MBA1|CAO_ARATH Chlorophyllide a oxygenase, chloroplastic OS=Arabidopsis thaliana GN=CAO PE=1 SV=1//0
Glyma.04G251000	6.68212	28.0411	-2.06819	3.35624e-06	0.00113663	sp|Q9SUF1|WTR31_ARATH WAT1-related protein At4g08290 OS=Arabidopsis thaliana GN=At4g08290 PE=2 SV=1//2.6861e-135
Glyma.05G002500	57.3121	217.92	-1.92677	6.18406e-06	0.00183251	sp|Q93ZC9|GLAK1_ARATH Glucuronokinase 1 OS=Arabidopsis thaliana GN=GLCAK1 PE=1 SV=1//0
Glyma.05G011200	360.535	2.35011	7.25765	7.75862e-39	2.20713e-34	-//-
Glyma.05G022100	0	0.854586	-7.17796	0.000120499	0.0198048	sp|Q9SBQ9|F3PH_PETHY Flavonoid 3&apos;-monooxygenase OS=Petunia hybrida GN=CYP75B2 PE=2 SV=1//0
Glyma.05G037500	39.6216	116.598	-1.55704	0.000236461	0.0328935	sp|Q9XFS9|DXR_ARATH 1-deoxy-D-xylulose 5-phosphate reductoisomerase, chloroplastic OS=Arabidopsis thaliana GN=DXR PE=2 SV=2//0
Glyma.05G040100	5.35427	0.907998	2.55212	3.72775e-06	0.00121169	sp|Q6RVV4|TIC32_PEA Short-chain dehydrogenase TIC 32, chloroplastic OS=Pisum sativum GN=TIC32 PE=1 SV=1//1.07501e-66
Glyma.05G056500	0.856683	0	7.18147	7.55368e-05	0.0140907	sp|Q9SU38|APT4_ARATH Adenine phosphoribosyltransferase 4 OS=Arabidopsis thaliana GN=APT4 PE=1 SV=1//1.3015e-97
Glyma.05G065700	1.58486	6.19575	-1.9629	9.83377e-05	0.0172151	sp|O23547|EXLB1_ARATH Expansin-like B1 OS=Arabidopsis thaliana GN=EXLB1 PE=2 SV=2//3.1416e-52
Glyma.05G101700	78.8148	4.32634	4.18537	5.32229e-18	1.78124e-14	sp|Q9SNV9|NRAM3_ARATH Metal transporter Nramp3 OS=Arabidopsis thaliana GN=NRAMP3 PE=2 SV=2//0
Glyma.05G102300	16.02	4.91387	1.70373	0.00015565	0.0239993	sp|Q6DGE9|UN45B_DANRE Protein unc-45 homolog B OS=Danio rerio GN=unc45b PE=1 SV=2//3.73152e-09
Glyma.05G145000	4.75459	0.480705	3.29017	7.88773e-08	4.44329e-05	sp|Q9LK64|AB3C_ARATH ABC transporter C family member 3 OS=Arabidopsis thaliana GN=ABCC3 PE=1 SV=1//0
Glyma.05G155600	37.6084	112.432	-1.57977	0.000194508	0.0279458	sp|Q9LMR5|FK126_ARATH F-box/kelch-repeat protein At1g15670 OS=Arabidopsis thaliana GN=At1g15670 PE=2 SV=1//3.08227e-50
Glyma.05G191100	9.20934	57.6846	-2.64623	3.28832e-09	2.75131e-06	sp|P99177|CSD_STAAN Probable cysteine desulfurase OS=Staphylococcus aureus (strain N315) GN=csd PE=1 SV=1//7.02779e-19
Glyma.05G195200	0.342673	2.08305	-2.5831	0.000151266	0.0235145	sp|Q39162|TGA4_ARATH Transcription factor TGA4 OS=Arabidopsis thaliana GN=TGA4 PE=1 SV=2//5.5107e-14
Glyma.05G202200	0.599678	2.72399	-2.17238	0.000281038	0.0365061	-//-
Glyma.05G223200	6.93913	1.816	1.93052	0.000115795	0.01932	sp|Q54I39|IST1L_DICDI IST1-like protein OS=Dictyostelium discoideum GN=DDB_G0289029 PE=3 SV=1//2.01818e-18
Glyma.05G224500	2.74138	9.1868	-1.74247	0.000229582	0.0320936	sp|Q8H1S0|MIOX4_ARATH Inositol oxygenase 4 OS=Arabidopsis thaliana GN=MIOX4 PE=2 SV=1//1.96918e-23
Glyma.06G013300	0.0428341	1.28188	-4.72259	2.29623e-05	0.00539975	-//-
Glyma.06G017900	15.4631	66.6577	-2.10752	1.28599e-06	0.000504596	sp|O48561|CATA4_SOYBN Catalase-4 OS=Glycine max GN=CAT4 PE=2 SV=1//0
Glyma.06G019200	4.54042	14.1541	-1.63904	0.000276313	0.0362497	-//-
Glyma.06G050100	7.06763	23.3409	-1.72272	9.41186e-05	0.0165786	sp|Q9M439|BCAT2_ARATH Branched-chain-amino-acid aminotransferase 2, chloroplastic OS=Arabidopsis thaliana GN=BCAT2 PE=1 SV=1//2.39616e-164
Glyma.06G050300	24.9295	77.3401	-1.63313	0.000129553	0.0207631	sp|O82307|C3H23_ARATH Zinc finger CCCH domain-containing protein 23 OS=Arabidopsis thaliana GN=At2g25900 PE=2 SV=1//9.75226e-67
Glyma.06G062100	15.1204	46.2011	-1.61104	0.000182776	0.0271455	sp|Q9LEU7|CIPK5_ARATH CBL-interacting serine/threonine-protein kinase 5 OS=Arabidopsis thaliana GN=CIPK5 PE=2 SV=1//0
Glyma.06G088400	2.27021	12.0176	-2.4012	5.59553e-07	0.000239367	sp|Q9SGP2|HSL1_ARATH Receptor-like protein kinase HSL1 OS=Arabidopsis thaliana GN=HSL1 PE=2 SV=1//0
Glyma.06G103200	4.79742	15.5962	-1.69963	0.000167972	0.0255528	sp|Q43125|CRY1_ARATH Cryptochrome-1 OS=Arabidopsis thaliana GN=CRY1 PE=1 SV=2//0
Glyma.06G110800	14.7778	4.1127	1.84377	5.92663e-05	0.0116677	sp|Q5NE24|NSP2_MEDTR Nodulation-signaling pathway 2 protein OS=Medicago truncatula GN=NSP2 PE=1 SV=1//0
Glyma.06G115100	34.0531	96.408	-1.5012	0.000389942	0.0457438	sp|Q8VYX0|ILL6_ARATH IAA-amino acid hydrolase ILR1-like 6 OS=Arabidopsis thaliana GN=ILL6 PE=2 SV=2//0
Glyma.06G127700	256.148	42.4089	2.59437	3.05963e-09	2.62035e-06	sp|Q9LV04|PAP14_ARATH Probable plastid-lipid-associated protein 14, chloroplastic OS=Arabidopsis thaliana GN=PAP14 PE=1 SV=1//0
Glyma.06G137000	2.27021	0.267058	3.05962	1.86467e-05	0.00465309	sp|Q7XZQ7|FL3H_PETCR Flavanone 3-dioxygenase OS=Petroselinum crispum GN=FHT PE=1 SV=1//2.48122e-55
Glyma.06G142900	637.329	124.77	2.35272	5.01514e-08	3.0146e-05	-//-
Glyma.06G150300	3.25539	21.0442	-2.69029	7.72386e-09	6.01985e-06	sp|P49107|PSAN_ARATH Photosystem I reaction center subunit N, chloroplastic OS=Arabidopsis thaliana GN=PSAN PE=1 SV=2//9.09635e-11
Glyma.06G154600	1.11369	0.0534117	4.23752	4.95961e-05	0.0100419	sp|Q9SKQ4|PP167_ARATH Pentatricopeptide repeat-containing protein At2g21090 OS=Arabidopsis thaliana GN=PCMP-E48 PE=2 SV=1//2.42956e-11
Glyma.06G161900	1.11369	0.0534117	4.23752	4.95961e-05	0.0100419	sp|A8MQA3|PP330_ARATH Pentatricopeptide repeat-containing protein At4g21065 OS=Arabidopsis thaliana GN=PCMP-H28 PE=2 SV=2//2.45975e-156
Glyma.06G166900	6.68212	1.06823	2.63836	7.36198e-07	0.000307985	sp|B8BKP4|SWT14_ORYSI Bidirectional sugar transporter SWEET14 OS=Oryza sativa subsp. indica GN=SWEET14 PE=2 SV=1//2.37125e-95
Glyma.06G214400	14.2638	0	11.2295	3.06939e-23	2.18291e-19	-//-
Glyma.06G214600	0.899517	0	7.25139	4.77659e-05	0.00981098	-//-
Glyma.06G215200	6.76779	0.373882	4.15655	1.38856e-11	2.0257e-08	sp|O48786|C734A_ARATH Cytochrome P450 734A1 OS=Arabidopsis thaliana GN=CYP734A1 PE=2 SV=1//0
Glyma.06G221900	381.395	1078.49	-1.49964	0.000348351	0.0422811	sp|O48782|HMOX1_ARATH Heme oxygenase 1, chloroplastic OS=Arabidopsis thaliana GN=HO1 PE=1 SV=2//2.01335e-125
Glyma.06G235500	21.1601	77.3401	-1.86958	1.38327e-05	0.00359365	sp|Q9FN30|TAT2_ARATH Probable aminotransferase TAT2 OS=Arabidopsis thaliana GN=At5g53970 PE=2 SV=1//0
Glyma.06G269700	219.825	44.3851	2.30805	9.39666e-08	5.19051e-05	sp|F6H9A9|THI41_VITVI Thiamine thiazole synthase 1, chloroplastic OS=Vitis vinifera GN=THI1-1 PE=3 SV=1//0
Glyma.06G278000	2.69855	0	8.83002	9.91633e-11	1.12838e-07	sp|A2XQE8|SAG39_ORYSI Senescence-specific cysteine protease SAG39 OS=Oryza sativa subsp. indica GN=OsI_14861 PE=3 SV=1//1.45048e-145
Glyma.06G279100	0.771014	0	7.03057	0.000193974	0.0279458	sp|A2XQE8|SAG39_ORYSI Senescence-specific cysteine protease SAG39 OS=Oryza sativa subsp. indica GN=OsI_14861 PE=3 SV=1//3.13733e-146
Glyma.06G279900	3.5124	0.0534117	5.8894	2.01318e-10	2.20268e-07	sp|A2XQE8|SAG39_ORYSI Senescence-specific cysteine protease SAG39 OS=Oryza sativa subsp. indica GN=OsI_14861 PE=3 SV=1//2.42744e-139
Glyma.07G003400	109.57	33.3823	1.71452	5.81427e-05	0.0115262	sp|O04130|SERA2_ARATH D-3-phosphoglycerate dehydrogenase 2, chloroplastic OS=Arabidopsis thaliana GN=PGDH2 PE=1 SV=2//0
Glyma.07G014500	1.49919	5.76846	-1.93978	0.000128664	0.020679	sp|P15490|VSPA_SOYBN Stem 28 kDa glycoprotein OS=Glycine max GN=VSPA PE=2 SV=1//1.08014e-33
Glyma.07G015200	2.0132	0.106823	4.16234	2.20061e-06	0.000792427	sp|Q8LAL2|IAA26_ARATH Auxin-responsive protein IAA26 OS=Arabidopsis thaliana GN=IAA26 PE=1 SV=2//5.14152e-58
Glyma.07G024700	1.92754	0	8.34586	1.08849e-08	7.64562e-06	sp|Q9SAI4|NIP61_ARATH Aquaporin NIP6-1 OS=Arabidopsis thaliana GN=NIP6-1 PE=1 SV=1//5.14466e-70
Glyma.07G039100	7.23897	1.86941	1.94981	9.11599e-05	0.016208	sp|Q9ZRA4|AB19A_PRUPE Auxin-binding protein ABP19a OS=Prunus persica GN=ABP19A PE=3 SV=1//5.21982e-79
Glyma.07G048800	4.49758	0.480705	3.21011	1.69779e-07	8.47331e-05	sp|Q9FQY8|COMT1_CAPAN Caffeic acid 3-O-methyltransferase OS=Capsicum annuum GN=COMT PE=2 SV=2//8.26128e-127
Glyma.07G049900	39.8357	12.0176	1.72841	6.92441e-05	0.0134002	sp|O82627|SSG1_ANTMA Granule-bound starch synthase 1, chloroplastic/amyloplastic OS=Antirrhinum majus GN=WAXY PE=2 SV=1//0
Glyma.07G067700	8.00998	0.0534117	7.07737	6.06747e-17	1.91783e-13	sp|P92949|FRO2_ARATH Ferric reduction oxidase 2 OS=Arabidopsis thaliana GN=FRO2 PE=1 SV=2//0
Glyma.07G093700	364.304	29.4832	3.62691	2.33016e-15	5.7641e-12	sp|O14099|YERG_SCHPO Uncharacterized RING finger protein C2F3.16 OS=Schizosaccharomyces pombe (strain 972 / ATCC 24843) GN=SPAC2F3.16 PE=3 SV=1//1.7659e-47
Glyma.07G108900	2.09887	7.95834	-1.91985	6.42512e-05	0.0125191	sp|O49741|GATA2_ARATH GATA transcription factor 2 OS=Arabidopsis thaliana GN=GATA2 PE=2 SV=1//1.4325e-46
Glyma.07G124400	1.84187	0	8.28048	2.09586e-08	1.32493e-05	sp|Q9LHN8|F6H1_ARATH Feruloyl CoA ortho-hydroxylase 1 OS=Arabidopsis thaliana GN=F6&apos;H1 PE=1 SV=1//9.95442e-178
Glyma.07G125600	4.41192	16.7713	-1.92508	2.27622e-05	0.00539975	-//-
Glyma.07G126600	5.3971	1.22847	2.12995	4.89735e-05	0.00998691	sp|O82200|MIOX2_ARATH Inositol oxygenase 2 OS=Arabidopsis thaliana GN=MIOX2 PE=2 SV=2//2.13666e-157
Glyma.07G139300	11.5652	43.5305	-1.91169	1.13202e-05	0.00303804	-//-
Glyma.07G139700	6.33945	1.3887	2.18581	2.52896e-05	0.00582531	sp|P32110|GSTX6_SOYBN Probable glutathione S-transferase OS=Glycine max GN=HSP26-A PE=2 SV=1//6.49134e-161
Glyma.07G146800	0.342673	2.56376	-2.88189	1.4617e-05	0.00374611	sp|O80437|GPAT6_ARATH Glycerol-3-phosphate 2-O-acyltransferase 6 OS=Arabidopsis thaliana GN=GPAT6 PE=1 SV=1//0
Glyma.07G155200	1.58486	6.99693	-2.13819	2.00599e-05	0.00491942	sp|Q94FY2|FRI_MALBX Ferritin, chloroplastic OS=Malus baccata var. xiaojinensis PE=3 SV=1//1.09061e-159
Glyma.07G171600	1.97037	19.0145	-3.26667	2.01465e-11	2.72913e-08	sp|Q9LT23|BH121_ARATH Transcription factor bHLH121 OS=Arabidopsis thaliana GN=BHLH121 PE=2 SV=1//2.10981e-59
Glyma.07G178500	1.15652	4.48658	-1.95034	0.000242786	0.0332851	sp|Q94DH3|PCL1_ORYSJ Transcription factor PCL1 OS=Oryza sativa subsp. japonica GN=PCL1 PE=2 SV=1//4.37851e-11
Glyma.07G195300	2.09887	36.1063	-4.10072	1.38266e-16	3.93332e-13	sp|P24805|TSJT1_TOBAC Stem-specific protein TSJT1 OS=Nicotiana tabacum GN=TSJT1 PE=2 SV=1//9.37543e-33
Glyma.07G206900	0.51401	3.47176	-2.74168	3.73139e-06	0.00121169	sp|Q9M2E2|SDR1_ARATH (+)-neomenthol dehydrogenase OS=Arabidopsis thaliana GN=SDR1 PE=1 SV=1//4.07833e-44
Glyma.07G208700	90.5085	372.172	-2.03977	1.79228e-06	0.000670523	-//-
Glyma.07G209900	45.1472	4.00587	3.4925	1.99431e-13	4.05236e-10	sp|Q9FX85|PER10_ARATH Peroxidase 10 OS=Arabidopsis thaliana GN=PER10 PE=1 SV=1//4.85992e-127
Glyma.07G238700	4.02641	20.243	-2.32815	4.12443e-07	0.000183328	sp|Q9JM83|CALM4_MOUSE Calmodulin-4 OS=Mus musculus GN=Calm4 PE=2 SV=2//8.03777e-13
Glyma.07G243500	1.54203	6.08893	-1.97722	8.77744e-05	0.0158036	sp|P26987|SAM22_SOYBN Stress-induced protein SAM22 OS=Glycine max PE=1 SV=1//4.90343e-104
Glyma.07G250500	2.09887	0.160235	3.6629	6.09357e-06	0.00181515	sp|Q8L8Z8|GRXS2_ARATH Monothiol glutaredoxin-S2 OS=Arabidopsis thaliana GN=GRXS2 PE=3 SV=1//2.34533e-54
Glyma.07G265500	6.21095	22.967	-1.88567	2.22401e-05	0.00533902	-//-
Glyma.07G267200	2.91272	10.3084	-1.82128	9.18483e-05	0.0162795	-//-
Glyma.07G267800	358.35	45.2397	2.98554	1.68668e-11	2.3991e-08	sp|O23482|OPT3_ARATH Oligopeptide transporter 3 OS=Arabidopsis thaliana GN=OPT3 PE=2 SV=3//0
Glyma.08G006300	0.72818	0	6.94876	0.000193974	0.0279458	sp|B2V855|GATA_SULSY Glutamyl-tRNA(Gln) amidotransferase subunit A OS=Sulfurihydrogenibium sp. (strain YO3AOP1) GN=gatA PE=3 SV=1//2.60656e-25
Glyma.08G012900	2.14171	0.213647	3.28988	1.44331e-05	0.0037157	-//-
Glyma.08G038200	3.25539	10.2016	-1.6461	0.000405634	0.0467177	sp|Q8S9D1|PP395_ARATH Pentatricopeptide repeat-containing protein At5g21222 OS=Arabidopsis thaliana GN=ATC401 PE=2 SV=1//1.49116e-06
Glyma.08G093200	7.62448	2.2967	1.72847	0.000394906	0.0459472	sp|Q9SIS4|IP5P9_ARATH Type IV inositol polyphosphate 5-phosphatase 9 OS=Arabidopsis thaliana GN=IP5P9 PE=1 SV=1//2.10447e-178
Glyma.08G101500	14.2209	2.40352	2.56183	1.02558e-07	5.50477e-05	sp|Q9LK64|AB3C_ARATH ABC transporter C family member 3 OS=Arabidopsis thaliana GN=ABCC3 PE=1 SV=1//0
Glyma.08G122200	32.2113	94.325	-1.5499	0.000259857	0.0346736	-//-
Glyma.08G125800	7.75298	1.92282	2.00818	4.86146e-05	0.00994937	sp|Q9LW83|CE101_ARATH G-type lectin S-receptor-like serine/threonine-protein kinase CES101 OS=Arabidopsis thaliana GN=CES101 PE=2 SV=2//2.57473e-161
Glyma.08G126800	2.31304	7.7981	-1.75073	0.000276516	0.0362497	sp|Q9ZTS2|FER_CAPAN Ferredoxin, chloroplastic OS=Capsicum annuum GN=AP1 PE=1 SV=1//9.18886e-62
Glyma.08G129300	0.856683	4.75364	-2.46403	4.80063e-06	0.00148712	sp|C6TG62|CSPL9_SOYBN CASP-like protein 1B1 OS=Glycine max PE=2 SV=1//4.82147e-131
Glyma.08G138200	11.8651	0.160235	6.15857	9.11201e-19	3.98791e-15	sp|Q9LW96|INO1_TOBAC Inositol-3-phosphate synthase OS=Nicotiana tabacum PE=2 SV=1//3.23982e-42
Glyma.08G145300	0.942351	7.85151	-3.05066	8.15618e-09	6.18728e-06	sp|Q9FH54|EF114_ARATH Ethylene-responsive transcription factor ERF114 OS=Arabidopsis thaliana GN=ERF114 PE=1 SV=1//4.37368e-26
Glyma.08G156300	4.11208	25.4774	-2.62953	1.04714e-08	7.54138e-06	sp|P99177|CSD_STAAN Probable cysteine desulfurase OS=Staphylococcus aureus (strain N315) GN=csd PE=1 SV=1//3.47309e-17
Glyma.08G181900	0.0428341	0.96141	-4.30977	0.000248027	0.0337595	sp|Q9M2C0|VITH4_ARATH Vacuolar iron transporter homolog 4 OS=Arabidopsis thaliana GN=At3g43660 PE=2 SV=1//7.44423e-77
Glyma.08G195000	1.92754	0.106823	4.09979	3.889e-06	0.00125008	sp|Q9FZ62|PPSP2_ARATH Inorganic pyrophosphatase 2 OS=Arabidopsis thaliana GN=At1g17710 PE=2 SV=1//2.64512e-120
Glyma.08G200700	2.57005	0.213647	3.55225	1.56316e-06	0.000605006	sp|Q8LAL2|IAA26_ARATH Auxin-responsive protein IAA26 OS=Arabidopsis thaliana GN=IAA26 PE=1 SV=2//1.5004e-59
Glyma.08G295500	3.94074	0.801175	2.28979	4.64541e-05	0.009646	sp|P25685|DNJB1_HUMAN DnaJ homolog subfamily B member 1 OS=Homo sapiens GN=DNAJB1 PE=1 SV=4//1.77771e-59
Glyma.08G302900	0.642512	3.04446	-2.23392	0.000138064	0.0217595	sp|O65440|BAME3_ARATH Leucine-rich repeat receptor-like serine/threonine-protein kinase BAM3 OS=Arabidopsis thaliana GN=BAM3 PE=2 SV=3//0
Glyma.08G332300	2.44155	8.43904	-1.78679	0.000191065	0.0279458	sp|Q93Z92|RING4_ARATH E3 ubiquitin-protein ligase At4g11680 OS=Arabidopsis thaliana GN=At4g11680 PE=2 SV=1//8.50188e-26
Glyma.09G022400	2.09887	11.7506	-2.48169	2.42628e-07	0.000116986	sp|P24102|PER22_ARATH Peroxidase 22 OS=Arabidopsis thaliana GN=PER22 PE=1 SV=2//7.4185e-130
Glyma.09G031700	10.7942	32.1538	-1.57421	0.000278168	0.036299	sp|Q9LNF4|P2C13_ARATH Probable protein phosphatase 2C 13 OS=Arabidopsis thaliana GN=At1g48040 PE=2 SV=2//2.2424e-138
Glyma.09G037100	0.385507	2.18988	-2.48786	0.000204856	0.0291382	sp|P23535|E13B_PHAVU Glucan endo-1,3-beta-glucosidase, basic isoform OS=Phaseolus vulgaris PE=2 SV=1//0
Glyma.09G038800	0.599678	3.57858	-2.5653	1.08865e-05	0.00293549	-//-
Glyma.09G048900	0.428341	2.77741	-2.68011	3.17962e-05	0.00712221	sp|P93147|C81E1_GLYEC Isoflavone 2&apos;-hydroxylase OS=Glycyrrhiza echinata GN=CYP81E1 PE=1 SV=2//0
Glyma.09G062600	4.84026	20.7771	-2.10048	3.62825e-06	0.00119323	sp|P35694|XTH2_SOYBN Xyloglucan endotransglucosylase/hydrolase 2 OS=Glycine max PE=2 SV=1//1.33159e-134
Glyma.09G062900	37.1372	262.038	-2.81864	1.75372e-10	1.95643e-07	sp|P48981|BGAL_MALDO Beta-galactosidase OS=Malus domestica PE=1 SV=1//0
Glyma.09G077100	5.43993	1.22847	2.14134	4.38195e-05	0.00916584	sp|Q43062|PME_PRUPE Pectinesterase/pectinesterase inhibitor PPE8B OS=Prunus persica PE=2 SV=1//0
Glyma.09G092700	141.909	459.874	-1.69623	5.87604e-05	0.0116082	-//-
Glyma.09G102800	1.92754	12.4983	-2.69315	3.58822e-08	2.21904e-05	sp|Q9SFB0|FRD3_ARATH MATE efflux family protein FRD3 OS=Arabidopsis thaliana GN=FRD3 PE=1 SV=1//0
Glyma.09G111900	18.6328	6.30258	1.56294	0.000433051	0.0490805	sp|P48631|FD6E2_SOYBN Omega-6 fatty acid desaturase, endoplasmic reticulum isozyme 2 OS=Glycine max GN=FAD2-2 PE=2 SV=1//0
Glyma.09G113100	1.49919	6.8901	-2.19587	1.35969e-05	0.00356496	sp|Q8GUN5|PHL1_ARATH Protein PHR1-LIKE 1 OS=Arabidopsis thaliana GN=PHL1 PE=1 SV=1//1.57825e-27
Glyma.09G115100	99.3324	12.1244	3.03372	1.78948e-11	2.48323e-08	sp|O14099|YERG_SCHPO Uncharacterized RING finger protein C2F3.16 OS=Schizosaccharomyces pombe (strain 972 / ATCC 24843) GN=SPAC2F3.16 PE=3 SV=1//2.04647e-55
Glyma.09G119500	8.09565	2.40352	1.74949	0.000290466	0.0373838	sp|Q9SZN7|HIP26_ARATH Heavy metal-associated isoprenylated plant protein 26 OS=Arabidopsis thaliana GN=HIPP26 PE=1 SV=1//2.46112e-49
Glyma.09G122600	5.43993	0.96141	2.49305	5.35078e-06	0.00162798	sp|Q0WU02|MTP10_ARATH Metal tolerance protein 10 OS=Arabidopsis thaliana GN=MTP10 PE=2 SV=1//4.3129e-173
Glyma.09G125600	0.299839	2.51035	-3.04072	7.19999e-06	0.00205851	sp|Q9FIK8|CAR11_ARATH Protein C2-DOMAIN ABA-RELATED 11 OS=Arabidopsis thaliana GN=CAR11 PE=2 SV=1//1.27751e-16
Glyma.09G135700	0.128502	1.17506	-3.13492	0.000240916	0.0331887	sp|Q6RVV4|TIC32_PEA Short-chain dehydrogenase TIC 32, chloroplastic OS=Pisum sativum GN=TIC32 PE=1 SV=1//7.31028e-150
Glyma.09G140800	10.58	31.7799	-1.58623	0.000260227	0.0346736	sp|Q8RXX9|ATL6_ARATH E3 ubiquitin-protein ligase ATL6 OS=Arabidopsis thaliana GN=ATL6 PE=1 SV=2//4.17592e-34
Glyma.09G143000	0.428341	2.51035	-2.53459	9.05611e-05	0.0162028	-//-
Glyma.09G149000	2.14171	7.47763	-1.80097	0.000178007	0.0266716	sp|Q6EU39|MADS6_ORYSJ MADS-box transcription factor 6 OS=Oryza sativa subsp. japonica GN=MADS6 PE=1 SV=1//1.33087e-66
Glyma.09G149800	36.923	12.3381	1.58094	0.000264058	0.0351019	sp|Q9LSC2|Y3589_ARATH PTI1-like tyrosine-protein kinase At3g15890 OS=Arabidopsis thaliana GN=At3g15890 PE=2 SV=1//2.55108e-101
Glyma.09G150400	2.78422	10.3084	-1.88624	6.25783e-05	0.012235	sp|Q39528|LEC1_CLAKE Agglutinin-1 OS=Cladrastis kentukea PE=1 SV=1//2.90511e-92
Glyma.09G173300	7.19613	23.6614	-1.71641	0.000100264	0.0174985	-//-
Glyma.09G182600	72.6467	16.344	2.15173	7.78615e-07	0.00032101	sp|O14099|YERG_SCHPO Uncharacterized RING finger protein C2F3.16 OS=Schizosaccharomyces pombe (strain 972 / ATCC 24843) GN=SPAC2F3.16 PE=3 SV=1//3.23659e-56
Glyma.09G190700	1.45636	0.106823	3.69684	8.09767e-05	0.0148141	sp|Q9SVQ1|YUC2_ARATH Indole-3-pyruvate monooxygenase YUCCA2 OS=Arabidopsis thaliana GN=YUC2 PE=1 SV=1//0
Glyma.09G203900	13.1072	4.27293	1.61571	0.000399236	0.0462961	sp|Q93XM7|MCAT_ARATH Mitochondrial carnitine/acylcarnitine carrier-like protein OS=Arabidopsis thaliana GN=BOU PE=2 SV=1//1.29612e-13
Glyma.09G216800	6.38229	22.3795	-1.80907	4.68131e-05	0.0096852	sp|Q6DBP4|PAE8_ARATH Pectin acetylesterase 8 OS=Arabidopsis thaliana GN=PAE8 PE=2 SV=1//0
Glyma.09G231400	14.4779	2.77741	2.37955	5.39015e-07	0.000232328	sp|O64896|TPPA_ARATH Trehalose-phosphate phosphatase A OS=Arabidopsis thaliana GN=TPPA PE=1 SV=1//0
Glyma.09G251600	5.86828	19.335	-1.71919	0.000113499	0.0190006	sp|Q9FFD0|PIN8_ARATH Putative auxin efflux carrier component 8 OS=Arabidopsis thaliana GN=PIN8 PE=3 SV=2//2.47908e-142
Glyma.09G254300	29.9411	9.88116	1.59879	0.000242521	0.0332851	sp|P46519|LEA14_SOYBN Desiccation protectant protein Lea14 homolog OS=Glycine max PE=2 SV=1//6.06356e-35
Glyma.09G255900	2.48438	8.01175	-1.68685	0.000358726	0.0430585	-//-
Glyma.09G260500	1.41353	7.53104	-2.40864	1.76513e-06	0.000665078	sp|P85172|IBB1_LUPAL Bowman-Birk type proteinase inhibitor OS=Lupinus albus PE=1 SV=1//2.02593e-15
Glyma.09G286100	1.45636	0.160235	3.13744	0.000252157	0.0340772	sp|Q9FMA1|PP433_ARATH Pentatricopeptide repeat-containing protein At5g56310 OS=Arabidopsis thaliana GN=PCMP-E13 PE=2 SV=1//1.96959e-162
Glyma.10G005400	0.128502	1.12164	-3.06815	0.000348534	0.0422811	sp|Q9FNL7|PTR3_ARATH Protein NRT1/ PTR FAMILY 5.2 OS=Arabidopsis thaliana GN=NPF5.2 PE=2 SV=1//0
Glyma.10G006600	0.342673	3.25811	-3.22696	7.3456e-07	0.000307985	sp|Q7XBH4|MYB4_ORYSJ Myb-related protein Myb4 OS=Oryza sativa subsp. japonica GN=MYB4 PE=2 SV=2//1.0064e-71
Glyma.10G037700	2.95556	0.160235	4.15553	7.07894e-08	4.07319e-05	sp|Q9S851|NAC31_ARATH Protein CUP-SHAPED COTYLEDON 3 OS=Arabidopsis thaliana GN=NAC031 PE=1 SV=1//1.59584e-57
Glyma.10G040500	1.37069	5.55481	-2.01413	8.06912e-05	0.0148141	sp|Q9M0G7|PXL2_ARATH Leucine-rich repeat receptor-like protein kinase PXL2 OS=Arabidopsis thaliana GN=PXL2 PE=2 SV=1//0
Glyma.10G042000	5.86828	17.5724	-1.58133	0.000368977	0.0441028	sp|Q41228|PSAEA_NICSY Photosystem I reaction center subunit IV A, chloroplastic OS=Nicotiana sylvestris GN=PSAEA PE=1 SV=1//4.17981e-36
Glyma.10G047300	5.69694	1.12164	2.33845	1.01391e-05	0.00274696	-//-
Glyma.10G075500	0.471175	4.00587	-3.07184	2.31996e-07	0.000113788	sp|C6T2E7|CASP1_SOYBN Casparian strip membrane protein 1 OS=Glycine max PE=2 SV=1//6.03344e-63
Glyma.10G075600	0.0856683	1.54894	-4.08514	2.58666e-06	0.000925586	sp|C6T1K6|CASP3_SOYBN Casparian strip membrane protein 3 OS=Glycine max PE=2 SV=1//3.08548e-91
Glyma.10G076300	1.58486	0.160235	3.25896	0.000102431	0.0176601	-//-
Glyma.10G086800	0.771014	3.89905	-2.32941	3.74061e-05	0.00812298	sp|Q93YS4|AB22G_ARATH ABC transporter G family member 22 OS=Arabidopsis thaliana GN=ABCG22 PE=1 SV=1//0
Glyma.10G127500	1.6277	7.15716	-2.1325	1.52708e-05	0.0038961	sp|Q7Y225|DIR16_ARATH Dirigent protein 16 OS=Arabidopsis thaliana GN=DIR16 PE=2 SV=1//3.20075e-85
Glyma.10G137200	4.79742	20.1896	-2.07192	4.80937e-06	0.00148712	sp|Q6NNN0|RADL3_ARATH Protein RADIALIS-like 3 OS=Arabidopsis thaliana GN=RL3 PE=2 SV=1//2.37492e-07
Glyma.10G137300	11.1797	35.038	-1.64752	0.00014328	0.0225191	-//-
Glyma.10G151000	7.0248	22.8602	-1.70146	0.000113546	0.0190006	-//-
Glyma.10G173400	0.599678	3.15129	-2.38217	5.31407e-05	0.0106086	sp|O23086|ALMTA_ARATH Aluminum-activated malate transporter 10 OS=Arabidopsis thaliana GN=ALMT10 PE=3 SV=2//3.46969e-142
Glyma.10G184600	0.128502	1.33529	-3.31847	8.1742e-05	0.0148585	sp|P24076|BGIA_MOMCH Glu S.griseus protease inhibitor OS=Momordica charantia PE=1 SV=1//3.61524e-19
Glyma.10G185500	2.65572	0.213647	3.59945	9.7613e-07	0.000391105	sp|Q9SS87|SEOB_ARATH Protein SIEVE ELEMENT OCCLUSION B OS=Arabidopsis thaliana GN=SEOB PE=1 SV=1//4.51832e-42
Glyma.10G185600	1.15652	0	7.61185	3.60565e-06	0.00119269	sp|Q9SS87|SEOB_ARATH Protein SIEVE ELEMENT OCCLUSION B OS=Arabidopsis thaliana GN=SEOB PE=1 SV=1//2.80214e-36
Glyma.10G197800	5.43993	1.49553	1.85879	0.000319166	0.0397351	sp|Q84P21|4CLL5_ARATH 4-coumarate--CoA ligase-like 5 OS=Arabidopsis thaliana GN=4CLL5 PE=1 SV=2//2.46436e-151
Glyma.10G198700	6.98196	30.3912	-2.12101	1.80315e-06	0.000670523	-//-
Glyma.10G198900	0.257005	3.6854	-3.8113	1.31748e-08	9.03112e-06	sp|P02236|LGB2_SOYBN Leghemoglobin C2 OS=Glycine max PE=1 SV=2//8.62303e-70
Glyma.10G215700	0	0.854586	-7.17796	0.000120499	0.0198048	sp|P93324|CHOMT_MEDSA Isoliquiritigenin 2&apos;-O-methyltransferase OS=Medicago sativa PE=1 SV=1//0
Glyma.10G216000	26.086	100.734	-1.94897	5.79816e-06	0.00174543	sp|P46688|GASA2_ARATH Gibberellin-regulated protein 2 OS=Arabidopsis thaliana GN=GASA2 PE=2 SV=1//1.18299e-15
Glyma.10G222400	0.214171	2.93764	-3.74125	8.9009e-08	4.96487e-05	sp|Q96520|PER12_ARATH Peroxidase 12 OS=Arabidopsis thaliana GN=PER12 PE=1 SV=1//3.59953e-160
Glyma.10G229300	8.26699	32.7413	-1.98491	6.49821e-06	0.00191248	sp|Q9FLV9|SLAH3_ARATH S-type anion channel SLAH3 OS=Arabidopsis thaliana GN=SLAH3 PE=1 SV=1//0
Glyma.10G281400	0.985185	8.86633	-3.16216	1.91196e-09	1.7833e-06	sp|Q9C9W5|HPR1_ARATH Glycerate dehydrogenase HPR, peroxisomal OS=Arabidopsis thaliana GN=HPR PE=1 SV=1//0
Glyma.10G288100	9.12367	2.56376	1.82895	0.000128195	0.020679	sp|Q9LHE3|ASPG2_ARATH Protein ASPARTIC PROTEASE IN GUARD CELL 2 OS=Arabidopsis thaliana GN=ASPG2 PE=2 SV=1//0
Glyma.10G295300	0.599678	9.34704	-3.94894	2.29396e-12	4.07859e-09	sp|B9A1Q4|G4DT_SOYBN Glycinol 4-dimethylallyltransferase OS=Glycine max GN=G4DT PE=1 SV=1//0
Glyma.11G014100	26.6428	112.485	-2.07767	1.4376e-06	0.00056022	sp|Q9T0G2|CYC2_ARATH Cytochrome c-2 OS=Arabidopsis thaliana GN=CYTC-2 PE=1 SV=1//1.43297e-69
Glyma.11G058100	16.9195	84.8177	-2.32527	1.04839e-07	5.57458e-05	sp|Q9FX85|PER10_ARATH Peroxidase 10 OS=Arabidopsis thaliana GN=PER10 PE=1 SV=1//6.08924e-128
Glyma.11G062600	2.18454	9.50727	-2.11868	1.01094e-05	0.00274696	sp|O81974|C71D8_SOYBN Cytochrome P450 71D8 OS=Glycine max GN=CYP71D8 PE=2 SV=1//0
Glyma.11G070500	1.7562	6.99693	-1.99062	5.04043e-05	0.0101693	sp|P52575|IFR_MEDSA Isoflavone reductase OS=Medicago sativa GN=IFR PE=1 SV=1//7.76954e-175
Glyma.11G082300	2.86989	18.2668	-2.66764	1.34144e-08	9.08588e-06	sp|Q38853|STR15_ARATH Rhodanese-like domain-containing protein 15, chloroplastic OS=Arabidopsis thaliana GN=STR15 PE=2 SV=1//7.6801e-52
Glyma.11G108300	2.18454	11.2699	-2.36391	8.2895e-07	0.000337272	sp|Q8VWZ7|C76B6_CATRO Geraniol 8-hydroxylase OS=Catharanthus roseus GN=CYP76B6 PE=1 SV=1//1.93902e-157
Glyma.11G111400	1.7562	6.46281	-1.87616	0.000147206	0.0230724	sp|Q01516|ALFC1_PEA Fructose-bisphosphate aldolase 1, chloroplastic (Fragment) OS=Pisum sativum PE=1 SV=1//0
Glyma.11G112300	7.62448	25.2637	-1.72757	8.84161e-05	0.0158689	sp|P54454|YQEI_BACSU Probable RNA-binding protein YqeI OS=Bacillus subtilis (strain 168) GN=yqeI PE=3 SV=1//2.65498e-07
Glyma.11G144000	2.39871	10.5221	-2.13034	8.57005e-06	0.00240193	sp|Q9SIA8|DIR10_ARATH Dirigent protein 10 OS=Arabidopsis thaliana GN=DIR10 PE=2 SV=1//3.54301e-69
Glyma.11G155000	2.48438	17.9463	-2.84976	2.17273e-09	1.99383e-06	-//-
Glyma.11G157700	6.46795	1.816	1.82916	0.000272794	0.0359274	sp|Q0WVD6|ANM3_ARATH Probable protein arginine N-methyltransferase 3 OS=Arabidopsis thaliana GN=PRMT3 PE=2 SV=1//0
Glyma.11G184800	1.28502	0.106823	3.51705	0.000299755	0.0380682	sp|Q9ZSP5|AIR3_ARATH Subtilisin-like protease SBT5.3 OS=Arabidopsis thaliana GN=AIR3 PE=2 SV=1//8.62787e-178
Glyma.11G184900	1.45636	0.160235	3.13744	0.000252157	0.0340772	sp|Q9LXN4|HIRA_ARATH Protein HIRA OS=Arabidopsis thaliana GN=HIRA PE=1 SV=2//2.09931e-22
Glyma.11G208700	25.5291	89.5713	-1.81065	2.34048e-05	0.00545744	-//-
Glyma.11G212000	1.45636	0.160235	3.13744	0.000252157	0.0340772	sp|Q9ZUX1|C94C1_ARATH Cytochrome P450 94C1 OS=Arabidopsis thaliana GN=CYP94C1 PE=2 SV=1//0
Glyma.11G221000	0.471175	4.1127	-3.10975	1.64271e-07	8.3448e-05	sp|O98997|RCA_VIGRR Ribulose bisphosphate carboxylase/oxygenase activase, chloroplastic OS=Vigna radiata var. radiata GN=RCA PE=2 SV=2//0
Glyma.11G238500	14.5636	81.2925	-2.48027	1.82853e-08	1.19579e-05	sp|Q02920|NO70_SOYBN Early nodulin-70 OS=Glycine max PE=2 SV=1//0
Glyma.11G250400	2.05604	12.712	-2.62476	5.0336e-08	3.0146e-05	sp|Q5M7C8|HORM1_XENLA HORMA domain-containing protein 1 OS=Xenopus laevis GN=hormad1 PE=2 SV=1//2.99178e-10
Glyma.11G252200	15.6773	50.3138	-1.6819	9.22186e-05	0.0162943	-//-
Glyma.12G005200	23.9014	8.01175	1.5762	0.00033861	0.0415786	sp|O64896|TPPA_ARATH Trehalose-phosphate phosphatase A OS=Arabidopsis thaliana GN=TPPA PE=1 SV=1//0
Glyma.12G012800	0.171337	2.51035	-3.8272	1.95094e-07	9.65205e-05	sp|Q9STY0|PX11B_ARATH Peroxisomal membrane protein 11B OS=Arabidopsis thaliana GN=PEX11B PE=1 SV=1//1.23182e-106
Glyma.12G015100	13.8354	1.01482	3.76127	1.56456e-12	2.87147e-09	sp|Q9SK87|ADHL2_ARATH Alcohol dehydrogenase-like 2 OS=Arabidopsis thaliana GN=At1g22440 PE=2 SV=1//5.51307e-98
Glyma.12G015300	0.128502	1.92282	-3.84259	1.16337e-06	0.000462865	sp|Q9SK87|ADHL2_ARATH Alcohol dehydrogenase-like 2 OS=Arabidopsis thaliana GN=At1g22440 PE=2 SV=1//8.39194e-75
Glyma.12G029100	74.2744	8.22539	3.17378	4.20521e-12	7.25017e-09	-//-
Glyma.12G030300	0.171337	1.49553	-3.08228	8.09767e-05	0.0148141	sp|Q84TH6|DIR23_ARATH Dirigent protein 23 OS=Arabidopsis thaliana GN=DIR23 PE=2 SV=1//1.28581e-80
Glyma.12G030700	0.942351	4.43317	-2.22686	3.44966e-05	0.0075488	sp|Q9FYB5|DNJ11_ARATH Chaperone protein dnaJ 11, chloroplastic OS=Arabidopsis thaliana GN=ATJ11 PE=1 SV=2//4.59237e-27
Glyma.12G037400	5.78261	26.1717	-2.17706	1.1909e-06	0.00047053	sp|Q01516|ALFC1_PEA Fructose-bisphosphate aldolase 1, chloroplastic (Fragment) OS=Pisum sativum PE=1 SV=1//0
Glyma.12G048000	8.00998	45.5601	-2.50702	2.0885e-08	1.32493e-05	-//-
Glyma.12G048100	1.79903	11.0562	-2.61558	9.53238e-08	5.21485e-05	-//-
Glyma.12G048500	3.08406	0.106823	4.7762	8.37742e-09	6.27149e-06	sp|Q9FGD2|Y5698_ARATH Putative B3 domain-containing protein At5g66980 OS=Arabidopsis thaliana GN=At5g66980 PE=3 SV=1//2.47957e-09
Glyma.12G056000	4.02641	12.8188	-1.66924	0.000265622	0.0352274	sp|Q9SYB9|UNC_ARATH Serine/threonine-protein kinase UCN OS=Arabidopsis thaliana GN=UNC PE=1 SV=1//1.215e-149
Glyma.12G089100	6.29662	1.816	1.79046	0.000386357	0.0454169	sp|Q9SAK5|APL_ARATH Myb family transcription factor APL OS=Arabidopsis thaliana GN=APL PE=2 SV=2//3.3255e-31
Glyma.12G099000	8.65249	25.5308	-1.56039	0.000346611	0.0422279	sp|P0DKI1|SDH32_ARATH Succinate dehydrogenase subunit 3-2, mitochondrial OS=Arabidopsis thaliana GN=SDH3-2 PE=1 SV=1//4.00747e-25
Glyma.12G112000	16.6625	62.9189	-1.91651	9.28256e-06	0.00257625	sp|Q6R567|RMA1_CAPAN E3 ubiquitin-protein ligase RMA1H1 OS=Capsicum annuum GN=RMA1H1 PE=1 SV=1//4.04503e-62
Glyma.12G130000	36.923	0.160235	7.79588	7.11302e-30	8.0939e-26	sp|P39101|CAJ1_YEAST Protein CAJ1 OS=Saccharomyces cerevisiae (strain ATCC 204508 / S288c) GN=CAJ1 PE=1 SV=1//2.78341e-12
Glyma.12G150500	49.6876	250.34	-2.3328	6.78059e-08	3.97713e-05	sp|P24805|TSJT1_TOBAC Stem-specific protein TSJT1 OS=Nicotiana tabacum GN=TSJT1 PE=2 SV=1//2.55951e-30
Glyma.12G178500	4.24058	0.587528	2.83903	1.8389e-06	0.000674994	sp|Q0V7X4|FIT_ARATH Transcription factor FER-LIKE IRON DEFICIENCY-INDUCED TRANSCRIPTION FACTOR OS=Arabidopsis thaliana GN=FIT PE=1 SV=1//1.7592e-88
Glyma.12G196600	0.51401	3.36493	-2.69667	5.38341e-06	0.0016292	sp|Q9SK27|ENL1_ARATH Early nodulin-like protein 1 OS=Arabidopsis thaliana GN=At2g25060 PE=1 SV=2//3.43285e-22
Glyma.12G200300	0.128502	1.17506	-3.13492	0.000240916	0.0331887	-//-
Glyma.12G222400	168.981	489.571	-1.53463	0.000259664	0.0346736	sp|P24805|TSJT1_TOBAC Stem-specific protein TSJT1 OS=Nicotiana tabacum GN=TSJT1 PE=2 SV=1//1.10779e-18
Glyma.12G234800	1.49919	5.92869	-1.97926	9.51636e-05	0.0167109	sp|P29421|IAAS_ORYSJ Alpha-amylase/subtilisin inhibitor OS=Oryza sativa subsp. japonica GN=RASI PE=1 SV=2//1.05971e-23
Glyma.13G024100	159.643	475.203	-1.57366	0.000183213	0.0271455	sp|Q8TGM7|ART2_YEAST Putative uncharacterized protein ART2 OS=Saccharomyces cerevisiae (strain ATCC 204508 / S288c) GN=ART2 PE=5 SV=1//2.62326e-17
Glyma.13G024200	30.0696	91.4942	-1.60518	0.00015928	0.0244925	sp|Q8TGM7|ART2_YEAST Putative uncharacterized protein ART2 OS=Saccharomyces cerevisiae (strain ATCC 204508 / S288c) GN=ART2 PE=5 SV=1//1.45372e-19
Glyma.13G046200	2.22737	12.979	-2.53958	1.25355e-07	6.48369e-05	sp|P00865|RBS1_SOYBN Ribulose bisphosphate carboxylase small chain 1, chloroplastic OS=Glycine max GN=RBCS-1 PE=3 SV=1//4.43628e-129
Glyma.13G068200	67.5066	23.1807	1.54186	0.000298354	0.0380682	sp|Q9LFR1|PTR50_ARATH Protein NRT1/ PTR FAMILY 5.8 OS=Arabidopsis thaliana GN=NPF5.8 PE=2 SV=1//0
Glyma.13G081100	3.12689	10.1482	-1.69653	0.000280285	0.0364916	sp|Q9SUF1|WTR31_ARATH WAT1-related protein At4g08290 OS=Arabidopsis thaliana GN=At4g08290 PE=2 SV=1//2.65141e-58
Glyma.13G085800	1.41353	0.160235	3.09455	0.000342416	0.0418064	-//-
Glyma.13G090600	0.471175	4.16611	-3.12834	1.38454e-07	7.09668e-05	-//-
Glyma.13G128300	3.29823	11.9642	-1.85708	5.73574e-05	0.0114103	sp|Q8R1Q9|RBSK_MOUSE Ribokinase OS=Mus musculus GN=Rbks PE=2 SV=1//2.43326e-18
Glyma.13G162600	6.93913	0.747763	3.20392	7.63002e-09	6.01985e-06	sp|O82730|MGDG2_ARATH Monogalactosyldiacylglycerol synthase 2, chloroplastic OS=Arabidopsis thaliana GN=MGD2 PE=1 SV=1//0
Glyma.13G162800	102.117	296.488	-1.5377	0.000257161	0.0345891	sp|P21616|AVP_VIGRR Pyrophosphate-energized vacuolar membrane proton pump OS=Vigna radiata var. radiata PE=1 SV=4//2.21197e-32
Glyma.13G174000	78.8576	25.7444	1.61477	0.000154076	0.0238859	sp|O23661|ARFC_ARATH Auxin response factor 3 OS=Arabidopsis thaliana GN=ARF3 PE=1 SV=2//6.75238e-179
Glyma.13G181000	0.471175	6.8901	-3.85335	3.51975e-11	4.45014e-08	sp|P24805|TSJT1_TOBAC Stem-specific protein TSJT1 OS=Nicotiana tabacum GN=TSJT1 PE=2 SV=1//1.94314e-31
Glyma.13G193600	30.5836	86.6871	-1.50288	0.0003937	0.0459007	sp|Q9LHI0|NDUA6_ARATH NADH dehydrogenase [ubiquinone] 1 alpha subcomplex subunit 6 OS=Arabidopsis thaliana GN=At3g12260 PE=2 SV=1//7.48784e-58
Glyma.13G205200	1.11369	5.76846	-2.36665	6.59745e-06	0.00192493	-//-
Glyma.13G208000	4.02641	12.7654	-1.66322	0.000278124	0.036299	sp|Q8RVH5|7SBG2_SOYBN Basic 7S globulin 2 OS=Glycine max PE=1 SV=1//9.46468e-47
Glyma.13G211000	13.1072	41.0736	-1.6474	0.000132928	0.0210667	sp|Q9LIR8|FBK67_ARATH F-box/kelch-repeat protein At3g23880 OS=Arabidopsis thaliana GN=At3g23880 PE=2 SV=1//1.53845e-52
Glyma.13G229100	0.0856683	1.28188	-3.81327	2.29623e-05	0.00539975	sp|O65493|XCP1_ARATH Xylem cysteine proteinase 1 OS=Arabidopsis thaliana GN=XCP1 PE=1 SV=1//2.95012e-90
Glyma.13G232300	1.8847	0.32047	2.53411	0.000315485	0.0394787	-//-
Glyma.13G240500	28.8274	9.02657	1.67454	0.000130755	0.0208384	sp|Q94AP0|ALN_ARATH Allantoinase OS=Arabidopsis thaliana GN=ALN PE=1 SV=1//0
Glyma.13G242100	5.31143	37.2813	-2.8099	7.57295e-10	7.42867e-07	sp|P24805|TSJT1_TOBAC Stem-specific protein TSJT1 OS=Nicotiana tabacum GN=TSJT1 PE=2 SV=1//6.28224e-30
Glyma.13G252200	1.49919	0	7.98456	2.40483e-07	0.000116943	sp|Q9ASS4|Y5838_ARATH Probably inactive leucine-rich repeat receptor-like protein kinase At5g48380 OS=Arabidopsis thaliana GN=At5g48380 PE=1 SV=1//2.49219e-15
Glyma.13G263900	1.28502	7.26398	-2.49349	9.22546e-07	0.000372257	sp|Q39224|SRG1_ARATH Protein SRG1 OS=Arabidopsis thaliana GN=SRG1 PE=2 SV=1//7.64952e-61
Glyma.13G270100	16.02	55.2811	-1.78653	3.36459e-05	0.00745009	sp|Q39688|EP1G_DAUCA Epidermis-specific secreted glycoprotein EP1 OS=Daucus carota GN=EP1 PE=1 SV=1//2.02899e-130
Glyma.13G279200	40.0071	134.971	-1.75417	3.76896e-05	0.00815342	sp|P24805|TSJT1_TOBAC Stem-specific protein TSJT1 OS=Nicotiana tabacum GN=TSJT1 PE=2 SV=1//6.05952e-24
Glyma.13G284000	0.0428341	0.907998	-4.22783	0.000376589	0.0443603	sp|Q9SMP0|NFYC1_ARATH Nuclear transcription factor Y subunit C-1 OS=Arabidopsis thaliana GN=NFYC1 PE=1 SV=1//1.59856e-30
Glyma.13G285300	1.32786	6.4094	-2.26598	8.44e-06	0.0023772	sp|O81972|C82A2_SOYBN Cytochrome P450 82A2 OS=Glycine max GN=CYP82A2 PE=2 SV=1//0
Glyma.13G309800	1.92754	0.213647	3.13832	4.10672e-05	0.00868594	-//-
Glyma.13G315000	0.0428341	1.44211	-4.89178	5.24925e-06	0.00160568	sp|C6T4E0|CASP5_SOYBN Casparian strip membrane protein 5 OS=Glycine max PE=2 SV=1//4.21056e-97
Glyma.13G319600	19.9179	5.87528	1.76031	8.01579e-05	0.0148071	sp|Q9FNI7|CSLA2_ARATH Glucomannan 4-beta-mannosyltransferase 2 OS=Arabidopsis thaliana GN=CSLA2 PE=2 SV=1//0
Glyma.13G319800	0.428341	2.45694	-2.50363	0.000112106	0.0188707	sp|F4HW02|GAT1_ARATH GABA transporter 1 OS=Arabidopsis thaliana GN=GAT1 PE=1 SV=1//1.11679e-150
Glyma.13G322600	5.2686	16.6644	-1.66017	0.000215687	0.0303	sp|Q56WF8|SCP48_ARATH Serine carboxypeptidase-like 48 OS=Arabidopsis thaliana GN=SCPL48 PE=2 SV=2//0
Glyma.13G327700	0.128502	1.49553	-3.48129	2.05601e-05	0.00502045	sp|Q9SF29|SYP71_ARATH Syntaxin-71 OS=Arabidopsis thaliana GN=SYP71 PE=1 SV=1//5.62771e-112
Glyma.13G327900	2.78422	13.1393	-2.23612	2.10089e-06	0.000761339	-//-
Glyma.13G338300	0.299839	5.5014	-4.17078	6.46009e-11	7.50096e-08	sp|Q94DG6|ZIP1_ORYSJ Zinc transporter 1 OS=Oryza sativa subsp. japonica GN=ZIP1 PE=1 SV=1//1.93709e-131
Glyma.13G348700	0.72818	0	6.94876	0.000193974	0.0279458	sp|Q8H1F4|COPZ3_ARATH Coatomer subunit zeta-3 OS=Arabidopsis thaliana GN=At4g08520 PE=2 SV=1//1.10317e-66
Glyma.13G357000	1.19936	0.0534117	4.34389	3.36527e-05	0.00745009	sp|Q9SN39|PP320_ARATH Pentatricopeptide repeat-containing protein DOT4, chloroplastic OS=Arabidopsis thaliana GN=DOT4 PE=2 SV=1//6.76442e-15
Glyma.13G360600	10.2802	34.9312	-1.76406	5.08288e-05	0.0102187	sp|Q9M8L2|FBK30_ARATH F-box/kelch-repeat protein At1g80440 OS=Arabidopsis thaliana GN=At1g80440 PE=2 SV=1//2.27708e-119
Glyma.14G007400	8.35266	39.3644	-2.23578	4.52568e-07	0.000199603	sp|F4K460|MED17_ARATH Mediator of RNA polymerase II transcription subunit 17 OS=Arabidopsis thaliana GN=MED17 PE=1 SV=1//1.26488e-07
Glyma.14G029100	4.19774	23.7148	-2.49642	5.1025e-08	3.02403e-05	sp|Q8RY24|SPSA3_ARATH Probable sucrose-phosphate synthase 3 OS=Arabidopsis thaliana GN=SPS3 PE=2 SV=1//0
Glyma.14G032000	859.553	84.0165	3.35475	8.88083e-14	1.94337e-10	-//-
Glyma.14G034600	0.299839	2.24329	-2.87886	3.03616e-05	0.00685485	sp|O64527|Y1926_ARATH UPF0678 fatty acid-binding protein-like protein At1g79260 OS=Arabidopsis thaliana GN=At1g79260 PE=1 SV=1//1.62146e-11
Glyma.14G039200	0.171337	2.40352	-3.76462	3.28061e-07	0.000152992	sp|A2WW87|GAM1_ORYSI Transcription factor GAMYB OS=Oryza sativa subsp. indica GN=GAM1 PE=2 SV=1//2.63361e-54
Glyma.14G049000	0.0428341	1.06823	-4.46089	0.000109596	0.018669	sp|Q9MB94|ACCO_PRUMU 1-aminocyclopropane-1-carboxylate oxidase OS=Prunus mume GN=ACO1 PE=2 SV=1//1.47896e-40
Glyma.14G067000	12.5504	51.115	-2.0255	3.41091e-06	0.00114831	sp|Q7X9A0|RCA1_LARTR Ribulose bisphosphate carboxylase/oxygenase activase 1, chloroplastic OS=Larrea tridentata GN=RCA1 PE=1 SV=1//0
Glyma.14G073300	4.92593	20.0294	-2.02234	6.96826e-06	0.00200232	sp|Q9ZVQ6|P2B10_ARATH F-box protein PP2-B10 OS=Arabidopsis thaliana GN=PP2B10 PE=1 SV=1//4.93805e-69
Glyma.14G089800	1.15652	4.96728	-2.097	7.23337e-05	0.0138806	-//-
Glyma.14G115700	5.22576	1.44211	1.85316	0.000357944	0.0430555	sp|Q9LFP0|APT5_ARATH Adenine phosphoribosyltransferase 5 OS=Arabidopsis thaliana GN=APT5 PE=1 SV=1//2.58741e-84
Glyma.14G165300	3.5124	0.907998	1.94472	0.000436041	0.0493212	sp|Q42434|BIP_SPIOL Luminal-binding protein OS=Spinacia oleracea GN=HSC70 PE=2 SV=1//1.02688e-13
Glyma.14G171100	1.45636	24.6762	-4.07715	1.27861e-15	3.30665e-12	sp|P54797|TNG2_MOUSE Transport and Golgi organization 2 homolog OS=Mus musculus GN=Tango2 PE=2 SV=1//1.55947e-29
Glyma.14G192500	1.67053	8.01175	-2.25776	4.37937e-06	0.00136903	sp|P48422|C86A1_ARATH Cytochrome P450 86A1 OS=Arabidopsis thaliana GN=CYP86A1 PE=1 SV=2//0
Glyma.14G195300	2.31304	9.82774	-2.08424	1.32893e-05	0.00350045	sp|Q40541|NPK1_TOBAC Mitogen-activated protein kinase kinase kinase NPK1 OS=Nicotiana tabacum GN=NPK1 PE=1 SV=1//1.84202e-39
Glyma.14G196900	3.12689	0.587528	2.40022	8.13336e-05	0.0148316	sp|Q9FLE8|Y5986_ARATH Uncharacterized protein At5g39865 OS=Arabidopsis thaliana GN=At5g39865 PE=2 SV=1//7.15303e-34
Glyma.14G200900	2.99839	0.427293	2.79382	9.46782e-06	0.00260228	sp|B6VJS4|ROMT_VITVI Trans-resveratrol di-O-methyltransferase OS=Vitis vinifera GN=ROMT PE=1 SV=2//1.95073e-155
Glyma.14G209000	10.066	43.2634	-2.103	1.69352e-06	0.000642353	-//-
Glyma.15G010800	2.69855	0.587528	2.18811	0.000407477	0.0468351	sp|O95372|LYPA2_HUMAN Acyl-protein thioesterase 2 OS=Homo sapiens GN=LYPLA2 PE=1 SV=1//6.28276e-26
Glyma.15G016600	2.39871	0.427293	2.4726	0.000112106	0.0188707	sp|Q9LW63|PP251_ARATH Putative pentatricopeptide repeat-containing protein At3g23330 OS=Arabidopsis thaliana GN=PCMP-H32 PE=3 SV=1//2.66464e-38
Glyma.15G031400	19.4039	130.859	-2.75322	5.11588e-10	5.19764e-07	sp|Q7XKV5|BGL11_ORYSJ Beta-glucosidase 11 OS=Oryza sativa subsp. japonica GN=BGLU11 PE=3 SV=2//0
Glyma.15G031500	2.09887	21.4715	-3.35106	5.74629e-12	9.61575e-09	-//-
Glyma.15G055400	1.8847	6.72987	-1.83297	0.000193187	0.0279458	-//-
Glyma.15G062400	8.82383	28.3616	-1.68379	0.000119023	0.0198007	sp|P11670|PRB1_TOBAC Basic form of pathogenesis-related protein 1 OS=Nicotiana tabacum PE=3 SV=1//1.15946e-62
Glyma.15G062800	0.0428341	1.28188	-4.72259	2.29623e-05	0.00539975	sp|P11670|PRB1_TOBAC Basic form of pathogenesis-related protein 1 OS=Nicotiana tabacum PE=3 SV=1//3.87391e-60
Glyma.15G070200	2.05604	9.02657	-2.1311	9.32975e-06	0.00257678	sp|O04084|SCP31_ARATH Serine carboxypeptidase-like 31 OS=Arabidopsis thaliana GN=SCPL31 PE=2 SV=2//0
Glyma.15G071300	5.3971	32.4743	-2.58772	1.18271e-08	8.20614e-06	sp|P24805|TSJT1_TOBAC Stem-specific protein TSJT1 OS=Nicotiana tabacum GN=TSJT1 PE=2 SV=1//2.19619e-30
Glyma.15G072400	13.2786	77.8208	-2.55052	8.0986e-09	6.18728e-06	sp|P24805|TSJT1_TOBAC Stem-specific protein TSJT1 OS=Nicotiana tabacum GN=TSJT1 PE=2 SV=1//1.49508e-22
Glyma.15G088000	27.114	7.85151	1.78722	5.184e-05	0.0103853	sp|P26413|HSP70_SOYBN Heat shock 70 kDa protein OS=Glycine max GN=HSP70 PE=3 SV=1//0
Glyma.15G101600	23.1304	69.4352	-1.58563	0.000200047	0.0286692	sp|Q9LIR8|FBK67_ARATH F-box/kelch-repeat protein At3g23880 OS=Arabidopsis thaliana GN=At3g23880 PE=2 SV=1//2.3526e-46
Glyma.15G105900	22.6593	3.47176	2.70427	7.21672e-09	5.78303e-06	sp|Q94B38|GPT2_ARATH Glucose-6-phosphate/phosphate translocator 2, chloroplastic OS=Arabidopsis thaliana GN=GPT2 PE=2 SV=2//2.89683e-21
Glyma.15G107300	0.771014	5.66164	-2.86683	2.47564e-07	0.000118363	-//-
Glyma.15G111200	1.24219	0.106823	3.46837	0.000419448	0.0476512	sp|Q9SSE9|JMJ25_ARATH Lysine-specific demethylase JMJ25 OS=Arabidopsis thaliana GN=JMJ25 PE=1 SV=1//3.62772e-34
Glyma.15G141600	1.92754	0.160235	3.5404	1.38101e-05	0.00359365	-//-
Glyma.15G142400	0.342673	2.72399	-2.96916	7.49803e-06	0.002133	sp|P23535|E13B_PHAVU Glucan endo-1,3-beta-glucosidase, basic isoform OS=Phaseolus vulgaris PE=2 SV=1//0
Glyma.15G156100	0.128502	1.3887	-3.37481	4.06483e-05	0.00862943	sp|P93147|C81E1_GLYEC Isoflavone 2&apos;-hydroxylase OS=Glycyrrhiza echinata GN=CYP81E1 PE=1 SV=2//0
Glyma.15G169500	0.299839	1.86941	-2.61659	0.000178139	0.0266716	sp|P48981|BGAL_MALDO Beta-galactosidase OS=Malus domestica PE=1 SV=1//0
Glyma.15G182000	2.05604	8.38563	-2.02491	2.4845e-05	0.00574615	sp|O81211|RBOHE_ARATH Respiratory burst oxidase homolog protein E OS=Arabidopsis thaliana GN=RBOHE PE=2 SV=2//0
Glyma.15G182700	0.171337	1.816	-3.36138	1.25995e-05	0.00334976	-//-
Glyma.15G186100	136.855	525.677	-1.94148	5.01626e-06	0.0015427	sp|O34598|GUAD_BACSU Guanine deaminase OS=Bacillus subtilis (strain 168) GN=guaD PE=1 SV=1//7.81555e-30
Glyma.15G217300	0	0.747763	-6.98674	0.000315208	0.0394787	sp|P05100|3MG1_ECOLI DNA-3-methyladenine glycosylase 1 OS=Escherichia coli (strain K12) GN=tag PE=1 SV=1//8.57858e-43
Glyma.15G250800	0.128502	1.3887	-3.37481	4.06483e-05	0.00862943	sp|Q9LRR9|GLO1_ARATH Peroxisomal (S)-2-hydroxy-acid oxidase GLO1 OS=Arabidopsis thaliana GN=GLO1 PE=1 SV=1//0
Glyma.15G251300	82.627	3.2047	4.68578	6.34483e-21	3.60989e-17	sp|Q9XGI7|NAS_SOLLC Nicotianamine synthase OS=Solanum lycopersicum GN=CHLN PE=2 SV=1//9.29976e-93
Glyma.15G258100	10.4087	1.22847	3.07672	2.36182e-09	2.09962e-06	sp|Q9SHE9|LBD4_ARATH LOB domain-containing protein 4 OS=Arabidopsis thaliana GN=LBD4 PE=2 SV=1//2.16065e-55
Glyma.15G270000	2.78422	0.427293	2.68712	2.1119e-05	0.0051349	-//-
Glyma.15G274200	6.93913	1.86941	1.88883	0.00015009	0.0234598	sp|Q9SSK5|MLP43_ARATH MLP-like protein 43 OS=Arabidopsis thaliana GN=MLP43 PE=1 SV=1//9.5843e-35
Glyma.15G274600	9.98035	35.946	-1.84805	2.30363e-05	0.00539975	sp|Q9SFB0|FRD3_ARATH MATE efflux family protein FRD3 OS=Arabidopsis thaliana GN=FRD3 PE=1 SV=1//0
Glyma.16G008500	1.49919	5.39458	-1.8432	0.000291081	0.0373838	sp|Q9CAH1|Y1725_ARATH Putative receptor-like protein kinase At1g72540 OS=Arabidopsis thaliana GN=At1g72540 PE=2 SV=1//1.69218e-163
Glyma.16G017500	24.6296	6.56963	1.90555	1.89764e-05	0.00471099	sp|Q7XZQ6|FLS_PETCR Flavonol synthase/flavanone 3-hydroxylase OS=Petroselinum crispum GN=FLS PE=1 SV=1//1.06906e-70
Glyma.16G019900	0.685346	3.09788	-2.16668	0.000201115	0.0287498	sp|O81032|GGLO6_ARATH Probable L-gulonolactone oxidase 6 OS=Arabidopsis thaliana GN=GULLO6 PE=3 SV=1//0
Glyma.16G033900	13.4499	4.32634	1.63503	0.000333057	0.0411047	sp|Q40392|TMVRN_NICGU TMV resistance protein N OS=Nicotiana glutinosa GN=N PE=1 SV=1//0
Glyma.16G040400	27.9279	9.07998	1.62031	0.00020618	0.0292534	-//-
Glyma.16G042100	0.899517	0	7.25139	4.77659e-05	0.00981098	-//-
Glyma.16G044900	1.37069	5.82187	-2.08181	4.26501e-05	0.00896112	sp|P12858|G3PA_PEA Glyceraldehyde-3-phosphate dehydrogenase A, chloroplastic OS=Pisum sativum GN=GAPA PE=2 SV=2//0
Glyma.16G048600	4.41192	15.2757	-1.79038	7.95895e-05	0.01475	-//-
Glyma.16G049000	31.5259	95.4466	-1.59797	0.0001701	0.0258075	sp|Q03200|LIRP1_ORYSJ Light-regulated protein OS=Oryza sativa subsp. japonica GN=LIR1 PE=2 SV=1//2.45329e-10
Glyma.16G053300	0.471175	2.18988	-2.20234	0.000415	0.0474125	sp|Q94CD1|HHT1_ARATH Omega-hydroxypalmitate O-feruloyl transferase OS=Arabidopsis thaliana GN=HHT1 PE=1 SV=1//0
Glyma.16G059800	0.685346	3.6854	-2.41679	2.70266e-05	0.00615072	sp|Q949R9|MPC1_ARATH Mitochondrial pyruvate carrier 1 OS=Arabidopsis thaliana GN=MPC1 PE=3 SV=1//1.97393e-10
Glyma.16G071300	0.899517	3.52517	-1.9634	0.000329003	0.0408557	sp|Q2V9B0|MY1R1_SOLTU Transcription factor MYB1R1 OS=Solanum tuberosum PE=2 SV=1//1.80272e-06
Glyma.16G085600	79.029	11.6972	2.7556	7.13847e-10	7.12532e-07	-//-
Glyma.16G142300	13.7926	40.486	-1.55312	0.00030962	0.0391462	sp|Q12010|YPQ1_YEAST Probable vacuolar amino acid transporter YPQ1 OS=Saccharomyces cerevisiae (strain ATCC 204508 / S288c) GN=YPQ1 PE=1 SV=1//5.84995e-14
Glyma.16G144900	0.342673	2.35011	-2.75666	4.60098e-05	0.00958875	sp|O80470|GDL38_ARATH GDSL esterase/lipase At2g23540 OS=Arabidopsis thaliana GN=At2g23540 PE=2 SV=1//0
Glyma.16G164800	3.08406	11.6437	-1.91461	3.88827e-05	0.00837966	sp|Q70II3|EF110_ARATH Ethylene-responsive transcription factor ERF110 OS=Arabidopsis thaliana GN=ERF110 PE=2 SV=2//6.10619e-25
Glyma.16G168200	0.642512	6.35599	-3.29439	4.71413e-09	3.88711e-06	sp|Q9M2C0|VITH4_ARATH Vacuolar iron transporter homolog 4 OS=Arabidopsis thaliana GN=At3g43660 PE=2 SV=1//5.1843e-86
Glyma.16G170000	0.0428341	1.60235	-5.04319	1.82875e-06	0.000674994	-//-
Glyma.16G180400	152.361	45.3999	1.7466	3.94411e-05	0.00846792	-//-
Glyma.16G201000	0.0428341	0.907998	-4.22783	0.000376589	0.0443603	sp|Q0ZPV7|CXE1_ACTER Carboxylesterase 1 OS=Actinidia eriantha GN=CXE1 PE=1 SV=1//1.40621e-88
Glyma.16G210300	1.97037	0.267058	2.85583	8.24462e-05	0.0149388	sp|Q50EK6|C72B1_PINTA Abietadienol/abietadienal oxidase OS=Pinus taeda GN=CYP720B1 PE=1 SV=1//2.22003e-144
Glyma.16G214200	0	0.801175	-7.08551	0.000193974	0.0279458	sp|Q40392|TMVRN_NICGU TMV resistance protein N OS=Nicotiana glutinosa GN=N PE=1 SV=1//1.51246e-80
Glyma.17G006100	49.0022	8.17198	2.58322	9.18525e-09	6.78695e-06	sp|O23482|OPT3_ARATH Oligopeptide transporter 3 OS=Arabidopsis thaliana GN=OPT3 PE=2 SV=3//0
Glyma.17G013300	0.342673	2.24329	-2.68972	7.36758e-05	0.0139262	-//-
Glyma.17G025700	2.74138	0.587528	2.21078	0.000339487	0.0415786	sp|Q0E1D7|FLP3_ORYSJ Flowering-promoting factor 1-like protein 3 OS=Oryza sativa subsp. japonica GN=Os02g0460200 PE=2 SV=1//1.23616e-44
Glyma.17G036300	0	0.801175	-7.08551	0.000193974	0.0279458	sp|F4HWQ8|CVIF1_ARATH Cell wall / vacuolar inhibitor of fructosidase 1 OS=Arabidopsis thaliana GN=C/VIF1 PE=1 SV=1//4.30493e-36
Glyma.17G068100	5.73977	18.16	-1.66067	0.000185194	0.0273678	-//-
Glyma.17G086400	0.342673	4.70023	-3.75484	3.04876e-09	2.62035e-06	sp|Q9SS98|OLEO5_ARATH Oleosin 5 OS=Arabidopsis thaliana GN=At3g01570 PE=2 SV=1//2.21232e-25
Glyma.17G092800	108.328	375.484	-1.7933	2.30625e-05	0.00539975	sp|Q93X17|SNAK2_SOLTU Snakin-2 OS=Solanum tuberosum GN=SN2 PE=1 SV=1//1.10457e-20
Glyma.17G107400	204.961	610.709	-1.57511	0.000179666	0.0268296	sp|Q8BID8|FXL14_MOUSE F-box/LRR-repeat protein 14 OS=Mus musculus GN=Fbxl14 PE=2 SV=1//6.58284e-07
Glyma.17G118100	6.55362	1.86941	1.80644	0.000294844	0.0377819	sp|O48786|C734A_ARATH Cytochrome P450 734A1 OS=Arabidopsis thaliana GN=CYP734A1 PE=2 SV=1//0
Glyma.17G119000	140.924	1.33529	6.71528	2.76927e-33	5.25191e-29	-//-
Glyma.17G121300	0.51401	2.51035	-2.27485	0.000180546	0.0268905	-//-
Glyma.17G128000	17.0052	49.1387	-1.53056	0.000350011	0.0423699	sp|P45458|MASY_SOYBN Malate synthase, glyoxysomal (Fragment) OS=Glycine max PE=2 SV=1//0
Glyma.17G133500	49.0022	16.3974	1.57903	0.000234892	0.0327553	sp|O64495|SBT12_ARATH Subtilisin-like protease SBT1.2 OS=Arabidopsis thaliana GN=SBT1.2 PE=2 SV=1//0
Glyma.17G135100	6.25378	18.5338	-1.56645	0.000399533	0.0462961	-//-
Glyma.17G147500	1.97037	6.72987	-1.76904	0.000317746	0.039645	sp|O23547|EXLB1_ARATH Expansin-like B1 OS=Arabidopsis thaliana GN=EXLB1 PE=2 SV=2//7.67011e-68
Glyma.17G165200	683.033	53.3048	3.67947	7.96289e-16	2.15737e-12	sp|Q9SNV9|NRAM3_ARATH Metal transporter Nramp3 OS=Arabidopsis thaliana GN=NRAMP3 PE=2 SV=2//0
Glyma.17G180400	3.21256	0.747763	2.09432	0.000284633	0.0367215	sp|P29162|ASOL_TOBAC L-ascorbate oxidase homolog OS=Nicotiana tabacum PE=2 SV=1//0
Glyma.17G185300	0.0428341	1.01482	-4.38731	0.000164371	0.0252072	sp|P92567|M1410_ARATH Uncharacterized mitochondrial protein AtMg01410 OS=Arabidopsis thaliana GN=AtMg01410 PE=4 SV=1//3.44147e-09
Glyma.17G202100	59.9678	19.6021	1.61289	0.000165227	0.0252704	sp|O23624|FPF1_ARATH Flowering-promoting factor 1 OS=Arabidopsis thaliana GN=FPF1 PE=2 SV=1//1.29796e-48
Glyma.17G203500	13.5356	1.22847	3.4555	2.19862e-11	2.90908e-08	sp|Q9SL95|MOT1_ARATH Molybdate transporter 1 OS=Arabidopsis thaliana GN=MOT1 PE=1 SV=1//2.1934e-159
Glyma.17G207300	0.899517	0.0534117	3.93122	0.000376589	0.0443603	sp|Q58DC2|DCAF4_BOVIN DDB1- and CUL4-associated factor 4 OS=Bos taurus GN=DCAF4 PE=2 SV=1//8.93851e-07
Glyma.17G222700	5.31143	1.33529	1.98715	0.000111481	0.0188707	sp|Q9S7H4|CM2_ARATH Chorismate mutase 2 OS=Arabidopsis thaliana GN=CM2 PE=1 SV=1//1.74592e-103
Glyma.17G242900	22.1452	7.42422	1.57592	0.000356919	0.0430231	sp|Q9FMN2|PAH2_ARATH Phosphatidate phosphatase PAH2 OS=Arabidopsis thaliana GN=PAH2 PE=1 SV=1//4.06625e-32
Glyma.17G245200	0.299839	1.97623	-2.69651	0.000106371	0.018174	sp|Q9FDW1|MYB44_ARATH Transcription factor MYB44 OS=Arabidopsis thaliana GN=MYB44 PE=2 SV=1//9.57043e-48
Glyma.18G044400	2.18454	0.160235	3.72045	3.57765e-06	0.00119035	sp|Q9LKG7|UGPA_ASTPN UTP--glucose-1-phosphate uridylyltransferase OS=Astragalus penduliflorus GN=UGP PE=2 SV=1//1.54626e-102
Glyma.18G045200	40.1356	118.841	-1.56594	0.000218777	0.0306585	-//-
Glyma.18G054600	12.9787	50.9547	-1.97257	5.89262e-06	0.00176453	sp|O22932|CIPKB_ARATH CBL-interacting serine/threonine-protein kinase 11 OS=Arabidopsis thaliana GN=CIPK11 PE=1 SV=1//1.65448e-169
Glyma.18G056000	1.7562	0.267058	2.69035	0.000300744	0.0381087	sp|A8MQA3|PP330_ARATH Pentatricopeptide repeat-containing protein At4g21065 OS=Arabidopsis thaliana GN=PCMP-H28 PE=2 SV=2//1.85807e-71
Glyma.18G091700	4.62609	1.01482	2.18199	6.75932e-05	0.0131253	-//-
Glyma.18G100300	0.428341	3.63199	-3.06641	3.99333e-07	0.00017931	sp|Q75HP9|AKT2_ORYSJ Potassium channel AKT2 OS=Oryza sativa subsp. japonica GN=Os05g0428700 PE=2 SV=1//4.57348e-07
Glyma.18G120700	3.72657	0.160235	4.48935	1.90552e-09	1.7833e-06	sp|P29060|CHIA_TOBAC Acidic endochitinase OS=Nicotiana tabacum PE=1 SV=1//3.20535e-116
Glyma.18G150000	14.8634	46.5216	-1.64574	0.000130498	0.0208384	sp|P50433|GLYM_SOLTU Serine hydroxymethyltransferase, mitochondrial OS=Solanum tuberosum PE=2 SV=1//0
Glyma.18G177000	1.28502	5.07411	-1.97639	0.000120788	0.0198048	sp|Q9ZRF1|MTDH_FRAAN Probable mannitol dehydrogenase OS=Fragaria ananassa GN=CAD PE=2 SV=1//1.74839e-175
Glyma.18G205800	31.9971	173.588	-2.43943	2.15624e-08	1.34812e-05	sp|P19976|FRI1_SOYBN Ferritin-1, chloroplastic OS=Glycine max PE=1 SV=4//2.24595e-14
Glyma.18G216200	0.171337	1.816	-3.36138	1.25995e-05	0.00334976	sp|Q9LVM0|Y5830_ARATH Probable inactive receptor kinase At5g58300 OS=Arabidopsis thaliana GN=At5g58300 PE=2 SV=1//0
Glyma.18G217800	2.0132	0.32047	2.62898	0.000151266	0.0235145	-//-
Glyma.18G235900	2.18454	0	8.52591	2.27371e-09	2.05338e-06	sp|P92949|FRO2_ARATH Ferric reduction oxidase 2 OS=Arabidopsis thaliana GN=FRO2 PE=1 SV=2//0
Glyma.18G236200	4.45475	0.64094	2.78569	1.65974e-06	0.000633764	sp|Q8R3N1|NOP14_MOUSE Nucleolar protein 14 OS=Mus musculus GN=Nop14 PE=1 SV=2//8.44247e-41
Glyma.18G258000	16.4911	5.12752	1.68421	0.000194142	0.0279458	sp|Q9LRQ8|PMAT2_ARATH Phenolic glucoside malonyltransferase 2 OS=Arabidopsis thaliana GN=PMAT2 PE=1 SV=1//2.22298e-60
Glyma.18G261900	3.34106	0.801175	2.05202	0.000331776	0.0410356	sp|Q9LJW0|PHO19_ARATH Phosphate transporter PHO1 homolog 9 OS=Arabidopsis thaliana GN=PHO1-H9 PE=2 SV=1//0
Glyma.18G266900	2.74138	10.0948	-1.87836	6.97502e-05	0.0134523	sp|Q9UT45|ENG1_SCHPO Endo-1,3(4)-beta-glucanase 1 OS=Schizosaccharomyces pombe (strain 972 / ATCC 24843) GN=eng1 PE=3 SV=1//4.24258e-32
Glyma.18G282600	4.58325	13.9939	-1.60909	0.000352581	0.0425905	sp|O80630|DIR9_ARATH Dirigent protein 9 OS=Arabidopsis thaliana GN=DIR9 PE=2 SV=1//2.0157e-93
Glyma.18G290100	3.21256	0.694352	2.20036	0.000173131	0.0261282	sp|C6T1Z6|CSPLC_SOYBN CASP-like protein 4D1 OS=Glycine max PE=2 SV=1//9.59079e-64
Glyma.18G293500	3.29823	0.0534117	5.79879	4.85068e-10	5.0178e-07	-//-
Glyma.18G294300	0.0856683	1.17506	-3.68834	0.000240916	0.0331887	sp|P49865|NTPR_ENTHA Protein NtpR OS=Enterococcus hirae (strain ATCC 9790 / DSM 20160 / JCM 8729 / LMG 6399 / NBRC 3181 / NCIMB 6459 / NCDO 1258) GN=ntpR PE=3 SV=2//5.78581e-20
Glyma.18G301700	6.59646	0.96141	2.77088	3.07245e-07	0.000144469	sp|Q94AG2|SERK1_ARATH Somatic embryogenesis receptor kinase 1 OS=Arabidopsis thaliana GN=SERK1 PE=1 SV=2//1.62983e-59
Glyma.19G002800	0.685346	0	6.86202	0.000315208	0.0394787	sp|Q2MHE4|HT1_ARATH Serine/threonine-protein kinase HT1 OS=Arabidopsis thaliana GN=HT1 PE=1 SV=1//5.91475e-69
Glyma.19G046600	1.02802	14.5814	-3.81846	3.36375e-13	6.59933e-10	sp|P00865|RBS1_SOYBN Ribulose bisphosphate carboxylase small chain 1, chloroplastic OS=Glycine max GN=RBCS-1 PE=3 SV=1//5.37001e-129
Glyma.19G046800	8.26699	31.0856	-1.91005	1.39615e-05	0.00361065	sp|P00865|RBS1_SOYBN Ribulose bisphosphate carboxylase small chain 1, chloroplastic OS=Glycine max GN=RBCS-1 PE=3 SV=1//1.35952e-129
Glyma.19G064300	3.46956	0.747763	2.20515	0.00012861	0.020679	-//-
Glyma.19G068600	15.4203	46.6818	-1.59766	0.000202605	0.0288902	sp|C8V4D4|GRRA_EMENI SCF E3 ubiquitin ligase complex F-box protein grrA OS=Emericella nidulans (strain FGSC A4 / ATCC 38163 / CBS 112.46 / NRRL 194 / M139) GN=grrA PE=2 SV=1//5.69326e-12
Glyma.19G083200	3.12689	9.77433	-1.64241	0.000419602	0.0476512	sp|C6T4E0|CASP5_SOYBN Casparian strip membrane protein 5 OS=Glycine max PE=2 SV=1//5.40613e-63
Glyma.19G093500	0.813849	0	7.10799	0.000120499	0.0198048	-//-
Glyma.19G106800	3.21256	12.3915	-1.94558	2.99288e-05	0.00678406	sp|P12858|G3PA_PEA Glyceraldehyde-3-phosphate dehydrogenase A, chloroplastic OS=Pisum sativum GN=GAPA PE=2 SV=2//0
Glyma.19G120400	14.2638	57.5244	-2.01137	3.74828e-06	0.00121169	sp|Q39891|LEU1_SOYBN Probable 2-isopropylmalate synthase OS=Glycine max GN=GMN56 PE=2 SV=1//0
Glyma.19G132500	28.9987	0	12.2529	2.72984e-30	3.88286e-26	sp|Q9M1K1|ORG2_ARATH Transcription factor ORG2 OS=Arabidopsis thaliana GN=ORG2 PE=1 SV=1//1.88384e-45
Glyma.19G132600	8.22415	0	10.4356	3.57166e-18	1.35473e-14	sp|Q9M1K1|ORG2_ARATH Transcription factor ORG2 OS=Arabidopsis thaliana GN=ORG2 PE=1 SV=1//2.71628e-18
Glyma.19G136700	5.3971	0.267058	4.30679	6.46009e-11	7.50096e-08	sp|Q9ZSK5|ZOG_PHALU Zeatin O-glucosyltransferase OS=Phaseolus lunatus GN=ZOG1 PE=2 SV=1//2.89167e-172
Glyma.19G140400	3.21256	0.747763	2.09432	0.000284633	0.0367215	sp|Q0D5B9|SAP16_ORYSJ Zinc finger AN1 and C2H2 domain-containing stress-associated protein 16 OS=Oryza sativa subsp. japonica GN=SAP16 PE=2 SV=2//5.87621e-109
Glyma.19G159800	2.09887	0.373882	2.47029	0.000258125	0.0346368	-//-
Glyma.19G169400	0.342673	6.08893	-4.12789	3.76147e-11	4.65237e-08	sp|Q76CU2|PDR1_TOBAC Pleiotropic drug resistance protein 1 OS=Nicotiana tabacum GN=PDR1 PE=2 SV=1//0
Glyma.19G184600	3.85507	0.854586	2.16568	0.00010106	0.0175835	sp|Q7XSQ7|TRL33_ORYSJ Thioredoxin-like 3-3 OS=Oryza sativa subsp. japonica GN=Os04g0560200 PE=2 SV=2//6.9765e-56
Glyma.19G189300	7.58164	2.13647	1.82441	0.000178085	0.0266716	sp|Q9FFN2|GLYT3_ARATH Probable glycosyltransferase At5g03795 OS=Arabidopsis thaliana GN=At5g03795 PE=3 SV=2//0
Glyma.19G198600	0.51401	7.85151	-3.91761	8.98711e-12	1.34558e-08	sp|Q9SJ52|YLS9_ARATH Protein YLS9 OS=Arabidopsis thaliana GN=YLS9 PE=2 SV=1//2.13059e-61
Glyma.19G206200	45.3185	153.505	-1.75998	3.42033e-05	0.00752769	sp|Q9FVQ0|YUC10_ARATH Probable indole-3-pyruvate monooxygenase YUCCA10 OS=Arabidopsis thaliana GN=YUC10 PE=2 SV=1//1.2612e-113
Glyma.19G228400	9.50918	2.72399	1.80135	0.000167285	0.0255165	sp|Q9XGI7|NAS_SOLLC Nicotianamine synthase OS=Solanum lycopersicum GN=CHLN PE=2 SV=1//1.64383e-139
Glyma.19G239000	2.61288	13.887	-2.40736	3.62777e-07	0.000165122	sp|Q3ECP7|ERDL5_ARATH Sugar transporter ERD6-like 5 OS=Arabidopsis thaliana GN=At1g54730 PE=2 SV=2//0
Glyma.19G245500	1.7562	5.98211	-1.76476	0.00036838	0.0441028	sp|P09762|WIN2_SOLTU Wound-induced protein WIN2 OS=Solanum tuberosum GN=WIN2 PE=2 SV=1//9.23333e-91
Glyma.20G008300	1.54203	5.39458	-1.80272	0.000390786	0.0457485	-//-
Glyma.20G022300	0.556844	3.04446	-2.43834	4.03113e-05	0.00862222	sp|P52409|E13B_WHEAT Glucan endo-1,3-beta-glucosidase OS=Triticum aestivum GN=GLC1 PE=2 SV=1//3.80653e-75
Glyma.20G022500	3.46956	0.0534117	5.87173	2.50108e-10	2.68489e-07	sp|Q8W245|ZIP10_ARATH Probable zinc transporter 10 OS=Arabidopsis thaliana GN=ZIP10 PE=1 SV=2//4.23076e-139
Glyma.20G027800	4.32625	0.0534117	6.1896	6.51983e-12	1.0304e-08	sp|P52576|IFR_PEA Isoflavone reductase OS=Pisum sativum GN=IFR PE=2 SV=1//4.34466e-58
Glyma.20G028300	0	1.49553	-7.98104	3.47842e-07	0.000159601	-//-
Glyma.20G030300	11.7366	34.13	-1.53955	0.000370353	0.0441745	-//-
Glyma.20G031800	0.813849	6.14234	-2.90686	7.08754e-08	4.07319e-05	sp|Q7XYY2|MED25_ARATH Mediator of RNA polymerase II transcription subunit 25 OS=Arabidopsis thaliana GN=MED25 PE=1 SV=1//2.85994e-34
Glyma.20G033000	4.75459	14.3143	-1.58886	0.000419302	0.0476512	sp|Q9XHS0|RS12_HORVU 40S ribosomal protein S12 OS=Hordeum vulgare GN=RPS12 PE=2 SV=1//2.62312e-28
Glyma.20G033700	2.22737	0.213647	3.34631	8.67405e-06	0.00241917	sp|C6T4A0|CASP6_SOYBN CASP-like protein 6 OS=Glycine max PE=2 SV=1//2.17421e-101
Glyma.20G066400	1.02802	0	7.44285	1.26863e-05	0.00335715	sp|Q9SRX4|PME7_ARATH Probable pectinesterase/pectinesterase inhibitor 7 OS=Arabidopsis thaliana GN=PME7 PE=2 SV=1//5.51367e-08
Glyma.20G070100	20.3034	57.738	-1.50753	0.00041197	0.0472129	sp|Q9LY05|EF106_ARATH Ethylene-responsive transcription factor ERF106 OS=Arabidopsis thaliana GN=ERF106 PE=2 SV=1//9.70203e-38
Glyma.20G076400	0.171337	10.6823	-5.91386	1.68711e-18	6.8563e-15	sp|Q9C5Z2|EIF3H_ARATH Eukaryotic translation initiation factor 3 subunit H OS=Arabidopsis thaliana GN=TIF3H1 PE=1 SV=2//5.18645e-18
Glyma.20G078700	1.58486	7.42422	-2.22364	9.74205e-06	0.00266478	sp|Q7Y225|DIR16_ARATH Dirigent protein 16 OS=Arabidopsis thaliana GN=DIR16 PE=2 SV=1//1.84563e-86
Glyma.20G098700	1.7562	0.160235	3.40653	4.26833e-05	0.00896112	sp|Q5S4V7|FB129_ARATH F-box protein At2g39490 OS=Arabidopsis thaliana GN=At2g39490 PE=2 SV=1//4.85036e-67
Glyma.20G107800	1.15652	9.34704	-3.00824	6.89285e-09	5.60241e-06	sp|Q9C9W5|HPR1_ARATH Glycerate dehydrogenase HPR, peroxisomal OS=Arabidopsis thaliana GN=HPR PE=1 SV=1//0
Glyma.20G168500	0.299839	3.15129	-3.36809	4.00253e-07	0.00017931	sp|Q7G1L2|RAP26_ARATH Ethylene-responsive transcription factor RAP2-6 OS=Arabidopsis thaliana GN=RAP2-6 PE=2 SV=2//9.39263e-08
Glyma.20G217400	0.72818	3.41835	-2.22171	0.000105987	0.0181631	sp|Q6R3L0|YSL1_ARATH Metal-nicotianamine transporter YSL1 OS=Arabidopsis thaliana GN=YSL1 PE=2 SV=2//0
Glyma.20G237200	3.46956	15.4894	-2.15654	3.03674e-06	0.00104712	-//-
Glyma.U029900	4.41192	16.7178	-1.92048	2.36831e-05	0.0054998	-//-
Glyma.U033700	1.41353	0.106823	3.65395	0.000111734	0.0188707	sp|Q940T9|COL4_ARATH Zinc finger protein CONSTANS-LIKE 4 OS=Arabidopsis thaliana GN=COL4 PE=2 SV=2//1.35249e-08
Glyma.U034800	51.8293	1.3887	5.21596	9.45783e-23	5.97892e-19	-//-
Glyma.U035600	1.8847	0.267058	2.7919	0.000137515	0.0217331	-//-
Glyma.U039400	4.02641	12.8722	-1.67523	0.000253694	0.0342036	-//-
Novel00010	3.08406	0.0534117	5.70211	1.52259e-09	1.46826e-06	PREDICTED: uncharacterized protein LOC102664740 [Glycine max]
Novel00045	0.342673	1.86941	-2.42745	0.000404469	0.0467177	PREDICTED: serine/threonine-protein phosphatase 7 long form homolog [Glycine max]
Novel00061	0.257005	3.57858	-3.76893	1.96633e-08	1.2713e-05	PREDICTED: uncharacterized protein LOC102659554 [Glycine max]
Novel00091	0.471175	6.94352	-3.86448	3.109e-11	4.02014e-08	Quinone oxidoreductase-like protein, chloroplastic [Glycine soja]
Novel00110	0	1.65576	-8.12733	1.16814e-07	6.09739e-05	PREDICTED: chromosome-associated kinesin KIF4-like isoform X1 [Glycine max]
Novel00137	0.556844	2.67058	-2.2497	0.000187233	0.0275975	hypothetical protein PHAVU_001G267000g [Phaseolus vulgaris]>gi|561037282|gb|ESW35812.1| hypothetical protein PHAVU_001G267000g [Phaseolus vulgaris]
Novel00178	6.16812	19.3884	-1.65135	0.000189607	0.0278751	PREDICTED: serine protease SPPA, chloroplastic-like [Glycine max]
Novel00196	4.02641	0	9.40629	1.42056e-13	2.99343e-10	--
Novel00208	0.0428341	4.75364	-6.60849	1.12102e-14	2.65752e-11	--
Novel00214	4.71175	14.3143	-1.6019	0.000374469	0.0443603	--
Novel00215	3.98357	0.373882	3.39281	7.79499e-08	4.43496e-05	PREDICTED: phosphatidylinositol 4-kinase alpha 1-like isoform 1 [Glycine max]
Novel00222	3.46956	11.8574	-1.77121	0.000123247	0.020092	PREDICTED: putative nuclease HARBI1-like [Glycine max]
Novel00257	0	0.854586	-7.17796	0.000120499	0.0198048	PREDICTED: shikimate kinase 1, chloroplastic-like [Glycine max]
Novel00284	9.89468	29.1628	-1.55883	0.000329603	0.0408557	PREDICTED: probable inactive purple acid phosphatase 1-like isoform X1 [Glycine max]>gi|571473616|ref|XP_006585972.1| PREDICTED: probable inactive purple acid phosphatase 1-like isoform X2 [Glycine max]
Novel00316	3.46956	0.480705	2.83627	6.52114e-06	0.00191248	PREDICTED: uncharacterized protein LOC102661296 [Glycine max]
Novel00330	1.28502	0.106823	3.51705	0.000299755	0.0380682	--
Novel00339	2.31304	10.6823	-2.20446	4.30548e-06	0.00136089	Ribosomal biogenesis protein LAS1L [Glycine soja]
Novel00348	27.0283	0.0534117	8.83122	1.81995e-28	1.72577e-24	PREDICTED: sucrose synthase 2-like isoform X1 [Glycine max]
Novel00365	0.72818	3.89905	-2.41123	2.16902e-05	0.00525133	--
Novel00387	2.74138	0.427293	2.6648	2.58959e-05	0.00594092	--
Novel00403	5.56844	1.54894	1.84201	0.000315719	0.0394787	--
Novel00421	0.428341	3.15129	-2.86195	2.76889e-06	0.000972446	hypothetical protein glysoja_016998 [Glycine soja]
Novel00422	3.21256	0.427293	2.89316	3.57705e-06	0.00119035	PREDICTED: uncharacterized protein LOC100793876, partial [Glycine max]
Novel00526	6.38229	19.2282	-1.59018	0.00033636	0.0414225	PREDICTED: putative nuclease HARBI1-like [Glycine max]>gi|734397443|gb|KHN30198.1| Putative nuclease HARBI1 [Glycine soja]
Novel00570	0.214171	1.65576	-2.91634	0.000102431	0.0176601	--
Novel00661	0.51401	8.01175	-3.94674	6.43379e-12	1.0304e-08	PREDICTED: uncharacterized protein LOC102667155 [Glycine max]
Novel00673	0.128502	1.17506	-3.13492	0.000240916	0.0331887	--
Novel00693	0.428341	3.04446	-2.81229	4.14607e-06	0.00131782	RNA-directed DNA polymerase (Reverse transcriptase); Ribonuclease H; Endonuclease/exonuclease/phosphatase [Medicago truncatula]
Novel00713	1.92754	0	8.34586	1.08849e-08	7.64562e-06	PREDICTED: uncharacterized protein LOC102663555 [Glycine max]
Novel00724	3.68374	0	9.27816	6.25755e-13	1.18674e-09	PREDICTED: uncharacterized protein LOC100804088 isoform 1 [Glycine max]
Novel00734	5.86828	19.976	-1.76622	7.24589e-05	0.0138806	--
Novel00803	16.7481	4.32634	1.95131	1.90444e-05	0.00471099	hypothetical protein glysoja_046590, partial [Glycine soja]
Novel00822	0.599678	5.28775	-3.12779	4.02122e-08	2.46008e-05	--
Novel00842	6.55362	0.480705	3.75265	4.33808e-10	4.57065e-07	PREDICTED: uncharacterized protein LOC100813213 [Glycine max]

## Sheet: 4 cluster genes
Cluster		Gene	log2FoldChange		Description
			HN/LN	-Fe/ck
Cluster1		Glyma.01G006000	2.6697	-2.07792	-//-													备注：Description 列里没有具体信息的基因都是未知蛋白
		Glyma.01G102300	1.6909	-2.52879	DORMANCY/AUXIN ASSOCIATED PROTEIN
		Glyma.02G080200	2.2442	-2.35346	sp|Q70II3|EF110_ARATH Ethylene-responsive transcription factor ERF110 OS=Arabidopsis thaliana GN=ERF110 PE=2 SV=2//1.30741e-24
		Glyma.02G082500	2.4328	-3.62757	sp|Q9M2C0|VITH4_ARATH Vacuolar iron transporter homolog 4 OS=Arabidopsis thaliana GN=At3g43660 PE=2 SV=1//8.24983e-90
		Glyma.02G201100	1.657	-2.70227	sp|C6T2E7|CASP1_SOYBN Casparian strip membrane protein 1 OS=Glycine max PE=2 SV=1//2.62983e-54
		Glyma.02G201200	1.7272	-2.77346	sp|C6TFL9|CASP2_SOYBN Casparian strip membrane protein 2 OS=Glycine max PE=2 SV=1//4.53747e-83
		Glyma.02G228300	2.7904	-2.21076	sp|Q40541|NPK1_TOBAC Mitogen-activated protein kinase kinase kinase NPK1 OS=Nicotiana tabacum GN=NPK1 PE=1 SV=1//7.92119e-39
		Glyma.02G239800	3.832	-2.07011	-//-
		Glyma.02G262500	1.435	-3.04742	sp|Q948P5|FRI4_SOYBN Ferritin-4, chloroplastic OS=Glycine max PE=1 SV=2//9.27688e-119
		Glyma.03G050100	2.0653	-2.37327	sp|Q94IC4|FRI2_SOYBN Ferritin-2, chloroplastic OS=Glycine max PE=2 SV=1//6.03536e-14
		Glyma.03G117800	1.1596	-1.59506	-//-
		Glyma.03G126800	1.663	-1.89973	sp|Q8RY82|FB121_ARATH F-box protein At2g32560 OS=Arabidopsis thaliana GN=At2g32560 PE=2 SV=1//6.89494e-75
		Glyma.04G050300	1.6817	-1.61162	sp|O82307|C3H23_ARATH Zinc finger CCCH domain-containing protein 23 OS=Arabidopsis thaliana GN=At2g25900 PE=2 SV=1//2.05386e-58
		Glyma.04G089000	1.4854	-2.25199	sp|Q8GXM8|MATE7_ARATH MATE efflux family protein 7 OS=Arabidopsis thaliana GN=DTXL3 PE=2 SV=1//3.38167e-57
		Glyma.04G215800	1.0422	-2.13094	sp|P49107|PSAN_ARATH Photosystem I reaction center subunit N, chloroplastic OS=Arabidopsis thaliana GN=PSAN PE=1 SV=2//3.10466e-10
		Glyma.04G251000	1.4987	-2.06819	sp|Q9SUF1|WTR31_ARATH WAT1-related protein At4g08290 OS=Arabidopsis thaliana GN=At4g08290 PE=2 SV=1//2.6861e-135
		Glyma.05G002500	1.5132	-1.92677	sp|Q93ZC9|GLAK1_ARATH Glucuronokinase 1 OS=Arabidopsis thaliana GN=GLCAK1 PE=1 SV=1//0
		Glyma.05G037500	1.2163	-1.55704	sp|Q9XFS9|DXR_ARATH 1-deoxy-D-xylulose 5-phosphate reductoisomerase, chloroplastic OS=Arabidopsis thaliana GN=DXR PE=2 SV=2//0
		Glyma.05G155600	2.0202	-1.57977	sp|Q9LMR5|FK126_ARATH F-box/kelch-repeat protein At1g15670 OS=Arabidopsis thaliana GN=At1g15670 PE=2 SV=1//3.08227e-50
		Glyma.05G202200	1.654	-2.17238	-//-
		Glyma.06G017900	2.1448	-2.10752	sp|O48561|CATA4_SOYBN Catalase-4 OS=Glycine max GN=CAT4 PE=2 SV=1//0
		Glyma.06G050100	2.6736	-1.72272	sp|Q9M439|BCAT2_ARATH Branched-chain-amino-acid aminotransferase 2, chloroplastic OS=Arabidopsis thaliana GN=BCAT2 PE=1 SV=1//2.39616e-164
		Glyma.06G050300	1.8561	-1.63313	sp|O82307|C3H23_ARATH Zinc finger CCCH domain-containing protein 23 OS=Arabidopsis thaliana GN=At2g25900 PE=2 SV=1//9.75226e-67
		Glyma.06G088400	1.3685	-2.4012	sp|Q9SGP2|HSL1_ARATH Receptor-like protein kinase HSL1 OS=Arabidopsis thaliana GN=HSL1 PE=2 SV=1//0
		Glyma.06G115100	1.4048	-1.5012	sp|Q8VYX0|ILL6_ARATH IAA-amino acid hydrolase ILR1-like 6 OS=Arabidopsis thaliana GN=ILL6 PE=2 SV=2//0
		Glyma.06G150300	1.4564	-2.69029	sp|P49107|PSAN_ARATH Photosystem I reaction center subunit N, chloroplastic OS=Arabidopsis thaliana GN=PSAN PE=1 SV=2//9.09635e-11
		Glyma.06G221900	1.1916	-1.49964	sp|O48782|HMOX1_ARATH Heme oxygenase 1, chloroplastic OS=Arabidopsis thaliana GN=HO1 PE=1 SV=2//2.01335e-125
		Glyma.06G235500	3.5907	-1.86958	sp|Q9FN30|TAT2_ARATH Probable aminotransferase TAT2 OS=Arabidopsis thaliana GN=At5g53970 PE=2 SV=1//0
		Glyma.07G125600	1.7978	-1.92508	-//-
		Glyma.07G139300	2.8865	-1.91169	-//-
		Glyma.07G155200	1.7086	-2.13819	sp|Q94FY2|FRI_MALBX Ferritin, chloroplastic OS=Malus baccata var. xiaojinensis PE=3 SV=1//1.09061e-159
		Glyma.07G171600	1.6748	-3.26667	sp|Q9LT23|BH121_ARATH Transcription factor bHLH121 OS=Arabidopsis thaliana GN=BHLH121 PE=2 SV=1//2.10981e-59
		Glyma.07G178500	2.65	-1.95034	sp|Q94DH3|PCL1_ORYSJ Transcription factor PCL1 OS=Oryza sativa subsp. japonica GN=PCL1 PE=2 SV=1//4.37851e-11
		Glyma.07G195300	3.0316	-4.10072	sp|P24805|TSJT1_TOBAC Stem-specific protein TSJT1 OS=Nicotiana tabacum GN=TSJT1 PE=2 SV=1//9.37543e-33
		Glyma.07G208700	1.7769	-2.03977	-//-
		Glyma.08G038200	1.2166	-1.6461	sp|Q8S9D1|PP395_ARATH Pentatricopeptide repeat-containing protein At5g21222 OS=Arabidopsis thaliana GN=ATC401 PE=2 SV=1//1.49116e-06
		Glyma.08G302900	1.4097	-2.23392	sp|O65440|BAME3_ARATH Leucine-rich repeat receptor-like serine/threonine-protein kinase BAM3 OS=Arabidopsis thaliana GN=BAM3 PE=2 SV=3//0
		Glyma.09G062600	2.5733	-2.10048	sp|P35694|XTH2_SOYBN Xyloglucan endotransglucosylase/hydrolase 2 OS=Glycine max PE=2 SV=1//1.33159e-134
		Glyma.09G062900	2.7048	-2.81864	sp|P48981|BGAL_MALDO Beta-galactosidase OS=Malus domestica PE=1 SV=1//0
		Glyma.09G173300	1.7122	-1.71641	-//-
		Glyma.09G216800	2.6867	-1.80907	sp|Q6DBP4|PAE8_ARATH Pectin acetylesterase 8 OS=Arabidopsis thaliana GN=PAE8 PE=2 SV=1//0
		Glyma.10G006600	2.3618	-3.22696	sp|Q7XBH4|MYB4_ORYSJ Myb-related protein Myb4 OS=Oryza sativa subsp. japonica GN=MYB4 PE=2 SV=2//1.0064e-71
		Glyma.10G075600	2.1244	-4.08514	sp|C6T1K6|CASP3_SOYBN Casparian strip membrane protein 3 OS=Glycine max PE=2 SV=1//3.08548e-91
		Glyma.10G151000	1.9387	-1.70146	DORMANCY/AUXIN ASSOCIATED PROTEIN
		Glyma.10G281400	1.7783	-3.16216	sp|Q9C9W5|HPR1_ARATH Glycerate dehydrogenase HPR, peroxisomal OS=Arabidopsis thaliana GN=HPR PE=1 SV=1//0
		Glyma.11G082300	3.2183	-2.66764	sp|Q38853|STR15_ARATH Rhodanese-like domain-containing protein 15, chloroplastic OS=Arabidopsis thaliana GN=STR15 PE=2 SV=1//7.6801e-52
		Glyma.11G208700	2.2529	-1.81065	-//-
		Glyma.11G221000	1.1995	-3.10975	sp|O98997|RCA_VIGRR Ribulose bisphosphate carboxylase/oxygenase activase, chloroplastic OS=Vigna radiata var. radiata GN=RCA PE=2 SV=2//0
		Glyma.11G250400	2.9628	-2.62476	sp|Q5M7C8|HORM1_XENLA HORMA domain-containing protein 1 OS=Xenopus laevis GN=hormad1 PE=2 SV=1//2.99178e-10
		Glyma.11G252200	1.7979	-1.6819	-//-
		Glyma.12G012800	1.65	-3.8272	sp|Q9STY0|PX11B_ARATH Peroxisomal membrane protein 11B OS=Arabidopsis thaliana GN=PEX11B PE=1 SV=1//1.23182e-106
		Glyma.12G030700	1.8891	-2.22686	sp|Q9FYB5|DNJ11_ARATH Chaperone protein dnaJ 11, chloroplastic OS=Arabidopsis thaliana GN=ATJ11 PE=1 SV=2//4.59237e-27
		Glyma.12G037400	1.2488	-2.17706	sp|Q01516|ALFC1_PEA Fructose-bisphosphate aldolase 1, chloroplastic (Fragment) OS=Pisum sativum PE=1 SV=1//0
		Glyma.12G048100	1.0932	-2.61558	-//-
		Glyma.12G112000	2.1523	-1.91651	sp|Q6R567|RMA1_CAPAN E3 ubiquitin-protein ligase RMA1H1 OS=Capsicum annuum GN=RMA1H1 PE=1 SV=1//4.04503e-62
		Glyma.12G150500	1.9375	-2.3328	sp|P24805|TSJT1_TOBAC Stem-specific protein TSJT1 OS=Nicotiana tabacum GN=TSJT1 PE=2 SV=1//2.55951e-30
		Glyma.12G234800	2.0727	-1.97926	sp|P29421|IAAS_ORYSJ Alpha-amylase/subtilisin inhibitor OS=Oryza sativa subsp. japonica GN=RASI PE=1 SV=2//1.05971e-23
		Glyma.13G046200	1.4318	-2.53958	sp|P00865|RBS1_SOYBN Ribulose bisphosphate carboxylase small chain 1, chloroplastic OS=Glycine max GN=RBCS-1 PE=3 SV=1//4.43628e-129
		Glyma.13G128300	1.0297	-1.85708	sp|Q8R1Q9|RBSK_MOUSE Ribokinase OS=Mus musculus GN=Rbks PE=2 SV=1//2.43326e-18
		Glyma.13G162800	1.7713	-1.5377	sp|P21616|AVP_VIGRR Pyrophosphate-energized vacuolar membrane proton pump OS=Vigna radiata var. radiata PE=1 SV=4//2.21197e-32
		Glyma.13G181000	2.3995	-3.85335	sp|P24805|TSJT1_TOBAC Stem-specific protein TSJT1 OS=Nicotiana tabacum GN=TSJT1 PE=2 SV=1//1.94314e-31
		Glyma.13G242100	3.0538	-2.8099	sp|P24805|TSJT1_TOBAC Stem-specific protein TSJT1 OS=Nicotiana tabacum GN=TSJT1 PE=2 SV=1//6.28224e-30
		Glyma.13G263900	2.7046	-2.49349	sp|Q39224|SRG1_ARATH Protein SRG1 OS=Arabidopsis thaliana GN=SRG1 PE=2 SV=1//7.64952e-61
		Glyma.13G270100	1.5419	-1.78653	sp|Q39688|EP1G_DAUCA Epidermis-specific secreted glycoprotein EP1 OS=Daucus carota GN=EP1 PE=1 SV=1//2.02899e-130
		Glyma.13G279200	1.4841	-1.75417	sp|P24805|TSJT1_TOBAC Stem-specific protein TSJT1 OS=Nicotiana tabacum GN=TSJT1 PE=2 SV=1//6.05952e-24
		Glyma.13G360600	1.506	-1.76406	sp|Q9M8L2|FBK30_ARATH F-box/kelch-repeat protein At1g80440 OS=Arabidopsis thaliana GN=At1g80440 PE=2 SV=1//2.27708e-119
		Glyma.14G007400	1.366	-2.23578	sp|F4K460|MED17_ARATH Mediator of RNA polymerase II transcription subunit 17 OS=Arabidopsis thaliana GN=MED17 PE=1 SV=1//1.26488e-07
		Glyma.14G029100	2.4865	-2.49642	sp|Q8RY24|SPSA3_ARATH Probable sucrose-phosphate synthase 3 OS=Arabidopsis thaliana GN=SPS3 PE=2 SV=1//0
		Glyma.14G039200	3.3045	-3.76462	sp|A2WW87|GAM1_ORYSI Transcription factor GAMYB OS=Oryza sativa subsp. indica GN=GAM1 PE=2 SV=1//2.63361e-54
		Glyma.14G209000	2.5688	-2.103	-//-
		Glyma.15G031400	3.3364	-2.75322	sp|Q7XKV5|BGL11_ORYSJ Beta-glucosidase 11 OS=Oryza sativa subsp. japonica GN=BGLU11 PE=3 SV=2//0
		Glyma.15G031500	3.195	-3.35106	NAD(P)-BINDING ROSSMANN-FOLD SUPERFAMILY PROTEIN
		Glyma.15G070200	1.7759	-2.1311	sp|O04084|SCP31_ARATH Serine carboxypeptidase-like 31 OS=Arabidopsis thaliana GN=SCPL31 PE=2 SV=2//0
		Glyma.15G071300	2.5532	-2.58772	sp|P24805|TSJT1_TOBAC Stem-specific protein TSJT1 OS=Nicotiana tabacum GN=TSJT1 PE=2 SV=1//2.19619e-30
		Glyma.15G072400	1.855	-2.55052	sp|P24805|TSJT1_TOBAC Stem-specific protein TSJT1 OS=Nicotiana tabacum GN=TSJT1 PE=2 SV=1//1.49508e-22
		Glyma.15G250800	2.9016	-3.37481	sp|Q9LRR9|GLO1_ARATH Peroxisomal (S)-2-hydroxy-acid oxidase GLO1 OS=Arabidopsis thaliana GN=GLO1 PE=1 SV=1//0
		Glyma.16G049000	1.7935	-1.59797	sp|Q03200|LIRP1_ORYSJ Light-regulated protein OS=Oryza sativa subsp. japonica GN=LIR1 PE=2 SV=1//2.45329e-10
		Glyma.16G059800	1.3583	-2.41679	sp|Q949R9|MPC1_ARATH Mitochondrial pyruvate carrier 1 OS=Arabidopsis thaliana GN=MPC1 PE=3 SV=1//1.97393e-10
		Glyma.16G071300	1.1844	-1.9634	sp|Q2V9B0|MY1R1_SOLTU Transcription factor MYB1R1 OS=Solanum tuberosum PE=2 SV=1//1.80272e-06
		Glyma.16G142300	1.1862	-1.55312	sp|Q12010|YPQ1_YEAST Probable vacuolar amino acid transporter YPQ1 OS=Saccharomyces cerevisiae (strain ATCC 204508 / S288c) GN=YPQ1 PE=1 SV=1//5.84995e-14
		Glyma.16G168200	2.193	-3.29439	sp|Q9M2C0|VITH4_ARATH Vacuolar iron transporter homolog 4 OS=Arabidopsis thaliana GN=At3g43660 PE=2 SV=1//5.1843e-86
		Glyma.17G036300	2.0823	-7.08551	sp|F4HWQ8|CVIF1_ARATH Cell wall / vacuolar inhibitor of fructosidase 1 OS=Arabidopsis thaliana GN=C/VIF1 PE=1 SV=1//4.30493e-36
		Glyma.17G068100	1.6994	-1.66067	-//-
		Glyma.17G086400	2.1491	-3.75484	sp|Q9SS98|OLEO5_ARATH Oleosin 5 OS=Arabidopsis thaliana GN=At3g01570 PE=2 SV=1//2.21232e-25
		Glyma.17G092800	1.5506	-1.7933	sp|Q93X17|SNAK2_SOLTU Snakin-2 OS=Solanum tuberosum GN=SN2 PE=1 SV=1//1.10457e-20
		Glyma.17G107400	1.4995	-1.57511	sp|Q8BID8|FXL14_MOUSE F-box/LRR-repeat protein 14 OS=Mus musculus GN=Fbxl14 PE=2 SV=1//6.58284e-07
		Glyma.17G128000	3.555	-1.53056	sp|P45458|MASY_SOYBN Malate synthase, glyoxysomal (Fragment) OS=Glycine max PE=2 SV=1//0
		Glyma.17G135100	1.4235	-1.56645	-//-
		Glyma.18G045200	2.0158	-1.56594	-//-
		Glyma.18G054600	1.3883	-1.97257	sp|O22932|CIPKB_ARATH CBL-interacting serine/threonine-protein kinase 11 OS=Arabidopsis thaliana GN=CIPK11 PE=1 SV=1//1.65448e-169
		Glyma.18G205800	1.7312	-2.43943	sp|P19976|FRI1_SOYBN Ferritin-1, chloroplastic OS=Glycine max PE=1 SV=4//2.24595e-14
		Glyma.19G206200	1.6123	-1.75998	sp|Q9FVQ0|YUC10_ARATH Probable indole-3-pyruvate monooxygenase YUCCA10 OS=Arabidopsis thaliana GN=YUC10 PE=2 SV=1//1.2612e-113
		Glyma.19G239000	1.3711	-2.40736	sp|Q3ECP7|ERDL5_ARATH Sugar transporter ERD6-like 5 OS=Arabidopsis thaliana GN=At1g54730 PE=2 SV=2//0
		Glyma.20G008300	1.1399	-1.80272	-//-
		Glyma.20G070100	1.247	-1.50753	sp|Q9LY05|EF106_ARATH Ethylene-responsive transcription factor ERF106 OS=Arabidopsis thaliana GN=ERF106 PE=2 SV=1//9.70203e-38
		Glyma.20G078700	1.2214	-2.22364	sp|Q7Y225|DIR16_ARATH Dirigent protein 16 OS=Arabidopsis thaliana GN=DIR16 PE=2 SV=1//1.84563e-86
		Glyma.20G237200	2.0839	-2.15654	Dormancy/auxin associated family protein
		Glyma.U029900	1.1476	-1.92048	-//-
		Glyma.U039400	1.0114	-1.67523	-//-
				-7.08551
cluster2		Glyma.01G050100	-3.0171	2.00488	sp|Q9C554|EXPA1_ARATH Expansin-A1 OS=Arabidopsis thaliana GN=EXPA1 PE=2 SV=1//3.98607e-114
		Glyma.02G076900	-2.3646	2.07037	sp|Q40392|TMVRN_NICGU TMV resistance protein N OS=Nicotiana glutinosa GN=N PE=1 SV=1//5.18982e-06
		Glyma.02G198300	-2.1949	2.15669	sp|Q8GW29|LOG7_ARATH Cytokinin riboside 5&apos;-monophosphate phosphoribohydrolase LOG7 OS=Arabidopsis thaliana GN=LOG7 PE=1 SV=2//3.38433e-114
		Glyma.02G282300	-1.9798	4.03452	IMA1
		Glyma.03G027000	-2.9059	3.18156	sp|Q9SD53|Y3720_ARATH UPF0481 protein At3g47200 OS=Arabidopsis thaliana GN=At3g47200 PE=2 SV=1//1.90059e-15
		Glyma.03G104700	-2.5653	2.19123	sp|Q9AR73|HQGT_RAUSE Hydroquinone glucosyltransferase OS=Rauvolfia serpentina GN=AS PE=1 SV=1//2.22192e-163
		Glyma.03G227500	-2.2785	2.32807	sp|Q8H157|PTR19_ARATH Protein NRT1/ PTR FAMILY 4.6 OS=Arabidopsis thaliana GN=NPF4.6 PE=1 SV=1//2.01701e-125
		Glyma.04G113300	-3.1614	3.10045	sp|A6P6V9|CBDAS_CANSA Cannabidiolic acid synthase OS=Cannabis sativa GN=CBDAS PE=1 SV=1//8.16578e-152
		Glyma.05G011200	-2.8595	7.25765	IMA4
		Glyma.05G101700	-1.1657	4.18537	sp|Q9SNV9|NRAM3_ARATH Metal transporter Nramp3 OS=Arabidopsis thaliana GN=NRAMP3 PE=2 SV=2//0
		Glyma.05G223200	-2.6451	1.93052	sp|Q54I39|IST1L_DICDI IST1-like protein OS=Dictyostelium discoideum GN=DDB_G0289029 PE=3 SV=1//2.01818e-18
		Glyma.06G214400	-5.5768	11.2295	IMA6
		Glyma.06G269700	-2.5239	2.30805	sp|F6H9A9|THI41_VITVI Thiamine thiazole synthase 1, chloroplastic OS=Vitis vinifera GN=THI1-1 PE=3 SV=1//0
		Glyma.07G003400	-1.9096	1.71452	sp|O04130|SERA2_ARATH D-3-phosphoglycerate dehydrogenase 2, chloroplastic OS=Arabidopsis thaliana GN=PGDH2 PE=1 SV=2//0
		Glyma.07G049900	-1.5071	1.72841	sp|O82627|SSG1_ANTMA Granule-bound starch synthase 1, chloroplastic/amyloplastic OS=Antirrhinum majus GN=WAXY PE=2 SV=1//0
		Glyma.08G295500	-1.7984	2.28979	sp|P25685|DNJB1_HUMAN DnaJ homolog subfamily B member 1 OS=Homo sapiens GN=DNAJB1 PE=1 SV=4//1.77771e-59
		Glyma.09G119500	-1.3023	1.74949	sp|Q9SZN7|HIP26_ARATH Heavy metal-associated isoprenylated plant protein 26 OS=Arabidopsis thaliana GN=HIPP26 PE=1 SV=1//2.46112e-49
		Glyma.09G203900	-1.3008	1.61571	sp|Q93XM7|MCAT_ARATH Mitochondrial carnitine/acylcarnitine carrier-like protein OS=Arabidopsis thaliana GN=BOU PE=2 SV=1//1.29612e-13
		Glyma.10G047300	-2.4972	2.33845	41 aa peptide
		Glyma.11G157700	-1.3731	1.82916	sp|Q0WVD6|ANM3_ARATH Probable protein arginine N-methyltransferase 3 OS=Arabidopsis thaliana GN=PRMT3 PE=2 SV=1//0
		Glyma.12G130000	-2.2265	7.79588	sp|P39101|CAJ1_YEAST Protein CAJ1 OS=Saccharomyces cerevisiae (strain ATCC 204508 / S288c) GN=CAJ1 PE=1 SV=1//2.78341e-12
		Glyma.13G174000	-1.4086	1.61477	sp|O23661|ARFC_ARATH Auxin response factor 3 OS=Arabidopsis thaliana GN=ARF3 PE=1 SV=2//6.75238e-179
		Glyma.13G232300	-2.6104	2.53411	Clavata3/ESR (CLE) gene family
		Glyma.13G319600	-1.6293	1.76031	sp|Q9FNI7|CSLA2_ARATH Glucomannan 4-beta-mannosyltransferase 2 OS=Arabidopsis thaliana GN=CSLA2 PE=2 SV=1//0
		Glyma.14G115700	-2.1309	1.85316	sp|Q9LFP0|APT5_ARATH Adenine phosphoribosyltransferase 5 OS=Arabidopsis thaliana GN=APT5 PE=1 SV=1//2.58741e-84
		Glyma.15G105900	-4.5932	2.70427	sp|Q94B38|GPT2_ARATH Glucose-6-phosphate/phosphate translocator 2, chloroplastic OS=Arabidopsis thaliana GN=GPT2 PE=2 SV=2//2.89683e-21
		Glyma.15G258100	-1.5961	3.07672	sp|Q9SHE9|LBD4_ARATH LOB domain-containing protein 4 OS=Arabidopsis thaliana GN=LBD4 PE=2 SV=1//2.16065e-55
		Glyma.17G118100	-1.2541	1.80644	sp|O48786|C734A_ARATH Cytochrome P450 734A1 OS=Arabidopsis thaliana GN=CYP734A1 PE=2 SV=1//0
		Glyma.17G119000	-3.5421	6.71528	IMA3
		Glyma.17G133500	-1.9087	1.57903	sp|O64495|SBT12_ARATH Subtilisin-like protease SBT1.2 OS=Arabidopsis thaliana GN=SBT1.2 PE=2 SV=1//0
		Glyma.17G165200	-1.3528	3.67947	sp|Q9SNV9|NRAM3_ARATH Metal transporter Nramp3 OS=Arabidopsis thaliana GN=NRAMP3 PE=2 SV=2//0
		Glyma.18G258000	-1.7904	1.68421	sp|Q9LRQ8|PMAT2_ARATH Phenolic glucoside malonyltransferase 2 OS=Arabidopsis thaliana GN=PMAT2 PE=1 SV=1//2.22298e-60
		Novel00316	-3.6466	2.83627
cluster3		Glyma.09G111900	1.0852	1.56294	sp|P48631|FD6E2_SOYBN Omega-6 fatty acid desaturase, endoplasmic reticulum isozyme 2 OS=Glycine max GN=FAD2-2 PE=2 SV=1//0
		Glyma.15G274200	1.2914	1.88883	sp|Q9SSK5|MLP43_ARATH MLP-like protein 43 OS=Arabidopsis thaliana GN=MLP43 PE=1 SV=1//9.5843e-35
		Glyma.19G189300	2.1862	1.82441	sp|Q9FFN2|GLYT3_ARATH Probable glycosyltransferase At5g03795 OS=Arabidopsis thaliana GN=At5g03795 PE=3 SV=2//0
cluster4		Glyma.09G251600	-1.9999	-1.71919	sp|Q9FFD0|PIN8_ARATH Putative auxin efflux carrier component 8 OS=Arabidopsis thaliana GN=PIN8 PE=3 SV=2//2.47908e-142
		Glyma.09G260500	-2.0497	-2.40864	sp|P85172|IBB1_LUPAL Bowman-Birk type proteinase inhibitor OS=Lupinus albus PE=1 SV=1//2.02593e-15
		Glyma.10G229300	-1.0548	-1.98491	sp|Q9FLV9|SLAH3_ARATH S-type anion channel SLAH3 OS=Arabidopsis thaliana GN=SLAH3 PE=1 SV=1//0
		Glyma.10G295300	-1.0997	-3.94894	sp|B9A1Q4|G4DT_SOYBN Glycinol 4-dimethylallyltransferase OS=Glycine max GN=G4DT PE=1 SV=1//0
		Glyma.11G238500	-2.4097	-2.48027	sp|Q02920|NO70_SOYBN Early nodulin-70 OS=Glycine max PE=2 SV=1//0
		Glyma.18G266900	-2.1915	-1.87836	sp|Q9UT45|ENG1_SCHPO Endo-1,3(4)-beta-glucanase 1 OS=Schizosaccharomyces pombe (strain 972 / ATCC 24843) GN=eng1 PE=3 SV=1//4.24258e-32
		Novel00137	-1.2945	-2.2497
