# Supplementary material for: Inorganic nitrogen inhibits symbiotic nitrogen fixation through blocking NRAMP2-mediated iron delivery in soybean nodules
Source: Nat Commun. 2024 Oct 17;15:8946. doi: 10.1038/s41467-024-53325-y (PMC11484902; doi:10.1038/s41467-024-53325-y)
Supplement: Supplementary file 5 — Supplementary Data 2 [file 41467_2024_53325_MOESM5_ESM.xlsx]

## Sheet: gene_fpkm
	CK						-Fe						H-N												CK						-Fe						H-N
gene_id	Williams	nramp2b-1	nramp2b-2	YC03-3	vtl1-1	vtl1-2	Williams	nramp2b-1	nramp2b-2	YC03-3	vtl1-1	vtl1-2	Williams	nramp2b-1	nramp2b-2	YC03-3	vtl1-1	vtl1-2	gene_name	gene_description	Subfamily	Family			Williams	nramp2b-1	nramp2b-2	YC03-3	vtl1-1	vtl1-2	Williams	nramp2b-1	nramp2b-2	YC03-3	vtl1-1	vtl1-2	Williams	nramp2b-1	nramp2b-2	YC03-3	vtl1-1	vtl1-2
Glyma.10G199100	11785.3	9136.61	9342.95	19176.1	2265.64	2567.51	6054.27	4976.76	5625.13	5939.4	2765.66	5316	13439.5	9249.69	8337.43	12118	593.001	1272.06	GLYMA_10G199100v4	hypothetical protein && sp|P02238|LGBA_SOYBN Leghemoglobin A OS=Glycine max OX=3847 GN=LBA PE=1 SV=2 && PF00042:Globin	-	-		Glyma.02G047200	0.792277	0.666484	1.15612	1.5148	4.49503	4.08875	0.976007	1.46082	0.960038	3.49681	4.81429	3.21612	0.741865	1.28125	1.05625	1.25309	2.24651	1.78938
Glyma.13G364400	15914.4	15337.5	14386	10055	2617.77	3817.15	5227.72	10691.1	11412.9	11014.2	2335.5	5533.4	3685.15	2902.51	8147.52	606.49	834.624	1453.68	GLYMA_13G364400v4	hypothetical protein && sp|P04672|NO44_SOYBN Nodulin-44 OS=Glycine max OX=3847 PE=2 SV=1 && PF02451:Nodulin	-	-		Glyma.02G301800	0.238302	0.0443134	0.14605	0.243891	0.366353	0.464122	0.736356	0.504729	0.226389	0.0846255	0.18051	0.773877	0.410575	0.212272	0.721716	0.333263	0.308895	0.818081
Glyma.20G024200	12362.7	11617.4	10506.4	8105.8	2945.6	3404.35	9723.64	10739.7	9741.6	12202.6	2842.19	3413.68	3480.21	2974.58	6372.45	2076.46	964.916	1295.69	GLYMA_20G024200v4	hypothetical protein && sp|P04671|NO51_SOYBN Nodulin-C51 OS=Glycine max OX=3847 PE=2 SV=1 && PF02451:Nodulin	-	-		Glyma.03G139100	0.844788	0.392732	0.532135	0.548691	0.202927	0.291913	0	0.601087	0.372615	1.17	0.283039	0.672666	0.174028	0.0313547	0.282626	0.0984523	0.20532	0.101759
Glyma.08G131925	5609.21	5345.38	5354.89	5588.6	6045.24	6738.78	9747.51	5230.81	5662.27	5787.16	3497.88	5398.15	7550.58	9459.77	7206.07	7763.27	8399.93	7245.68	GLYMA_08G131925v4	hypothetical protein && sp|P08297|NO75_SOYBN Early nodulin-75 OS=Glycine max OX=3847 GN=ENOD2A PE=2 SV=2 && -	-	-		Glyma.04G090600	#N/A	#N/A	#N/A	#N/A	#N/A	#N/A	#N/A	#N/A	#N/A	#N/A	#N/A	#N/A	#N/A	#N/A	#N/A	#N/A	#N/A	#N/A
Glyma.10G198800	8750.6	7013.99	6996.48	13110.3	2454.15	2701.76	6747.7	4971.33	5244.53	5745.29	2248.1	3160.38	5358.54	3658.76	5575.11	1482	1182.35	1714.85	GLYMA_10G198800v4	hypothetical protein && sp|P02237|LGB3_SOYBN Leghemoglobin C3 OS=Glycine max OX=3847 GN=LGB1 PE=2 SV=2 && PF00042:Globin	-	-		Glyma.04G090700	0	0	0	0	0.0203176	0	0	0	0	0	0	0	0	0	0	0	0	0
Glyma.13G328800	9066.76	7552.19	7340.3	5860.21	2986.34	3539.9	5900.36	6275.63	6180.88	7405.62	2395.72	3354.41	3382.39	3430.98	5031.63	3957.3	1579.85	2046.8	GLYMA_13G328800v4	hypothetical protein && sp|Q43460|NO20A_SOYBN Nodulin-20a OS=Glycine max OX=3847 GN=NOD20A PE=3 SV=1 && PF02451:Nodulin	-	-		Glyma.04G233000	3.10537	3.26626	4.89682	6.85302	3.41269	4.55436	2.44773	4.02729	3.5362	5.31401	6.87021	6.05439	1.61382	1.98819	3.54733	3.50593	9.62295	8.53902
Glyma.10G126051	6581.55	4876.85	6658.27	15354.6	2124.97	2677.57	10457.9	5566.3	6168.83	3656.9	1756.68	2553	10332.8	9740.89	6506.72	6511.11	1339.89	1503.95	GLYMA_10G126051v4	hypothetical protein && - && -	-	-		Glyma.06G131800	3.53925	2.05329	3.04754	5.06035	4.10328	4.25881	9.82127	4.13822	3.31964	2.32155	2.83773	3.65797	6.08032	5.99266	4.17178	6.25518	5.91827	4.08263
Glyma.15G045000	9266.96	8418.66	6645.01	6343.5	2911.4	3657.96	5176.1	6189.42	5492.36	5799.51	2519.81	3270.84	3220.75	3094.8	4617.85	1701.23	1946.3	2639.19	GLYMA_15G045000v4	hypothetical protein && sp|P08961|NO22_SOYBN Nodulin-22 OS=Glycine max OX=3847 PE=2 SV=1 && PF02451:Nodulin	-	-		Glyma.07G184200	0	0	0	0	0	0	0	0	0	0	0	0	0.0210809	0	0	0	0	0
Glyma.10G199000	5525.69	4518.56	3825.44	9192.68	1353.76	1711.18	3374.09	1895.68	2470.54	2367.88	1643.89	2602.31	6178.17	5377.17	5170.38	5563.22	1064.77	1446.4	GLYMA_10G199000v4	hypothetical protein && sp|P02235|LGB1_SOYBN Leghemoglobin C1 OS=Glycine max OX=3847 PE=2 SV=2 && PF00042:Globin	-	-		Glyma.13G255000	#N/A	#N/A	#N/A	#N/A	#N/A	#N/A	#N/A	#N/A	#N/A	#N/A	#N/A	#N/A	#N/A	#N/A	#N/A	#N/A	#N/A	#N/A
Glyma.10G248900	4944.41	4262.76	5174.89	7958.24	2430.5	2159.58	3730.75	4508.07	5932.65	6059.92	2060.63	2585.27	5454.17	5506.56	7027.41	6086.76	3362.95	2916.46	GLYMA_10G248900v4	hypothetical protein && - && PF13242:HAD-hyrolase-like	-	-		Glyma.14G012400	28.2894	23.4907	22.3293	4.85497	46.4804	56.2214	23.5632	24.3644	23.0986	13.5449	35.822	29.843	12.5155	5.68681	9.96881	4.93898	21.3706	16.6399
Glyma.20G191200	5784.5	4694.7	3871.38	6522.29	2606.84	2812.03	3814.71	3064.02	2937.06	1854.46	1769.36	1155.11	6025.14	6970.43	4707.09	5578.74	738.766	1167.06	GLYMA_20G191200v4	hypothetical protein && sp|P02236|LGB2_SOYBN Leghemoglobin C2 OS=Glycine max OX=3847 PE=1 SV=2 && PF00042:Globin	-	-		Glyma.15G059700	0.193144	0.395077	0.39458	0.593023	0.68665	0.509652	1.06178	0.575274	0.35387	0.390958	0.405148	0.271397	0.477455	0.344094	0.489727	0.135055	0.117356	0.0697954
Glyma.19G074000	5456	5027.75	4973.03	920.11	264.828	277.069	6251.55	5322.83	5339.7	664.749	259.121	243.492	5359.66	5576	4852.89	290.641	139.381	150.161	GLYMA_19G074000v4	hypothetical protein && sp|P08863|NO26B_SOYBN Nodulin-26B OS=Glycine max OX=3847 PE=2 SV=2 && PF02451:Nodulin	-	-		Glyma.15G059800	19.6587	13.6068	18.7374	14.7534	22.3881	18.9553	29.4776	24.7068	21.6403	14.7467	18.6557	10.9926	21.54	22.6777	21.9091	13.6952	6.31047	10.723
Glyma.02G259051	600.948	196.659	690.81	6760.59	612.306	281.455	6633.77	1706.09	4069.74	2656.64	314.986	1840.64	8322.33	3124.31	1423.23	9936.08	3115.84	1339.63	GLYMA_02G259051v4	hypothetical protein && - && -	-	-		Glyma.17G006100	2.37064	2.07322	2.07388	3.07669	2.54844	1.90229	1.89753	2.34198	1.79182	6.10139	7.16989	2.74844	0.540663	0.862449	1.10348	1.31299	2.83806	2.37491
Glyma.14G052400	4686.46	3505.13	3363.06	1025.61	943.273	1163.45	789.383	2885.74	3569.94	920.001	783.484	870.783	1023.6	911.572	1686.95	98.6574	329.083	467.137	GLYMA_14G052400v4	hypothetical protein && sp|P04145|NO24_SOYBN Nodulin-24 OS=Glycine max OX=3847 PE=2 SV=1 && -	-	-		Glyma.19G142200	1.45756	1.3068	3.40307	0.676203	1.65057	2.01134	2.74946	2.42906	3.17914	1.38645	1.59242	1.07281	1.75476	2.31848	2.30982	2.48731	0.56933	1.59894
Glyma.08G250300	1912.59	1693.97	2055.89	3390.2	1165.06	1303.83	1683.08	1916.77	2231.3	1644.89	1208.65	1101.19	2685.16	2286.21	2339.28	2771.32	808.756	1225.49	GLYMA_08G250300v4	hypothetical protein && - && -	-	-		Glyma.19G142300	2.702	3.2408	4.88519	1.46778	2.67408	2.24079	3.6989	4.45313	4.37293	2.4468	2.90477	1.82243	3.00572	2.55729	2.71188	1.79489	1.31341	1.1961
Glyma.02G017100	1598.07	1406.17	1644.51	2740.91	655.985	567.922	2591.32	1839.95	1824.51	1348.71	574.231	776.743	3632.27	3660.03	2389.46	3162.62	994.886	1001.75	GLYMA_02G017100v4	hypothetical protein && sp|P32292|ARG2_VIGRR Indole-3-acetic acid-induced protein ARG2 OS=Vigna radiata var. radiata OX=3916 GN=ARG2 PE=2 SV=1 && -	-	-		Glyma.20G067300	0.867775	0.268946	0.312848	0.703271	1.37331	1.76386	2.07252	0.675725	0.987195	0.978873	0.877427	1.37078	0.420619	1.04202	0.593217	0.813016	0.392867	0.691728
Glyma.20G144800	2292.19	2302.92	2382.6	2118.72	402.883	401.648	1304.62	1731.96	2008.16	2409.33	312.666	632.295	1197.89	981.887	2031.79	998.104	1000.78	867.454	GLYMA_20G144800v4	hypothetical protein && - && PF13419:Haloacid dehalogenase-like hydrolase	-	-		Glyma.07G267800	10.0282	16.1101	21.5376	7.07743	19.0811	17.6523	27.0345	35.171	24.1595	18.9861	27.1417	29.7091	12.9128	20.8785	16.4039	10.4422	20.3108	20.5137
Glyma.08G120100	2001.1	1998.19	1814.93	828.456	2538.91	2928.19	513.697	1178.68	1340.61	1100.64	2052.96	1761.81	648.128	648.24	1088.48	525.002	1442.71	1851.11	GLYMA_08G120100v4	hypothetical protein && sp|P08995|NO26_SOYBN Nodulin-26 OS=Glycine max OX=3847 PE=1 SV=2 && PF00230:Major intrinsic protein	-	-		Glyma.16G168200	3.49671	1.3916	3.93128	6.56491	8.21771	9.34955	0.950068	1.23123	4.13507	0.8656	7.77416	10.175	8.21662	11.6181	10.6621	13.5057	16.6293	20.3208
Glyma.04G079200	1798.64	1290.51	1695.07	2832.32	564.566	653.627	2562.1	1834.44	1948.04	1702.93	614.529	918.035	2550.82	2277.19	1938.7	2714.93	473.359	633.215	GLYMA_04G079200v4	hypothetical protein && sp|Q67XG0|GLB3_ARATH Two-on-two hemoglobin-3 OS=Arabidopsis thaliana OX=3702 GN=GLB3 PE=1 SV=1 && PF01152:Bacterial-like globin	-	-		Glyma.18G228200	0.328528	0.509097	0.727091	0	0.157832	0.309605	0	0.597981	0.278665	0	0	0.102585	0.12305	0	0.23139	0	0	0
Glyma.12G217400	1339.93	1187.01	989.301	1475.85	997.936	1367.24	869.898	1144.52	1234.95	1758.49	609.355	1193.25	1077.66	1940.97	1388.37	1421.51	1691.24	1660.49	GLYMA_12G217400v4	hypothetical protein && sp|P21747|EA92_VICFA Embryonic abundant protein USP92 OS=Vicia faba OX=3906 PE=2 SV=1 && PF03181:BURP domain	-	-		Glyma.20G166100	0	0	0	0.0846905	0.17227	0	0	0	0	0.0764034	0.0313407	0	0	0	0	0.0835787	0.0871509	0
Glyma.02G155600	1205.19	1034.56	1420.04	2860.67	408.729	508.692	2250.67	1407.92	1654.96	958.454	323.226	541.883	3788.76	3560.27	2150.47	3315.02	466.034	609.48	GLYMA_02G155600v4	hypothetical protein && sp|Q8VYN9|PHO32_ARATH Universal stress protein PHOS32 OS=Arabidopsis thaliana OX=3702 GN=PHOS32 PE=1 SV=1 && PF00582:Universal stress protein family	-	-
Glyma.13G222300	1516.48	1175.88	1369.48	2470.07	606.494	623.115	2160.32	1601.8	1915.5	1186.45	544.3	1046.67	3083.82	3119.56	1844.4	2657.19	775.476	685.367	GLYMA_13G222300v4	hypothetical protein && sp|Q94JQ3|GLYP3_ARATH Serine hydroxymethyltransferase 3, chloroplastic OS=Arabidopsis thaliana OX=3702 GN=SHM3 PE=1 SV=2 && PF00464:Serine hydroxymethyltransferase	-	-
Glyma.10G017600	1116.63	752.949	902.614	3952.82	154.348	114.219	2741.27	1577.94	2019.72	1259.52	173.453	487.628	3475.29	3588.59	2842.86	3183.03	993.691	670.358	GLYMA_10G017600v4	hypothetical protein && sp|P32292|ARG2_VIGRR Indole-3-acetic acid-induced protein ARG2 OS=Vigna radiata var. radiata OX=3916 GN=ARG2 PE=2 SV=1 && -	-	-
Glyma.07G125500	1349.92	1183.01	1412.29	3609.6	195.098	299.876	1082.88	1814.94	2240.74	1994.57	178.236	870.262	2645.88	3227.14	2366.67	2436.75	448.565	513.174	GLYMA_07G125500v4	hypothetical protein && - && -	-	-
Glyma.02G265200	1615.99	1632.93	1224.07	936.415	824.816	1083.39	558.246	1056.3	1296.52	755.731	661.655	790.136	1262.99	1588.9	1165.17	795.519	675.086	769.802	GLYMA_02G265200v4	hypothetical protein && sp|P23233|NO16_SOYBN Nodulin-16 OS=Glycine max OX=3847 GN=GMN16 PE=2 SV=1 && -	-	-
Glyma.01G175700	889.337	841.489	862.494	1259.18	1153.7	935.635	1240.32	1004.96	1010.88	852.962	1383.93	954.715	1249.69	1417.89	1184.1	1718.79	1726.19	1452.31	GLYMA_01G175700v4	hypothetical protein && - && -	-	-
Glyma.10G060100	568.064	631.435	461.792	1141.29	2343.68	2974.91	149.605	269.434	258.813	2246.67	1486.92	1628.41	125.386	128.875	214.955	546.263	1040.87	905.419	GLYMA_10G060100v4	hypothetical protein && sp|P38094|FLUG_EMENI Protein fluG OS=Emericella nidulans (strain FGSC A4 / ATCC 38163 / CBS 112.46 / NRRL 194 / M139) OX=227321 GN=fluG PE=1 SV=1 && PF04909:Amidohydrolase	-	-
Glyma.16G195200	1734.41	1460.98	1287.67	868.638	105.04	273.693	1434.01	1742.12	1229.43	1403.8	95.1048	396.326	576.28	225.373	1233.73	111.736	68.1193	191.336	GLYMA_16G195200v4	hypothetical protein && - && -	-	-
Glyma.05G029800	1258.12	1007.92	1286.17	1470.29	719.396	731.34	923.122	1038.4	1277.39	1137.91	775.2	668.581	867.608	762.443	1256.97	881.282	602.082	812.042	GLYMA_05G029800v4	hypothetical protein && sp|Q5GI04|HIR1_CAPAN Hypersensitive-induced reaction 1 protein OS=Capsicum annuum OX=4072 GN=HIR1 PE=1 SV=1 && PF01145:SPFH domain / Band 7 family	-	-
Glyma.17G186600	1123.78	1105.4	1255.46	733.148	779.676	819.512	945.103	1150.39	1117.87	928.214	770.679	888.859	1352.3	1362.67	1291.21	1019.44	857.779	858.195	GLYMA_17G186600v4	hypothetical protein && sp|P25698|EF1A_SOYBN Elongation factor 1-alpha OS=Glycine max OX=3847 GN=TEFS1 PE=3 SV=2 && PF03143:Elongation factor Tu C-terminal domain|PF03144:Elongation factor Tu domain 2|PF00009:Elongation factor Tu GTP binding domain	-	-
Glyma.04G007300	1232.24	1288.49	1198.5	748.013	518.529	489.338	672.791	881.101	1132.13	911.926	463.604	746.728	1402.87	1435.3	1273.01	849.246	738.667	723.512	GLYMA_04G007300v4	hypothetical protein && sp|P52418|PUR1_SOYBN Amidophosphoribosyltransferase, chloroplastic OS=Glycine max OX=3847 GN=PUR1 PE=2 SV=1 && PF00156:Phosphoribosyl transferase domain|PF13537:Glutamine amidotransferase domain	-	-
Glyma.10G251900	836.158	725.233	1065.19	1660.48	710.315	818.603	935.846	916.706	867.331	963.893	833.14	769.063	1180.99	1103.27	1327.33	1003.07	951.686	941.982	GLYMA_10G251900v4	hypothetical protein && sp|P0CG85|UBI1P_NICSY Polyubiquitin OS=Nicotiana sylvestris OX=4096 GN=UBI11 PE=2 SV=1 && PF00240:Ubiquitin family	-	-
Glyma.01G006200	839.944	647.239	874.388	1768.23	447.763	426.295	998.575	850.988	1356.93	805.305	539.747	836.811	1967.95	2164.29	1415.2	1289.38	775.252	857.387	GLYMA_01G006200v4	hypothetical protein && - && -	-	-
Glyma.09G044200	1001.02	754.303	1010.98	1126.98	631.477	618.883	1078.17	932.642	1099.91	732.613	625.276	650.59	1391.39	1224.5	1063.84	1021.05	678.976	695.508	GLYMA_09G044200v4	hypothetical protein && sp|Q944T2|TCTP_SOYBN Translationally-controlled tumor protein homolog OS=Glycine max OX=3847 GN=TCTP PE=2 SV=1 && PF00838:Translationally controlled tumour protein	-	-
Glyma.18G180800	731.797	619.984	766.382	1310.1	676.804	573.833	821.349	924.084	1012.29	1168.45	553.195	650.614	904.647	1016.48	895.153	1383.36	1007.94	1027.29	GLYMA_18G180800v4	hypothetical protein && sp|Q39459|MT2_CICAR Metallothionein-like protein 2 OS=Cicer arietinum OX=3827 PE=3 SV=2 && -	-	-
Glyma.20G183866	978.302	1064.86	1050.69	387.934	788.164	1119.82	986.727	1289.64	985.766	948.075	772.754	662.071	707.45	747.787	742.723	560.173	376.163	427.259	GLYMA_20G183866v4	hypothetical protein && - && -	-	-
Glyma.20G141600	648.781	712.817	784.511	978.36	1077.79	1162.9	609.724	751.21	661.103	775.4	1097.85	794.003	571.256	590.564	671.466	840.54	864.77	797.797	GLYMA_20G141600v4	hypothetical protein && sp|P0CG85|UBI1P_NICSY Polyubiquitin OS=Nicotiana sylvestris OX=4096 GN=UBI11 PE=2 SV=1 && PF00240:Ubiquitin family	-	-
Glyma.18G164200	993.19	818.817	997.558	1506.03	210.335	231.425	972.993	1077.7	1080.97	472.387	153.193	262.357	1836.73	1696.66	1037.57	759.805	141.394	162.893	GLYMA_18G164200v4	hypothetical protein && - && -	-	-
Glyma.19G020500	811.668	711.781	739.412	1033.57	853.511	883.884	803.271	841.55	952.019	793.883	957.157	683.694	1010.91	890.01	815.367	1041.46	417.532	589.724	GLYMA_19G020500v4	hypothetical protein && sp|Q8LGJ5|PCO2_ARATH Plant cysteine oxidase 2 OS=Arabidopsis thaliana OX=3702 GN=PCO2 PE=1 SV=1 && PF07847:PCO_ADO	-	-
Glyma.04G147700	151.103	86.8334	217.998	2906.31	785.44	745.89	375.744	152.004	209.734	338.563	1204.86	1230.52	1364.17	896.131	559.771	2763.83	1585.56	1851.44	GLYMA_04G147700v4	hypothetical protein && sp|O48782|HMOX1_ARATH Heme oxygenase 1, chloroplastic OS=Arabidopsis thaliana OX=3702 GN=HO1 PE=1 SV=2 && PF01126:Heme oxygenase	-	-
Glyma.13G347700	1023.74	1260.72	615.165	584.772	261.463	444.186	1285.33	1218.56	1175.45	953.158	132.594	488.271	1389.09	1228.55	1145.34	588.511	423.324	444.629	GLYMA_13G347700v4	hypothetical protein && sp|P38417|LOX4_SOYBN Linoleate 9S-lipoxygenase-4 OS=Glycine max OX=3847 GN=LOX1.5 PE=1 SV=1 && PF00305:Lipoxygenase	-	-
Glyma.09G187000	1257.95	1227.31	1278.11	105.903	183.726	204.12	1495.47	1291.43	1394.98	55.1251	202.841	182.519	1177	958.399	1019.13	134.257	143.301	164.365	GLYMA_09G187000v4	hypothetical protein && sp|D9HP26|CNR10_MAIZE Cell number regulator 10 OS=Zea mays OX=4577 GN=CNR10 PE=2 SV=1 && PF04749:PLAC8 family	-	-
Glyma.01G122502	939.878	677.008	675.176	1328.08	298.482	470.023	463.715	584.009	643.801	564.684	271.348	390.309	533.764	517.488	565.505	385.106	127.802	213.983	GLYMA_01G122502v4	hypothetical protein && sp|P23233|NO16_SOYBN Nodulin-16 OS=Glycine max OX=3847 GN=GMN16 PE=2 SV=1 && -	-	-
Glyma.04G007700	840.969	597.357	786.698	744.11	265.585	244.055	351.6	580.179	577.1	1002.49	308.669	382.552	935.423	982.696	768.626	1679.47	958.458	948.252	GLYMA_04G007700v4	hypothetical protein && sp|Q39827|SPE1_SOYBN Arginine decarboxylase OS=Glycine max OX=3847 PE=2 SV=1 && PF02784:Pyridoxal-dependent decarboxylase, pyridoxal binding domain	-	-
Glyma.05G182100	715.176	690.697	836.837	2143.05	93.2079	130.373	854.084	827.216	1095.33	986.917	55.8658	244.841	1289.25	1068.43	956.081	1252.95	97.8389	172.257	GLYMA_05G182100v4	hypothetical protein && - && -	-	-
Glyma.15G105100	646.39	563.28	639.978	652.689	800.053	892.207	388.167	563.235	686.448	451.817	772.361	682.647	403.735	488.035	822.669	365.185	631.986	874.727	GLYMA_15G105100v4	hypothetical protein && sp|P24805|TSJT1_TOBAC Stem-specific protein TSJT1 OS=Nicotiana tabacum OX=4097 GN=TSJT1 PE=2 SV=1 && PF12481:Aluminium induced protein	-	-
Glyma.06G221900	155.797	114.651	234.609	2244.41	544.749	527.09	412.121	207.526	294.495	391.597	807.365	987.714	1237.99	1106.68	505.878	2645.1	1261.78	1365.99	GLYMA_06G221900v4	hypothetical protein && sp|O48782|HMOX1_ARATH Heme oxygenase 1, chloroplastic OS=Arabidopsis thaliana OX=3702 GN=HO1 PE=1 SV=2 && PF01126:Heme oxygenase	-	-
Glyma.06G216500	620.286	699.681	960.922	1395.1	449.413	406.268	366.022	504.925	573.191	736.099	343.609	181.044	379.892	475.63	713.627	377.461	94.0627	152.367	GLYMA_06G216500v4	hypothetical protein && sp|Q02921|NO93_SOYBN Early nodulin-93 OS=Glycine max OX=3847 PE=2 SV=1 && PF03386:Early nodulin 93 ENOD93 protein	-	-
Glyma.14G032000	598.598	718.5	813.881	818.716	64.0149	67.248	178.26	643.997	455.765	1377.77	133.014	73.4992	1.14002	1.12969	5.0021	0.394131	44.3854	60.7996	GLYMA_14G032000v4	hypothetical protein && - && -	-	-
Glyma.17G195900	743.959	633.947	632.088	775.913	564.608	632.469	607.887	601.07	599.316	654.035	562.839	472.316	349.246	314.525	476.246	260.133	277.956	403.928	GLYMA_17G195900v4	hypothetical protein && sp|Q93Z18|CKL3_ARATH Casein kinase 1-like protein 3 OS=Arabidopsis thaliana OX=3702 GN=CKL3 PE=1 SV=1 && -	-	-
Glyma.10G121524	655.805	598.68	660.523	1565.88	162.079	244.02	338.024	436.208	419.807	771.037	148.436	292.084	405.742	450.639	461.875	824.343	140.089	184.595	GLYMA_10G121524v4	hypothetical protein && sp|P04670|URIC1_SOYBN Uricase-2 isozyme 1 OS=Glycine max OX=3847 PE=1 SV=2 && PF01014:Uricase	-	-
Glyma.12G217300	641.762	773.353	436.146	687.344	173.025	335.322	288.395	529.256	424.945	1120.16	79.5191	248.401	327.099	567.043	488.567	267.195	275.801	282.146	GLYMA_12G217300v4	hypothetical protein && sp|P21747|EA92_VICFA Embryonic abundant protein USP92 OS=Vicia faba OX=3906 PE=2 SV=1 && PF03181:BURP domain	-	-
Glyma.13G348500	578.815	420.668	767.733	660.884	691.094	697.985	383.548	488.798	473.654	567.747	778.499	582.234	332.3	251.945	331.288	383.347	361.027	474.162	GLYMA_13G348500v4	hypothetical protein && sp|Q058N0|IQM5_ARATH IQ domain-containing protein IQM5 OS=Arabidopsis thaliana OX=3702 GN=IQM5 PE=2 SV=1 && -	-	-
Glyma.11G117600	514.065	479.583	469.609	978.992	260.287	278.878	560.772	571.611	630.013	458.1	307.008	373.367	939.148	1036.62	762.891	819.244	434.768	359.92	GLYMA_11G117600v4	hypothetical protein && sp|Q03250|RBG7_ARATH Glycine-rich RNA-binding protein 7 OS=Arabidopsis thaliana OX=3702 GN=RBG7 PE=1 SV=1 && PF00076:RNA recognition motif. (a.k.a. RRM, RBD, or RNP domain)	-	-
Glyma.09G240100	572.601	473.356	546.731	624.451	445.201	476.827	659.357	566.269	800.769	522.088	497.402	468.303	670.428	520.024	789.815	358.803	291.377	389.506	GLYMA_09G240100v4	hypothetical protein && sp|Q8LGJ5|PCO2_ARATH Plant cysteine oxidase 2 OS=Arabidopsis thaliana OX=3702 GN=PCO2 PE=1 SV=1 && PF07847:PCO_ADO	-	-
Glyma.09G092700	420.435	186.833	330.722	468.91	284.707	391.207	2235.01	565.3	506.522	273.083	284.74	692.013	1109.24	1396.45	752.053	810.076	301.272	232.744	GLYMA_09G092700v4	hypothetical protein && - && -	-	-
Glyma.20G203800	613.366	744.151	676.736	219.765	258.485	340.171	220.093	651.686	517.334	354.641	254.626	258.756	235.61	525.212	618.796	83.3215	262.154	444.467	GLYMA_20G203800v4	hypothetical protein && - && -	-	-
Glyma.02G282300	672.767	847.736	1001.46	470.462	2.92454	5.73679	994.184	914.623	641.995	946.134	1.77352	11.0882	1.90003	3.01251	18.9365	1.18239	1.6439	2.44421	GLYMA_02G282300v4	hypothetical protein && - && -	-	-
Glyma.05G121600	970.386	596.037	653.525	726.069	296.484	303.226	522.749	635.145	869.718	278.864	275.058	327.156	461.712	446.989	566.779	177.764	136.006	176.254	GLYMA_05G121600v4	hypothetical protein && sp|P16313|NO21_SOYBN Nodulin-21 OS=Glycine max OX=3847 PE=2 SV=1 && PF01988:VIT family	-	-
Glyma.10G147700	353.343	385.382	410.839	1052.96	85.3339	120.524	872.125	618.622	875.324	481.186	99.0952	178.408	1358.07	1193.5	1034.46	1032.55	117.172	141.022	GLYMA_10G147700v4	hypothetical protein && - && PF00582:Universal stress protein family	-	-
Glyma.03G116600	482.509	425.621	498.28	578.398	401.329	364.314	736.617	567.584	632.126	322.638	422.625	437.262	845.944	785.541	573.24	644.012	395.004	368.546	GLYMA_03G116600v4	hypothetical protein && sp|Q0JB88|DJA6_ORYSJ Chaperone protein dnaJ A6 OS=Oryza sativa subsp. japonica OX=39947 GN=DJA6 PE=1 SV=1 && PF00684:DnaJ central domain|PF00226:DnaJ domain|PF01556:DnaJ C terminal domain	-	-
Glyma.13G372200	663.691	603.434	669.979	523.699	204.467	246.515	346.461	579.071	694.941	610.243	199.571	309.304	696.861	623.794	679.683	436.233	145.96	210.459	GLYMA_13G372200v4	hypothetical protein && sp|O04130|SERA2_ARATH D-3-phosphoglycerate dehydrogenase 2, chloroplastic OS=Arabidopsis thaliana OX=3702 GN=PGDH2 PE=1 SV=2 && PF00389:D-isomer specific 2-hydroxyacid dehydrogenase, catalytic domain|PF01842:ACT domain|PF02826:D-isomer specific 2-hydroxyacid dehydrogenase, NAD binding domain	-	-
Glyma.15G076500	314.821	198.693	281.787	978.627	511.341	406.751	613.801	315.424	617.755	561.843	639.768	959.77	735.484	848.698	636.974	1022.42	718.442	777.01	GLYMA_15G076500v4	hypothetical protein && sp|O22611|DRM1_PEA Dormancy-associated protein 1 OS=Pisum sativum OX=3888 GN=DRM1 PE=2 SV=1 && PF05564:Dormancy/auxin associated protein	-	-
Glyma.03G244800	443.208	415.851	490.516	887.29	246.369	285.629	579.554	445.364	479.737	451.072	201.826	267.503	741.575	652.961	535.184	1069.99	243.995	295.394	GLYMA_03G244800v4	hypothetical protein && sp|Q43317|CYSK_CITLA Cysteine synthase OS=Citrullus lanatus OX=3654 PE=1 SV=1 && PF00291:Pyridoxal-phosphate dependent enzyme	-	-
Glyma.01G167800	288.66	280.417	350.402	482.893	376.331	338.63	808.733	421.916	528.14	318.245	483.025	366.902	811.283	905.557	552.479	906.205	708.266	555.102	GLYMA_01G167800v4	hypothetical protein && - && -	-	-
Glyma.06G102100	363.078	253.357	451.261	530.755	170.512	166.298	584.446	502.563	701.66	495.92	131.161	267.528	1268.5	990.746	847.468	999.226	280.234	267.964	GLYMA_06G102100v4	hypothetical protein && sp|O82161|PHI1_TOBAC Protein PHOSPHATE-INDUCED 1 OS=Nicotiana tabacum OX=4097 GN=PHI-1 PE=2 SV=1 && PF04674:Phosphate-induced protein 1 conserved region	-	-
Glyma.17G254900	323.625	272.113	325.844	671.874	463.06	459.778	398.727	327.554	449.138	464.827	533.274	677.147	736.356	708.207	505.264	864.898	838.252	795.738	GLYMA_17G254900v4	hypothetical protein && sp|P25804|CYSP_PEA Cysteine proteinase 15A OS=Pisum sativum OX=3888 PE=2 SV=1 && PF00112:Papain family cysteine protease|PF08246:Cathepsin propeptide inhibitor domain (I29)	-	-
Glyma.01G028500	500.73	510.9	428.64	402.633	237.317	258.148	210.687	373.788	364.188	532.396	262.216	408.545	184.646	228.874	527.66	183.805	74.2806	46.9381	GLYMA_01G028500v4	hypothetical protein && sp|Q02918|NO36A_SOYBN Early nodulin-36A OS=Glycine max OX=3847 PE=2 SV=1 && -	-	-
Glyma.14G003200	558.809	531.063	623.268	523.928	161.426	194.138	498.237	603.257	627.708	395.167	122.302	209.319	847.731	830.698	654.283	573.862	115.767	142.226	GLYMA_14G003200v4	hypothetical protein && sp|P35055|HEM6_SOYBN Oxygen-dependent coproporphyrinogen-III oxidase, chloroplastic OS=Glycine max OX=3847 GN=CPX PE=2 SV=1 && PF01218:Coproporphyrinogen III oxidase	-	-
Glyma.13G221100	427.299	393.893	441.261	879.581	385.289	370.102	485.608	440.805	456.373	441.339	389.377	374.37	577.659	536.14	428.509	628.03	355.254	361.541	GLYMA_13G221100v4	hypothetical protein && sp|Q9FGZ9|UBL5_ARATH Ubiquitin-like protein 5 OS=Arabidopsis thaliana OX=3702 GN=UBL5 PE=3 SV=1 && -	-	-
Glyma.19G006400	461.935	366.841	418.111	469.507	359.86	310.449	951.906	539.525	594.19	262.549	389.353	406.89	826.035	689.763	516.096	552.31	361.308	348.656	GLYMA_19G006400v4	hypothetical protein && sp|O48920|ARF_VIGUN ADP-ribosylation factor OS=Vigna unguiculata OX=3917 GN=ARF PE=2 SV=3 && PF00025:ADP-ribosylation factor family	-	-
Glyma.12G135000	706.217	734.939	627.431	217.534	207.552	323.911	62.6798	367.933	310.767	663.329	286.478	262.396	57.7554	51.6278	260.438	36.7944	63.0647	110.921	GLYMA_12G135000v4	hypothetical protein && sp|O23787|THI4_CITSI Thiamine thiazole synthase, chloroplastic OS=Citrus sinensis OX=2711 GN=THI1 PE=2 SV=1 && PF01946:Thi4 family	-	-
Glyma.13G064300	489.864	408.335	466.105	607.305	277.896	293.302	554.367	472.113	566.2	427.789	311.216	260.918	787.995	791.013	522.473	731.199	180.323	267.363	GLYMA_13G064300v4	hypothetical protein && sp|Q8LGJ5|PCO2_ARATH Plant cysteine oxidase 2 OS=Arabidopsis thaliana OX=3702 GN=PCO2 PE=1 SV=1 && PF07847:PCO_ADO	-	-
Glyma.08G108000	546.569	475.536	538.493	454.148	373.378	430.42	298.001	417.867	434.374	458.338	332.476	322.053	347.304	372.429	457.875	311.244	249.182	286.637	GLYMA_08G108000v4	hypothetical protein && sp|O23264|SEBP1_ARATH Selenium-binding protein 1 OS=Arabidopsis thaliana OX=3702 GN=SBP1 PE=1 SV=1 && PF05694:56kDa selenium binding protein (SBP56)	-	-
Glyma.11G215500	622.004	521.261	655.444	624.696	74.5757	78.6722	291.154	433.329	402.221	370.703	73.7642	122.926	380.127	418.741	464.588	507.114	133.629	182.877	GLYMA_11G215500v4	hypothetical protein && sp|P24099|GLNA1_SOYBN Glutamine synthetase cytosolic isozyme 1 OS=Glycine max OX=3847 PE=2 SV=1 && PF00120:Glutamine synthetase, catalytic domain|PF03951:Glutamine synthetase, beta-Grasp domain	-	-
Glyma.20G247850	413.74	384.404	500.937	174.888	392.395	394.04	461.33	501.659	355.791	598.672	247.444	350.182	446.401	670.79	566.224	354.345	296.572	290.233	GLYMA_20G247850v4	hypothetical protein && - && PF01190:Pollen proteins Ole e I like	-	-
Glyma.08G196900	556.548	558.357	520.269	273.729	472.425	578.245	228.486	343.164	420.426	309.346	384.541	333.121	269.366	286.179	286.001	171.432	233.054	277.944	GLYMA_08G196900v4	hypothetical protein && sp|Q9SWX9|ILL5_ARATH IAA-amino acid hydrolase ILR1-like 5 OS=Arabidopsis thaliana OX=3702 GN=ILL5 PE=3 SV=1 && PF07687:Peptidase dimerisation domain|PF01546:Peptidase family M20/M25/M40	-	-
Glyma.05G051500	636.812	649.143	544.014	276.726	171.448	197.889	524.345	635.305	665.641	400.72	180.106	214.196	298.452	294.475	414.402	144.01	100.823	119.207	GLYMA_05G051500v4	hypothetical protein && sp|A9QY38|SBT4_LOTJA Subtilisin-like protease 4 OS=Lotus japonicus OX=34305 GN=SBTM4 PE=2 SV=1 && PF00082:Subtilase family|PF05922:Peptidase inhibitor I9|PF17766:Fibronectin type-III domain|PF02225:PA domain	-	-
Glyma.04G027600	442.54	417.304	451.611	519.498	376.994	429.141	387.714	420.199	467.072	486.756	370.117	381.744	555.399	570.249	473.328	564.904	339.012	339.601	GLYMA_04G027600v4	hypothetical protein && sp|P25804|CYSP_PEA Cysteine proteinase 15A OS=Pisum sativum OX=3888 PE=2 SV=1 && PF00112:Papain family cysteine protease|PF08246:Cathepsin propeptide inhibitor domain (I29)	-	-
Glyma.01G128000	598.685	626.365	610.091	555.189	306.978	372.514	284.03	453.251	478.535	360.036	205.513	165.485	394.647	439.308	372.767	346.815	74.6692	129.159	GLYMA_01G128000v4	hypothetical protein && sp|C5WNF5|CSPL3_SORBI CASP-like protein 4B1 OS=Sorghum bicolor OX=4558 GN=Sb01g038100 PE=2 SV=1 && PF04535:Domain of unknown function (DUF588)	-	-
Glyma.09G080100	473.992	382.434	400.837	1339.2	39.4853	56.4993	267.698	378.001	550.934	577.889	20.2547	203.686	638.655	546.421	852.598	502.098	677.25	614.048	GLYMA_09G080100v4	hypothetical protein && sp|Q94BU8|GSDA_ARATH Guanosine deaminase OS=Arabidopsis thaliana OX=3702 GN=GSDA PE=1 SV=1 && PF00383:Cytidine and deoxycytidylate deaminase zinc-binding region	-	-
Glyma.07G128700	347.489	391.145	381.737	299.378	904.58	935.397	83.1478	226.483	276.278	458.512	833.199	644.691	48.7679	34.1367	119.836	107.188	396.615	472.182	GLYMA_07G128700v4	hypothetical protein && sp|F4K933|ET2_ARATH Protein EFFECTOR OF TRANSCRIPTION 2 OS=Arabidopsis thaliana OX=3702 GN=ET2 PE=1 SV=1 && -	HRT	HRT
Glyma.08G076800	483.877	412.469	553.805	515.967	406.184	400.529	343.078	453.891	455.867	455.081	359.042	271.293	311.448	329.619	453.851	356.584	178.95	216.201	GLYMA_08G076800v4	hypothetical protein && sp|Q4PT23|WTR6_ARATH WAT1-related protein At1g25270 OS=Arabidopsis thaliana OX=3702 GN=At1g25270 PE=2 SV=1 && PF00892:EamA-like transporter family	-	-
Glyma.17G230500	493.526	368.169	403.738	841.343	523.456	423.442	340.874	370.675	345.157	492.536	581.19	307.813	324.328	264.221	305.281	699.877	258.244	337.509	GLYMA_17G230500v4	hypothetical protein && sp|P43399|MT1_TRIRP Metallothionein-like protein 1 OS=Trifolium repens OX=3899 GN=MT1B PE=3 SV=1 && -	-	-
Glyma.02G228100	957.928	752.007	683.59	1279.4	10.2129	8.4397	492.539	732.5	574.027	1195.28	10.5946	220.071	188.984	112.307	346.798	518.049	8.27215	14.6284	GLYMA_02G228100v4	hypothetical protein && sp|P19252|ASNS2_PEA Asparagine synthetase, root [glutamine-hydrolyzing] OS=Pisum sativum OX=3888 GN=AS2 PE=2 SV=3 && PF13537:Glutamine amidotransferase domain|PF00733:Asparagine synthase	-	-
Glyma.02G090100	588.912	528.897	473.516	304.52	393.398	478.995	463.275	450.431	525.138	391.452	282.289	330.016	373.433	338.185	344.302	250.033	271.604	205.151	GLYMA_02G090100v4	hypothetical protein && sp|Q9SIA5|DTX1_ARATH Protein DETOXIFICATION 1 OS=Arabidopsis thaliana OX=3702 GN=DTX1 PE=2 SV=1 && PF01554:MatE	-	-
Glyma.17G016300	293.606	251.062	360.24	729.204	111.138	178.552	490.119	494.513	671.743	418.101	109.726	190.297	733.711	864.144	822.061	910.048	112.698	123.885	GLYMA_17G016300v4	hypothetical protein && sp|P24805|TSJT1_TOBAC Stem-specific protein TSJT1 OS=Nicotiana tabacum OX=4097 GN=TSJT1 PE=2 SV=1 && PF12481:Aluminium induced protein	-	-
Glyma.13G331200	463.267	457.01	420.22	431.702	478.358	503.86	369.752	365.015	410.589	330.822	398.906	303.183	357.843	290.394	390.054	245.286	280.054	307.402	GLYMA_13G331200v4	hypothetical protein && - && PF00582:Universal stress protein family	-	-
Glyma.08G043500	480.371	422.091	490.856	675.525	381.405	450.999	244.726	407.188	428.935	404.456	374.57	324.366	350.913	328.883	326.699	429.538	189.549	236.405	GLYMA_08G043500v4	hypothetical protein && sp|Q9LQU4|PCR2_ARATH Protein PLANT CADMIUM RESISTANCE 2 OS=Arabidopsis thaliana OX=3702 GN=PCR2 PE=1 SV=1 && PF04749:PLAC8 family	-	-
Glyma.08G021100	687.185	645.864	641.705	199.807	128.716	152.496	205.819	492.683	432.489	214.244	86.4957	172.252	116.817	95.9648	347.782	97.3896	23.0493	27.3877	GLYMA_08G021100v4	hypothetical protein && - && PF06376:Arabinogalactan peptide	-	-
Glyma.18G041100	571.708	548.909	467.466	626.034	86.774	97.5859	237.613	407.475	404.699	374.195	91.0097	172.563	294.668	310.453	313.126	440.571	204.066	230.426	GLYMA_18G041100v4	hypothetical protein && sp|P32289|GLNA_VIGAC Glutamine synthetase nodule isozyme OS=Vigna aconitifolia OX=3918 PE=2 SV=1 && PF00120:Glutamine synthetase, catalytic domain|PF03951:Glutamine synthetase, beta-Grasp domain	-	-
Glyma.17G239000	297.856	276.454	339.246	609.624	292.712	313.749	329.473	320.9	399.51	444.114	345.172	412.875	590.675	505.744	470.269	789.917	714.757	573.746	GLYMA_17G239000v4	hypothetical protein && sp|P43297|RD21A_ARATH Cysteine proteinase RD21A OS=Arabidopsis thaliana OX=3702 GN=RD21A PE=1 SV=1 && PF00396:Granulin|PF00112:Papain family cysteine protease|PF08246:Cathepsin propeptide inhibitor domain (I29)	-	-
Glyma.09G040100	470.126	378.979	468.887	556.616	184.968	209.803	696.005	422.578	423.663	347.062	142.747	208.96	555.57	594.477	451.884	475.425	185.98	173.799	GLYMA_09G040100v4	hypothetical protein && sp|Q02226|COXT_SOYBN Cytochrome c oxidase subunit 2, mitochondrial (Fragment) OS=Glycine max OX=3847 GN=COX2 PE=3 SV=1 && PF00116:Cytochrome C oxidase subunit II, periplasmic domain|PF02790:Cytochrome C oxidase subunit II, transmembrane domain	-	-
Glyma.13G013700	180.417	249.712	362.707	325.566	291.99	241.492	418.458	436.526	497.696	215.542	346.005	442.399	1041.62	1505.9	379.768	1267.94	179.655	200.338	GLYMA_13G013700v4	hypothetical protein && - && -	-	-
Glyma.13G207800	320.401	242.707	265.726	852.235	412.104	436.83	262.624	312.682	399.072	453.198	460.437	471.204	391.605	402.392	442.664	889.383	295.087	357.216	GLYMA_13G207800v4	hypothetical protein && sp|P24805|TSJT1_TOBAC Stem-specific protein TSJT1 OS=Nicotiana tabacum OX=4097 GN=TSJT1 PE=2 SV=1 && PF12481:Aluminium induced protein	-	-
Glyma.01G078300	590.917	558.024	372.239	230.842	240.35	313.093	192.993	446.793	299.423	467.701	227.81	222.309	83.3684	95.6971	291.411	35.3939	78.7803	84.0803	GLYMA_01G078300v4	hypothetical protein && sp|O65782|C83B1_ARATH Cytochrome P450 83B1 OS=Arabidopsis thaliana OX=3702 GN=CYP83B1 PE=1 SV=1 && PF00067:Cytochrome P450	-	-
Glyma.18G256400	347.883	305.112	325.594	492.847	396.998	391.129	332.114	279.607	395.867	326.083	367.252	331.092	429.634	334.167	438.952	419.922	346.447	371.048	GLYMA_18G256400v4	hypothetical protein && sp|Q8LGJ5|PCO2_ARATH Plant cysteine oxidase 2 OS=Arabidopsis thaliana OX=3702 GN=PCO2 PE=1 SV=1 && PF07847:PCO_ADO	-	-
Glyma.19G212800	103.781	142.688	208.378	980.31	59.1363	88.4258	934.293	421.844	478.2	575.271	52.1076	137.272	928.678	935.544	452.119	1693.03	226.58	141.919	GLYMA_19G212800v4	hypothetical protein && sp|O24301|SUS2_PEA Sucrose synthase 2 OS=Pisum sativum OX=3888 GN=SUS2 PE=2 SV=1 && PF00862:Sucrose synthase|PF00534:Glycosyl transferases group 1	-	-
Glyma.16G012600	405.995	280.315	363.423	381.509	451.139	396.8	580.647	452.449	497.559	242.67	253.964	368.685	424.883	452.545	425.983	355.883	390.573	375.904	GLYMA_16G012600v4	hypothetical protein && sp|Q9LUM4|RAP22_ARATH Ethylene-responsive transcription factor RAP2-2 OS=Arabidopsis thaliana OX=3702 GN=RAP2-2 PE=1 SV=2 && PF00847:AP2 domain	AP2/ERF-ERF	AP2/ERF->AP2/ERF-ERF
Glyma.02G157900	341.879	343.105	465.921	1191.56	37.3378	65.0561	514.516	384.774	350.907	425.681	24.701	96.2033	545.452	616.31	410.103	600.937	24.1921	54.7804	GLYMA_02G157900v4	hypothetical protein && - && -	-	-
Glyma.12G222400	105.578	91.9624	209.36	563.734	164.093	166.15	755.405	283.114	483.49	188.291	161.891	270.346	1287.22	1225.06	431.072	1346.15	306.387	283.682	GLYMA_12G222400v4	hypothetical protein && sp|P24805|TSJT1_TOBAC Stem-specific protein TSJT1 OS=Nicotiana tabacum OX=4097 GN=TSJT1 PE=2 SV=1 && PF12481:Aluminium induced protein	-	-
Glyma.10G242600	359.012	391.433	386.409	391.573	310.925	266.401	488.014	552.741	378.771	470.534	276.363	382.422	268.413	326.013	341.562	379.184	389.07	332.91	GLYMA_10G242600v4	hypothetical protein && sp|Q9LIK9|APS1_ARATH ATP sulfurylase 1, chloroplastic OS=Arabidopsis thaliana OX=3702 GN=APS1 PE=1 SV=1 && PF01747:ATP-sulfurylase|PF14306:PUA-like domain	-	-
Glyma.08G153300	66.6913	36.6168	78.1064	953.565	395.528	351.363	376.17	168.671	328.003	126.175	478.377	613.434	541.035	771.07	296.41	997.998	1044.85	809.995	GLYMA_08G153300v4	hypothetical protein && - && -	-	-
Glyma.02G259700	421.88	432.516	498.189	829.243	12.9767	27.2053	325.914	375.862	328.207	567.527	12.6157	117.818	235.22	257.337	356.532	172.053	7.48808	69.0125	GLYMA_02G259700v4	hypothetical protein && - && -	-	-
Glyma.05G146400	406.878	341.926	391.793	472.534	292.841	319.808	349.329	319.581	357.627	328.467	292.366	282.171	325.634	310.446	341.726	336.55	255.175	278.427	GLYMA_05G146400v4	hypothetical protein && sp|F4HTM3|GCS1_ARATH Mannosyl-oligosaccharide glucosidase GCS1 OS=Arabidopsis thaliana OX=3702 GN=GCS1 PE=1 SV=1 && PF03200:Glycosyl hydrolase family 63 C-terminal domain|PF16923:Glycosyl hydrolase family 63 N-terminal domain	-	-
Glyma.13G237000	226.502	181.131	239.201	769.027	311.455	241.924	338.642	233.663	425.601	392.191	369.494	492.637	523.416	665.063	469.472	747.501	461.875	490.374	GLYMA_13G237000v4	hypothetical protein && sp|O22611|DRM1_PEA Dormancy-associated protein 1 OS=Pisum sativum OX=3888 GN=DRM1 PE=2 SV=1 && PF05564:Dormancy/auxin associated protein	-	-
Glyma.07G007000	569.561	865.218	254.188	196.691	113.401	257.966	414.994	512.162	414.995	412.727	67.4821	194.376	311.88	343.662	255.5	353.085	46.3524	43.2759	GLYMA_07G007000v4	hypothetical protein && sp|P24095|LOXX_SOYBN Seed linoleate 9S-lipoxygenase OS=Glycine max OX=3847 GN=LOX1.4 PE=1 SV=1 && PF00305:Lipoxygenase	-	-
Glyma.17G092800	186.912	58.9969	174.63	967.231	342.798	279.792	429.146	307.486	612.403	233.681	332.06	553.303	666.462	554.691	496.054	557.858	467.917	437.355	GLYMA_17G092800v4	hypothetical protein && sp|P46687|GASA3_ARATH Gibberellin-regulated protein 3 OS=Arabidopsis thaliana OX=3702 GN=GASA3 PE=2 SV=1 && PF02704:Gibberellin regulated protein	-	-
Glyma.08G206000	294.742	242.646	344.306	1081.68	156.553	165.647	535.102	326.231	392.592	309.115	159.749	160.794	578.263	560.201	384.88	522.95	180.412	176.719	GLYMA_08G206000v4	hypothetical protein && sp|Q60QR6|TMA7_CAEBR Translation machinery-associated protein 7 homolog OS=Caenorhabditis briggsae OX=6238 GN=CBG21705 PE=3 SV=1 && -	-	-
Glyma.13G101500	441.296	464.602	383.317	705.899	29.1201	64.0882	262.938	465.528	597.904	247.538	17.8745	82.8632	317.838	407.963	402.705	493.328	23.6546	46.7455	GLYMA_13G101500v4	hypothetical protein && - && -	-	-
Glyma.14G121400	517.994	439.098	375.372	171.503	109.907	141.152	192.456	515.533	438.84	98.3991	87.945	59.8657	443.665	434.703	419.787	162.377	13.9618	24.3117	GLYMA_14G121400v4	hypothetical protein && sp|Q84VY3|STAD6_ARATH Stearoyl-[acyl-carrier-protein] 9-desaturase 6, chloroplastic OS=Arabidopsis thaliana OX=3702 GN=S-ACP-DES6 PE=2 SV=2 && PF03405:Fatty acid desaturase	-	-
novel.484	729.176	695.473	693.776	0.392662	0.516095	0.494135	689.395	667.404	665.076	0.395113	0.536526	0.395343	365.975	283.372	494.668	0.149041	0.668268	0.381265	-	- && - && -	-	-
Glyma.01G149102	311.691	263.839	262.592	789.99	238.327	222.528	296.137	271.945	341.504	353.938	234.379	301.6	576.334	514.87	469.432	598.713	339.848	316.088	GLYMA_01G149102v4	hypothetical protein && - && -	-	-
Glyma.13G205600	311.568	293.66	333.21	363.044	296.486	302.655	307.692	332.38	387.956	237.486	315.575	330.932	506.27	464.762	382.661	480.896	287.969	294.228	GLYMA_13G205600v4	hypothetical protein && sp|Q9LEB4|RBP45_NICPL Polyadenylate-binding protein RBP45 OS=Nicotiana plumbaginifolia OX=4092 GN=RBP45 PE=1 SV=1 && PF00076:RNA recognition motif. (a.k.a. RRM, RBD, or RNP domain)	-	-
Glyma.11G222300	398.182	353.921	375.667	471.832	198.94	229.59	259.147	338.497	317.474	356.075	187.027	206.254	249.579	263.569	352.136	219.185	178.606	195.181	GLYMA_11G222300v4	hypothetical protein && sp|Q9LHT0|TRNHF_ARATH Tropinone reductase homolog At5g06060 OS=Arabidopsis thaliana OX=3702 GN=At5g06060 PE=2 SV=1 && PF00106:short chain dehydrogenase	-	-
Glyma.03G132700	139.699	202.532	394.705	222.474	186.306	166.525	453.671	331.086	277.816	287.444	42.4544	141.295	559.507	782.689	799.31	328.521	129.322	94.6721	GLYMA_03G132700v4	hypothetical protein && sp|Q03773|E13A_SOYBN Glucan endo-1,3-beta-glucosidase OS=Glycine max OX=3847 PE=1 SV=1 && PF00332:Glycosyl hydrolases family 17	-	-
Glyma.17G030100	140.734	204.51	317.832	328.147	264.876	240.963	367.733	315.928	246.595	194.851	172.416	412.096	539.628	690.107	478.542	492.185	623.892	704.143	GLYMA_17G030100v4	hypothetical protein && sp|P93330|NOD13_MEDTR Nodulin-13 OS=Medicago truncatula OX=3880 GN=N13 PE=1 SV=1 && PF00407:Pathogenesis-related protein Bet v I family	-	-
Glyma.09G213002	266.929	227.566	225.258	577.095	320.794	383.91	275.775	252.375	305.556	309.313	355.337	363.921	396.836	348.886	334.937	456.572	385.261	435.178	GLYMA_09G213002v4	hypothetical protein && - && -	-	-
Glyma.10G051800	298.758	220.671	306.807	640.674	82.7408	94.6114	644.646	399.734	470.839	342.055	93.8519	183.717	638.551	587.71	540.172	585.313	118.46	138.749	GLYMA_10G051800v4	hypothetical protein && - && PF12906:RING-variant domain	-	-
Glyma.05G126500	317.506	298.352	341.697	421.552	303.706	317.226	451.606	347.167	358.314	255.911	278.782	247.225	329.692	357.018	336.304	334.274	204.942	220.385	GLYMA_05G126500v4	hypothetical protein && sp|Q9Y2B2|PIGL_HUMAN N-acetylglucosaminyl-phosphatidylinositol de-N-acetylase OS=Homo sapiens OX=9606 GN=PIGL PE=2 SV=1 && PF02585:GlcNAc-PI de-N-acetylase	-	-
Glyma.17G153200	488.298	486.235	418.205	441.921	28.9531	51.3504	318.85	375.288	404.572	364.411	25.5265	119.726	369.522	361.568	380.513	171.763	151.413	130.539	GLYMA_17G153200v4	hypothetical protein && sp|Q42581|KPRS1_ARATH Ribose-phosphate pyrophosphokinase 1, chloroplastic OS=Arabidopsis thaliana OX=3702 GN=PRS1 PE=2 SV=2 && PF14572:Phosphoribosyl synthetase-associated domain|PF13793:N-terminal domain of ribose phosphate pyrophosphokinase	-	-
Glyma.14G130600	181.466	214.348	209.927	295.48	335.182	313.867	453.268	214.653	349.14	153.211	338.654	403.474	555.752	613.199	362.386	529.129	518.091	441.997	GLYMA_14G130600v4	hypothetical protein && - && -	-	-
Glyma.06G077200	332.526	252.159	297.006	761.477	96.5528	67.5339	412.135	295.789	525.584	509.049	159.264	335.065	634.17	573.65	453.641	578.764	258.643	265.107	GLYMA_06G077200v4	hypothetical protein && - && -	-	-
Glyma.05G121700	426.422	359.223	376.349	1096.76	214.007	244.718	125.859	226.132	207.089	237.37	194.669	243.931	108.644	100.357	175.657	110.818	94.9508	145.511	GLYMA_05G121700v4	hypothetical protein && - && -	-	-
Glyma.10G018700	260.391	214.301	282.597	599.822	133.52	148.865	463.218	317.122	365.543	242.856	100.277	189.596	764.128	736.579	399.053	793.923	150.844	160.676	GLYMA_10G018700v4	hypothetical protein && sp|Q8VYN9|PHO32_ARATH Universal stress protein PHOS32 OS=Arabidopsis thaliana OX=3702 GN=PHOS32 PE=1 SV=1 && PF00582:Universal stress protein family	-	-
Glyma.10G214500	399.458	292.09	461.858	468.818	137.434	225.31	176.55	158.781	177.476	273.182	19.85	84.9954	173.543	279.164	405.768	113.629	130.653	119.972	GLYMA_10G214500v4	hypothetical protein && - && -	-	-
Glyma.18G033900	557.884	361.665	388.321	438.119	218.041	238.322	316.195	331.284	342.64	409.235	186.725	215.084	195.137	165.975	232.988	197.078	40.3673	79.0289	GLYMA_18G033900v4	hypothetical protein && sp|P0CI03|PTR28_ARATH Protein NRT1/ PTR FAMILY 5.6 OS=Arabidopsis thaliana OX=3702 GN=NPF5.6 PE=2 SV=1 && PF00854:POT family	-	-
Glyma.06G007500	495.433	353.402	317.352	255.731	330.434	269.26	75.7577	187.655	197.708	414.667	251.328	233.062	100.424	80.5367	143.081	175.117	538.694	563.274	GLYMA_06G007500v4	hypothetical protein && sp|Q39827|SPE1_SOYBN Arginine decarboxylase OS=Glycine max OX=3847 PE=2 SV=1 && PF02784:Pyridoxal-dependent decarboxylase, pyridoxal binding domain	-	-
Glyma.14G061500	407.41	399.995	363.893	459.175	284.164	294.427	180.166	279.685	327.444	409.099	225.532	330.191	270.264	360.385	247.68	393.445	236.297	244.461	GLYMA_14G061500v4	hypothetical protein && sp|P25794|PIP2_PEA Probable aquaporin PIP-type 7a OS=Pisum sativum OX=3888 GN=TRG-31 PE=2 SV=2 && PF00230:Major intrinsic protein	-	-
Glyma.16G164300	295.54	307.96	282.936	146.771	428.417	410.448	316.482	295.653	396.233	181.059	483.914	368.62	242.897	213.142	452.88	79.2068	502.603	501.114	GLYMA_16G164300v4	hypothetical protein && sp|Q96520|PER12_ARATH Peroxidase 12 OS=Arabidopsis thaliana OX=3702 GN=PER12 PE=1 SV=1 && PF00141:Peroxidase	-	-
Glyma.04G076000	246.537	174.567	213.64	641.775	94.1063	70.7877	450.525	257.096	466.911	297.081	116.199	232.415	758.28	692.924	425.574	903.499	206.456	282.132	GLYMA_04G076000v4	hypothetical protein && - && -	-	-
Glyma.10G012800	403.597	342.442	414.158	533.33	124.165	148.289	281.162	287.42	306.013	236.896	93.4643	163.312	377.768	382.913	323.229	229.457	119.31	119.62	GLYMA_10G012800v4	hypothetical protein && sp|Q9LZQ0|CX5C2_ARATH Cytochrome c oxidase subunit 5C-2 OS=Arabidopsis thaliana OX=3702 GN=At3g62400 PE=3 SV=1 && -	-	-
novel.582	315.573	275.708	265.988	235.299	265.573	220.003	666.577	290.479	293.645	142.347	321.807	239.553	542.171	529.897	286.747	273.359	378.932	342.871	-	- && - && -	-	-
Glyma.09G188733	394.73	439.989	339.371	66.9694	284.495	319.241	47.2615	157.713	138.444	138.875	215.235	141.83	27.6296	22.2569	90.2782	13.237	82.322	85.6571	GLYMA_09G188733v4	hypothetical protein && sp|Q94LW6|SUT35_ARATH Probable sulfate transporter 3.5 OS=Arabidopsis thaliana OX=3702 GN=SULTR3;5 PE=2 SV=1 && PF00916:Sulfate permease family	-	-
Glyma.14G213300	338.769	314.896	361.532	437.652	206.576	264.479	275.338	305.176	373.362	268.468	226.359	283.105	381.615	333.627	345.109	234.269	249.688	260.987	GLYMA_14G213300v4	hypothetical protein && sp|O82560|GLNA2_SOYBN Glutamine synthetase cytosolic isozyme 2 OS=Glycine max OX=3847 PE=1 SV=1 && PF00120:Glutamine synthetase, catalytic domain|PF03951:Glutamine synthetase, beta-Grasp domain	-	-
Glyma.15G186100	286.323	121.936	250.408	1584.86	1.64231	1.02504	389.53	209.139	506.643	458.272	1.26756	104.997	733.077	608.727	486.958	797.689	113.233	68.3635	GLYMA_15G186100v4	hypothetical protein && sp|Q94BU8|GSDA_ARATH Guanosine deaminase OS=Arabidopsis thaliana OX=3702 GN=GSDA PE=1 SV=1 && PF00383:Cytidine and deoxycytidylate deaminase zinc-binding region	-	-
Glyma.12G024700	309.289	371.032	401.972	231.731	179.196	211.038	190.654	304.483	330.513	538.277	187.638	294.764	307.018	353.857	418.224	336.65	183.727	226.953	GLYMA_12G024700v4	hypothetical protein && sp|Q8W171|CYP1_SOYBN Peptidyl-prolyl cis-trans isomerase 1 OS=Glycine max OX=3847 GN=Cyp1 PE=2 SV=1 && PF00160:Cyclophilin type peptidyl-prolyl cis-trans isomerase/CLD	-	-
Glyma.06G065600	353.483	314.262	403.123	365.826	197.785	217.744	179.019	296.49	355.08	224.157	177.876	243.508	373.257	377.91	320.397	265.066	196.799	271.825	GLYMA_06G065600v4	hypothetical protein && sp|D2XNR2|FLOT6_MEDTR Flotillin-like protein 6 OS=Medicago truncatula OX=3880 GN=FLOT6 PE=2 SV=1 && PF01145:SPFH domain / Band 7 family	-	-
Glyma.06G109200	160.919	136.158	154.698	327.309	451.379	480.184	266.763	203.121	155.787	289.915	538.682	311.373	155.37	171.551	131.191	415.762	378.725	387.746	GLYMA_06G109200v4	hypothetical protein && sp|P39870|NIA2_SOYBN Inducible nitrate reductase [NADH] 2 OS=Glycine max OX=3847 GN=INR2 PE=2 SV=1 && PF00174:Oxidoreductase molybdopterin binding domain	-	-
Glyma.18G261600	385.652	286.323	301.044	190.873	301.946	347.94	233.274	355.192	302.973	393.097	247.386	239.676	108.891	85.3451	222.164	98.9526	139.03	189.726	GLYMA_18G261600v4	hypothetical protein && sp|P55217|CGS1_ARATH Cystathionine gamma-synthase 1, chloroplastic OS=Arabidopsis thaliana OX=3702 GN=CGS1 PE=1 SV=3 && PF01053:Cys/Met metabolism PLP-dependent enzyme	-	-
Glyma.08G200200	408.946	544.248	338.66	130.062	44.9585	116.684	103.211	346.585	307.172	477.432	15.1711	97.8267	34.185	44.0641	116.109	35.6755	15.7628	10.1843	GLYMA_08G200200v4	hypothetical protein && sp|P15490|VSPA_SOYBN Stem 28 kDa glycoprotein OS=Glycine max OX=3847 GN=VSPA PE=2 SV=1 && PF03767:HAD superfamily, subfamily IIIB (Acid phosphatase)	-	-
Glyma.14G078300	295.865	199.223	272.627	224.571	233.076	108.362	488.148	268.056	297.55	238.64	230.182	252.093	721.545	592.885	493.628	275.482	503.035	381.155	GLYMA_14G078300v4	hypothetical protein && - && -	-	-
Glyma.05G158100	311.002	311.776	359.692	266.279	259.303	275.13	274.156	291.044	340.132	163.972	260.38	241.995	423.481	351.162	306.35	307.829	224.408	264.833	GLYMA_05G158100v4	hypothetical protein && sp|Q96452|1433C_SOYBN 14-3-3-like protein C OS=Glycine max OX=3847 GN=GF14C PE=2 SV=1 && PF00244:14-3-3 protein	-	-
Glyma.14G052300	505.597	456.136	320.22	234.19	257.184	291.42	134.886	333.81	333.929	304.303	365.645	195.711	50.843	44.5968	121.835	61.0589	65.1595	95.7728	GLYMA_14G052300v4	hypothetical protein && - && -	-	-
Glyma.08G164100	236.859	193.577	254.192	464.617	96.9087	107.536	307.634	257.2	389.437	272.365	82.3769	204.629	759.192	780.418	491.308	617.917	220.472	210.826	GLYMA_08G164100v4	hypothetical protein && sp|Q84XA3|IMDH_VIGUN Inosine-5'-monophosphate dehydrogenase OS=Vigna unguiculata OX=3917 GN=impdh PE=1 SV=1 && PF00478:IMP dehydrogenase / GMP reductase domain	-	-
Glyma.01G159800	283.572	254.279	313.674	305.443	240.186	236.782	268.333	255.194	349.732	240.537	241.983	243.102	457.067	423.11	371.07	500.116	217.824	233.767	GLYMA_01G159800v4	hypothetical protein && sp|Q96255|SERB1_ARATH Phosphoserine aminotransferase 1, chloroplastic OS=Arabidopsis thaliana OX=3702 GN=PSAT1 PE=1 SV=1 && PF00266:Aminotransferase class-V	-	-
Glyma.09G093050	277.055	398.623	293.089	341.704	138.959	166.602	185.875	243.303	157.716	744.88	80.0432	272.17	392.214	368.304	454.078	348.002	111.359	167.458	GLYMA_09G093050v4	hypothetical protein && sp|P13993|PRP2_SOYBN Repetitive proline-rich cell wall protein 2 OS=Glycine max OX=3847 GN=PRP2 PE=2 SV=1 && -	-	-
Glyma.09G019800	231.335	194.583	222.209	463.481	207.491	185.725	433.407	276.801	360.607	221.394	257.055	240.393	488.78	412.824	287.682	577.121	206.32	211.264	GLYMA_09G019800v4	hypothetical protein && sp|O48850|VA725_ARATH Vesicle-associated membrane protein 725 OS=Arabidopsis thaliana OX=3702 GN=VAMP725 PE=2 SV=2 && PF13774:Regulated-SNARE-like domain|PF00957:Synaptobrevin	-	-
Glyma.08G076500	379.38	370.865	360.397	628.091	305.087	319.888	138.13	175.878	176.667	183.788	216.176	184.31	73.7716	71.9298	151.305	92.2338	104.244	161.467	GLYMA_08G076500v4	hypothetical protein && - && -	-	-
Glyma.18G210500	255.573	190.278	284.093	1014.21	127.747	108.087	334.383	157.562	249.733	227.256	105.978	343.423	561.631	779.846	362.388	658.735	264.273	217.849	GLYMA_18G210500v4	hypothetical protein && sp|Q9SR86|AGT23_ARATH Alanine--glyoxylate aminotransferase 2 homolog 3, mitochondrial OS=Arabidopsis thaliana OX=3702 GN=At3g08860 PE=2 SV=1 && PF00202:Aminotransferase class-III	-	-
Glyma.U031413	259.758	195.897	309.79	179.491	179.175	234.419	443.632	389.74	360.533	389.046	121.239	217.442	318.25	324.52	571.653	135.127	106.366	107.404	GLYMA_U031413v4	hypothetical protein && sp|O23044|PER3_ARATH Peroxidase 3 OS=Arabidopsis thaliana OX=3702 GN=PER3 PE=2 SV=1 && PF00141:Peroxidase	-	-
Glyma.05G209900	430.456	362.218	351.458	211.439	296.14	298.495	229.741	240.899	260.283	234.934	247.32	232.108	151.877	119.451	212.07	149.512	147.551	187.089	GLYMA_05G209900v4	hypothetical protein && - && -	-	-
Glyma.09G273100	218.482	178.598	219.334	356.46	226.56	203.118	454.554	263.093	347.278	190.354	234.437	285.438	564.524	517.681	321.363	529.194	288.621	288.378	GLYMA_09G273100v4	hypothetical protein && sp|Q94F47|UBC28_ARATH Ubiquitin-conjugating enzyme E2 28 OS=Arabidopsis thaliana OX=3702 GN=UBC28 PE=1 SV=1 && PF00179:Ubiquitin-conjugating enzyme	-	-
Glyma.08G001000	322.801	267.651	314.158	327.144	240.686	275.283	224.215	290.456	359.893	263.688	231.251	280.56	352.199	328.236	278.476	260.039	138.068	151.992	GLYMA_08G001000v4	hypothetical protein && sp|P52424|PUR5_VIGUN Phosphoribosylformylglycinamidine cyclo-ligase, chloroplastic/mitochondrial OS=Vigna unguiculata OX=3917 GN=PUR5 PE=2 SV=1 && PF02769:AIR synthase related protein, C-terminal domain|PF00586:AIR synthase related protein, N-terminal domain	-	-
Glyma.06G276400	259.75	226.964	259.965	355.756	306.631	293.869	231.113	231.559	266.495	274.63	285.716	244.201	243.866	186.477	290.172	257.193	314.179	308.919	GLYMA_06G276400v4	hypothetical protein && sp|Q9LXT4|PCO5_ARATH Plant cysteine oxidase 5 OS=Arabidopsis thaliana OX=3702 GN=PCO5 PE=1 SV=1 && PF07847:PCO_ADO	-	-
Glyma.12G095700	292.983	289.099	291.922	280.992	249.295	240.56	193.748	272.614	283.944	235.019	244.554	243.938	255.667	235.74	226.572	323.536	215.193	222.178	GLYMA_12G095700v4	hypothetical protein && sp|P43644|DNJH_ATRNU DnaJ protein homolog ANJ1 OS=Atriplex nummularia OX=3553 PE=2 SV=1 && PF01556:DnaJ C terminal domain|PF00226:DnaJ domain|PF00684:DnaJ central domain	-	-
Glyma.09G005600	188.171	122.19	292.902	412.781	212.549	278.485	233.552	175.258	230.387	146.343	219.179	293.256	419.381	484.459	358.078	286.902	416.977	512.684	GLYMA_09G005600v4	hypothetical protein && sp|O04057|ASPR_CUCPE Aspartic proteinase OS=Cucurbita pepo OX=3663 PE=2 SV=1 && PF05184:Saposin-like type B, region 1|PF03489:Saposin-like type B, region 2|PF00026:Eukaryotic aspartyl protease	-	-
Glyma.09G205300	199.311	165.378	220.845	557.478	185.347	133.352	530.218	205.514	301.763	244.222	298.925	275.876	448.657	482.478	234.206	554.747	392.374	332.361	GLYMA_09G205300v4	hypothetical protein && sp|Q1G3Q4|RITF1_ARATH Protein RGF1 INDUCIBLE TRANSCRIPTION FACTOR 1 OS=Arabidopsis thaliana OX=3702 GN=RITF1 PE=1 SV=1 && PF04640:PLATZ transcription factor	PLATZ	PLATZ
Glyma.13G024900	300.451	260.346	201.41	351.915	268.636	318.262	298.842	206.334	245.999	282.885	252.179	229.99	193.086	253.574	231.486	277.439	269.76	265.66	GLYMA_13G024900v4	hypothetical protein && sp|Q39891|LEU1_SOYBN Probable 2-isopropylmalate synthase OS=Glycine max OX=3847 GN=GMN56 PE=2 SV=1 && PF08502:LeuA allosteric (dimerisation) domain	-	-
Glyma.04G058100	206.274	292.884	211.635	94.8322	371.406	434.835	87.7785	197.184	163.916	342.641	435.981	335.446	21.6065	19.2546	74.4694	49.3323	496.531	485.166	GLYMA_04G058100v4	hypothetical protein && sp|Q9SND9|Y3028_ARATH Uncharacterized acetyltransferase At3g50280 OS=Arabidopsis thaliana OX=3702 GN=At3g50280 PE=3 SV=1 && PF02458:Transferase family	-	-
Glyma.16G118800	212.224	180.344	235.889	455.056	107.877	116.598	366.873	220.525	275.371	240.965	122.852	141.385	464.683	432.679	309.457	572.977	202.554	199.425	GLYMA_16G118800v4	hypothetical protein && sp|Q8W2B8|SAT4_ARATH Serine acetyltransferase 4 OS=Arabidopsis thaliana OX=3702 GN=SAT4 PE=1 SV=1 && PF06426:Serine acetyltransferase, N-terminal|PF00132:Bacterial transferase hexapeptide (six repeats)	-	-
Glyma.07G260300	300.348	323.013	340.761	456.378	127.863	164.514	164.581	271.446	251.009	480.076	79.8623	180.314	161.804	263.628	242.286	250.105	153.962	145.999	GLYMA_07G260300v4	hypothetical protein && sp|Q9SB81|PER42_ARATH Peroxidase 42 OS=Arabidopsis thaliana OX=3702 GN=PER42 PE=1 SV=2 && PF00141:Peroxidase	-	-
Glyma.06G133300	237.715	234.209	225.406	403.503	257.184	282.25	273.821	222.531	257.638	174.973	265.549	221.999	403.499	350.904	243.102	336.982	198.847	238.347	GLYMA_06G133300v4	hypothetical protein && sp|Q42342|CYB5E_ARATH Cytochrome b5 isoform E OS=Arabidopsis thaliana OX=3702 GN=CYTB5-E PE=1 SV=2 && PF00173:Cytochrome b5-like Heme/Steroid binding domain	-	-
Glyma.09G188667	325.606	339.235	265.173	75.5316	286.777	292.576	63.0445	136.992	119.965	116.905	212.595	138.786	30.3128	16.9273	85.2693	11.9831	87.6683	85.6501	GLYMA_09G188667v4	hypothetical protein && sp|Q94LW6|SUT35_ARATH Probable sulfate transporter 3.5 OS=Arabidopsis thaliana OX=3702 GN=SULTR3;5 PE=2 SV=1 && PF00916:Sulfate permease family|PF01740:STAS domain	-	-
Glyma.16G119000	38.1957	15.0363	119.148	326.168	81.1695	78.3078	403.688	158.799	302.469	88.1094	98.0746	140.331	1167.32	1236.79	349.277	736.271	435.63	364.224	GLYMA_16G119000v4	hypothetical protein && sp|Q9CAZ7|SSL5_ARATH Protein STRICTOSIDINE SYNTHASE-LIKE 5 OS=Arabidopsis thaliana OX=3702 GN=SSL5 PE=2 SV=1 && PF03088:Strictosidine synthase	-	-
Glyma.13G191600	368.749	390.052	244.73	180.443	210.62	275.657	32.4085	164.702	143.599	276.669	172.265	185.881	4.14035	1.44036	73.4261	2.01007	65.9757	96.3948	GLYMA_13G191600v4	hypothetical protein && sp|Q8L5A7|SOT15_ARATH Cytosolic sulfotransferase 15 OS=Arabidopsis thaliana OX=3702 GN=SOT15 PE=1 SV=1 && PF00685:Sulfotransferase domain	-	-
Glyma.11G241702	247.846	198.907	225.073	240.116	275.899	271.883	259.188	269.217	316.172	204.113	324.031	260.28	296.751	272.397	309.103	230.693	289.1	301.832	GLYMA_11G241702v4	hypothetical protein && sp|P59169|H33_ARATH Histone H3.3 OS=Arabidopsis thaliana OX=3702 GN=HTR4 PE=1 SV=2 && PF00125:Core histone H2A/H2B/H3/H4	-	-
Glyma.17G139700	110.488	174.741	267.175	107.998	193.823	103.196	67.8023	198.103	153.716	191.597	48.8579	135.987	434.644	631.99	456.049	347.916	196.149	334.334	GLYMA_17G139700v4	hypothetical protein && sp|Q39176|ERLI1_ARATH Lipid transfer protein EARLI 1 OS=Arabidopsis thaliana OX=3702 GN=EARLI1 PE=1 SV=1 && PF07172:Glycine rich protein family|PF14547:Hydrophobic seed protein	-	-
Glyma.07G091800	274.017	183.573	229.197	347.203	263.856	253.671	232.62	228.862	314.125	228.73	397.719	312.053	336.47	329.677	313.977	286.176	293.332	244.011	GLYMA_07G091800v4	hypothetical protein && - && -	-	-
Glyma.15G025300	309.657	277.208	393.017	130.918	436.656	440.109	80.6256	232.835	215.091	342.984	443.775	297.371	40.6218	33.9368	78.9503	25.1467	184.145	247.972	GLYMA_15G025300v4	hypothetical protein && sp|O82645|IQM1_ARATH IQ domain-containing protein IQM1 OS=Arabidopsis thaliana OX=3702 GN=IQM1 PE=1 SV=1 && -	-	-
Glyma.13G095000	54.8903	32.9471	119.276	761.389	5.73357	13.9047	506.554	236.977	256.308	300.445	3.89375	73.7793	1046.91	772.922	479.513	1112.35	9.63554	43.8285	GLYMA_13G095000v4	hypothetical protein && sp|Q38910|XTH23_ARATH Probable xyloglucan endotransglucosylase/hydrolase protein 23 OS=Arabidopsis thaliana OX=3702 GN=XTH23 PE=2 SV=1 && PF06955:Xyloglucan endo-transglycosylase (XET) C-terminus|PF00722:Glycosyl hydrolases family 16	-	-
Glyma.02G222400	253.488	304.546	243.688	212.453	179.08	202.172	329.39	326.337	238.838	238.977	136.176	178.475	353.754	374.368	292.595	279.886	180.115	200.893	GLYMA_02G222400v4	hypothetical protein && sp|O65735|ALF_CICAR Fructose-bisphosphate aldolase, cytoplasmic isozyme OS=Cicer arietinum OX=3827 GN=ALDC PE=2 SV=1 && PF00274:Fructose-bisphosphate aldolase class-I	-	-
Glyma.18G263700	45.5683	54.1968	68.1668	1461.49	71.1981	106.815	0.240581	10.1193	10.0337	749.796	112.2	331.216	3.80362	1.03548	12.1043	263.187	44.2099	151.057	GLYMA_18G263700v4	hypothetical protein && sp|P93324|CHOMT_MEDSA Isoliquiritigenin 2'-O-methyltransferase OS=Medicago sativa OX=3879 PE=1 SV=1 && PF08100:Dimerisation domain|PF00891:O-methyltransferase domain	-	-
Glyma.10G082800	211.812	193.01	208.068	257.236	359.361	370.703	332.027	205.92	235.897	169.767	377.685	289.246	239.382	284.422	186.367	255.709	288.511	243.372	GLYMA_10G082800v4	hypothetical protein && sp|Q8LFU0|NFYAA_ARATH Nuclear transcription factor Y subunit A-10 OS=Arabidopsis thaliana OX=3702 GN=NFYA10 PE=2 SV=2 && PF02045:CCAAT-binding transcription factor (CBF-B/NF-YA) subunit B	NF-YA	NF-Y->NF-YA
Glyma.03G115300	411.597	381.401	311.42	143.293	132.779	193.109	127.98	282.13	254.922	143.902	117.115	121.504	128.777	98.3097	182.937	59.1848	16.6882	23.1021	GLYMA_03G115300v4	hypothetical protein && sp|Q9SAA9|CP511_ARATH Sterol 14-demethylase OS=Arabidopsis thaliana OX=3702 GN=CYP51G1 PE=1 SV=1 && PF00067:Cytochrome P450	-	-
Glyma.03G255400	274.628	213.783	255.771	331.77	122.659	130.32	387.608	258.307	299.501	172.557	141.672	168.683	404.121	414.457	323.953	326.424	203.989	187.585	GLYMA_03G255400v4	hypothetical protein && sp|P35135|UBC4_SOLLC Ubiquitin-conjugating enzyme E2-17 kDa OS=Solanum lycopersicum OX=4081 PE=2 SV=1 && PF00179:Ubiquitin-conjugating enzyme	-	-
Glyma.06G020700	316.339	293.097	287.097	128.576	201.74	217.489	116.591	266.212	299.872	184.858	151.004	182.81	380.709	361.599	343.506	236.438	117.351	151.739	GLYMA_06G020700v4	hypothetical protein && sp|Q39227|SMT2_ARATH 24-methylenesterol C-methyltransferase 2 OS=Arabidopsis thaliana OX=3702 GN=SMT2 PE=1 SV=2 && PF08241:Methyltransferase domain|PF08498:Sterol methyltransferase C-terminal	-	-
Glyma.05G114900	274.845	255.839	271.265	126.267	195.871	215.458	273.943	263.711	278.302	229.486	174.058	237.007	309.927	291.251	298.357	216.187	175.24	232.103	GLYMA_05G114900v4	hypothetical protein && sp|O64937|EF1A_ORYSJ Elongation factor 1-alpha OS=Oryza sativa subsp. japonica OX=39947 GN=REFA1 PE=2 SV=2 && PF03144:Elongation factor Tu domain 2|PF03143:Elongation factor Tu C-terminal domain	-	-
Glyma.13G162800	117.464	68.3066	185.387	306.961	126.446	102.207	525.753	143.378	336.163	97.5364	53.2078	222.283	750.797	815.525	357.588	658.743	529.652	313.795	GLYMA_13G162800v4	hypothetical protein && sp|P21616|AVP_VIGRR Pyrophosphate-energized vacuolar membrane proton pump OS=Vigna radiata var. radiata OX=3916 PE=1 SV=4 && PF03030:Inorganic H+ pyrophosphatase	-	-
Glyma.18G216000	200.569	180.27	190.074	311.041	237.762	202.539	402.011	251.152	293.597	175.882	234.743	270.337	425.37	400.073	277.378	408.714	268.785	275.574	GLYMA_18G216000v4	hypothetical protein && sp|Q94F47|UBC28_ARATH Ubiquitin-conjugating enzyme E2 28 OS=Arabidopsis thaliana OX=3702 GN=UBC28 PE=1 SV=1 && PF00179:Ubiquitin-conjugating enzyme	-	-
Glyma.11G150243	317.299	317.309	212.821	130.768	315.697	303.821	105.74	137.066	145.858	67.5203	295.747	221.882	198.106	188.446	213.558	220.284	173.777	194.504	GLYMA_11G150243v4	hypothetical protein && sp|P48534|APX1_PEA L-ascorbate peroxidase, cytosolic OS=Pisum sativum OX=3888 GN=APX1 PE=1 SV=2 && PF00141:Peroxidase	-	-
Glyma.17G030200	100.619	96.276	225.003	227.772	232.873	235.188	306.037	171.321	163.158	102.124	214.231	482.657	397.8	411.52	260.759	604.3	585.712	714.853	GLYMA_17G030200v4	hypothetical protein && sp|P26987|SAM22_SOYBN Stress-induced protein SAM22 OS=Glycine max OX=3847 GN=PR-10 PE=1 SV=1 && PF00407:Pathogenesis-related protein Bet v I family	-	-
Glyma.19G203300	331.888	262.902	291.23	297.497	146.641	153.184	171.831	259.195	259.615	202.96	151.663	170.874	244.603	212.998	279.679	170.551	139.414	185.329	GLYMA_19G203300v4	hypothetical protein && sp|P46302|RS28_MAIZE 40S ribosomal protein S28 OS=Zea mays OX=4577 GN=RPS28 PE=3 SV=1 && -	-	-
Glyma.15G263100	300.701	280.923	337.611	294.7	37.0462	46.0407	197.864	299.94	477.159	300.716	29.1223	135.027	457.92	472.634	415.108	256.476	98.0986	81.2157	GLYMA_15G263100v4	hypothetical protein && sp|Q84XA3|IMDH_VIGUN Inosine-5'-monophosphate dehydrogenase OS=Vigna unguiculata OX=3917 GN=impdh PE=1 SV=1 && PF00478:IMP dehydrogenase / GMP reductase domain	-	-
Glyma.01G230200	256.773	193.77	265.366	380.452	157.749	182.764	247.569	307.217	298.624	235.589	225.274	215.104	437.954	377.965	308.008	239.48	197.585	228.323	GLYMA_01G230200v4	hypothetical protein && sp|F4KFM8|LEA65_ARATH Late embryogenesis abundant protein At5g17165 OS=Arabidopsis thaliana OX=3702 GN=At5g17165 PE=3 SV=1 && -	-	-
Glyma.20G146100	172.339	147.665	197.006	185.297	206.508	204.768	285.021	242.348	302.762	192.837	226.586	271.299	476.353	460.766	314.408	483.781	308.958	297.499	GLYMA_20G146100v4	hypothetical protein && sp|Q9LUV4|FRL4A_ARATH FRIGIDA-like protein 4a OS=Arabidopsis thaliana OX=3702 GN=FRL4A PE=2 SV=1 && PF07899:Frigida-like protein	-	-
Glyma.17G141400	201.168	204.158	217.853	364.079	168.194	190.44	320.794	231.092	246.542	296.916	154.01	193.731	315.303	330.358	275.519	395.539	216.148	222.191	GLYMA_17G141400v4	hypothetical protein && - && -	-	-
Glyma.02G210600	269.887	246.652	255.451	189.664	225.556	232.403	219.947	250.178	299.386	243.949	236.369	216.649	245.55	184.605	310.074	160.366	181.8	221.592	GLYMA_02G210600v4	hypothetical protein && sp|Q84W40|ATL11_ARATH RING-H2 finger protein ATL11 OS=Arabidopsis thaliana OX=3702 GN=ATL11 PE=2 SV=2 && PF13639:Ring finger domain	-	-
Glyma.17G045800	325.516	332.563	280.607	46.2214	128.049	156.546	48.0471	198.309	169.065	102.136	75.7268	94.7509	71.3862	64.2695	205.839	69.7089	66.4153	122.897	GLYMA_17G045800v4	hypothetical protein && sp|P13708|SUS_SOYBN Sucrose synthase OS=Glycine max OX=3847 GN=SS PE=1 SV=2 && PF00862:Sucrose synthase|PF00534:Glycosyl transferases group 1	-	-
Glyma.19G147400	334.85	274.296	306.023	183.601	128.326	175.949	384.368	392.821	338.005	231.233	75.081	120.592	281.615	323.421	345.088	190.547	58.131	54.7432	GLYMA_19G147400v4	hypothetical protein && sp|P48631|FD6E2_SOYBN Omega-6 fatty acid desaturase, endoplasmic reticulum isozyme 2 OS=Glycine max OX=3847 GN=FAD2-2 PE=2 SV=1 && PF00487:Fatty acid desaturase|PF11960:Domain of unknown function (DUF3474)	-	-
Glyma.07G199900	161.153	184.731	237.398	378.987	229.712	216.956	212.504	164.119	221.798	228.791	359.12	252.15	468.293	273.474	199.291	368.952	303.652	301.144	GLYMA_07G199900v4	hypothetical protein && sp|P0CG71|UBIQ1_CAEEL Polyubiquitin-A OS=Caenorhabditis elegans OX=6239 GN=ubq-1 PE=3 SV=1 && PF00240:Ubiquitin family	-	-
Glyma.17G013600	316.003	290.301	351.183	211.176	128.616	141.341	126.59	285.604	289.727	329.01	88.8342	137.311	108.307	147.107	201.46	152.721	28.3478	34.4058	GLYMA_17G013600v4	hypothetical protein && sp|Q9SB81|PER42_ARATH Peroxidase 42 OS=Arabidopsis thaliana OX=3702 GN=PER42 PE=1 SV=2 && PF00141:Peroxidase	-	-
novel.101	259.057	236.541	327.226	192.539	232.828	284.162	127.557	300.168	257.027	235.429	340.039	173.237	134.989	142.568	240.674	103.695	186.83	210.565	-	- && sp|P0C2F6|RNHX1_ARATH Putative ribonuclease H protein At1g65750 OS=Arabidopsis thaliana OX=3702 GN=At1g65750 PE=3 SV=1 && PF13456:Reverse transcriptase-like	-	-
Glyma.02G128000	337.607	274.534	238.003	159.944	237.719	210.075	192.31	195.109	212.486	199.549	233.717	241.244	188.487	193.728	299.886	81.0614	217.699	239.539	GLYMA_02G128000v4	hypothetical protein && sp|Q9M4D8|DCAM_VICFA S-adenosylmethionine decarboxylase proenzyme OS=Vicia faba OX=3906 GN=SAMDC PE=2 SV=1 && PF01536:Adenosylmethionine decarboxylase	-	-
Glyma.05G214851	332.635	254.365	295.64	327.029	56.3071	61.115	310.252	291.133	343.155	141.02	54.6826	71.3152	392.516	329.139	351.101	175.755	35.5606	43.4409	GLYMA_05G214851v4	hypothetical protein && - && -	-	-
Glyma.17G039100	256.507	209.601	285.858	163.022	238.963	235.347	364.52	335.502	282.352	202.535	241.313	272.526	259.18	258.963	223.513	167.747	138.794	129.903	GLYMA_17G039100v4	hypothetical protein && sp|Q8W3Y4|METK_PHALU S-adenosylmethionine synthase OS=Phaseolus lunatus OX=3884 GN=SAMS PE=2 SV=1 && PF00438:S-adenosylmethionine synthetase, N-terminal domain|PF02772:S-adenosylmethionine synthetase, central domain|PF02773:S-adenosylmethionine synthetase, C-terminal domain	-	-
Glyma.08G129400	233.149	185.237	287.125	489.299	94.8864	89.4152	470.239	237.458	290.603	205.181	90.4493	147.396	484.75	500.122	340.913	394.282	156.218	157.827	GLYMA_08G129400v4	hypothetical protein && sp|P94077|LSD1_ARATH Protein LSD1 OS=Arabidopsis thaliana OX=3702 GN=LSD1 PE=1 SV=1 && PF06943:LSD1 zinc finger	C2C2-LSD	C2C2->C2C2-LSD
Glyma.16G121700	278.736	242.025	298.253	373.733	121.522	153.536	238.191	252.254	298.947	226.511	101.226	130.458	280.279	258.705	269.929	188.066	60.3398	91.7918	GLYMA_16G121700v4	hypothetical protein && sp|F4JZ24|P4H10_ARATH Probable prolyl 4-hydroxylase 10 OS=Arabidopsis thaliana OX=3702 GN=P4H10 PE=3 SV=1 && PF13640:2OG-Fe(II) oxygenase superfamily	-	-
Glyma.07G044300	315.572	223.194	242.247	218.229	404.277	287.903	329.237	232	232.772	153.333	232.153	243.454	210.934	215.127	205.68	161.487	213.416	227.856	GLYMA_07G044300v4	hypothetical protein && sp|Q9LUM4|RAP22_ARATH Ethylene-responsive transcription factor RAP2-2 OS=Arabidopsis thaliana OX=3702 GN=RAP2-2 PE=1 SV=2 && PF00847:AP2 domain	AP2/ERF-ERF	AP2/ERF->AP2/ERF-ERF
Glyma.17G103100	223.882	199.272	235.584	363.097	165.915	168.699	312.364	216.996	216.692	185.745	184.554	185.154	347.436	331.315	243.282	329.711	215.866	210.624	GLYMA_17G103100v4	hypothetical protein && sp|P24922|IF5A2_NICPL Eukaryotic translation initiation factor 5A-2 OS=Nicotiana plumbaginifolia OX=4092 GN=EIF-5A2 PE=2 SV=1 && PF01287:Eukaryotic elongation factor 5A hypusine, DNA-binding OB fold	-	-
Glyma.08G303100	155.23	170.266	197.321	194.648	283.172	267.559	352.108	197.596	255.4	229.927	274.494	332.276	289.863	314.958	211.058	436.621	295.077	328.167	GLYMA_08G303100v4	hypothetical protein && - && -	-	-
Glyma.14G205700	190.304	202.878	213.781	331.767	213.439	211.196	265.523	179.63	208.55	186.463	234.217	214.923	287.974	296.578	227.958	331.054	269.101	275.349	GLYMA_14G205700v4	hypothetical protein && sp|P35135|UBC4_SOLLC Ubiquitin-conjugating enzyme E2-17 kDa OS=Solanum lycopersicum OX=4081 PE=2 SV=1 && PF00179:Ubiquitin-conjugating enzyme	-	-
Glyma.13G005500	254.739	291.313	314.722	53.2424	129.877	116.679	309.023	297.085	281.073	131.34	84.285	121.168	147.636	169.222	228.854	116.533	18.0227	23.7598	GLYMA_13G005500v4	hypothetical protein && sp|Q00451|PRF1_SOLLC 36.4 kDa proline-rich protein OS=Solanum lycopersicum OX=4081 GN=TPRP-F1 PE=2 SV=1 && PF14547:Hydrophobic seed protein	-	-
Glyma.04G050300	183.099	122.358	209.375	389.697	45.2698	32.784	193.794	184.252	356.226	148.09	77.8444	205.616	652.198	760.811	295	907.312	152.462	184.341	GLYMA_04G050300v4	hypothetical protein && sp|O82307|C3H23_ARATH Zinc finger CCCH domain-containing protein 23 OS=Arabidopsis thaliana OX=3702 GN=At2g25900 PE=2 SV=1 && PF00642:Zinc finger C-x8-C-x5-C-x3-H type (and similar)	C3H	C3H
Glyma.10G186700	237.694	278.129	259.574	49.7506	191.866	289.565	154.272	285.301	191.898	176.842	243.248	141.843	146.801	175.839	203.413	94.667	113.36	116.788	GLYMA_10G186700v4	hypothetical protein && - && -	-	-
Glyma.11G123300	153.846	210.024	253.039	666.971	17.6559	36.1554	401.114	282.584	361.005	226.316	13.7757	45.8066	585.643	577.426	226.705	487.792	12.987	22.7823	GLYMA_11G123300v4	hypothetical protein && - && -	-	-
Glyma.19G087200	78.7328	34.5974	126.915	281.758	181.069	130.485	532.614	86.8884	227.251	74.8612	176.153	350.67	695.36	614.552	356.003	358.276	603.564	375.406	GLYMA_19G087200v4	hypothetical protein && sp|Q949R9|MPC1_ARATH Mitochondrial pyruvate carrier 1 OS=Arabidopsis thaliana OX=3702 GN=MPC1 PE=3 SV=1 && PF03650:Mitochondrial pyruvate carriers	-	-
Glyma.05G204400	299.594	249.657	301.659	295.004	113.04	128.495	186.332	249.698	300.233	119.453	99.4009	95.2744	368.26	355.899	309.365	162.328	66.5591	71.6066	GLYMA_05G204400v4	hypothetical protein && - && PF11820:Protein of unknown function (DUF3339)	-	-
Glyma.11G075500	99.787	68.6101	121.881	398.896	163.323	128.299	250.907	168.367	265.849	150.976	257.164	229.096	468.786	509.191	221.321	649.928	390.643	368.572	GLYMA_11G075500v4	hypothetical protein && sp|P40267|H1_SOLPN Histone H1 OS=Solanum pennellii OX=28526 PE=2 SV=1 && PF00538:linker histone H1 and H5 family	-	-
Glyma.05G211600	211.132	167.378	207.96	359.879	288.178	247.577	241.212	178.949	220.945	146.232	324.183	209.212	256.68	259.11	187.024	269.84	240.195	280.773	GLYMA_05G211600v4	hypothetical protein && sp|O03982|HIP39_ARATH Heavy metal-associated isoprenylated plant protein 39 OS=Arabidopsis thaliana OX=3702 GN=HIPP39 PE=2 SV=1 && PF00403:Heavy-metal-associated domain	-	-
Glyma.08G104900	262.427	243.136	248.582	405.576	79.0325	70.8128	314.761	281.011	318.419	165.156	54.3237	119.248	376.643	370.475	249.481	274.843	97.701	97.0294	GLYMA_08G104900v4	hypothetical protein && - && -	-	-
Glyma.15G228300	103.651	72.1644	129.45	716.956	166.671	137.387	308.266	132.996	234.329	157.588	159.507	219.66	451.285	459.816	293.46	662.556	438.159	224.156	GLYMA_15G228300v4	hypothetical protein && - && -	-	-
Glyma.18G018900	413.234	396.51	273.674	4.69462	287.065	367.347	31.5523	202.767	253.414	57.7331	179.18	150.413	65.3587	27.5141	124.429	3.43817	37.5293	24.384	GLYMA_18G018900v4	hypothetical protein && sp|Q02920|NO70_SOYBN Early nodulin-70 OS=Glycine max OX=3847 PE=2 SV=1 && PF00916:Sulfate permease family|PF01740:STAS domain	-	-
Glyma.18G299700	253.473	232.849	215.7	280.328	114.895	124.377	230.387	274.738	299.186	214.414	116.396	138.301	318.13	298.177	206.477	266.197	64.637	78.4644	GLYMA_18G299700v4	hypothetical protein && sp|Q0QLE4|DML_EUBBA 2,3-dimethylmalate lyase OS=Eubacterium barkeri OX=1528 GN=Dml PE=1 SV=1 && PF13714:Phosphoenolpyruvate phosphomutase	-	-
Glyma.06G094400	252.707	221.937	241.07	247.495	166.431	178.477	182.471	231.284	275.572	168.576	166.841	177.453	302.77	280.789	241.771	245.534	151.533	185.225	GLYMA_06G094400v4	hypothetical protein && sp|Q96451|1433B_SOYBN 14-3-3-like protein B (Fragment) OS=Glycine max OX=3847 GN=GF14B PE=2 SV=1 && PF00244:14-3-3 protein	-	-
Glyma.08G107300	444.469	345.337	357.454	201.537	64.1339	69.5687	258.218	293.548	382.288	238.175	27.8392	130.074	255.059	250.409	363.367	102.818	58.0866	36.9084	GLYMA_08G107300v4	hypothetical protein && sp|P35694|XTH2_SOYBN Xyloglucan endotransglucosylase/hydrolase 2 OS=Glycine max OX=3847 PE=2 SV=1 && PF06955:Xyloglucan endo-transglycosylase (XET) C-terminus|PF00722:Glycosyl hydrolases family 16	-	-
Glyma.08G330600	181.183	146.139	214.842	250.647	263.468	280.418	257.479	188.414	254.618	277.258	230.274	260.068	272.849	230.345	227.967	324.67	244.19	252.986	GLYMA_08G330600v4	hypothetical protein && sp|Q8VZK9|CSLE1_ARATH Cellulose synthase-like protein E1 OS=Arabidopsis thaliana OX=3702 GN=CSLE1 PE=2 SV=1 && PF03552:Cellulose synthase	-	-
Glyma.06G017100	168.317	159.453	175.655	269.09	188.943	214.609	237.307	182.47	214.953	154.52	216.4	187.011	309.823	307.432	245.231	295.681	266.513	276.841	GLYMA_06G017100v4	hypothetical protein && sp|P26585|HMGL_SOYBN HMG1/2-like protein OS=Glycine max OX=3847 PE=2 SV=1 && PF00505:HMG (high mobility group) box	HMG	HMG
Glyma.15G115300	181.519	155.614	185.265	849.482	100.095	75.6679	151.54	165.825	195.416	180.505	63.1771	79.543	473.355	485.152	247.164	740.461	37.9784	53.2712	GLYMA_15G115300v4	hypothetical protein && sp|Q6TPK4|CYT1_ACTDE Cysteine proteinase inhibitor 1 OS=Actinidia deliciosa OX=3627 PE=1 SV=1 && PF16845:Aspartic acid proteinase inhibitor	-	-
Glyma.06G120600	196.547	137.075	182.837	472.313	95.2469	106.488	251.752	175.989	208.71	180.048	117.807	159.196	335.752	366.838	270.785	394.839	331.28	370.81	GLYMA_06G120600v4	hypothetical protein && sp|Q9LPL4|SKP2A_ARATH F-box protein SKP2A OS=Arabidopsis thaliana OX=3702 GN=SKP2A PE=1 SV=1 && PF00646:F-box domain	-	-
Glyma.06G269500	206.01	160.496	169.194	384.459	179.56	160.634	445.03	213.97	261.318	169.221	155.131	185.375	351.348	332.823	257.247	335.518	216.13	187.362	GLYMA_06G269500v4	hypothetical protein && sp|P41568|SUI11_ARATH Protein translation factor SUI1 homolog 1 OS=Arabidopsis thaliana OX=3702 GN=At4g27130 PE=1 SV=2 && PF01253:Translation initiation factor SUI1	-	-
Glyma.01G129400	102.712	144.676	129.967	414.689	74.4655	97.093	158.111	118.862	280.272	142.549	42.2916	129.105	588.823	663.841	362.025	624.346	230.604	223.699	GLYMA_01G129400v4	hypothetical protein && sp|Q94AL9|AGT22_ARATH Alanine--glyoxylate aminotransferase 2 homolog 2, mitochondrial OS=Arabidopsis thaliana OX=3702 GN=AGT3 PE=1 SV=2 && PF00202:Aminotransferase class-III	-	-
Glyma.01G202500	178.335	157.437	169.063	234.994	206.959	166.125	462.239	213.313	276.742	130.277	248.971	233.232	355.887	327.207	244.419	301.453	237.716	215.109	GLYMA_01G202500v4	hypothetical protein && sp|O80501|RAH1B_ARATH Ras-related protein RABH1b OS=Arabidopsis thaliana OX=3702 GN=RABH1B PE=1 SV=1 && PF00071:Ras family	-	-
Glyma.05G175600	177.263	225.253	212.027	235.646	179.71	211.023	181.563	259.582	212.092	219.81	188.523	198.509	238.053	282.021	210.184	330.267	95.7729	114.026	GLYMA_05G175600v4	hypothetical protein && sp|P46668|ATHB6_ARATH Homeobox-leucine zipper protein ATHB-6 OS=Arabidopsis thaliana OX=3702 GN=ATHB-6 PE=1 SV=1 && PF02183:Homeobox associated leucine zipper|PF00046:Homeodomain	HB-HD-ZIP	HB->HB-HD-ZIP
Glyma.18G247100	365.399	317.185	257.218	301.935	81.5312	126.229	60.391	223.352	212.981	285.806	106.316	162.57	46.5056	27.4014	278.833	21.454	111.039	154.673	GLYMA_18G247100v4	hypothetical protein && sp|Q6VAA6|U74G1_STERE UDP-glycosyltransferase 74G1 OS=Stevia rebaudiana OX=55670 GN=UGT74G1 PE=1 SV=1 && PF00201:UDP-glucoronosyl and UDP-glucosyl transferase	-	-
Glyma.10G277900	234.648	181.89	219.514	397.457	172.642	181.719	147.266	213.029	257.154	179.536	128.579	192.552	331.457	329.881	260.49	289.892	174.966	159.063	GLYMA_10G277900v4	hypothetical protein && - && -	-	-
Glyma.08G214900	153.225	153.471	192.015	255.718	257.095	279.76	290.875	173.212	190.046	216.833	304.2	275.838	166.5	201.55	174.962	317.457	263.249	235.405	GLYMA_08G214900v4	hypothetical protein && sp|F4I171|MD15A_ARATH Mediator of RNA polymerase II transcription subunit 15a OS=Arabidopsis thaliana OX=3702 GN=MED15A PE=1 SV=1 && PF16987:KIX domain	-	-
Glyma.15G260900	267.415	307.645	301.946	179.168	196.322	226.293	203.22	229.135	259.691	253.034	168.924	146.359	94.3009	93.6543	172.753	83.3612	61.0647	80.8096	GLYMA_15G260900v4	hypothetical protein && sp|Q43460|NO20A_SOYBN Nodulin-20a OS=Glycine max OX=3847 GN=NOD20A PE=3 SV=1 && PF02451:Nodulin	-	-
Glyma.04G207600	306.021	319.291	261.976	237.819	192.547	226.419	128.772	202.222	180.006	218.498	169.17	158.401	106.338	90.1712	154.123	120.695	83.5007	100	GLYMA_04G207600v4	hypothetical protein && sp|Q9LF97|Y3295_ARATH CBS domain-containing protein CBSCBSPB3 OS=Arabidopsis thaliana OX=3702 GN=CBSCBSPB3 PE=1 SV=1 && PF00571:CBS domain|PF00564:PB1 domain	-	-
Glyma.11G234300	201.182	117.956	245.264	291.97	174.86	100.81	601.327	200.59	482.251	168.289	220.406	542.73	448.56	307.355	229.143	153.098	92.7878	125.704	GLYMA_11G234300v4	hypothetical protein && sp|P20144|WUN1_SOLTU Wound-induced protein 1 OS=Solanum tuberosum OX=4113 GN=WUN1 PE=2 SV=1 && PF07107:Wound-induced protein WI12	-	-
Glyma.01G019800	175.654	163.514	190.258	380.667	155.903	156.703	313.876	205.202	231.22	201.813	163.208	160.065	289.409	330.68	225.491	373.897	201.956	181.842	GLYMA_01G019800v4	hypothetical protein && sp|Q9ZQ47|GRDP1_ARATH Glycine-rich domain-containing protein 1 OS=Arabidopsis thaliana OX=3702 GN=GRDP1 PE=2 SV=1 && -	-	-
Glyma.04G010500	224.08	173.76	195.917	266.967	235.511	244.976	273.098	200.57	212.695	189.485	253.838	201.234	230.723	221.579	180.164	263.097	120.746	147.589	GLYMA_04G010500v4	hypothetical protein && sp|F4IHJ0|SFH8_ARATH Phosphatidylinositol/phosphatidylcholine transfer protein SFH8 OS=Arabidopsis thaliana OX=3702 GN=SFH8 PE=2 SV=1 && PF03765:CRAL/TRIO, N-terminal domain|PF00650:CRAL/TRIO domain	-	-
Glyma.20G062700	199.384	242.28	312.543	41.3607	113.245	124.334	281.278	290.925	239.182	134.187	46.3704	95.1549	119.926	139.862	162.783	89.4614	7.96472	10.2009	GLYMA_20G062700v4	hypothetical protein && sp|Q00451|PRF1_SOLLC 36.4 kDa proline-rich protein OS=Solanum lycopersicum OX=4081 GN=TPRP-F1 PE=2 SV=1 && PF14547:Hydrophobic seed protein	-	-
Glyma.17G137800	80.4921	68.0596	121.557	272.947	102.165	83.2984	440.774	162.165	241.166	98.0636	115.8	111.216	766.331	728.414	219.697	827.666	135.894	146.445	GLYMA_17G137800v4	hypothetical protein && sp|P49045|VPE_SOYBN Vacuolar-processing enzyme OS=Glycine max OX=3847 PE=2 SV=1 && PF01650:Peptidase C13 family	-	-
Glyma.18G015200	195.804	153.052	193.452	184.464	255.532	272.405	213.467	203.109	227.703	193.976	300.35	197.462	190.031	166.285	177.085	173.285	237.846	248.037	GLYMA_18G015200v4	hypothetical protein && sp|P59169|H33_ARATH Histone H3.3 OS=Arabidopsis thaliana OX=3702 GN=HTR4 PE=1 SV=2 && PF00125:Core histone H2A/H2B/H3/H4	-	-
Glyma.19G232400	115.02	85.1991	116.578	261.123	284.527	201.477	180.924	107.046	262.041	126	334.395	459.524	272.303	240.887	234.147	286.583	506.442	601.877	GLYMA_19G232400v4	hypothetical protein && sp|Q8LD26|DRMH3_ARATH Dormancy-associated protein homolog 3 OS=Arabidopsis thaliana OX=3702 GN=At1g56220 PE=1 SV=1 && PF05564:Dormancy/auxin associated protein	-	-
Glyma.07G193800	188.969	177.075	208.947	231.311	173.37	209.787	185.455	212.736	233.616	166.636	168.267	173.324	305.448	255.666	220.07	280.528	184.682	187.873	GLYMA_07G193800v4	hypothetical protein && - && PF06749:Protein of unknown function (DUF1218)	-	-
Glyma.20G169200	173.86	111.613	154.324	200.994	188.142	239.122	305.541	219.866	291.745	242.88	148.826	285	344.015	319.44	443.861	238.439	227.09	165.449	GLYMA_20G169200v4	hypothetical protein && sp|Q96520|PER12_ARATH Peroxidase 12 OS=Arabidopsis thaliana OX=3702 GN=PER12 PE=1 SV=1 && PF00141:Peroxidase	-	-
Glyma.10G135266	239.036	210.47	191.753	259.583	199.145	211.432	236.292	232.101	230.849	210.491	198.702	160.728	127.549	107.359	180.692	112.099	173.555	158.223	GLYMA_10G135266v4	hypothetical protein && sp|O23360|FBL93_ARATH Putative F-box/LRR-repeat protein At4g15060 OS=Arabidopsis thaliana OX=3702 GN=At4g15060 PE=4 SV=2 && PF00646:F-box domain	-	-
Glyma.06G296900	148.979	128.292	157.632	356.161	337.643	358.19	126.005	121.714	129.656	141.648	299.873	162.498	160.421	188.48	261.961	150.478	194.311	254.098	GLYMA_06G296900v4	hypothetical protein && sp|Q9SKT3|SCAM1_ARATH Secretory carrier-associated membrane protein 1 OS=Arabidopsis thaliana OX=3702 GN=SCAMP1 PE=2 SV=1 && PF04144:SCAMP family	-	-
Glyma.12G135100	199.376	181.302	169.049	377.86	177.824	177.958	303.884	187.956	221.539	176.604	168.635	201.259	283.245	286.166	195.018	271.279	227.397	221.794	GLYMA_12G135100v4	hypothetical protein && sp|P41568|SUI11_ARATH Protein translation factor SUI1 homolog 1 OS=Arabidopsis thaliana OX=3702 GN=At4g27130 PE=1 SV=2 && PF01253:Translation initiation factor SUI1	-	-
Glyma.15G091400	229.34	223.079	248.81	291.698	112.114	118.464	288.678	244.868	236.246	155.843	109.347	112.797	329.326	331.738	245.996	177.778	121.229	127.304	GLYMA_15G091400v4	hypothetical protein && sp|Q9FGZ9|UBL5_ARATH Ubiquitin-like protein 5 OS=Arabidopsis thaliana OX=3702 GN=UBL5 PE=3 SV=1 && -	-	-
Glyma.02G044200	274.146	251.963	295.603	242.402	133.185	170.617	201.908	238.631	245.934	164.15	119.108	114.455	147.749	122.704	161.725	130.028	42.6858	48.8565	GLYMA_02G044200v4	hypothetical protein && sp|F4JZ24|P4H10_ARATH Probable prolyl 4-hydroxylase 10 OS=Arabidopsis thaliana OX=3702 GN=P4H10 PE=3 SV=1 && PF13640:2OG-Fe(II) oxygenase superfamily	-	-
Glyma.08G076300	428.791	301.165	285.568	201.752	57.2417	66.5564	178.148	299.217	344.272	88.7017	59.9636	108.149	203.035	172.361	342.156	30.235	41.2774	66.2336	GLYMA_08G076300v4	hypothetical protein && sp|P16313|NO21_SOYBN Nodulin-21 OS=Glycine max OX=3847 PE=2 SV=1 && PF01988:VIT family	-	-
Glyma.07G005600	168.92	117.304	186.315	472.086	108.946	114.133	293.934	179.349	231.752	144.731	107.876	113.385	419.215	378.675	232.385	358.294	156.047	137.382	GLYMA_07G005600v4	hypothetical protein && sp|Q60QR6|TMA7_CAEBR Translation machinery-associated protein 7 homolog OS=Caenorhabditis briggsae OX=6238 GN=CBG21705 PE=3 SV=1 && -	-	-
Glyma.18G061100	422.719	362.683	255.063	356.605	5.41474	4.04344	106.51	211.242	242.79	360.598	2.11291	76.3216	57.7812	73.533	361.4	151.11	107.918	121.015	GLYMA_18G061100v4	hypothetical protein && sp|P49093|ASNS2_LOTJA Asparagine synthetase [glutamine-hydrolyzing] 2 OS=Lotus japonicus OX=34305 GN=AS2 PE=2 SV=2 && PF00733:Asparagine synthase|PF13537:Glutamine amidotransferase domain	-	-
Glyma.17G008100	260.153	228.231	242.88	176.716	120.72	136.241	298.039	235.753	241.082	165.885	114.945	133.513	257.815	248.299	212.694	155.312	91.7783	101.133	GLYMA_17G008100v4	hypothetical protein && sp|Q9FGK3|MO25N_ARATH Putative MO25-like protein At5g47540 OS=Arabidopsis thaliana OX=3702 GN=At5g47540 PE=2 SV=1 && PF08569:Mo25-like	-	-
Glyma.11G051600	187.686	132.803	168.28	82.1918	255.971	270.448	72.3707	86.1551	109.867	88.6795	154.006	302.574	141.166	180.827	170.014	206.769	572.35	683.695	GLYMA_11G051600v4	hypothetical protein && sp|O82333|GH31_ARATH Probable indole-3-acetic acid-amido synthetase GH3.1 OS=Arabidopsis thaliana OX=3702 GN=GH3.1 PE=2 SV=1 && PF03321:GH3 auxin-responsive promoter	-	-
Glyma.02G208700	195.487	175.123	207.581	206.841	173.724	191.233	131.463	152.677	167.273	160.465	163.842	192.389	222.247	207.279	190.584	312.297	262.765	287.021	GLYMA_02G208700v4	hypothetical protein && sp|P46266|1433_PEA 14-3-3-like protein OS=Pisum sativum OX=3888 PE=2 SV=1 && PF00244:14-3-3 protein	-	-
Glyma.07G141500	208.066	270.227	272.401	124.144	100.559	96.4958	50.6431	290.798	292.572	345.218	56.0704	144.025	113.739	114.186	248.264	75.0364	12.6138	29.824	GLYMA_07G141500v4	hypothetical protein && - && PF14368:Probable lipid transfer	-	-
Glyma.04G240800	178.713	275.091	196.983	182.379	141.873	183.287	276.069	390.669	203.262	137.058	88.463	107.001	141.411	145.191	131.532	162.942	100.543	97.2103	GLYMA_04G240800v4	hypothetical protein && sp|P12886|ADH1_PEA Alcohol dehydrogenase 1 OS=Pisum sativum OX=3888 PE=1 SV=1 && PF00107:Zinc-binding dehydrogenase|PF08240:Alcohol dehydrogenase GroES-like domain	-	-
Glyma.15G084900	121.68	124.173	195.731	687.079	19.3413	28.9415	214.893	184.222	287.505	429.316	17.4809	77.9654	542.553	428.73	275.101	550.688	29.3228	50.9421	GLYMA_15G084900v4	hypothetical protein && - && -	-	-
Glyma.19G046300	236.645	208.856	189.968	236.665	84.3126	89.748	227.319	236.319	281.155	184.595	40.1587	61.1647	308.001	299.013	241.333	283.482	33.4921	79.0997	GLYMA_19G046300v4	hypothetical protein && sp|Q9M886|LBD41_ARATH LOB domain-containing protein 41 OS=Arabidopsis thaliana OX=3702 GN=LBD41 PE=2 SV=1 && PF03195:Lateral organ boundaries (LOB) domain	LOB	LOB
Glyma.11G121800	42.1881	30.4723	62.9979	442.395	40.2204	40.2226	256.731	96.6605	175.304	116.778	52.2423	71.9375	646.199	642.958	333.774	741.983	341.529	289.508	GLYMA_11G121800v4	hypothetical protein && sp|Q9FVL0|HBL1_MEDSA Non-symbiotic hemoglobin 1 OS=Medicago sativa OX=3879 GN=MHB1 PE=2 SV=1 && PF00042:Globin	-	-
Glyma.03G223700	136.504	159.678	115.524	102.713	77.8902	120.746	779.253	433.237	312.746	153.3	226.123	89.5568	172.762	257.892	86.9447	129.793	30.8408	34.0574	GLYMA_03G223700v4	hypothetical protein && - && -	-	-
Glyma.15G148900	214.671	156.975	236.01	253.439	130.8	126.707	206.566	185.318	241.6	148.233	124.545	134.408	281.535	262.164	255.78	227.043	138.982	131.975	GLYMA_15G148900v4	hypothetical protein && sp|Q944T2|TCTP_SOYBN Translationally-controlled tumor protein homolog OS=Glycine max OX=3847 GN=TCTP PE=2 SV=1 && PF00838:Translationally controlled tumour protein	-	-
Glyma.11G237000	209.356	173.128	206.345	286.622	116.566	115.414	224.511	201.23	243.573	166.094	131.093	131.167	328.767	289	241.234	254.722	93.5711	107.411	GLYMA_11G237000v4	hypothetical protein && sp|G4N286|RED1_MAGO7 Short-chain dehydrogenase RED1 OS=Magnaporthe oryzae (strain 70-15 / ATCC MYA-4617 / FGSC 8958) OX=242507 GN=RED1 PE=2 SV=1 && PF00106:short chain dehydrogenase	-	-
Glyma.03G137900	116.224	95.8582	140.013	97.4989	116.703	116.805	320.985	194.06	478.104	142.206	127.379	197.262	616.354	476.809	277.465	368.528	201.323	181.888	GLYMA_03G137900v4	hypothetical protein && sp|Q94A08|RFS2_ARATH Probable galactinol--sucrose galactosyltransferase 2 OS=Arabidopsis thaliana OX=3702 GN=RFS2 PE=2 SV=2 && PF05691:Raffinose synthase or seed imbibition protein Sip1	-	-
Glyma.13G362300	243.457	190.527	189.529	262.627	84.5405	93.1374	197.83	214.554	257.471	195.762	101.249	126.74	285.292	232.297	274.948	210.505	84.3127	101.23	GLYMA_13G362300v4	hypothetical protein && sp|Q39002|TLC1_ARATH ADP,ATP carrier protein 1, chloroplastic OS=Arabidopsis thaliana OX=3702 GN=AATP1 PE=1 SV=2 && PF03219:TLC ATP/ADP transporter	-	-
Glyma.11G221100	226.068	199.933	186.893	185.334	26.1412	29.7589	211.5	227.512	267.632	156.061	29.3542	101.611	453.484	435.181	313.591	315.523	83.187	73.4322	GLYMA_11G221100v4	hypothetical protein && sp|Q9M8D3|PUR4_ARATH Probable phosphoribosylformylglycinamidine synthase, chloroplastic/mitochondrial OS=Arabidopsis thaliana OX=3702 GN=At1g74260 PE=2 SV=3 && PF02769:AIR synthase related protein, C-terminal domain|PF18076:Formylglycinamide ribonucleotide amidotransferase N-terminal|PF13507:CobB/CobQ-like glutamine amidotransferase domain|PF18072:Formylglycinamide ribonuc…	-	-
Glyma.06G298600	155.44	123.887	124.947	469.485	223.895	170.571	183.023	124.016	182.306	280.25	171.107	144.824	209.748	194.75	175.093	308.446	76.153	207.729	GLYMA_06G298600v4	hypothetical protein && - && -	-	-
Glyma.14G201800	145.807	133.617	149.908	135.533	170.187	286.42	306.484	311.73	310.204	278.198	163.702	266.426	179.094	175.135	179.264	141.551	179.642	167.847	GLYMA_14G201800v4	hypothetical protein && sp|A7NY33|PER4_VITVI Peroxidase 4 OS=Vitis vinifera OX=29760 GN=GSVIVT00023967001 PE=1 SV=1 && PF00141:Peroxidase	-	-
Glyma.13G024100	120.339	157.796	201.916	86.4401	118.855	110.736	122.997	384.374	281.757	66.0467	63.4503	152.726	488.166	447.813	173.474	313.367	96.6195	99.9634	GLYMA_13G024100v4	hypothetical protein && sp|Q8TGM7|ART2_YEAST Putative uncharacterized protein ART2 OS=Saccharomyces cerevisiae (strain ATCC 204508 / S288c) OX=559292 GN=ART2 PE=5 SV=1 && -	-	-
Glyma.05G089000	194.585	187.293	195.708	142.979	145.475	158.558	171.108	206.318	203.241	176.634	158.676	172.347	252.932	247.642	235.145	205.668	143.815	157.552	GLYMA_05G089000v4	hypothetical protein && sp|P25698|EF1A_SOYBN Elongation factor 1-alpha OS=Glycine max OX=3847 GN=TEFS1 PE=3 SV=2 && PF00009:Elongation factor Tu GTP binding domain|PF03144:Elongation factor Tu domain 2|PF03143:Elongation factor Tu C-terminal domain	-	-
Glyma.20G151500	197.145	218.603	233.934	280.153	93.9131	95.9819	245.704	316.523	192.987	414.311	83.9015	169.411	142.23	147.13	168.763	216.33	140.051	103.267	GLYMA_20G151500v4	hypothetical protein && sp|Q9LIK9|APS1_ARATH ATP sulfurylase 1, chloroplastic OS=Arabidopsis thaliana OX=3702 GN=APS1 PE=1 SV=1 && PF14306:PUA-like domain|PF01747:ATP-sulfurylase	-	-
Glyma.15G262100	186.276	191.592	167.118	242.231	58.465	102.416	215.739	231.34	180.615	145.459	49.6278	110.504	321.6	334.298	185.864	525.317	51.0411	54.7237	GLYMA_15G262100v4	hypothetical protein && sp|Q42962|PGKY_TOBAC Phosphoglycerate kinase, cytosolic OS=Nicotiana tabacum OX=4097 PE=2 SV=1 && PF00162:Phosphoglycerate kinase	-	-
Glyma.05G057100	102.935	145.611	206.513	57.5213	87.9856	44.3439	87.646	200.723	135.094	101.376	30.0855	59.1683	362.049	447.216	403.117	184.892	96.4642	161.616	GLYMA_05G057100v4	hypothetical protein && sp|Q39176|ERLI1_ARATH Lipid transfer protein EARLI 1 OS=Arabidopsis thaliana OX=3702 GN=EARLI1 PE=1 SV=1 && PF14547:Hydrophobic seed protein	-	-
Glyma.11G204100	187.434	165.782	198.98	121.745	146.321	191.951	165.155	171.224	193.881	165.271	151.85	152.589	273.991	247.839	198.643	252.25	183.448	214.923	GLYMA_11G204100v4	hypothetical protein && - && -	-	-
Glyma.11G013200	211.472	160.704	181.542	370.876	158.354	160.463	190.05	215.188	221.793	151.132	146.798	164.141	300.311	266.242	231.702	202.854	144.74	166.077	GLYMA_11G013200v4	hypothetical protein && sp|F4KFM8|LEA65_ARATH Late embryogenesis abundant protein At5g17165 OS=Arabidopsis thaliana OX=3702 GN=At5g17165 PE=3 SV=1 && -	-	-
Glyma.01G071300	249.13	199.077	154.41	65.8192	245.06	277.695	56.2206	105.815	80.7132	149.204	237.819	147.807	74.49	64.463	122.1	56.2567	121.497	122.299	GLYMA_01G071300v4	hypothetical protein && sp|Q9M4D8|DCAM_VICFA S-adenosylmethionine decarboxylase proenzyme OS=Vicia faba OX=3906 GN=SAMDC PE=2 SV=1 && PF01536:Adenosylmethionine decarboxylase	-	-
Glyma.12G043000	165.324	189.018	186.555	279.174	166.509	223.811	118.718	189.472	190.17	170.4	161.646	206.17	202.99	223.892	176.306	182.885	171.614	199.169	GLYMA_12G043000v4	hypothetical protein && sp|P49310|GRP1_SINAL Glycine-rich RNA-binding protein GRP1A OS=Sinapis alba OX=3728 PE=2 SV=1 && PF00076:RNA recognition motif. (a.k.a. RRM, RBD, or RNP domain)	-	-
Glyma.03G042800	191.478	206.256	252.585	358.88	97.2118	121.683	167.324	181.359	181.676	204.263	91.3633	106.56	161	164.904	165.671	221.452	47.3617	69.331	GLYMA_03G042800v4	hypothetical protein && sp|D7LBN4|CSPLH_ARALL CASP-like protein 4B1 OS=Arabidopsis lyrata subsp. lyrata OX=81972 GN=ARALYDRAFT_321547 PE=3 SV=1 && PF04535:Domain of unknown function (DUF588)	-	-
Glyma.08G127000	250.439	188.907	209.439	409.28	218.976	198.293	98.5714	161.48	147.535	272.877	227.815	145.179	57.9397	37.7046	93.583	106.489	87.3083	112.396	GLYMA_08G127000v4	hypothetical protein && sp|Q7XQP4|SAPK7_ORYSJ Serine/threonine-protein kinase SAPK7 OS=Oryza sativa subsp. japonica OX=39947 GN=SAPK7 PE=2 SV=2 && PF00069:Protein kinase domain	-	-
Glyma.14G216300	139.026	131.51	134.986	222.95	225.068	206.215	164.902	158.205	187.49	228.878	315.769	277.148	177.215	155.786	140.261	260.052	219.995	298.802	GLYMA_14G216300v4	hypothetical protein && sp|P25804|CYSP_PEA Cysteine proteinase 15A OS=Pisum sativum OX=3888 PE=2 SV=1 && PF08246:Cathepsin propeptide inhibitor domain (I29)|PF00112:Papain family cysteine protease	-	-
Glyma.11G099500	238.678	232.53	228.775	238.426	123.805	140.551	66.9843	200.955	195.18	170.78	115.279	138.286	182.403	167.477	186.775	140.409	108.189	127.863	GLYMA_11G099500v4	hypothetical protein && sp|Q8LDK3|NDUB2_ARATH NADH dehydrogenase [ubiquinone] 1 beta subcomplex subunit 2 OS=Arabidopsis thaliana OX=3702 GN=At1g76200 PE=1 SV=1 && -	-	-
Glyma.18G049000	184.627	205.954	202.773	130.791	107.877	99.0589	124.879	144.1	163.965	123.656	115.29	99.2802	160.04	186.612	216.83	107.33	287.373	255.875	GLYMA_18G049000v4	hypothetical protein && sp|F4KEV7|FHIT_ARATH Bifunctional bis(5'-adenosyl)-triphosphatase/adenylylsulfatase FHIT OS=Arabidopsis thaliana OX=3702 GN=FHIT PE=1 SV=1 && PF01230:HIT domain	-	-
Glyma.11G079600	184.92	165.127	170.887	271.687	149.933	159.32	143.115	156.314	166.191	174.667	139.229	163.279	250.743	260.899	214.51	227.831	185.782	189.268	GLYMA_11G079600v4	hypothetical protein && sp|Q39255|SKP1A_ARATH SKP1-like protein 1A OS=Arabidopsis thaliana OX=3702 GN=SKP1A PE=1 SV=1 && PF01466:Skp1 family, dimerisation domain|PF03931:Skp1 family, tetramerisation domain	-	-
Glyma.10G055300	119.34	143.478	154.422	330.804	117.085	147.058	180.149	200.75	185.651	227.256	114.99	129.37	189.518	245.597	175.221	282.273	205.321	173.073	GLYMA_10G055300v4	hypothetical protein && sp|Q9SJL2|HIP5_ARATH Heavy metal-associated isoprenylated plant protein 5 OS=Arabidopsis thaliana OX=3702 GN=HIPP05 PE=1 SV=2 && PF00403:Heavy-metal-associated domain	-	-
Glyma.08G170700	217.161	192.14	250.339	269.522	238.411	136.309	216.181	221.816	187.889	210.928	162.318	153.681	154.682	179.721	237.902	117.051	164.754	167.559	GLYMA_08G170700v4	hypothetical protein && - && -	-	-
Glyma.17G107400	58.3242	31.9428	80.3655	699.483	121.677	88.6091	285.673	106.251	145.034	217.566	156.182	143.543	319.291	409.269	189.587	668.272	226.912	192.091	GLYMA_17G107400v4	hypothetical protein && - && PF13855:Leucine rich repeat	-	-
Glyma.18G274500	220.02	185.798	186.286	57.1103	312.753	331.697	132.201	170.615	168.418	113.487	263.29	186.054	34.086	10.6856	149.179	13.0648	176.204	203.484	GLYMA_18G274500v4	hypothetical protein && sp|Q9LIR8|FBK67_ARATH F-box/kelch-repeat protein At3g23880 OS=Arabidopsis thaliana OX=3702 GN=At3g23880 PE=2 SV=1 && PF00646:F-box domain	-	-
Glyma.13G107900	96.1551	95.9828	146.182	385.842	115.844	76.359	345.474	169.263	253.978	203.209	108.71	231.718	476.795	485.498	166.952	454.018	190.389	158.69	GLYMA_13G107900v4	hypothetical protein && sp|Q93ZH2|NFYA3_ARATH Nuclear transcription factor Y subunit A-3 OS=Arabidopsis thaliana OX=3702 GN=NFYA3 PE=2 SV=2 && PF02045:CCAAT-binding transcription factor (CBF-B/NF-YA) subunit B	NF-YA	NF-Y->NF-YA
Glyma.05G070500	273.285	246.319	350.591	189.138	70.056	76.9306	211.338	208.472	205.284	178.356	57.3303	83.0809	269.673	258.464	173.937	131.835	66.6505	70.4428	GLYMA_05G070500v4	hypothetical protein && sp|Q42581|KPRS1_ARATH Ribose-phosphate pyrophosphokinase 1, chloroplastic OS=Arabidopsis thaliana OX=3702 GN=PRS1 PE=2 SV=2 && PF13793:N-terminal domain of ribose phosphate pyrophosphokinase|PF14572:Phosphoribosyl synthetase-associated domain	-	-
Glyma.11G117300	158.78	165.969	190.597	279.821	138.223	183.898	169.45	177.876	195.145	125.66	153.603	175.409	246.822	260.984	201.367	186.653	168.184	173.914	GLYMA_11G117300v4	hypothetical protein && sp|P49310|GRP1_SINAL Glycine-rich RNA-binding protein GRP1A OS=Sinapis alba OX=3728 PE=2 SV=1 && PF00076:RNA recognition motif. (a.k.a. RRM, RBD, or RNP domain)	-	-
Glyma.04G016800	141.949	145.023	152.274	209.525	154.672	175.961	210.915	164.894	193.317	124.041	172.128	157.087	261.572	239.554	207.864	223.078	228.986	218.73	GLYMA_04G016800v4	hypothetical protein && sp|P26585|HMGL_SOYBN HMG1/2-like protein OS=Glycine max OX=3847 PE=2 SV=1 && PF00505:HMG (high mobility group) box	HMG	HMG
Glyma.02G204500	217.057	266.799	211.121	50.0809	199.644	232.356	18.4467	108.636	82.8138	149.292	132.401	124.093	4.98537	1.21901	22.5847	4.09624	27.2384	59.9154	GLYMA_02G204500v4	hypothetical protein && sp|Q02917|NO552_SOYBN Early nodulin-55-2 OS=Glycine max OX=3847 GN=ENOD55-2 PE=2 SV=1 && PF02298:Plastocyanin-like domain	-	-
Glyma.15G228200	141.286	103.147	113.388	491.255	151.516	137.206	247.339	116.452	176.858	167.269	179.943	187.739	220.89	250.854	290.66	307.166	358.005	257.501	GLYMA_15G228200v4	hypothetical protein && - && -	-	-
Glyma.12G188200	214.029	154.725	188.415	259.716	109.733	127.212	188.271	176.318	200.82	137.813	100.02	110.957	377.397	351.009	183.632	215.416	64.5193	78.7219	GLYMA_12G188200v4	hypothetical protein && sp|Q94EJ2|HDA8_ARATH Histone deacetylase 8 OS=Arabidopsis thaliana OX=3702 GN=HDA8 PE=2 SV=1 && PF00850:Histone deacetylase domain	-	-
novel.93	185.381	181.291	135.227	144.713	102.988	130.999	56.7391	139.667	160.128	188.664	124.752	163.825	52.1426	73.2215	196.828	41.916	26.9276	30.8493	-	- && sp|Q02919|NO36B_SOYBN Early nodulin-36B (Fragment) OS=Glycine max OX=3847 PE=2 SV=1 && -	-	-
Glyma.04G103900	220.897	134.334	208.969	156.312	151.265	87.4737	163.122	136.697	178.242	140.661	103.058	123.292	244.017	275.016	193.037	245.232	174.627	156.011	GLYMA_04G103900v4	hypothetical protein && sp|Q8H1E4|RAP24_ARATH Ethylene-responsive transcription factor RAP2-4 OS=Arabidopsis thaliana OX=3702 GN=RAP2-4 PE=1 SV=1 && PF00847:AP2 domain	AP2/ERF-ERF	AP2/ERF->AP2/ERF-ERF
Glyma.15G138800	191.754	186.612	181.544	180.106	252.629	306.243	183.568	184.394	176.501	151.387	279.59	182.705	138.747	126.359	128.31	90.8008	99.6134	116.001	GLYMA_15G138800v4	hypothetical protein && - && -	-	-
Glyma.17G202700	72.4989	64.2321	96.5833	291.904	145.715	121.982	248.209	89.7742	150.426	69.9754	128.849	188.635	352.832	416.009	210.768	592.491	349.499	322.695	GLYMA_17G202700v4	hypothetical protein && sp|Q5JL96|ZFP34_ORYSJ Probable E3 ubiquitin-protein ligase RZFP34 OS=Oryza sativa subsp. japonica OX=39947 GN=RZFP34 PE=2 SV=1 && PF13639:Ring finger domain|PF05495:CHY zinc finger|PF14599:Zinc-ribbon	-	-
Glyma.03G189600	214.397	220.05	180.488	245.371	60.175	66.9684	268.421	215.266	289.3	130.401	38.1176	42.7704	334.063	319.31	219.464	183.937	14.2392	28.9735	GLYMA_03G189600v4	hypothetical protein && - && PF13837:Myb/SANT-like DNA-binding domain	Trihelix	Trihelix
Glyma.14G064400	276.401	279.743	200.395	135.121	147.963	193.851	75.7195	144.452	142.818	163.262	103.457	116.39	40.8459	29.5161	74.4447	31.0203	36.8786	41.0749	GLYMA_14G064400v4	hypothetical protein && sp|Q39547|CUCM1_CUCME Cucumisin OS=Cucumis melo OX=3656 PE=1 SV=1 && PF17766:Fibronectin type-III domain|PF00082:Subtilase family	-	-
Glyma.17G255602	142.227	125.384	156.097	199.855	252.579	205.599	168.047	138.744	146.132	156.164	227.529	194.514	184.364	178.365	149.127	251.675	302.424	304.39	GLYMA_17G255602v4	hypothetical protein && sp|P59169|H33_ARATH Histone H3.3 OS=Arabidopsis thaliana OX=3702 GN=HTR4 PE=1 SV=2 && PF00125:Core histone H2A/H2B/H3/H4	-	-
Glyma.05G150400	245.392	192.947	181.079	221.307	118.763	98.3391	192.978	149.202	226.254	171.722	100.837	169.111	234.504	254.073	247.486	161.588	209.761	187.346	GLYMA_05G150400v4	hypothetical protein && sp|P35694|XTH2_SOYBN Xyloglucan endotransglucosylase/hydrolase 2 OS=Glycine max OX=3847 PE=2 SV=1 && PF06955:Xyloglucan endo-transglycosylase (XET) C-terminus|PF00722:Glycosyl hydrolases family 16	-	-
Glyma.14G223500	140.561	110.244	141.951	299.656	104.517	116.225	137.445	110.083	169.407	169.706	95.1333	175.969	335.609	371.843	280.846	305.817	258.676	258.54	GLYMA_14G223500v4	hypothetical protein && sp|O48560|CATA3_SOYBN Catalase-3 OS=Glycine max OX=3847 GN=CAT3 PE=2 SV=1 && PF06628:Catalase-related immune-responsive|PF00199:Catalase	-	-
Glyma.19G052400	191.478	179.38	192.448	76.1843	138.896	171.608	182.539	201.759	207.701	193.868	106.405	161.763	195.838	185.272	228.223	142.897	110.856	152.073	GLYMA_19G052400v4	hypothetical protein && sp|O64937|EF1A_ORYSJ Elongation factor 1-alpha OS=Oryza sativa subsp. japonica OX=39947 GN=REFA1 PE=2 SV=2 && PF00009:Elongation factor Tu GTP binding domain|PF03143:Elongation factor Tu C-terminal domain|PF03144:Elongation factor Tu domain 2	-	-
Glyma.08G097300	224.036	228.929	199.034	163.713	92.1058	113.639	179.348	220.046	205.331	123.278	86.725	78.5775	107.832	103.785	198.802	79.1855	19.5165	17.8733	GLYMA_08G097300v4	hypothetical protein && sp|Q9LRR9|GLO1_ARATH (S)-2-hydroxy-acid oxidase GLO1 OS=Arabidopsis thaliana OX=3702 GN=GLO1 PE=1 SV=1 && PF01070:FMN-dependent dehydrogenase	-	-
Glyma.18G046900	149.902	153.522	184.622	93.7737	188.285	227.881	130.104	157.168	172.187	173.835	189.362	188.127	146.216	135.821	168.706	161.562	199.222	242.567	GLYMA_18G046900v4	hypothetical protein && - && -	-	-
Glyma.10G142500	380.277	345.02	346.526	39.0429	58.1383	55.9241	103.92	218.066	192.665	48.9839	38.7779	31.8072	87.4205	71.8728	111.27	19.1568	21.5875	24.3359	GLYMA_10G142500v4	hypothetical protein && - && -	-	-
Glyma.11G203900	220.278	199.153	230.757	335.334	62.3377	63.2308	218.686	210.23	210.092	215.412	86.4239	100.725	265.532	254.895	208.391	159.635	40.9061	57.7897	GLYMA_11G203900v4	hypothetical protein && sp|Q93V51|PSE1_ARATH Protein LEAD-SENSITIVE 1 OS=Arabidopsis thaliana OX=3702 GN=PSE1 PE=2 SV=1 && PF04970:Lecithin retinol acyltransferase	-	-
Glyma.13G114000	171.822	199.916	216.548	67.139	77.1685	96.7603	125.47	224.057	187.793	149.836	60.2856	82.7246	258.195	246.357	296.691	155.759	30.6445	55.6165	GLYMA_13G114000v4	hypothetical protein && sp|P13708|SUS_SOYBN Sucrose synthase OS=Glycine max OX=3847 GN=SS PE=1 SV=2 && PF00534:Glycosyl transferases group 1|PF00862:Sucrose synthase	-	-
Glyma.10G270200	135.474	103.1	149.469	154.739	91.9086	81.2906	259.95	155.218	183.406	109.659	89.0658	120.033	518.372	526.723	253.261	410.614	99.7776	96.0353	GLYMA_10G270200v4	hypothetical protein && - && PF00564:PB1 domain	-	-
Glyma.20G072400	28.2167	27.1496	29.9815	646.552	257.308	347.934	28.4174	25.2729	27.0653	364.599	313.664	261.172	27.9655	29.2283	27.0532	510.672	170.206	243.944	GLYMA_20G072400v4	hypothetical protein && sp|O04104|URIC2_SOYBN Uricase-2 isozyme 2 OS=Glycine max OX=3847 PE=1 SV=1 && PF01014:Uricase	-	-
Glyma.16G060800	82.3944	46.8537	69.2514	145.276	301.647	218.943	177.796	114.555	84.7125	66.6371	167.595	351.224	138.815	170.066	161.143	246.657	621.723	493.362	GLYMA_16G060800v4	hypothetical protein && sp|Q9SFF9|GL17_ARATH Germin-like protein subfamily 1 member 7 OS=Arabidopsis thaliana OX=3702 GN=At3g05950 PE=2 SV=1 && PF00190:Cupin	-	-
Glyma.15G013300	147.978	118.949	142.421	242.21	66.0867	47.3004	131.279	143.269	205.224	176.711	71.0476	144.91	404.603	400.126	235.725	446.508	139.843	186.381	GLYMA_15G013300v4	hypothetical protein && sp|Q9M8L2|FBK30_ARATH F-box/kelch-repeat protein At1g80440 OS=Arabidopsis thaliana OX=3702 GN=At1g80440 PE=2 SV=1 && PF00646:F-box domain|PF01344:Kelch motif	-	-
Glyma.14G035100	205.9	191.713	201.516	142.602	221.587	240.626	153.722	148.239	184.949	116.002	193.093	156.321	85.2565	64.4584	93.4576	49.0451	99.3581	122.167	GLYMA_14G035100v4	hypothetical protein && sp|A0A0A1H7M6|PLETY_LOTJA Hydroxyproline O-arabinosyltransferase PLENTY OS=Lotus japonicus OX=34305 GN=PLENTY PE=1 SV=1 && -	-	-
Glyma.13G182800	296.105	293.996	309.758	43.995	112.008	140.185	85.2094	221.927	214.137	102.141	68.158	72.1756	87.8492	47.3552	148.197	13.85	15.3345	11.0983	GLYMA_13G182800v4	hypothetical protein && - && PF06749:Protein of unknown function (DUF1218)	-	-
Glyma.02G042000	119.618	108.271	145.322	350.619	211.966	207.339	97.578	91.3593	103.604	208.366	213.128	156.663	70.273	68.3451	104.186	190.396	219.89	219.62	GLYMA_02G042000v4	hypothetical protein && sp|Q8W2B8|SAT4_ARATH Serine acetyltransferase 4 OS=Arabidopsis thaliana OX=3702 GN=SAT4 PE=1 SV=1 && PF06426:Serine acetyltransferase, N-terminal|PF00132:Bacterial transferase hexapeptide (six repeats)	-	-
Glyma.01G239600	126.25	141.556	169.888	99.7407	237.246	283.156	262.531	253.691	159.371	266.184	189.011	177.991	151.582	163.022	163.421	112.724	99.3208	88.5963	GLYMA_01G239600v4	hypothetical protein && sp|Q5NUF3|HIDH_SOYBN 2-hydroxyisoflavanone dehydratase OS=Glycine max OX=3847 GN=HIDH PE=1 SV=1 && PF07859:alpha/beta hydrolase fold	-	-
Glyma.07G113200	123.337	89.9562	136.853	317.765	128.429	137.824	239.224	143.552	182.284	170.388	113.799	161.719	270.698	238.562	236.628	245.358	218.131	227.81	GLYMA_07G113200v4	hypothetical protein && sp|F4HWB6|PILS1_ARATH Protein PIN-LIKES 1 OS=Arabidopsis thaliana OX=3702 GN=PILS1 PE=2 SV=1 && PF03547:Membrane transport protein	-	-
Glyma.03G171100	195.909	207.374	173.47	90.6764	145.697	157.095	123.75	150.567	137.105	138.991	149.174	165.983	142.436	126.292	116.997	141.209	97.4734	118.517	GLYMA_03G171100v4	hypothetical protein && sp|P09189|HSP7C_PETHY Heat shock cognate 70 kDa protein OS=Petunia hybrida OX=4102 GN=HSP70 PE=2 SV=1 && PF00012:Hsp70 protein	-	-
Glyma.12G073100	186.92	223.363	151.611	70.8048	195.619	186.74	61.8079	83.5545	79.5959	65.4208	161.19	153.6	130.173	152.308	148.087	134.119	146.604	172.503	GLYMA_12G073100v4	hypothetical protein && sp|P48534|APX1_PEA L-ascorbate peroxidase, cytosolic OS=Pisum sativum OX=3888 GN=APX1 PE=1 SV=2 && PF00141:Peroxidase	-	-
Glyma.16G109900	209.673	211.153	278.511	133.165	220.331	112.608	134.039	185.017	169.996	120.449	125.119	114.051	227.93	203.946	207.305	155.675	126.475	141.079	GLYMA_16G109900v4	hypothetical protein && - && -	-	-
Glyma.01G005000	230.021	182.981	189.459	146.106	126.003	91.2945	156.215	170.248	225.003	147.01	181.109	172.697	258.702	268.697	198.782	214.879	132.785	174.866	GLYMA_01G005000v4	hypothetical protein && sp|O82199|C3H20_ARATH Zinc finger CCCH domain-containing protein 20 OS=Arabidopsis thaliana OX=3702 GN=At2g19810 PE=2 SV=1 && -	C3H	C3H
Glyma.19G020000	139.557	116.038	144.222	344.203	78.0932	79.0838	153.109	148.27	173.842	177.421	82.8173	115.233	274.201	256.135	181.289	478.946	153.321	133.44	GLYMA_19G020000v4	hypothetical protein && sp|Q6ZIV7|HIR1_ORYSJ Hypersensitive-induced response protein 1 OS=Oryza sativa subsp. japonica OX=39947 GN=HIR1 PE=1 SV=1 && PF01145:SPFH domain / Band 7 family	-	-
Glyma.17G125400	149.97	121.387	147.635	392.518	99.8034	70.958	121.265	93.737	155.807	261.458	150.293	216.253	133.847	125.494	201.118	274.166	257.155	307.703	GLYMA_17G125400v4	hypothetical protein && sp|A0A068Q609|C7124_PRUMU Phenylacetaldehyde oxime monooxygenase CYP71AN24 OS=Prunus mume OX=102107 GN=CYP71AN24 PE=1 SV=1 && PF00067:Cytochrome P450	-	-
Glyma.14G017700	148.793	118.893	130.491	360.339	93.9631	99.742	307.384	149.118	162.245	152.231	115.478	127.17	263.86	262.48	164.128	326.948	147.07	158.912	GLYMA_14G017700v4	hypothetical protein && sp|Q9SA23|SYP51_ARATH Syntaxin-51 OS=Arabidopsis thaliana OX=3702 GN=SYP51 PE=1 SV=1 && PF05739:SNARE domain	-	-
Glyma.17G157000	234.866	196.505	217.401	209.041	104.747	115.024	105.234	172.551	165.983	129.504	100.692	108.539	180.543	204.36	176.116	110.217	73.2088	81.4877	GLYMA_17G157000v4	hypothetical protein && sp|Q9T070|COX6A_ARATH Cytochrome c oxidase subunit 6a, mitochondrial OS=Arabidopsis thaliana OX=3702 GN=COX6A PE=3 SV=1 && -	-	-
Glyma.18G187300	118.367	97.6545	156.165	485.552	64.4306	61.9717	210.719	103.296	182.451	218.001	86.9954	87.2834	307.773	317.291	242.995	347.852	100.997	108.106	GLYMA_18G187300v4	hypothetical protein && - && -	-	-
Glyma.02G262500	145.484	25.8539	58.9543	134.215	116.236	113.014	100.92	49.1688	38.1741	38.4807	129.995	203.106	518.115	365.662	238.198	301.183	289.895	266.617	GLYMA_02G262500v4	hypothetical protein && sp|Q948P5|FRI4_SOYBN Ferritin-4, chloroplastic OS=Glycine max OX=3847 PE=1 SV=2 && PF00210:Ferritin-like domain	-	-
Glyma.09G049100	74.121	76.6755	120.735	203.257	166.467	172.869	157.352	125.804	156.362	161.186	195.537	284.098	207.674	252.035	151.923	407.344	283.318	261.407	GLYMA_09G049100v4	hypothetical protein && sp|Q6WNR0|C81E7_MEDTR Isoflavone 2'-hydroxylase OS=Medicago truncatula OX=3880 GN=CYP81E7 PE=1 SV=1 && PF00067:Cytochrome P450	-	-
Glyma.04G236900	150.684	127.329	105.92	221.736	67.6834	96.3473	154.353	180.904	140.093	277.705	89.4151	115.962	233.826	177.956	259.769	364.134	210.467	209.135	GLYMA_04G236900v4	hypothetical protein && sp|Q03460|GLSN_MEDSA Glutamate synthase [NADH], amyloplastic OS=Medicago sativa OX=3879 PE=1 SV=1 && PF14691:Dihydroprymidine dehydrogenase domain II, 4Fe-4S cluster|PF01493:GXGXG motif|PF07992:Pyridine nucleotide-disulphide oxidoreductase|PF00310:Glutamine amidotransferases class-II|PF04898:Glutamate synthase central domain|PF01645:Conserved region in glutamate synthase	-	-
Glyma.15G005600	198.457	159.51	173.98	226.8	49.2657	66.7513	268.428	195.4	226.812	142.412	34.5473	66.1875	262.526	266.752	192.168	240.387	18.0573	65.953	GLYMA_15G005600v4	hypothetical protein && - && -	-	-
Glyma.13G295000	92.665	140.947	111.529	49.0051	189.053	258.125	16.9252	83.5133	43.7818	287.929	304.73	153.422	4.18942	2.46388	25.9719	7.77179	34.9575	37.1882	GLYMA_13G295000v4	hypothetical protein && sp|A0A0P0VI36|NAAT1_ORYSJ Nicotianamine aminotransferase 1 OS=Oryza sativa subsp. japonica OX=39947 GN=NAAT1 PE=1 SV=1 && PF00155:Aminotransferase class I and II	-	-
Glyma.05G148000	139.392	112.5	131.833	404.147	105.389	85.2884	204.225	135.364	170.92	134.564	96.1239	127.445	261.524	248.639	165.66	252.443	261.798	232.483	GLYMA_05G148000v4	hypothetical protein && - && -	-	-
Glyma.04G023133	120.734	120.015	110.254	114.981	194.592	186.662	258.483	140.306	162.534	184.936	200.836	237.667	170.672	182.755	139.31	263.254	177.82	211.109	GLYMA_04G023133v4	hypothetical protein && - && -	-	-
Glyma.13G270400	236.261	207.181	186.787	88.7649	70.0611	86.9225	114.842	174.732	178.522	118.846	72.2902	85.7262	64.9141	58.1984	124.458	38.2764	22.6978	37.8451	GLYMA_13G270400v4	hypothetical protein && sp|P51061|CAPP2_SOYBN Phosphoenolpyruvate carboxylase OS=Glycine max OX=3847 GN=PPC1 PE=2 SV=1 && PF00311:Phosphoenolpyruvate carboxylase	-	-
Glyma.13G361900	134.225	109.44	124.863	83.3167	236.766	233.273	245.329	266.524	223.163	265.408	110.084	154.649	163.432	171.706	186.451	115.466	100.094	73.1357	GLYMA_13G361900v4	hypothetical protein && sp|Q76CU2|PDR1_TOBAC Pleiotropic drug resistance protein 1 OS=Nicotiana tabacum OX=4097 GN=PDR1 PE=2 SV=1 && PF08370:Plant PDR ABC transporter associated|PF14510:ABC-transporter N-terminal|PF00005:ABC transporter|PF01061:ABC-2 type transporter	-	-
Glyma.11G187900	199.364	208.239	211.157	218.657	92.8541	120.234	86.3961	178.543	161.618	133.759	90.2277	101.933	163.878	155.05	157.03	107.598	108.498	90.7412	GLYMA_11G187900v4	hypothetical protein && - && -	-	-
Glyma.17G041600	150.496	150.792	185.402	248.238	78.6781	55.6804	175.107	149.089	214.91	139.68	147.17	146.2	344.907	291.574	172.955	254.896	117.53	110.57	GLYMA_17G041600v4	hypothetical protein && sp|Q9C5W0|DGAT3_ARATH Diacylglycerol O-acyltransferase 3 OS=Arabidopsis thaliana OX=3702 GN=DGAT3 PE=1 SV=2 && -	-	-
Glyma.08G251800	152.064	140.129	130.789	81.9429	289.942	309.206	142.313	158.49	155.704	123.742	293.08	154.706	47.3189	25.0475	130.501	30.4219	110.88	131.535	GLYMA_08G251800v4	hypothetical protein && sp|Q9LIR8|FBK67_ARATH F-box/kelch-repeat protein At3g23880 OS=Arabidopsis thaliana OX=3702 GN=At3g23880 PE=2 SV=1 && PF00646:F-box domain	-	-
Glyma.02G136700	123.691	101.908	108.644	368.662	65.382	44.6605	260.725	117.34	190.565	146.956	96.4434	135.566	331.219	365.302	190.636	380.238	210.047	185.424	GLYMA_02G136700v4	hypothetical protein && sp|Q9XIM0|MEE14_ARATH CCG-binding protein 1 OS=Arabidopsis thaliana OX=3702 GN=MEE14 PE=1 SV=1 && -	-	-
Glyma.11G250200	276.641	185.213	208.014	50.2966	129.483	123.68	100.838	159.734	164.066	69.3751	239.045	140.621	58.8712	66.6287	100.979	1.92487	7.07434	9.53989	GLYMA_11G250200v4	hypothetical protein && sp|Q9LMX7|C78A5_ARATH Cytochrome P450 78A5 OS=Arabidopsis thaliana OX=3702 GN=CYP78A5 PE=2 SV=1 && PF00067:Cytochrome P450	-	-
Glyma.12G191700	179.972	180.076	167.59	178.83	123.75	147.627	206.501	201.275	212.831	188.707	118.013	127.817	178.754	147.374	191.413	74.2091	90.4394	102.425	GLYMA_12G191700v4	hypothetical protein && sp|Q339N5|CSLH1_ORYSJ Cellulose synthase-like protein H1 OS=Oryza sativa subsp. japonica OX=39947 GN=CSLH1 PE=2 SV=2 && PF03552:Cellulose synthase	-	-
Glyma.10G014200	156.341	173.254	160.94	289.401	75.8975	95.6807	148.619	147.655	148.148	191.529	67.837	96.4474	155.399	136.672	151.812	239.112	56.3214	70.7873	GLYMA_10G014200v4	hypothetical protein && sp|Q5REM8|TM205_PONAB Transmembrane protein 205 OS=Pongo abelii OX=9601 GN=TMEM205 PE=2 SV=1 && PF13664:Domain of unknown function (DUF4149)	-	-
Glyma.15G110700	171.426	141.826	228.386	188.464	8.33821	11.6331	365.012	211.846	193.949	141.15	8.15261	32.9519	330.231	306.621	180.912	214.113	7.5568	7.29481	GLYMA_15G110700v4	hypothetical protein && sp|Q3T0G5|PLPHP_BOVIN Pyridoxal phosphate homeostasis protein OS=Bos taurus OX=9913 GN=PLPBP PE=2 SV=1 && PF01168:Alanine racemase, N-terminal domain	-	-
Glyma.19G146600	81.8875	88.5178	112.803	266.023	109.03	106.69	166.279	124.474	168.168	140.661	104.86	158.036	277.863	239.709	246.661	188.543	286.397	271.356	GLYMA_19G146600v4	hypothetical protein && sp|Q0WVU3|PHL5_ARATH Myb family transcription factor PHL5 OS=Arabidopsis thaliana OX=3702 GN=PHL5 PE=2 SV=1 && PF14379:MYB-CC type transfactor, LHEQLE motif|PF00249:Myb-like DNA-binding domain	GARP-G2-like	GARP->GARP-G2-like
Glyma.04G133100	184.353	179.063	173.424	129.308	144.252	157.068	116.718	137.046	141.384	124.206	113.777	134.129	150.399	173.572	142.447	122.839	140.313	138.187	GLYMA_04G133100v4	hypothetical protein && sp|Q0AW31|PUR9_SYNWW Bifunctional purine biosynthesis protein PurH OS=Syntrophomonas wolfei subsp. wolfei (strain DSM 2245B / Goettingen) OX=335541 GN=purH PE=3 SV=1 && PF01808:AICARFT/IMPCHase bienzyme|PF02142:MGS-like domain	-	-
Glyma.02G275900	38.4289	46.4752	69.1741	213.628	54.734	52.2399	164.022	61.1522	103.741	90.1693	78.5233	133.301	534.768	473.51	199.265	500.184	410.757	276.338	GLYMA_02G275900v4	hypothetical protein && sp|Q2V452|CIPK3_ARATH CBL-interacting serine/threonine-protein kinase 3 OS=Arabidopsis thaliana OX=3702 GN=CIPK3 PE=1 SV=2 && PF03822:NAF domain|PF00069:Protein kinase domain	-	-
Glyma.05G103600	117.226	138.835	155.241	118.74	44.0064	58.7459	153.117	147.174	135.121	173.42	19.6788	91.8011	205.301	276.937	243.891	302.529	235.968	189.856	GLYMA_05G103600v4	hypothetical protein && sp|Q43731|PER50_ARATH Peroxidase 50 OS=Arabidopsis thaliana OX=3702 GN=PER50 PE=1 SV=1 && PF00141:Peroxidase	-	-
Glyma.04G012700	146.393	140.122	147.578	347.64	147.412	133.997	176.907	188.364	196.149	107.868	120.599	111.355	260.378	270.645	146.338	251.879	135.398	99.1177	GLYMA_04G012700v4	hypothetical protein && sp|P49310|GRP1_SINAL Glycine-rich RNA-binding protein GRP1A OS=Sinapis alba OX=3728 PE=2 SV=1 && PF00076:RNA recognition motif. (a.k.a. RRM, RBD, or RNP domain)	-	-
Glyma.11G081000	197.587	182.071	224.199	160.102	90.3388	85.5805	263.654	204.134	199.321	95.5501	75.094	69.5134	310.176	339.343	218.494	171.276	35.9728	40.2953	GLYMA_11G081000v4	hypothetical protein && - && -	-	-
Glyma.01G025100	212.168	196.937	158.718	28.387	196.422	231.143	31.7301	131.514	97.5597	88.8729	152.055	105.149	75.8237	69.9763	104.812	55.079	139.374	142.813	GLYMA_01G025100v4	hypothetical protein && - && -	-	-
Glyma.10G173000	156.759	163.715	148.925	110	111.021	137.25	175.471	184.442	159.542	154.472	107.23	113.008	131.491	153.593	168.862	156.445	99.661	110.02	GLYMA_10G173000v4	hypothetical protein && sp|Q551H4|FRAY2_DICDI Serine/threonine-protein kinase fray2 OS=Dictyostelium discoideum OX=44689 GN=fray2 PE=3 SV=1 && PF00069:Protein kinase domain	-	-
Glyma.01G228700	77.9817	100.832	127.442	56.9371	367.793	377.886	153.051	206.147	127.242	164.445	215.649	100.281	75.8856	56.4082	151.374	41.2871	35.1122	19.9797	GLYMA_01G228700v4	hypothetical protein && sp|P30081|CHS7_SOYBN Chalcone synthase 7 OS=Glycine max OX=3847 GN=CHS7 PE=3 SV=1 && PF00195:Chalcone and stilbene synthases, N-terminal domain|PF02797:Chalcone and stilbene synthases, C-terminal domain	-	-
Glyma.13G155700	217.669	179.039	194.602	188.644	87.6223	97.3618	170.693	187.594	178.08	113.025	82.7096	79.4412	201.855	219.591	177.939	138.452	55.241	61.2083	GLYMA_13G155700v4	hypothetical protein && - && PF00149:Calcineurin-like phosphoesterase	-	-
Glyma.12G183800	197.334	167.526	161.859	233.634	180.435	117.387	103.546	126.003	140.166	238.728	92.505	98.671	135.766	122.982	96.3229	243.627	128.841	115.489	GLYMA_12G183800v4	hypothetical protein && sp|Q9ZNU9|SAP3_ARATH Zinc finger A20 and AN1 domain-containing stress-associated protein 3 OS=Arabidopsis thaliana OX=3702 GN=SAP3 PE=2 SV=1 && PF01754:A20-like zinc finger|PF01428:AN1-like Zinc finger	-	-
Glyma.15G169100	43.5486	5.62367	35.7541	266.812	78.0252	46.5195	73.3989	16.9303	80.8684	71.0473	110.947	204.889	237.168	279.294	139.509	312.97	1136.95	442.143	GLYMA_15G169100v4	hypothetical protein && sp|P35694|XTH2_SOYBN Xyloglucan endotransglucosylase/hydrolase 2 OS=Glycine max OX=3847 PE=2 SV=1 && PF00722:Glycosyl hydrolases family 16|PF06955:Xyloglucan endo-transglycosylase (XET) C-terminus	-	-
Glyma.05G181500	239.116	230.848	298.52	48.6412	91.9594	100.14	58.57	208.302	159.292	77.869	44.8557	52.539	20.7356	14.1685	81.7439	6.11454	9.67375	16.8894	GLYMA_05G181500v4	hypothetical protein && sp|O65657|HIP23_ARATH Heavy metal-associated isoprenylated plant protein 23 OS=Arabidopsis thaliana OX=3702 GN=HIPP23 PE=1 SV=1 && PF00403:Heavy-metal-associated domain	-	-
Glyma.06G266700	93.6789	90.1191	109.439	303.604	98.5245	82.6098	288.716	101.199	180.585	86.831	68.2213	76.604	321.106	289.803	196.797	315.541	198.995	125.877	GLYMA_06G266700v4	hypothetical protein && sp|Q8LDI5|CXXS1_ARATH Thioredoxin-like protein CXXS1 OS=Arabidopsis thaliana OX=3702 GN=CXXS1 PE=2 SV=2 && PF00085:Thioredoxin	-	-
Glyma.20G228900	154.507	116.065	143.051	270.956	131.032	127.399	164.238	119.255	142.989	98.6951	126.852	134.902	223.139	204.725	151.958	188.456	166.811	187.609	GLYMA_20G228900v4	hypothetical protein && sp|Q43317|CYSK_CITLA Cysteine synthase OS=Citrullus lanatus OX=3654 PE=1 SV=1 && PF00291:Pyridoxal-phosphate dependent enzyme	-	-
Glyma.11G123400	75.8664	74.7821	118.846	500.662	9.11197	16.1984	276.254	116.455	203.733	152.557	7.45974	17.9894	499.96	477.941	167.066	491.327	7.56281	15.207	GLYMA_11G123400v4	hypothetical protein && - && -	-	-
Glyma.01G131400	125.231	98.9762	95.763	255.68	211.072	193.374	132.325	110.398	153.174	167.323	188.458	157.868	181.476	115.504	105.625	225.254	160.772	165.105	GLYMA_01G131400v4	hypothetical protein && - && PF03489:Saposin-like type B, region 2|PF05184:Saposin-like type B, region 1	-	-
Glyma.14G085800	133.624	149.815	136.973	169.116	143.163	165.083	97.0086	133.325	134.461	201.466	161.385	143.365	143.392	133.426	130.256	176.032	232.667	224.568	GLYMA_14G085800v4	hypothetical protein && sp|P43297|RD21A_ARATH Cysteine proteinase RD21A OS=Arabidopsis thaliana OX=3702 GN=RD21A PE=1 SV=1 && PF00112:Papain family cysteine protease|PF08246:Cathepsin propeptide inhibitor domain (I29)|PF00396:Granulin	-	-
Glyma.07G132000	73.3404	105.737	69.1123	222.831	70.955	70.0169	123.796	114.079	116.441	253.396	98.4128	157.058	216.891	202.213	163.879	355.585	224.247	259.996	GLYMA_07G132000v4	hypothetical protein && sp|Q39459|MT2_CICAR Metallothionein-like protein 2 OS=Cicer arietinum OX=3827 PE=3 SV=2 && PF01439:Metallothionein	-	-
Glyma.19G186100	118.301	104.595	118.224	160.424	41.554	48.9237	75.3327	79.9403	125.933	135.448	21.7541	126.858	237.793	201.65	178.07	312.953	535.149	274.765	GLYMA_19G186100v4	hypothetical protein && sp|Q9FY14|TIP1_MEDTR Probable aquaporin TIP-type OS=Medicago truncatula OX=3880 GN=AQP1 PE=1 SV=1 && PF00230:Major intrinsic protein	-	-
Glyma.05G180100	130.925	97.8925	125.164	254.493	39.6144	28.202	109.479	71.8686	160.391	122.077	58.2672	106.66	477.17	423.135	234.258	466.722	140.477	171.619	GLYMA_05G180100v4	hypothetical protein && sp|O65201|ACOX2_ARATH Acyl-coenzyme A oxidase 2, peroxisomal OS=Arabidopsis thaliana OX=3702 GN=ACX2 PE=1 SV=2 && PF01756:Acyl-CoA oxidase|PF00441:Acyl-CoA dehydrogenase, C-terminal domain|PF02770:Acyl-CoA dehydrogenase, middle domain	-	-
Glyma.01G181800	102.161	73.5853	96.5075	311.366	84.3347	89.1392	261.001	163.676	238.67	198.917	93.2862	174.806	317.238	325.236	227.093	300.344	133.417	106.344	GLYMA_01G181800v4	hypothetical protein && sp|O49858|C82A3_SOYBN Cytochrome P450 82A3 OS=Glycine max OX=3847 GN=CYP82A3 PE=2 SV=1 && PF00067:Cytochrome P450	-	-
Glyma.15G260700	174.83	172.694	123.664	24.6235	226.024	266.003	29.6681	100.674	92.0134	48.3583	196.852	143.431	7.82182	5.89358	54.4964	4.22451	138.818	160.03	GLYMA_15G260700v4	hypothetical protein && sp|Q6XBF8|CDR1_ARATH Aspartic proteinase CDR1 OS=Arabidopsis thaliana OX=3702 GN=CDR1 PE=1 SV=1 && PF14543:Xylanase inhibitor N-terminal|PF14541:Xylanase inhibitor C-terminal	-	-
Glyma.13G046300	194.578	203.193	172.585	250.629	10.9752	13.515	149.069	155.44	185.401	219.656	3.49578	31.9318	229.285	247.308	125.282	288.618	11.5162	21.3219	GLYMA_13G046300v4	hypothetical protein && sp|Q9M886|LBD41_ARATH LOB domain-containing protein 41 OS=Arabidopsis thaliana OX=3702 GN=LBD41 PE=2 SV=1 && PF03195:Lateral organ boundaries (LOB) domain	LOB	LOB
Glyma.07G202300	111.808	153.64	114.038	57.5562	141.98	160.243	384.486	292.158	229.748	71.0275	106.601	102.438	168.287	187.445	149.563	137.194	68.0662	58.2056	GLYMA_07G202300v4	hypothetical protein && sp|Q9SWR5|C93C1_SOYBN 2-hydroxyisoflavanone synthase OS=Glycine max OX=3847 GN=IFS2 PE=2 SV=1 && PF00067:Cytochrome P450	-	-
Glyma.17G251800	74.0881	59.6942	113.386	312.331	141.533	48.6172	350.909	121.555	234.096	89.9553	118.799	113.872	349.54	419.409	173.625	432.554	128.824	53.4898	GLYMA_17G251800v4	hypothetical protein && - && -	-	-
Glyma.02G092600	177.143	226.947	167.293	45.5233	290.752	289.711	23.4971	103.37	82.7969	85.7433	219.706	111.291	6.51025	1.34135	21.333	1.60449	81.9105	84.8363	GLYMA_02G092600v4	hypothetical protein && sp|C6T1Z6|CSPLC_SOYBN CASP-like protein 4D1 OS=Glycine max OX=3847 PE=2 SV=1 && PF04535:Domain of unknown function (DUF588)	-	-
Glyma.04G088000	111.2	66.6153	69.13	64.9938	588.058	550.584	58.0506	55.9278	74.2448	44.5379	541.884	289.22	58.6788	65.5448	68.1389	47.6707	146.319	153.919	GLYMA_04G088000v4	hypothetical protein && sp|Q9SUG3|ITPK3_ARATH Inositol-tetrakisphosphate 1-kinase 3 OS=Arabidopsis thaliana OX=3702 GN=ITPK3 PE=1 SV=2 && PF17927:Inositol 1,3,4-trisphosphate 5/6-kinase pre-ATP-grasp domain|PF05770:Inositol 1,3,4-trisphosphate 5/6-kinase ATP-grasp domain	-	-
Glyma.15G102550	171.344	151.105	173.698	156.538	91.0314	102.867	159.119	160.869	180.587	121.12	97.1729	105.515	189.709	167.072	175.29	115.697	105.685	104.464	GLYMA_15G102550v4	hypothetical protein && sp|P42798|R15A1_ARATH 40S ribosomal protein S15a-1 OS=Arabidopsis thaliana OX=3702 GN=RPS15AA PE=2 SV=2 && PF00410:Ribosomal protein S8	-	-
Glyma.17G152300	103.873	75.452	91.7345	241.314	179.338	211.694	99.6781	56.2445	86.8879	248.701	246.253	329.707	47.4594	33.4756	82.3866	108.174	238.181	252.963	GLYMA_17G152300v4	hypothetical protein && sp|Q9LPF6|PUP11_ARATH Probable purine permease 11 OS=Arabidopsis thaliana OX=3702 GN=PUP11 PE=1 SV=1 && PF16913:Purine nucleobase transmembrane transport	-	-
Glyma.01G242200	172.277	158.503	179.12	145.887	154.058	178.561	59.4984	129.884	131.172	108.81	142.041	138.52	133.159	123.758	139.322	97.2359	92.9958	117.305	GLYMA_01G242200v4	hypothetical protein && - && -	-	-
Glyma.08G360100	165.139	181.592	245.178	163.093	116.73	110.824	105.465	150.006	151.045	120.273	108.758	107.519	168.01	144.42	146.703	143.482	71.1871	90.8278	GLYMA_08G360100v4	hypothetical protein && sp|Q94CD4|GILP_ARATH GSH-induced LITAF domain protein OS=Arabidopsis thaliana OX=3702 GN=GILP PE=1 SV=1 && PF10601:LITAF-like zinc ribbon domain	-	-
Glyma.06G295600	70.0056	40.3272	74.6173	130.296	44.5992	52.3482	326.72	108.284	198.795	52.4229	68.9455	101.695	505.599	458.089	301.466	308.309	158.123	122.821	GLYMA_06G295600v4	hypothetical protein && - && -	-	-
Glyma.14G073200	96.4982	117.002	131.882	379.794	76.3377	67.4458	278.606	128.282	170.413	120.388	72.9486	104.743	328.63	297.122	158.185	337.091	88.8382	73.9241	GLYMA_14G073200v4	hypothetical protein && - && -	-	-
Glyma.02G132700	153.436	142.527	139.826	24.8722	293.258	288.173	27.3962	79.3056	102.494	58.5771	259.426	162.475	28.7048	18.0719	87.34	14.2621	122.665	169.418	GLYMA_02G132700v4	hypothetical protein && sp|P40781|CYPR4_CYNCA Protein CYPRO4 OS=Cynara cardunculus OX=4265 GN=CYPRO4 PE=2 SV=1 && PF08553:VID27 C-terminal WD40-like domain	-	-
Glyma.17G187300	186.211	150.745	170.56	224.199	69.8354	76.3267	166.976	134.99	207.383	117.79	66.143	52.6804	283.842	240.299	220.215	126.97	33.224	61.6552	GLYMA_17G187300v4	hypothetical protein && sp|Q8LGJ5|PCO2_ARATH Plant cysteine oxidase 2 OS=Arabidopsis thaliana OX=3702 GN=PCO2 PE=1 SV=1 && PF07847:PCO_ADO	-	-
Glyma.07G110200	130.92	117.252	133.931	177.265	110.681	112.321	156.648	162.245	174.127	108.392	127.46	128.44	239.962	236.66	181.655	214.648	143.539	134.619	GLYMA_07G110200v4	hypothetical protein && sp|Q0JB88|DJA6_ORYSJ Chaperone protein dnaJ A6 OS=Oryza sativa subsp. japonica OX=39947 GN=DJA6 PE=1 SV=1 && PF00226:DnaJ domain|PF00684:DnaJ central domain|PF01556:DnaJ C terminal domain	-	-
Glyma.11G162574	145.202	157.755	125.739	126.682	265.008	329.495	34.3968	99.6466	86.6454	166.752	220.826	179.545	23.8373	12.828	44.825	43.3177	168.951	197.088	GLYMA_11G162574v4	hypothetical protein && sp|Q9LW07|PGLR3_ARATH Probable polygalacturonase At3g15720 OS=Arabidopsis thaliana OX=3702 GN=At3g15720 PE=3 SV=1 && -	-	-
Glyma.18G253100	210.245	210.313	233.873	139.477	48.8329	74.1078	89.5041	206.3	213.897	154.917	43.5265	53.4527	131.105	101.11	150.493	56.2501	10.8113	12.8411	GLYMA_18G253100v4	hypothetical protein && - && -	-	-
Glyma.08G031400	136.333	78.1192	128.022	238.164	109.213	79.7773	133.456	125.03	215.963	146.19	229.56	254.267	256.505	303.498	136.497	287.839	100.753	155.875	GLYMA_08G031400v4	hypothetical protein && sp|O82199|C3H20_ARATH Zinc finger CCCH domain-containing protein 20 OS=Arabidopsis thaliana OX=3702 GN=At2g19810 PE=2 SV=1 && PF00642:Zinc finger C-x8-C-x5-C-x3-H type (and similar)	C3H	C3H
Glyma.12G025500	175.014	149.989	209.861	236.03	94.0727	116.17	82.8419	145.302	159.81	106.737	90.671	105.972	144.213	167.194	147.383	113.805	90.312	90.7412	GLYMA_12G025500v4	hypothetical protein && sp|Q8LDK3|NDUB2_ARATH NADH dehydrogenase [ubiquinone] 1 beta subcomplex subunit 2 OS=Arabidopsis thaliana OX=3702 GN=At1g76200 PE=1 SV=1 && -	-	-
Glyma.18G301900	218.624	226.822	279.202	107.338	141.294	118.463	51.8744	117.186	124.635	125.284	88.6151	88.8079	72.0461	59.387	102.68	70.76	64.9021	78.5847	GLYMA_18G301900v4	hypothetical protein && sp|Q94CD4|GILP_ARATH GSH-induced LITAF domain protein OS=Arabidopsis thaliana OX=3702 GN=GILP PE=1 SV=1 && PF10601:LITAF-like zinc ribbon domain	-	-
Glyma.10G081700	137.785	142.456	171.813	211.241	137	113.561	177.987	148.25	154.069	208.478	158.623	135.44	139.928	129.69	126.495	157.9	133.173	134.109	GLYMA_10G081700v4	hypothetical protein && sp|Q9SJ56|BLH1_ARATH BEL1-like homeodomain protein 1 OS=Arabidopsis thaliana OX=3702 GN=BLH1 PE=1 SV=1 && PF05920:Homeobox KN domain|PF07526:Associated with HOX	HB-BELL	HB->HB-BELL
Glyma.10G135500	156.896	144.519	119.205	244.866	151.005	138.216	177.849	154.609	154.046	179.079	142.445	122.575	70.1306	60.0229	109.239	107.147	101.389	101.625	GLYMA_10G135500v4	hypothetical protein && sp|O23360|FBL93_ARATH Putative F-box/LRR-repeat protein At4g15060 OS=Arabidopsis thaliana OX=3702 GN=At4g15060 PE=4 SV=2 && -	-	-
Glyma.15G177800	145.567	136.099	136.137	161.542	178.609	192.883	116.326	126.398	108.572	158.925	176.474	152.259	104.968	94.5631	101.743	131.261	179.814	213.467	GLYMA_15G177800v4	hypothetical protein && sp|A0A072UTP9|CATB_MEDTR Pro-cathepsin H OS=Medicago truncatula OX=3880 GN=CP PE=1 SV=1 && PF08246:Cathepsin propeptide inhibitor domain (I29)|PF00112:Papain family cysteine protease	-	-
Glyma.13G100300	123.417	121.521	132.592	267.35	71.5682	85.7261	135.374	134.582	132.384	149.314	76.1561	130.693	264.578	265.025	196.662	295.405	145.321	140.006	GLYMA_13G100300v4	hypothetical protein && - && -	-	-
Glyma.12G207900	125.268	84.3983	135.883	291.721	45.72	37.2218	226.727	116.573	168.47	116.774	42.6101	92.0827	419.487	435.463	210.17	292.576	68.8435	82.9764	GLYMA_12G207900v4	hypothetical protein && sp|Q9FJH0|RAA1F_ARATH Ras-related protein RABA1f OS=Arabidopsis thaliana OX=3702 GN=RABA1F PE=2 SV=1 && PF00071:Ras family	-	-
Glyma.20G177200	203.285	202.997	175.555	79.5601	139.754	171.06	96.1567	150.939	147.188	111.116	116.15	104.233	112.376	100.775	109.795	64.4862	42.2486	74.7781	GLYMA_20G177200v4	hypothetical protein && sp|Q67XD9|CINV2_ARATH Alkaline/neutral invertase CINV2 OS=Arabidopsis thaliana OX=3702 GN=CINV2 PE=1 SV=1 && PF12899:Alkaline and neutral invertase	-	-
Glyma.10G236200	108.419	92.6161	114.12	196.937	137.219	126.991	165.188	135.797	145.632	129.532	128.861	153.954	184.171	225.897	164.463	196.354	164.824	145.647	GLYMA_10G236200v4	hypothetical protein && sp|Q8L856|ACFR1_ARATH Transmembrane ascorbate ferrireductase 1 OS=Arabidopsis thaliana OX=3702 GN=CYB561A PE=1 SV=1 && PF03188:Eukaryotic cytochrome b561	-	-
Glyma.17G051400	87.3844	79.0097	133.617	278.104	105.975	73.5285	236.304	113.127	189.857	159.377	141.729	223.089	303.448	253.181	128.858	241.224	256.279	196.829	GLYMA_17G051400v4	hypothetical protein && sp|Q93ZH2|NFYA3_ARATH Nuclear transcription factor Y subunit A-3 OS=Arabidopsis thaliana OX=3702 GN=NFYA3 PE=2 SV=2 && PF02045:CCAAT-binding transcription factor (CBF-B/NF-YA) subunit B	NF-YA	NF-Y->NF-YA
Glyma.07G020600	129.161	136.502	135.337	161.914	97.2521	105.017	165.222	148.503	176.221	128.792	102.058	112.923	214.395	192.469	197.772	185.164	111.719	127.814	GLYMA_07G020600v4	hypothetical protein && - && PF13883:Pyridoxamine 5'-phosphate oxidase	-	-
Glyma.13G203000	127.677	116.627	126.911	163.79	178.722	188.405	115.728	106.592	126.298	118.385	211.96	141.958	108.621	91.9591	104.768	126.672	175.926	220.986	GLYMA_13G203000v4	hypothetical protein && sp|Q9SFB0|DTX43_ARATH Protein DETOXIFICATION 43 OS=Arabidopsis thaliana OX=3702 GN=DTX43 PE=1 SV=1 && PF01554:MatE	-	-
Glyma.02G028700	72.3805	90.3915	121.85	52.6787	192.974	223.077	290.949	221.31	181.724	98.6	213.826	124.583	110.213	149.567	128.563	39.8257	251.072	210.264	GLYMA_02G028700v4	hypothetical protein && sp|Q9ZUJ5|5MMP_ARATH Metalloendoproteinase 5-MMP OS=Arabidopsis thaliana OX=3702 GN=5MMP PE=1 SV=1 && PF00413:Matrixin|PF01471:Putative peptidoglycan binding domain	-	-
Glyma.11G098700	130.014	164.942	181.812	109.268	73.5798	77.1512	109.999	136.894	129.107	192.014	64.3056	107.446	153.411	171.618	221.792	142.398	141.8	165.31	GLYMA_11G098700v4	hypothetical protein && sp|Q8W171|CYP1_SOYBN Peptidyl-prolyl cis-trans isomerase 1 OS=Glycine max OX=3847 GN=Cyp1 PE=2 SV=1 && PF00160:Cyclophilin type peptidyl-prolyl cis-trans isomerase/CLD	-	-
Glyma.20G169900	156.11	148.479	157.149	135.276	110.368	108.072	126.527	165.227	162.035	116.747	102.429	120.089	193.144	183.833	171.171	134.086	95.9617	105.873	GLYMA_20G169900v4	hypothetical protein && sp|P34788|RS18_ARATH 40S ribosomal protein S18 OS=Arabidopsis thaliana OX=3702 GN=RPS18A PE=1 SV=1 && PF00416:Ribosomal protein S13/S18	-	-
Glyma.18G297100	203.642	157.905	128.772	127.148	204.6	67.3043	171.875	136.044	145.191	108.558	55.2784	51.9545	114.498	117.385	125.208	125.163	44.3356	99.9989	GLYMA_18G297100v4	hypothetical protein && sp|Q9M886|LBD41_ARATH LOB domain-containing protein 41 OS=Arabidopsis thaliana OX=3702 GN=LBD41 PE=2 SV=1 && PF03195:Lateral organ boundaries (LOB) domain	LOB	LOB
Glyma.13G247000	162.147	134.21	147.445	458.227	44.9316	42.5044	108.567	116.938	170.302	160.266	45.789	59.9629	236.606	177.772	160.392	287.859	58.8443	79.159	GLYMA_13G247000v4	hypothetical protein && - && -	-	-
Glyma.14G176900	117.967	114.302	132.552	113.601	144.221	157.809	97.8084	105.6	117.978	120.523	132.617	137.178	167.041	138.667	137.58	191.915	204.328	222.654	GLYMA_14G176900v4	hypothetical protein && sp|P46266|1433_PEA 14-3-3-like protein OS=Pisum sativum OX=3888 PE=2 SV=1 && PF00244:14-3-3 protein	-	-
Glyma.13G201100	96.4151	75.2306	96.1233	266.177	85.4534	73.1761	339.925	126.236	162.294	102.789	98.9475	103.312	229.966	298.973	192.516	226.707	206.403	170.274	GLYMA_13G201100v4	hypothetical protein && sp|Q84MD2|CIF1_ARATH Protein CASPARIAN STRIP INTEGRITY FACTOR 1 OS=Arabidopsis thaliana OX=3702 GN=CIF1 PE=1 SV=1 && -	-	-
Glyma.17G094400	144.513	153.11	134.718	131.938	128.138	147.361	139.419	143.077	152.89	131.658	117.994	135.971	211.603	210.879	133.816	206.783	137.643	134.548	GLYMA_17G094400v4	hypothetical protein && sp|Q2V9B0|MY1R1_SOLTU Transcription factor MYB1R1 OS=Solanum tuberosum OX=4113 PE=2 SV=1 && PF00249:Myb-like DNA-binding domain	MYB-related	MYB->MYB-related
Glyma.17G228800	202.931	191.631	190.662	115.77	139.951	151.631	79.3565	122.646	126.416	154.047	135.828	115.074	56.5561	51.4526	78.6672	68.8534	28.9756	43.768	GLYMA_17G228800v4	hypothetical protein && sp|P26969|GCSP_PEA Glycine dehydrogenase (decarboxylating), mitochondrial OS=Pisum sativum OX=3888 GN=GDCSP PE=1 SV=1 && PF02347:Glycine cleavage system P-protein	-	-
Glyma.02G001700	294.875	191.499	201.064	122.245	117.644	87.369	112.408	129.068	155.572	140.161	94.0084	86.4169	105.961	107.217	126.475	79.8556	89.0729	94.8739	GLYMA_02G001700v4	hypothetical protein && - && PF04720:PDDEXK-like family of unknown function	-	-
Glyma.03G211000	166.15	162.708	150.382	132.128	85.4985	94.148	115.714	145.665	151.049	123.673	99.8467	113.835	183.862	167.854	157.963	130.915	109.835	125.363	GLYMA_03G211000v4	hypothetical protein && sp|Q9LUQ6|RL192_ARATH 60S ribosomal protein L19-2 OS=Arabidopsis thaliana OX=3702 GN=RPL19B PE=2 SV=1 && PF01280:Ribosomal protein L19e	-	-
Glyma.08G345400	158.695	104.482	156.95	183.718	94.1923	109.231	98.6414	143.351	161.146	115.149	103.855	132.011	300.344	266.332	180.818	206.458	125.008	133.386	GLYMA_08G345400v4	hypothetical protein && sp|Q9SV71|B561O_ARATH Cytochrome b561 and DOMON domain-containing protein At4g12980 OS=Arabidopsis thaliana OX=3702 GN=At4g12980 PE=2 SV=1 && PF04526:Protein of unknown function (DUF568)|PF03188:Eukaryotic cytochrome b561	-	-
Glyma.16G029700	149.372	82.3007	90.7492	49.5751	293.613	282.149	358.852	167.04	202.39	30.8562	527.906	156.084	20.843	35.873	40.2258	61.4398	95.3077	87.317	GLYMA_16G029700v4	hypothetical protein && - && -	-	-
Glyma.02G069500	185.892	157.514	222.378	0.226312	0	0.180603	371.418	229.842	359.116	0.816668	0.167499	0	516.809	470.303	321.314	0	0	0.692525	GLYMA_02G069500v4	hypothetical protein && sp|Q93WI9|HD3A_ORYSJ Protein HEADING DATE 3A OS=Oryza sativa subsp. japonica OX=39947 GN=HD3A PE=1 SV=1 && -	-	-
Glyma.19G225500	96.6415	83.3828	94.1179	164.735	125.787	128.095	141.488	104.472	116.955	100.807	139.223	141.893	178.751	195.811	153.947	203.621	356.608	290.493	GLYMA_19G225500v4	hypothetical protein && sp|P42211|ASPRX_ORYSJ Aspartic proteinase OS=Oryza sativa subsp. japonica OX=39947 GN=RAP PE=2 SV=2 && PF00026:Eukaryotic aspartyl protease|PF05184:Saposin-like type B, region 1|PF03489:Saposin-like type B, region 2	-	-
Glyma.11G238800	194.477	158.326	81.8937	38.4497	44.725	93.6837	8.27143	31.3205	22.6997	57.9069	58.7082	51.5415	6.85597	5.48848	15.2569	7.60762	18.1968	22.6506	GLYMA_11G238800v4	hypothetical protein && sp|Q9LW96|INO1_TOBAC Inositol-3-phosphate synthase OS=Nicotiana tabacum OX=4097 PE=2 SV=1 && PF01658:Myo-inositol-1-phosphate synthase|PF07994:Myo-inositol-1-phosphate synthase	-	-
Glyma.06G089800	298.096	181.619	179.445	189.929	123.633	97.1447	108.907	140.263	172.479	130.337	100.667	104.563	171.881	159.466	210.212	89.2759	52.3067	76.5545	GLYMA_06G089800v4	hypothetical protein && sp|Q9SUG3|ITPK3_ARATH Inositol-tetrakisphosphate 1-kinase 3 OS=Arabidopsis thaliana OX=3702 GN=ITPK3 PE=1 SV=2 && PF17927:Inositol 1,3,4-trisphosphate 5/6-kinase pre-ATP-grasp domain|PF05770:Inositol 1,3,4-trisphosphate 5/6-kinase ATP-grasp domain	-	-
Glyma.06G158200	160.801	149.876	147.432	148.059	108.909	120.896	160.92	140.288	155.72	131.864	94.1337	90.4308	174.645	171.113	149.231	156.257	68.3914	76.4318	GLYMA_06G158200v4	hypothetical protein && sp|Q9LF97|Y3295_ARATH CBS domain-containing protein CBSCBSPB3 OS=Arabidopsis thaliana OX=3702 GN=CBSCBSPB3 PE=1 SV=1 && PF00564:PB1 domain|PF00571:CBS domain	-	-
Glyma.13G065000	91.8667	70.5511	99.8529	187.273	139.635	122.329	166.568	114.048	152.566	97.8293	151.692	142.858	197.382	190.513	164.162	235.482	212.378	217.734	GLYMA_13G065000v4	hypothetical protein && sp|Q6K550|HIRL2_ORYSJ Hypersensitive-induced response protein-like protein 2 OS=Oryza sativa subsp. japonica OX=39947 GN=HIRL2 PE=3 SV=1 && PF01145:SPFH domain / Band 7 family	-	-
Glyma.06G298700	141.525	115.723	104.184	359.028	123.263	105.784	131.146	87.0084	135.702	182.558	75.0485	68.3841	162.795	153.326	115.635	187.968	18.4673	93.9963	GLYMA_06G298700v4	hypothetical protein && - && PF12609:Wound-induced protein	-	-
Glyma.16G029800	130.799	85.1474	95.3784	187.219	209.493	221.726	216.324	88.4818	153.482	57.9443	265.442	168.256	129.716	121.227	141.832	83.8721	164.175	237.313	GLYMA_16G029800v4	hypothetical protein && - && -	-	-
Glyma.09G010500	175.862	125.412	118.127	184.473	40.7492	34.7203	50.1267	82.9918	87.0017	155.868	48.5879	43.563	86.4296	108.984	241.455	56.0084	161.327	133.58	GLYMA_09G010500v4	hypothetical protein && - && -	-	-
Glyma.03G092700	185.988	171.317	161.14	52.2314	165.395	198.425	78.5528	129.96	124.992	85.9864	157.042	106.538	51.8421	38.2352	76.4639	26.7135	32.6702	55.2302	GLYMA_03G092700v4	hypothetical protein && sp|Q9SAJ6|G3PP1_ARATH Glyceraldehyde-3-phosphate dehydrogenase GAPCP1, chloroplastic OS=Arabidopsis thaliana OX=3702 GN=GAPCP1 PE=1 SV=1 && PF02800:Glyceraldehyde 3-phosphate dehydrogenase, C-terminal domain|PF00044:Glyceraldehyde 3-phosphate dehydrogenase, NAD binding domain	-	-
Glyma.11G179300	82.995	58.2593	78.5322	136.573	195.932	145.495	117.5	80.201	81.7794	78.7501	144.179	191.958	179.224	227.366	145.182	282.354	308.219	306.17	GLYMA_11G179300v4	hypothetical protein && sp|Q54NS9|AIFA_DICDI Apoptosis-inducing factor homolog A OS=Dictyostelium discoideum OX=44689 GN=aifA PE=3 SV=1 && PF07992:Pyridine nucleotide-disulphide oxidoreductase	-	-
Glyma.10G066700	175.962	156.201	165.926	67.4984	43.9025	81.3986	109.677	199.451	203.008	99.3609	28.2939	68.8691	137.723	147.405	155.83	84.1596	22.942	48.1057	GLYMA_10G066700v4	hypothetical protein && sp|Q9SJQ9|ALFC6_ARATH Fructose-bisphosphate aldolase 6, cytosolic OS=Arabidopsis thaliana OX=3702 GN=FBA6 PE=1 SV=1 && PF00274:Fructose-bisphosphate aldolase class-I	-	-
Glyma.20G225000	113.882	95.6481	112.128	173.826	119.23	118.767	201.349	129.673	151.414	125.303	112.091	128.992	213.396	223.459	167.842	162.457	181.345	173.492	GLYMA_20G225000v4	hypothetical protein && sp|P13089|AUX28_SOYBN Auxin-induced protein AUX28 OS=Glycine max OX=3847 GN=AUX28 PE=2 SV=1 && PF02309:AUX/IAA family	AUX/IAA	AUX/IAA
Glyma.20G091100	173.62	187.454	155.127	57.7852	151.805	197.47	55.0567	101.55	100.788	83.1463	118.337	108.783	31.8726	20.9654	60.5701	18.3462	60.9051	85.5948	GLYMA_20G091100v4	hypothetical protein && - && -	-	-
Glyma.13G208200	160.671	134.77	156.558	132.959	32.9521	18.2922	165.83	134.196	183.618	194.248	23.4583	105.789	199.055	234.185	185.692	220.142	113.774	162.829	GLYMA_13G208200v4	hypothetical protein && sp|P0DO21|GIP2_NICBE Probable aspartic proteinase GIP2 OS=Nicotiana benthamiana OX=4100 GN=GIP2 PE=1 SV=1 && PF14541:Xylanase inhibitor C-terminal|PF14543:Xylanase inhibitor N-terminal	-	-
Glyma.03G144500	137.912	127.367	144.288	97.6327	91.1147	93.2204	264.455	229.351	172.56	192.667	55.637	79.0983	169.558	153.427	270.711	109.713	39.5491	27.2435	GLYMA_03G144500v4	hypothetical protein && sp|P48631|FD6E2_SOYBN Omega-6 fatty acid desaturase, endoplasmic reticulum isozyme 2 OS=Glycine max OX=3847 GN=FAD2-2 PE=2 SV=1 && PF11960:Domain of unknown function (DUF3474)|PF00487:Fatty acid desaturase	-	-
Glyma.17G095900	293.678	241.198	189.512	18.1661	5.82273	4.61269	413.788	214.05	234.632	24.0862	3.66687	12.6637	172.852	133.655	202.658	6.51914	2.8324	2.94791	GLYMA_17G095900v4	hypothetical protein && - && -	-	-
Glyma.18G289800	168.756	190.106	146.604	39.5551	263.992	296.934	15.2691	58.8434	45.4584	41.4486	179.867	80.5401	6.63206	4.32654	21.7208	3.09535	77.2842	80.5159	GLYMA_18G289800v4	hypothetical protein && sp|C6T1Z6|CSPLC_SOYBN CASP-like protein 4D1 OS=Glycine max OX=3847 PE=2 SV=1 && PF04535:Domain of unknown function (DUF588)	-	-
Glyma.09G041500	84.2774	72.3253	83.6559	137.484	159.253	186.815	123.068	116.188	120.176	211.973	130.607	173.055	120.657	133.871	180.178	177.679	198.259	137.969	GLYMA_09G041500v4	hypothetical protein && sp|P42736|RAP23_ARATH Ethylene-responsive transcription factor RAP2-3 OS=Arabidopsis thaliana OX=3702 GN=RAP2-3 PE=1 SV=2 && PF00847:AP2 domain	AP2/ERF-ERF	AP2/ERF->AP2/ERF-ERF
Glyma.02G226000	244.527	202.031	189.987	81.9003	46.4299	54.0864	73.7564	169.862	171.123	92.3649	45.271	59.4279	121.02	105.897	186.385	45.4351	52.5015	58.4618	GLYMA_02G226000v4	hypothetical protein && sp|D3UAG0|U71K1_MALDO UDP-glycosyltransferase 71K1 OS=Malus domestica OX=3750 GN=UGT71K1 PE=1 SV=1 && PF00201:UDP-glucoronosyl and UDP-glucosyl transferase	-	-
Glyma.06G127400	164.892	125.353	122.731	203.338	21.8369	31.6931	138.83	168.318	148.335	187.597	30.9081	68.4052	190.537	163.14	251.895	223.673	112.691	108.418	GLYMA_06G127400v4	hypothetical protein && sp|Q03460|GLSN_MEDSA Glutamate synthase [NADH], amyloplastic OS=Medicago sativa OX=3879 PE=1 SV=1 && PF07992:Pyridine nucleotide-disulphide oxidoreductase|PF01493:GXGXG motif|PF00310:Glutamine amidotransferases class-II|PF01645:Conserved region in glutamate synthase|PF14691:Dihydroprymidine dehydrogenase domain II, 4Fe-4S cluster|PF04898:Glutamate synthase central domain	-	-
Glyma.15G106900	130.571	117.591	128.35	179.723	95.9558	91.6353	133.97	142.384	156.613	111.924	117.017	123.69	210.306	200.946	193.694	206.38	109.24	116.416	GLYMA_15G106900v4	hypothetical protein && sp|Q9LEB4|RBP45_NICPL Polyadenylate-binding protein RBP45 OS=Nicotiana plumbaginifolia OX=4092 GN=RBP45 PE=1 SV=1 && PF00076:RNA recognition motif. (a.k.a. RRM, RBD, or RNP domain)	-	-
Glyma.01G149000	112.926	94.6607	108.299	249.991	95.3018	95.3222	159.74	96.6345	130.569	158.044	92.5313	145.931	206.046	205.825	174.25	243.521	146.316	141.133	GLYMA_01G149000v4	hypothetical protein && sp|Q6Z8C8|CDKF4_ORYSJ Cyclin-dependent kinase F-4 OS=Oryza sativa subsp. japonica OX=39947 GN=CDKF-4 PE=2 SV=1 && PF00069:Protein kinase domain	-	-
Glyma.07G136800	96.6639	101.272	118.289	333.471	59.5214	42.1624	182.879	106.221	160.646	244.364	34.776	60.8015	260.719	271.466	209.159	280.682	87.899	95.5636	GLYMA_07G136800v4	hypothetical protein && - && -	-	-
Glyma.14G189400	133.334	157.84	136.568	75.4544	102.205	126.102	109.859	150.641	126.397	151.833	89.8375	111.999	131.352	138.985	153.082	122.888	96.1905	118.634	GLYMA_14G189400v4	hypothetical protein && sp|O65735|ALF_CICAR Fructose-bisphosphate aldolase, cytoplasmic isozyme OS=Cicer arietinum OX=3827 GN=ALDC PE=2 SV=1 && PF00274:Fructose-bisphosphate aldolase class-I	-	-
Glyma.06G190900	123.574	112.832	119.792	178.922	129.552	115.824	167.157	126.43	146.86	123.014	130.122	124.13	167.518	157.72	135.301	163.935	129.022	123.908	GLYMA_06G190900v4	hypothetical protein && sp|P42745|UBC2_ARATH Ubiquitin-conjugating enzyme E2 2 OS=Arabidopsis thaliana OX=3702 GN=UBC2 PE=2 SV=1 && PF00179:Ubiquitin-conjugating enzyme	-	-
Glyma.14G030400	58.5675	21.739	78.5603	252.68	55.0568	36.7416	153.388	50.6001	117.674	94.1452	65.1316	167.236	410.546	377.137	169.564	452.517	271.358	235.704	GLYMA_14G030400v4	hypothetical protein && sp|O23920|HPPD_DAUCA 4-hydroxyphenylpyruvate dioxygenase OS=Daucus carota OX=4039 PE=2 SV=1 && -	-	-
Glyma.19G208200	149.52	137.141	129.399	158.429	87.5391	97.5255	94.1198	140.922	145.659	117.033	111.207	114.978	169.313	164.797	154.442	140.921	119.066	129.235	GLYMA_19G208200v4	hypothetical protein && sp|Q9LUQ6|RL192_ARATH 60S ribosomal protein L19-2 OS=Arabidopsis thaliana OX=3702 GN=RPL19B PE=2 SV=1 && PF01280:Ribosomal protein L19e	-	-
Glyma.17G253000	89.1122	82.7777	75.6471	119.481	216.049	289.37	96.6777	84.4188	78.5292	241.373	169.525	190.331	32.7666	31.1608	45.9071	58.163	121.974	134.405	GLYMA_17G253000v4	hypothetical protein && sp|F4IHJ0|SFH8_ARATH Phosphatidylinositol/phosphatidylcholine transfer protein SFH8 OS=Arabidopsis thaliana OX=3702 GN=SFH8 PE=2 SV=1 && PF00650:CRAL/TRIO domain|PF03765:CRAL/TRIO, N-terminal domain	-	-
Glyma.17G146500	191.566	177.537	183.819	86.0421	126.118	135.043	85.0702	123.951	157.702	96.3613	141.23	99.2391	32.1122	18.8948	113.173	21.5342	92.0441	128.021	GLYMA_17G146500v4	hypothetical protein && sp|Q9LD45|BI1_ARATH Bax inhibitor 1 OS=Arabidopsis thaliana OX=3702 GN=BI-1 PE=1 SV=1 && PF01027:Inhibitor of apoptosis-promoting Bax1	-	-
Glyma.19G091100	101.627	70.59	108.628	261.594	75.2159	76.3618	179.772	118.453	153.934	140.593	75.237	135.507	254.679	268.382	176.755	265.827	127.918	119.397	GLYMA_19G091100v4	hypothetical protein && sp|P37707|B2_DAUCA B2 protein OS=Daucus carota OX=4039 PE=2 SV=1 && PF10539:Development and cell death domain	-	-
Glyma.16G175400	128.724	193.297	91.2717	25.6133	320.279	409.129	33.0171	100.768	55.4273	74.975	251.004	144.685	17.8895	15.4794	22.427	21.4452	75.4272	118.844	GLYMA_16G175400v4	hypothetical protein && sp|A0A067YB04|UGT1_PUEML UDP-glycosyltransferase 1 OS=Pueraria montana var. lobata OX=3893 GN=UGT1 PE=1 SV=1 && PF00201:UDP-glucoronosyl and UDP-glucosyl transferase	-	-
Glyma.17G163800	145.69	125.837	129.982	206.95	80.0385	69.231	174.669	119.403	153.018	80.4871	72.285	76.7166	236.297	214.524	173.311	176.936	81.9243	81.2563	GLYMA_17G163800v4	hypothetical protein && sp|O64818|Y2309_ARATH Uncharacterized protein At2g23090 OS=Arabidopsis thaliana OX=3702 GN=At2g23090 PE=1 SV=1 && -	-	-
Glyma.13G340300	128.613	129.719	146.027	165.968	40.9733	43.4573	131.406	130.082	181.294	165.527	40.5596	94.3395	248.659	227.267	158.592	261.721	126.633	102.021	GLYMA_13G340300v4	hypothetical protein && sp|Q8GUQ8|XDH1_ARATH Xanthine dehydrogenase 1 OS=Arabidopsis thaliana OX=3702 GN=XDH1 PE=1 SV=1 && PF00111:2Fe-2S iron-sulfur cluster binding domain|PF00941:FAD binding domain in molybdopterin dehydrogenase|PF03450:CO dehydrogenase flavoprotein C-terminal domain|PF01799:[2Fe-2S] binding domain|PF01315:Aldehyde oxidase and xanthine dehydrogenase, a/b hammerhead domain|PF027…	-	-
Glyma.04G220700	162.827	132.274	156.505	124.331	129.67	140.348	137.874	126.657	133.999	123.936	109.637	97.145	113.185	80.377	81.3531	84.9088	28.5709	37.6086	GLYMA_04G220700v4	hypothetical protein && sp|Q8VZR7|PTR30_ARATH Protein NRT1/ PTR FAMILY 5.1 OS=Arabidopsis thaliana OX=3702 GN=NPF5.1 PE=2 SV=2 && -	-	-
Glyma.02G260800	120.582	121.851	119.005	310.221	39.153	36.3722	152.308	133.256	175.437	175.246	31.0242	71.7292	330.223	324.216	158	362.04	57.8443	50.3707	GLYMA_02G260800v4	hypothetical protein && sp|I1JIC4|ERD15_SOYBN Protein EARLY RESPONSIVE TO DEHYDRATION 15 OS=Glycine max OX=3847 GN=ERD15 PE=2 SV=1 && -	-	-
Glyma.05G132500	168.967	157.385	143.906	106.527	92.1014	107.451	117.472	131.991	122.581	124.397	87.381	107.81	124.171	116.758	134.971	73.2874	87.9198	105.625	GLYMA_05G132500v4	hypothetical protein && sp|Q9LMK0|R35A1_ARATH 60S ribosomal protein L35a-1 OS=Arabidopsis thaliana OX=3702 GN=RPL35AA PE=3 SV=1 && PF01247:Ribosomal protein L35Ae	-	-
Glyma.08G353600	109.681	97.0496	111.564	133.062	137.137	142.216	171.889	104.26	120.379	119.059	135.624	141.447	162.089	168.769	135.325	196.989	161.365	166.993	GLYMA_08G353600v4	hypothetical protein && sp|A7S4N4|SERIC_NEMVE Probable serine incorporator OS=Nematostella vectensis OX=45351 GN=serinc PE=3 SV=1 && PF03348:Serine incorporator (Serinc)	-	-
Glyma.06G079200	150.627	123.652	124.006	156.002	88.99	112.525	164.813	175.37	163.592	154.74	44.0129	84.7342	97.4002	122.886	129.253	82.3416	51.6244	54.862	GLYMA_06G079200v4	hypothetical protein && sp|Q9SGU2|SAU71_ARATH Auxin-responsive protein SAUR71 OS=Arabidopsis thaliana OX=3702 GN=SAUR71 PE=2 SV=1 && PF02519:Auxin responsive protein	-	-
Glyma.07G001800	157.174	131.489	150.847	167.404	63.9607	96.4631	91.044	145.134	147.82	205.128	61.3095	125.112	50.1609	31.2548	95.4568	50.7115	62.2971	85.7764	GLYMA_07G001800v4	hypothetical protein && sp|Q9LJX5|BRTL1_ARATH Probable mitochondrial adenine nucleotide transporter BTL1 OS=Arabidopsis thaliana OX=3702 GN=At3g20240 PE=2 SV=1 && PF00153:Mitochondrial carrier protein	-	-
Glyma.20G222600	157.164	159.433	198.158	60.1907	61.6096	69.0535	41.7384	175.237	153.891	300.99	45.8257	60.7907	11.5896	4.0196	38.9562	34.258	6.73707	9.35686	GLYMA_20G222600v4	hypothetical protein && sp|Q9SPK4|PPCK1_ARATH Phosphoenolpyruvate carboxylase kinase 1 OS=Arabidopsis thaliana OX=3702 GN=PPCK1 PE=1 SV=1 && PF00069:Protein kinase domain	-	-
Glyma.14G061100	138.123	144.723	136.214	62.2311	106.26	122.906	98.7487	120.289	118.179	109.798	120.908	107.472	121.723	112.749	132.557	82.9565	107.075	130.977	GLYMA_14G061100v4	hypothetical protein && sp|P50346|RLA0_SOYBN 60S acidic ribosomal protein P0 OS=Glycine max OX=3847 PE=2 SV=1 && PF17777:Insertion domain in 60S ribosomal protein L10P|PF00428:60s Acidic ribosomal protein|PF00466:Ribosomal protein L10	-	-
Glyma.09G203500	8.39586	3.20615	10.1075	32.2894	23.6251	19.8866	19.6959	8.94963	24.4549	3.41412	25.5198	145.046	76.8826	28.7967	133.526	68.6015	1543.13	899.389	GLYMA_09G203500v4	hypothetical protein && sp|Q9T074|PCKA1_ARATH Phosphoenolpyruvate carboxykinase (ATP) 1 OS=Arabidopsis thaliana OX=3702 GN=PCK1 PE=1 SV=1 && PF01293:Phosphoenolpyruvate carboxykinase	-	-
Glyma.16G180400	209.583	241.805	193.512	0.165146	124.427	139.303	40.9517	132.318	135.37	0.645609	110.78	105.939	61.4409	56.2128	94.0154	0.108652	31.4397	76.6878	GLYMA_16G180400v4	hypothetical protein && - && PF00168:C2 domain	-	-
Glyma.05G192900	144.616	136.334	140.934	141.807	105.01	117.359	126.263	141.101	157.391	115.471	90.0552	132.205	201.382	195.942	157.2	136.617	115.565	121.196	GLYMA_05G192900v4	hypothetical protein && sp|P52424|PUR5_VIGUN Phosphoribosylformylglycinamidine cyclo-ligase, chloroplastic/mitochondrial OS=Vigna unguiculata OX=3917 GN=PUR5 PE=2 SV=1 && PF02769:AIR synthase related protein, C-terminal domain|PF00586:AIR synthase related protein, N-terminal domain	-	-
Glyma.08G170000	129.476	123.531	127.637	86.3429	107.206	115.698	120.418	135.833	139.346	112.932	109.073	130.813	180.045	163.98	149.601	153.314	116.711	126.784	GLYMA_08G170000v4	hypothetical protein && sp|Q9ASR1|EF2_ARATH Elongation factor 2 OS=Arabidopsis thaliana OX=3702 GN=LOS1 PE=1 SV=1 && PF14492:Elongation Factor G, domain II|PF03764:Elongation factor G, domain IV|PF00009:Elongation factor Tu GTP binding domain|PF03144:Elongation factor Tu domain 2|PF00679:Elongation factor G C-terminus	-	-
Glyma.01G163900	129.768	123.196	123.807	174.76	92.1693	101.002	128.783	128.475	152.579	123.352	88.1403	106.927	189.112	208.598	186.278	144.757	127.807	124.6	GLYMA_01G163900v4	hypothetical protein && sp|Q39255|SKP1A_ARATH SKP1-like protein 1A OS=Arabidopsis thaliana OX=3702 GN=SKP1A PE=1 SV=1 && PF01466:Skp1 family, dimerisation domain|PF03931:Skp1 family, tetramerisation domain	-	-
Glyma.05G069701	150.028	143.875	130.89	63.5356	175.806	219.917	61.7902	114.847	103.736	94.6073	170.623	123.133	28.3095	17.2541	75.559	29.2986	64.9205	101.714	GLYMA_05G069701v4	hypothetical protein && sp|O49725|PUP10_ARATH Probable purine permease 10 OS=Arabidopsis thaliana OX=3702 GN=PUP10 PE=2 SV=2 && PF16913:Purine nucleobase transmembrane transport	-	-
Glyma.06G186900	102.604	92.0135	117.992	237.186	102.35	89.8316	158.464	108.987	135.656	106.606	84.8083	107.071	199.899	200.298	147.097	226.293	117.849	127.379	GLYMA_06G186900v4	hypothetical protein && - && PF06522:NADH-ubiquinone reductase complex 1 MLRQ subunit	-	-
Glyma.04G091800	247.201	242.309	208.359	18.5639	45.8774	66.3973	31.8275	159.475	146.513	127.724	17.9442	65.0959	14.365	12.9063	61.6291	17.4814	3.06111	2.99431	GLYMA_04G091800v4	hypothetical protein && sp|O04496|AED3_ARATH Aspartyl protease AED3 OS=Arabidopsis thaliana OX=3702 GN=AED3 PE=1 SV=1 && PF14541:Xylanase inhibitor C-terminal|PF14543:Xylanase inhibitor N-terminal	-	-
Glyma.03G194000	144.601	133.667	141.951	77.0526	200.673	131.038	111.162	134.956	134.984	141.58	141.751	119.513	115.564	96.0089	118.956	82.6068	150.765	160.992	GLYMA_03G194000v4	hypothetical protein && sp|Q9SJM6|SAP4_ARATH Zinc finger A20 and AN1 domain-containing stress-associated protein 4 OS=Arabidopsis thaliana OX=3702 GN=SAP4 PE=1 SV=1 && PF01428:AN1-like Zinc finger|PF01754:A20-like zinc finger	-	-
Glyma.14G206700	145.285	122.012	136.641	148.522	82.2632	80.9659	166.035	133.107	157.166	100.611	70.3858	86.7864	208.955	188.995	146.223	155.199	90.4118	91.0591	GLYMA_14G206700v4	hypothetical protein && sp|P46269|QCR8_SOLTU Cytochrome b-c1 complex subunit 8 OS=Solanum tuberosum OX=4113 PE=1 SV=2 && -	-	-
Glyma.15G021100	131.248	107.622	125.086	145.418	137.576	122.937	132.551	121.726	151.234	107.521	153.838	95.8016	139.121	140.244	137.29	113.717	84.937	89.2834	GLYMA_15G021100v4	hypothetical protein && sp|Q9LU14|APG2_ARATH GDSL esterase/lipase APG OS=Arabidopsis thaliana OX=3702 GN=APG PE=2 SV=1 && -	-	-
Glyma.05G101300	76.3223	100.834	100.455	97.1986	150.307	169.829	151.976	195.318	182.444	326.097	178.132	171.858	154.572	128.866	95.1211	119.525	206.042	227.92	GLYMA_05G101300v4	hypothetical protein && sp|O82333|GH31_ARATH Probable indole-3-acetic acid-amido synthetase GH3.1 OS=Arabidopsis thaliana OX=3702 GN=GH3.1 PE=2 SV=1 && PF03321:GH3 auxin-responsive promoter	-	-
Glyma.17G129600	100.502	118.73	117.498	206.75	44.6318	44.5444	166.93	118.089	169.522	132.144	55.7312	82.2011	314.24	344.055	183.806	297.311	54.3267	56.2573	GLYMA_17G129600v4	hypothetical protein && sp|Q8LBB2|KING1_ARATH SNF1-related protein kinase regulatory subunit gamma-1 OS=Arabidopsis thaliana OX=3702 GN=KING1 PE=1 SV=2 && PF00571:CBS domain	-	-
Glyma.13G149700	186.455	190.894	154.594	168.195	37.4413	54.3975	128.599	189.303	215.56	141.61	27.6931	40.5006	204.053	170.623	180.006	94.7263	9.31546	26.4083	GLYMA_13G149700v4	hypothetical protein && - && PF13837:Myb/SANT-like DNA-binding domain	Trihelix	Trihelix
Glyma.14G130700	79.5169	77.0943	87.276	138.309	146.176	119.353	159.196	86.6338	142.617	69.6505	146.208	163.926	216.147	243.164	142.017	197.031	200.748	176.58	GLYMA_14G130700v4	hypothetical protein && sp|Q5JL96|ZFP34_ORYSJ Probable E3 ubiquitin-protein ligase RZFP34 OS=Oryza sativa subsp. japonica OX=39947 GN=RZFP34 PE=2 SV=1 && PF05495:CHY zinc finger|PF13639:Ring finger domain|PF14599:Zinc-ribbon	-	-
Glyma.16G100400	246.976	211.197	168.155	185.366	35.93	60.2363	17.3417	110.86	95.7756	244.589	18.5459	82.4423	32.4417	26.8221	134.781	32.9381	99.1275	109.518	GLYMA_16G100400v4	hypothetical protein && sp|P82659|DFSD2_HELAN Defensin SD2 OS=Helianthus annuus OX=4232 GN=SD2 PE=2 SV=1 && -	-	-
Glyma.08G032500	122.925	96.784	175.258	229.744	73.8064	56.9853	166.848	112.832	105.279	133.136	54.8778	78.8373	255.274	250.502	144.861	167.777	107.103	92.543	GLYMA_08G032500v4	hypothetical protein && sp|O65809|PROF1_SOYBN Profilin-1 OS=Glycine max OX=3847 GN=PRO1 PE=1 SV=1 && PF00235:Profilin	-	-
Glyma.10G166600	152.548	148.894	160.711	50.7252	109.425	158.421	85.0409	193.526	140.321	202.741	89.2232	91.8407	21.3276	4.77821	62.6434	24.4286	14.4913	21.8816	GLYMA_10G166600v4	hypothetical protein && sp|Q9SPK4|PPCK1_ARATH Phosphoenolpyruvate carboxylase kinase 1 OS=Arabidopsis thaliana OX=3702 GN=PPCK1 PE=1 SV=1 && PF00069:Protein kinase domain	-	-
Glyma.16G072400	140.969	134.837	141.209	197.024	84.3095	95.6161	136.161	114.736	105.097	124.114	69.7441	86.5041	131.343	131.454	126.621	103.167	106.062	101.868	GLYMA_16G072400v4	hypothetical protein && sp|P55143|GLRX_RICCO Glutaredoxin OS=Ricinus communis OX=3988 PE=3 SV=1 && PF00462:Glutaredoxin	-	-
Glyma.09G069800	142.174	113.165	104.088	147.425	214.606	221.111	114.687	99.8109	97.5745	136.47	244.787	226.668	84.5266	68.9823	72.5435	99.2882	203.104	223.052	GLYMA_09G069800v4	hypothetical protein && sp|A0A072UTP9|CATB_MEDTR Pro-cathepsin H OS=Medicago truncatula OX=3880 GN=CP PE=1 SV=1 && PF08246:Cathepsin propeptide inhibitor domain (I29)|PF00112:Papain family cysteine protease	-	-
Glyma.19G228700	88.1848	87.8143	124.416	177.864	75.5484	82.0847	262.278	155.659	177.077	84.2676	70.985	66.9956	277.532	263.222	233.039	174.322	68.0287	75.1585	GLYMA_19G228700v4	hypothetical protein && - && PF00582:Universal stress protein family	-	-
Glyma.02G158200	107.41	87.4095	140.868	212.553	62.9111	58.1455	184.958	118.288	113.322	85.9604	53.3121	66.709	303.889	315.765	169.589	278.562	73.989	81.721	GLYMA_02G158200v4	hypothetical protein && sp|Q9ZSB1|SBT3A_ARATH Subtilisin-like protease SBT3.10 OS=Arabidopsis thaliana OX=3702 GN=SBT3.10 PE=3 SV=2 && PF05922:Peptidase inhibitor I9	-	-
Glyma.02G265500	223.255	242.406	241.924	0	0	0	11.198	132.099	202.944	0	0	0	9.98948	23.9132	92.3409	0	0	0	GLYMA_02G265500v4	hypothetical protein && sp|P23233|NO16_SOYBN Nodulin-16 OS=Glycine max OX=3847 GN=GMN16 PE=2 SV=1 && -	-	-
Glyma.06G069500	175.244	160.921	153.273	81.7341	84.2329	113.471	77.0371	149.321	151.85	114.502	77.1777	98.3519	120.669	99.7058	100.684	93.9417	68.1164	88.5002	GLYMA_06G069500v4	hypothetical protein && sp|Q9SUV1|BRT1_ARATH Adenine nucleotide transporter BT1, chloroplastic/mitochondrial OS=Arabidopsis thaliana OX=3702 GN=BT1 PE=1 SV=1 && PF00153:Mitochondrial carrier protein	-	-
Glyma.13G331100	163.362	114.749	151.35	147.537	77.4523	70.9965	168.769	130.249	193.024	67.9781	79.8266	84.0507	148.214	156.524	126.232	57.3858	65.0514	70.5622	GLYMA_13G331100v4	hypothetical protein && - && -	-	-
Glyma.05G167800	115.447	112.707	123.317	105.167	119.821	113.845	114.212	119.988	135.851	92.4938	130.061	135.671	165.103	165.663	132.05	153.785	136.534	140.73	GLYMA_05G167800v4	hypothetical protein && sp|O24653|GDI2_ARATH Guanosine nucleotide diphosphate dissociation inhibitor 2 OS=Arabidopsis thaliana OX=3702 GN=GDI2 PE=2 SV=1 && PF00996:GDP dissociation inhibitor	-	-
Glyma.07G139200	78.6294	79.3573	93.2069	227.493	140.073	154.356	120.093	59.2415	76.1616	132.138	161.944	159.73	158.534	160.84	120.318	196.425	281.339	244.039	GLYMA_07G139200v4	hypothetical protein && - && -	-	-
Glyma.18G274400	58.146	85.651	73.007	27.338	312.992	414.257	3.57444	45.6157	29.3801	123.959	153.1	156.512	2.39032	2.85633	24.0829	4.64236	182.277	205.296	GLYMA_18G274400v4	hypothetical protein && sp|Q9ZQ96|U73C3_ARATH UDP-glycosyltransferase 73C3 OS=Arabidopsis thaliana OX=3702 GN=UGT73C3 PE=2 SV=1 && PF00201:UDP-glucoronosyl and UDP-glucosyl transferase	-	-
Glyma.05G241200	139.479	143.353	157.526	81.4152	86.8398	111.823	70.2941	128.484	135.373	104.232	84.1514	101.692	152.005	143.733	117.518	90.2209	68.2477	86.6214	GLYMA_05G241200v4	hypothetical protein && sp|P46293|RS16_GOSHI 40S ribosomal protein S16 OS=Gossypium hirsutum OX=3635 GN=RPS16 PE=2 SV=1 && PF00380:Ribosomal protein S9/S16	-	-
Glyma.09G235400	234.374	183.438	166.947	68.9224	138.742	125.034	82.5178	138.065	112.857	127.402	97.7554	88.5172	50.2511	40.786	77.6449	49.547	46.3824	59.0397	GLYMA_09G235400v4	hypothetical protein && sp|P55217|CGS1_ARATH Cystathionine gamma-synthase 1, chloroplastic OS=Arabidopsis thaliana OX=3702 GN=CGS1 PE=1 SV=3 && PF01053:Cys/Met metabolism PLP-dependent enzyme	-	-
Glyma.04G180400	271.318	192.261	87.8763	70.7997	141.158	267.437	306.834	157.284	69.7701	162.527	52.7105	145.389	15.5697	43.5827	55.9338	4.29139	163.447	80.3815	GLYMA_04G180400v4	hypothetical protein && sp|Q08298|RD22_ARATH BURP domain protein RD22 OS=Arabidopsis thaliana OX=3702 GN=RD22 PE=2 SV=1 && PF03181:BURP domain	-	-
Glyma.07G143200	120.125	123.576	144.519	84.7671	135.65	115.023	108.269	113.018	137.969	103.441	111.155	116.474	199.447	188.771	132.752	166.658	110.779	121.905	GLYMA_07G143200v4	hypothetical protein && - && PF01612:3'-5' exonuclease	-	-
Glyma.08G124600	109.331	106.944	102.824	69.0569	133.809	130.149	138.516	133.483	165.936	77.6263	156.096	151.789	184.719	175.091	144.533	152.688	130.014	124.127	GLYMA_08G124600v4	hypothetical protein && sp|Q9LJE5|ECT2_ARATH YTH domain-containing protein ECT2 OS=Arabidopsis thaliana OX=3702 GN=ECT2 PE=1 SV=1 && PF04146:YT521-B-like domain	-	-
Glyma.16G057500	138.195	148.49	129.6	107.51	134.627	151.072	85.8104	102.184	129.755	96.1484	145.205	100.395	87.0003	61.5501	88.7922	71.258	97.2894	109.662	GLYMA_16G057500v4	hypothetical protein && sp|Q3E6Y3|Y1869_ARATH Uncharacterized protein At1g28695 OS=Arabidopsis thaliana OX=3702 GN=At1g28695 PE=2 SV=1 && PF03407:Nucleotide-diphospho-sugar transferase	-	-
Glyma.02G148400	120.808	103.668	111.088	214.938	81.5433	87.5282	151.851	113.644	99.2569	103.295	89.9306	81.724	228.73	210.22	137.86	214.71	85.3266	95.669	GLYMA_02G148400v4	hypothetical protein && sp|Q9DCG6|PBLD1_MOUSE Phenazine biosynthesis-like domain-containing protein 1 OS=Mus musculus OX=10090 GN=Pbld1 PE=1 SV=2 && PF02567:Phenazine biosynthesis-like protein	-	-
Glyma.09G212900	95.0731	97.2049	81.654	159.819	133.027	145.884	131.948	91.7709	91.9045	125.437	135.398	136.35	150.422	136.451	117.076	174.729	174.467	163.303	GLYMA_09G212900v4	hypothetical protein && sp|Q6Z8C8|CDKF4_ORYSJ Cyclin-dependent kinase F-4 OS=Oryza sativa subsp. japonica OX=39947 GN=CDKF-4 PE=2 SV=1 && PF00069:Protein kinase domain	-	-
Glyma.12G218300	139.048	184.974	127.81	388.474	47.3669	43.0885	127.166	134.19	125.573	112.856	21.9819	16.6859	179.004	189.673	72.1589	261.163	6.85957	17.7916	GLYMA_12G218300v4	hypothetical protein && - && PF12609:Wound-induced protein	-	-
Glyma.02G265100	26.0972	19.6504	15.4202	164.994	328.28	413.388	7.3693	9.33723	14.4474	106.923	207.136	274.737	12.2053	16.1907	18.2219	59.1291	363.57	371.738	GLYMA_02G265100v4	hypothetical protein && sp|P23233|NO16_SOYBN Nodulin-16 OS=Glycine max OX=3847 GN=GMN16 PE=2 SV=1 && -	-	-
Glyma.07G257700	72.0391	94.8022	99.253	138.845	140.258	170.74	75.7286	141.236	143.247	209.57	149.189	124.487	88.1722	72.0592	146.404	127.319	114.014	123.412	GLYMA_07G257700v4	hypothetical protein && sp|P24805|TSJT1_TOBAC Stem-specific protein TSJT1 OS=Nicotiana tabacum OX=4097 GN=TSJT1 PE=2 SV=1 && PF12481:Aluminium induced protein	-	-
Glyma.15G273600	177.454	157.776	126.436	77.9999	105.634	121.819	102.209	139.849	125.641	116.526	79.8243	97.9358	93.551	79.2369	91.7793	58.1224	62.046	73.4129	GLYMA_15G273600v4	hypothetical protein && sp|O22342|ADT1_GOSHI ADP,ATP carrier protein 1, mitochondrial OS=Gossypium hirsutum OX=3635 GN=ANT1 PE=2 SV=1 && PF00153:Mitochondrial carrier protein	-	-
Glyma.12G218651	146.314	123.4	136.465	232.161	70.6433	82.7864	101.781	136.992	191.627	81.5976	56.467	39.0237	160.463	152.987	125.855	126.225	9.23652	38.1623	GLYMA_12G218651v4	hypothetical protein && - && -	-	-
Glyma.05G062300	51.7432	39.9396	71.806	174.229	115.241	81.1536	155.244	68.4769	121.963	74.0014	105.23	153.835	298.96	259.264	150.453	278.477	295.456	227.22	GLYMA_05G062300v4	hypothetical protein && sp|Q9LVS0|KUA1_ARATH Transcription factor KUA1 OS=Arabidopsis thaliana OX=3702 GN=KUA1 PE=1 SV=1 && PF00249:Myb-like DNA-binding domain	MYB-related	MYB->MYB-related
Glyma.08G243300	149.596	112.605	126.794	136.154	115.761	119.188	111.404	111.962	121.209	95.2684	109.595	81.3629	93.5422	74.0754	138.903	79.7899	81.1735	99.4766	GLYMA_08G243300v4	hypothetical protein && sp|Q9FL82|FB270_ARATH F-box protein At5g39250 OS=Arabidopsis thaliana OX=3702 GN=At5g39250 PE=2 SV=1 && PF12937:F-box-like	-	-
Glyma.02G238700	102.639	79.9014	89.9444	176.094	130.428	120.053	128.51	95.594	119.195	103.094	113.723	131.071	152.595	174.325	162.399	145.853	209.451	180.312	GLYMA_02G238700v4	hypothetical protein && sp|Q9LEV3|CBSX3_ARATH CBS domain-containing protein CBSX3, mitochondrial OS=Arabidopsis thaliana OX=3702 GN=CBSX3 PE=1 SV=1 && PF00571:CBS domain	-	-
Glyma.05G006000	106.373	93.8654	108.339	162.28	101.867	85.1778	205.289	126.82	143.853	98.0422	111.839	110.59	198.328	181.596	142.225	198.764	98.2321	99.309	GLYMA_05G006000v4	hypothetical protein && sp|O48920|ARF_VIGUN ADP-ribosylation factor OS=Vigna unguiculata OX=3917 GN=ARF PE=2 SV=3 && PF00025:ADP-ribosylation factor family	-	-
Glyma.11G066300	144.108	134.247	143.197	79.5241	136.515	163.267	75.7649	103.848	99.279	87.2048	116.962	101.162	60.984	46.2214	108.01	35.8377	69.0963	94.4203	GLYMA_11G066300v4	hypothetical protein && sp|Q8GXR2|PLT6_ARATH Probable polyol transporter 6 OS=Arabidopsis thaliana OX=3702 GN=PLT6 PE=2 SV=2 && PF00083:Sugar (and other) transporter	-	-
Glyma.06G079800	118.854	111.721	98.3539	136.975	96.4408	120.776	158.52	132.213	101.779	125.456	90.3757	77.1442	149.634	118.838	147.406	149.455	101.968	104.787	GLYMA_06G079800v4	hypothetical protein && sp|Q9FUD3|BZIP9_ARATH Basic leucine zipper 9 OS=Arabidopsis thaliana OX=3702 GN=BZIP9 PE=1 SV=1 && PF00170:bZIP transcription factor	bZIP	bZIP
Glyma.07G215300	134.623	128.287	116.02	98.6326	104.676	111.002	135.522	135.485	129.105	108.862	111.71	117.614	143.654	126.566	126.532	112.99	105.721	112.987	GLYMA_07G215300v4	hypothetical protein && sp|Q9FXA2|PABP8_ARATH Polyadenylate-binding protein 8 OS=Arabidopsis thaliana OX=3702 GN=PAB8 PE=1 SV=1 && -	-	-
Glyma.05G032200	146.172	124.94	119.172	141.086	64.655	64.6879	178.363	122.776	154.632	118.135	56.2724	86.6218	224.133	230.683	158.213	188.862	85.6326	70.9273	GLYMA_05G032200v4	hypothetical protein && sp|Q2V9B0|MY1R1_SOLTU Transcription factor MYB1R1 OS=Solanum tuberosum OX=4113 PE=2 SV=1 && PF00249:Myb-like DNA-binding domain	MYB-related	MYB->MYB-related
Glyma.12G128900	103.126	83.0335	119.137	109.902	139.124	121.109	115.282	95.0584	113.039	89.0315	115.239	82.4984	120.402	104.69	140.025	87.0745	180.316	167.361	GLYMA_12G128900v4	hypothetical protein && sp|Q9SJI9|PCO4_ARATH Plant cysteine oxidase 4 OS=Arabidopsis thaliana OX=3702 GN=PCO4 PE=1 SV=2 && -	-	-
Glyma.10G047800	144.535	127.264	124.215	156.809	73.8202	72.7291	142.556	121.669	149.871	102.224	74.1327	69.8343	214.645	230.614	114.084	131.033	56.5532	58.2684	GLYMA_10G047800v4	hypothetical protein && sp|Q9Z1A9|TBCD8_MOUSE TBC1 domain family member 8 OS=Mus musculus OX=10090 GN=Tbc1d8 PE=1 SV=2 && PF00566:Rab-GTPase-TBC domain	-	-
Glyma.11G062300	102.508	95.2147	101.19	153.128	89.1392	87.4878	132.1	116.335	147.873	95.0166	97.5147	91.6446	200.887	196.491	150.126	247.933	101.015	98.681	GLYMA_11G062300v4	hypothetical protein && sp|Q9SW80|BLH2_ARATH BEL1-like homeodomain protein 2 OS=Arabidopsis thaliana OX=3702 GN=BLH2 PE=1 SV=3 && PF07526:Associated with HOX|PF05920:Homeobox KN domain	HB-BELL	HB->HB-BELL
Glyma.08G037200	164.376	159.092	129.112	71.6857	113.754	138.522	86.1018	125.399	110.392	90.8859	94.7507	85.7221	41.1865	22.9268	99.0067	18.6398	48.8027	68.8284	GLYMA_08G037200v4	hypothetical protein && sp|Q9M817|PTR6_ARATH Protein NRT1/ PTR FAMILY 1.2 OS=Arabidopsis thaliana OX=3702 GN=NPF1.2 PE=1 SV=1 && PF00854:POT family	-	-
Glyma.07G109200	84.5324	85.5425	79.7755	282.811	119.574	153.198	180.97	102.744	108.997	86.1513	145.227	115.023	106.877	134.485	111.232	294.174	118.025	102.553	GLYMA_07G109200v4	hypothetical protein && - && -	-	-
Glyma.15G098100	211.119	106.593	113.622	131.421	48.2484	33.3971	65.8123	110.088	170.271	173.293	38.4371	100.515	122.106	133.148	209.995	87.7604	60.8937	104.523	GLYMA_15G098100v4	hypothetical protein && sp|Q8VYW2|BAM9_ARATH Inactive beta-amylase 9 OS=Arabidopsis thaliana OX=3702 GN=BAM9 PE=2 SV=1 && PF01373:Glycosyl hydrolase family 14	-	-
Glyma.09G062900	23.4041	10.1657	69.8895	407.257	43.0653	32.6101	141.249	40.4367	98.8416	63.5594	17.7282	175.264	418.922	424.546	152.996	410.961	171.953	100.038	GLYMA_09G062900v4	hypothetical protein && sp|P48981|BGAL_MALDO Beta-galactosidase OS=Malus domestica OX=3750 PE=1 SV=1 && PF01301:Glycosyl hydrolases family 35|PF17834:Beta-sandwich domain in beta galactosidase	-	-
Glyma.04G238800	106.72	94.7158	118.621	211.377	93.408	92.9078	113.979	106.149	108.777	127.686	79.443	92.5824	145.573	143.326	131.436	148.813	118.792	113.012	GLYMA_04G238800v4	hypothetical protein && sp|P35133|UBC10_ARATH Ubiquitin-conjugating enzyme E2 10 OS=Arabidopsis thaliana OX=3702 GN=UBC10 PE=1 SV=1 && PF00179:Ubiquitin-conjugating enzyme	-	-
Glyma.06G197300	109.355	89.5895	108.479	168.26	106.286	96.9903	190.858	108.194	123.448	96.4016	106.664	105.81	164.638	155.348	126.865	160.536	120.391	116.864	GLYMA_06G197300v4	hypothetical protein && sp|P24922|IF5A2_NICPL Eukaryotic translation initiation factor 5A-2 OS=Nicotiana plumbaginifolia OX=4092 GN=EIF-5A2 PE=2 SV=1 && PF01287:Eukaryotic elongation factor 5A hypusine, DNA-binding OB fold	-	-
Glyma.01G179900	101.613	96.5936	94.5865	167.017	78.8242	82.0837	119.93	109.556	154.267	100.532	89.7184	100.41	161.789	151.459	152.708	183.451	135.64	138.669	GLYMA_01G179900v4	hypothetical protein && sp|Q9SW80|BLH2_ARATH BEL1-like homeodomain protein 2 OS=Arabidopsis thaliana OX=3702 GN=BLH2 PE=1 SV=3 && PF07526:Associated with HOX|PF05920:Homeobox KN domain	HB-BELL	HB->HB-BELL
Glyma.20G110900	91.1234	73.7922	85.3081	296.281	93.4948	100.947	117.467	102.358	122.099	95.8356	73.2587	140.636	258.745	243.308	128.787	300.402	92.8744	112.197	GLYMA_20G110900v4	hypothetical protein && - && -	-	-
Glyma.18G172300	103.328	95.4457	116.918	126.653	93.686	93.3063	125.899	110.178	131.347	100.5	103.539	101.657	191.34	188.856	136.246	178.413	132.547	132.29	GLYMA_18G172300v4	hypothetical protein && sp|O48850|VA725_ARATH Vesicle-associated membrane protein 725 OS=Arabidopsis thaliana OX=3702 GN=VAMP725 PE=2 SV=2 && PF00957:Synaptobrevin|PF13774:Regulated-SNARE-like domain	-	-
Glyma.02G236500	68.8575	68.6642	77.1264	123.47	171.188	205.09	137.825	136.25	123.326	156.643	132.36	149.991	98.3417	129.647	110.319	207.354	102.074	91.9713	GLYMA_02G236500v4	hypothetical protein && sp|Q42797|TCMO_SOYBN Trans-cinnamate 4-monooxygenase OS=Glycine max OX=3847 GN=CYP73A11 PE=2 SV=1 && PF00067:Cytochrome P450	-	-
Glyma.15G198300	95.1571	101.687	133.811	196.368	57.9387	55.5895	143.083	136.975	136.499	120.603	47.4087	67.0562	254.431	234.082	135.811	305.305	42.0525	41.2956	GLYMA_15G198300v4	hypothetical protein && - && -	-	-
Glyma.06G229100	130.412	90.5005	125.347	228.011	56.6602	63.801	225.371	125.206	158.704	97.6488	40.2624	82.5184	232.661	230.984	165.679	140.153	52.9483	57.2758	GLYMA_06G229100v4	hypothetical protein && sp|Q84JE8|ZDP_ARATH Polynucleotide 3'-phosphatase ZDP OS=Arabidopsis thaliana OX=3702 GN=ZDP PE=1 SV=1 && PF08645:Polynucleotide kinase 3 phosphatase	-	-
Glyma.13G279200	35.4755	20.8475	52.0131	171.462	95.7432	76.0994	198.254	72.5435	157.365	62.2663	93.4301	184.192	324.885	370.608	153.727	377.618	137.096	134.287	GLYMA_13G279200v4	hypothetical protein && sp|P24805|TSJT1_TOBAC Stem-specific protein TSJT1 OS=Nicotiana tabacum OX=4097 GN=TSJT1 PE=2 SV=1 && PF12481:Aluminium induced protein	-	-
Glyma.17G104800	141.248	128.255	130.958	99.8942	113.685	106.358	123.188	109.429	114.103	119.168	109.324	118.167	132.538	131.81	118.432	112.863	144.888	141.195	GLYMA_17G104800v4	hypothetical protein && sp|P48000|KNAT3_ARATH Homeobox protein knotted-1-like 3 OS=Arabidopsis thaliana OX=3702 GN=KNAT3 PE=1 SV=1 && PF03789:ELK domain|PF03790:KNOX1 domain|PF05920:Homeobox KN domain|PF03791:KNOX2 domain	HB-KNOX	HB->HB-KNOX
Glyma.02G049300	133.214	140.764	145.403	53.8795	77.3286	86.2788	105.884	128.195	126.692	83.1695	86.9097	92.6649	164.596	153.558	147.975	84.3023	75.916	95.6316	GLYMA_02G049300v4	hypothetical protein && sp|Q42064|RL83_ARATH 60S ribosomal protein L8-3 OS=Arabidopsis thaliana OX=3702 GN=RPL8C PE=2 SV=2 && PF03947:Ribosomal Proteins L2, C-terminal domain|PF00181:Ribosomal Proteins L2, RNA binding domain	-	-
Glyma.05G166600	94.3395	92.6965	97.6931	65.3281	135.5	128.329	133.539	126.984	154.866	90.128	166.503	148.54	168.815	164.657	123.357	148.976	136.857	131.845	GLYMA_05G166600v4	hypothetical protein && sp|Q9LJE5|ECT2_ARATH YTH domain-containing protein ECT2 OS=Arabidopsis thaliana OX=3702 GN=ECT2 PE=1 SV=1 && PF04146:YT521-B-like domain	-	-
Glyma.04G017500	147.098	138.497	120.909	140.041	57.9145	65.9373	84.5733	100.053	105.585	102.839	48.8458	84.7798	131.553	159.909	149.98	139.196	111.909	94.4937	GLYMA_04G017500v4	hypothetical protein && sp|O48561|CATA4_SOYBN Catalase-4 OS=Glycine max OX=3847 GN=CAT4 PE=2 SV=1 && PF00199:Catalase|PF06628:Catalase-related immune-responsive	TCP	TCP
Glyma.04G172900	186.78	220.046	163.539	33.8323	142.247	118.128	18.7823	87.4773	79.3007	52.5395	72.6511	58.6134	19.2596	14.9472	29.4062	15.9759	14.6311	17.5231	GLYMA_04G172900v4	hypothetical protein && sp|Q9STT5|AB7A_ARATH ABC transporter A family member 7 OS=Arabidopsis thaliana OX=3702 GN=ABCA7 PE=3 SV=2 && PF13304:AAA domain, putative AbiEii toxin, Type IV TA system	-	-
Glyma.19G193700	160.763	131.042	119.577	40.4891	147.452	183.438	55.867	114.44	117.152	77.7342	126.724	115.3	60	31.3797	145.374	17.6186	54.6641	89.3163	GLYMA_19G193700v4	hypothetical protein && sp|Q9SJM7|URH1_ARATH Uridine nucleosidase 1 OS=Arabidopsis thaliana OX=3702 GN=URH1 PE=1 SV=2 && PF01156:Inosine-uridine preferring nucleoside hydrolase	-	-
Glyma.01G096000	43.7262	27.1835	58.7892	295.532	101.837	80.3355	166.769	60.4999	118.512	98.9665	153.899	188.202	225.126	249.334	86.9913	342.011	195.208	151.665	GLYMA_01G096000v4	hypothetical protein && sp|Q1G3Q4|RITF1_ARATH Protein RGF1 INDUCIBLE TRANSCRIPTION FACTOR 1 OS=Arabidopsis thaliana OX=3702 GN=RITF1 PE=1 SV=1 && PF04640:PLATZ transcription factor	PLATZ	PLATZ
Glyma.13G074800	131.092	120.833	112.504	88.1037	115.893	126.943	89.499	113.004	117.223	103.162	113.711	117.896	92.6598	80.6284	103.274	75.1507	102.792	117.535	GLYMA_13G074800v4	hypothetical protein && sp|A2Y609|CALM2_ORYSI Calmodulin-2 OS=Oryza sativa subsp. indica OX=39946 GN=CAM2 PE=3 SV=1 && PF13499:EF-hand domain pair|PF13833:EF-hand domain pair	-	-
Glyma.14G207600	82.4963	63.6318	75.1922	208.677	128.373	127.335	104.657	79.5781	107.869	92.7245	101.585	134.806	138.935	167.353	133.725	177.038	262.729	223.584	GLYMA_14G207600v4	hypothetical protein && sp|Q9LEV3|CBSX3_ARATH CBS domain-containing protein CBSX3, mitochondrial OS=Arabidopsis thaliana OX=3702 GN=CBSX3 PE=1 SV=1 && PF00571:CBS domain	-	-
Glyma.11G022200	104.077	93.8385	117.478	133.001	145.329	138.696	119.724	90.385	103.912	93.9665	183.722	140.562	96.1861	96.9375	107.979	111.422	201.922	216.182	GLYMA_11G022200v4	hypothetical protein && sp|Q38897|BEL1_ARATH Homeobox protein BEL1 homolog OS=Arabidopsis thaliana OX=3702 GN=BEL1 PE=1 SV=2 && PF05920:Homeobox KN domain|PF07526:Associated with HOX	HB-BELL	HB->HB-BELL
Glyma.20G240700	163.076	142.554	140.005	115.029	54.5395	67.5484	66.5182	131.097	134.188	82.9888	58.5697	75.0249	172.04	146.79	135.694	88.6407	55.5778	67.5638	GLYMA_20G240700v4	hypothetical protein && sp|Q9M5L0|RL35_EUPES 60S ribosomal protein L35 OS=Euphorbia esula OX=3993 GN=RPL35 PE=2 SV=1 && PF00831:Ribosomal L29 protein	-	-
Glyma.05G157000	128.954	102.438	117.082	128.761	85.0276	70.7891	125.335	99.8981	131.295	103.986	79.1753	91.8135	113.722	111.055	124.318	173.068	128.706	126.326	GLYMA_05G157000v4	hypothetical protein && sp|C0Z2L5|BZP44_ARATH bZIP transcription factor 44 OS=Arabidopsis thaliana OX=3702 GN=BZIP44 PE=1 SV=1 && PF00170:bZIP transcription factor	bZIP	bZIP
Glyma.04G173000	139.704	152.182	129.719	68.7347	180.233	156.797	73.3838	96.9019	98.779	84.5812	197.797	120.073	43.2331	32.241	67.0349	36.9791	81.8699	96.4462	GLYMA_04G173000v4	hypothetical protein && sp|Q84K47|AB2A_ARATH ABC transporter A family member 2 OS=Arabidopsis thaliana OX=3702 GN=ABCA2 PE=2 SV=1 && PF12698:ABC-2 family transporter protein|PF00005:ABC transporter	-	-
Glyma.18G015300	115.436	89.9798	114.787	151.509	122.483	119.688	94.1952	102.335	118.637	111.849	125.873	101.272	122.433	108.215	119.655	115.356	123.505	107.983	GLYMA_18G015300v4	hypothetical protein && sp|P59169|H33_ARATH Histone H3.3 OS=Arabidopsis thaliana OX=3702 GN=HTR4 PE=1 SV=2 && PF00125:Core histone H2A/H2B/H3/H4	-	-
Glyma.01G234500	216.888	147.747	159.639	161.711	33.3861	41.4923	127.921	101.727	163.095	135.838	18.4902	30.2912	241.876	201.499	124.837	108.558	13.9528	29.5664	GLYMA_01G234500v4	hypothetical protein && sp|Q9XIP8|CDI_ARATH Protein CDI OS=Arabidopsis thaliana OX=3702 GN=CDI PE=2 SV=1 && -	-	-
Glyma.14G139700	75.5719	102.042	82.733	98.9392	130.365	135.528	110.973	100.659	89.3213	97.7199	173.222	121.054	138.251	141.293	139.71	155.272	153.277	139.995	GLYMA_14G139700v4	hypothetical protein && sp|Q9FUD3|BZIP9_ARATH Basic leucine zipper 9 OS=Arabidopsis thaliana OX=3702 GN=BZIP9 PE=1 SV=1 && PF00170:bZIP transcription factor	bZIP	bZIP
Glyma.13G024700	125.059	116.897	93.1992	151.018	125.497	133.761	65.3156	93.2003	125.195	99.8403	121.976	109.365	95.7491	91.3491	97.6678	112.581	91.0613	106.847	GLYMA_13G024700v4	hypothetical protein && sp|Q39891|LEU1_SOYBN Probable 2-isopropylmalate synthase OS=Glycine max OX=3847 GN=GMN56 PE=2 SV=1 && PF00682:HMGL-like	-	-
Glyma.11G091600	124.198	52.0774	44.5385	504.253	0.311986	0.63385	191.999	143.685	146.412	280.839	2.18927	78.3018	133.169	86.7441	59.8604	326.485	1.83199	7.94107	GLYMA_11G091600v4	hypothetical protein && sp|P31687|4CL2_SOYBN 4-coumarate--CoA ligase 2 OS=Glycine max OX=3847 PE=2 SV=2 && PF13193:AMP-binding enzyme C-terminal domain|PF00501:AMP-binding enzyme	-	-
Glyma.04G020100	67.567	45.9885	91.4888	337.832	28.9842	29.3727	223.96	123.316	138.273	133.13	33.4772	55.8491	215.682	229.761	178.596	373.293	55.8692	63.7581	GLYMA_04G020100v4	hypothetical protein && sp|F4JTP5|STY46_ARATH Serine/threonine-protein kinase STY46 OS=Arabidopsis thaliana OX=3702 GN=STY46 PE=1 SV=1 && PF07714:Protein tyrosine kinase	-	-
Glyma.01G095000	132.972	114.6	112.944	163.642	84.7629	87.6015	172.742	92.7167	136.273	67.2618	87.8137	84.5224	176.413	87.8337	98.004	66.7171	61.4833	76.237	GLYMA_01G095000v4	hypothetical protein && sp|P25272|KTI1_SOYBN Kunitz-type trypsin inhibitor KTI1 OS=Glycine max OX=3847 GN=KTI1 PE=2 SV=1 && PF00197:Trypsin and protease inhibitor	-	-
Glyma.01G029200	135.478	126.446	131.903	91.3121	71.4956	75.4937	84.2554	113.546	120.892	104.524	70.3558	87.9039	139.277	127.415	146.756	87.0945	79.5633	98.4053	GLYMA_01G029200v4	hypothetical protein && sp|P47905|RS27A_LUPAL Ubiquitin-40S ribosomal protein S27a OS=Lupinus albus OX=3870 PE=3 SV=2 && PF00240:Ubiquitin family|PF01599:Ribosomal protein S27a	-	-
Glyma.06G192500	128.584	127.264	130.384	100.339	76.7535	78.2496	81.0998	129.583	133.245	107.247	83.1535	94.7162	153.8	134.864	130.766	122.343	73.5608	89.0461	GLYMA_06G192500v4	hypothetical protein && sp|Q9FLF0|RS92_ARATH 40S ribosomal protein S9-2 OS=Arabidopsis thaliana OX=3702 GN=RPS9C PE=1 SV=1 && PF00163:Ribosomal protein S4/S9 N-terminal domain|PF01479:S4 domain	-	-
Glyma.03G061300	68.3453	22.6398	40.2158	99.6619	178.397	117.641	102.985	62.4391	60.4331	89.4466	107.724	175.779	204.804	96.4785	61.5982	339.562	225.386	225.978	GLYMA_03G061300v4	hypothetical protein && - && -	-	-
Glyma.13G001800	100.785	125.008	116.533	239.018	102.629	37.796	105.054	101.919	149.119	71.5076	8.71801	9.14924	320.359	420.885	88.2557	253.317	6.56572	5.06878	GLYMA_13G001800v4	hypothetical protein && - && -	-	-
Glyma.08G344300	168.435	153.404	125.281	81.105	58.9572	59.6515	83.3913	126.257	115.781	120.342	38.8895	66.3542	46.7709	49.7832	104.328	41.5674	12.1224	13.291	GLYMA_08G344300v4	hypothetical protein && - && PF14368:Probable lipid transfer	-	-
Glyma.10G267200	163.517	168.026	151.053	67.1182	64.6046	80.7053	65.5625	120.679	109.468	109.713	54.9247	80.2457	98.7372	102.523	107.682	82.3344	59.2888	64.9098	GLYMA_10G267200v4	hypothetical protein && sp|Q01859|ATPBM_ORYSJ ATP synthase subunit beta, mitochondrial OS=Oryza sativa subsp. japonica OX=39947 GN=ATPB PE=1 SV=2 && PF00006:ATP synthase alpha/beta family, nucleotide-binding domain|PF11421:ATP synthase F1 beta subunit|PF02874:ATP synthase alpha/beta family, beta-barrel domain	-	-
Glyma.13G071800	117.214	153.002	166.652	243.793	62.4001	73.4758	46.4789	130.352	94.0495	162.563	65.0682	83.094	103.032	126.399	133.875	75.6852	65.6597	72.0262	GLYMA_13G071800v4	hypothetical protein && sp|Q06445|CYTI_VIGUN Cysteine proteinase inhibitor OS=Vigna unguiculata OX=3917 PE=1 SV=1 && -	-	-
Glyma.04G165500	71.3679	70.3562	77.9565	253.255	128.653	118.908	109.58	78.0527	85.3001	117.408	126.711	142.489	116.017	122.643	102.358	200.617	162.713	131.878	GLYMA_04G165500v4	hypothetical protein && sp|P24922|IF5A2_NICPL Eukaryotic translation initiation factor 5A-2 OS=Nicotiana plumbaginifolia OX=4092 GN=EIF-5A2 PE=2 SV=1 && PF01287:Eukaryotic elongation factor 5A hypusine, DNA-binding OB fold	-	-
Glyma.10G186500	90.2768	88.9924	148.816	69.7688	186.392	148.626	131.563	103.53	113.959	102.194	215.697	162.437	106.318	102.548	78.9106	97.0584	193.112	179.173	GLYMA_10G186500v4	hypothetical protein && sp|A7KTC5|PHT11_PETHY Low affinity inorganic phosphate transporter 1 OS=Petunia hybrida OX=4102 GN=PT1 PE=2 SV=1 && PF00083:Sugar (and other) transporter	-	-
Glyma.11G053300	73.9189	66.1439	102.355	220.918	69.2631	67.0697	170.83	97.4013	107.322	107.384	66.028	95.7797	255.355	229.502	133.853	293.171	106.212	107.194	GLYMA_11G053300v4	hypothetical protein && sp|Q42551|SCE1_ARATH SUMO-conjugating enzyme SCE1 OS=Arabidopsis thaliana OX=3702 GN=SCE1 PE=1 SV=1 && PF00179:Ubiquitin-conjugating enzyme	-	-
Glyma.11G073000	53.013	49.2164	51.2326	235.139	184.075	211.804	90.3345	72.882	98.8731	83.7867	201.569	195.67	90.3326	82.003	69.003	105.066	189.602	220.965	GLYMA_11G073000v4	hypothetical protein && sp|Q43636|TRXH_RICCO Thioredoxin H-type OS=Ricinus communis OX=3988 PE=3 SV=1 && PF00085:Thioredoxin	-	-
Glyma.04G229900	75.5272	90.3269	142.264	176.093	140.626	81.4352	233.788	88.1615	79.9122	140.037	95.2064	87.9331	146.274	181.393	133.829	145.455	120.051	101.439	GLYMA_04G229900v4	hypothetical protein && - && -	-	-
Glyma.10G006500	144.823	153.436	151.124	100.027	61.3261	78.2147	106.792	117.618	112.714	144.54	46.8861	80.5544	93.6556	94.0984	109.774	90.6032	56.7715	74.164	GLYMA_10G006500v4	hypothetical protein && sp|Q9FSF0|MDH_TOBAC Malate dehydrogenase OS=Nicotiana tabacum OX=4097 GN=MD1 PE=1 SV=1 && PF02866:lactate/malate dehydrogenase, alpha/beta C-terminal domain|PF00056:lactate/malate dehydrogenase, NAD binding domain	-	-
Glyma.20G123600	158.508	166.371	149.091	54.9215	61.3766	81.3634	68.5119	119.188	104.563	115.28	54.5048	78.8378	98.7435	101.554	105.429	71.6781	57.4387	70.085	GLYMA_20G123600v4	hypothetical protein && sp|Q01859|ATPBM_ORYSJ ATP synthase subunit beta, mitochondrial OS=Oryza sativa subsp. japonica OX=39947 GN=ATPB PE=1 SV=2 && PF02874:ATP synthase alpha/beta family, beta-barrel domain|PF11421:ATP synthase F1 beta subunit|PF00006:ATP synthase alpha/beta family, nucleotide-binding domain	-	-
Glyma.12G019800	138.888	107.533	116.166	33.5747	94.7048	134.339	108.408	119.242	95.6356	60.8306	78.2655	74.109	154.025	142.72	166.951	77.282	181.46	204.627	GLYMA_12G019800v4	hypothetical protein && sp|A0A0B6VQ48|PAR1_ROSHC Phenylacetaldehyde reductase OS=Rosa hybrid cultivar OX=128735 GN=PAR PE=1 SV=1 && PF01370:NAD dependent epimerase/dehydratase family	-	-
Glyma.15G011500	120.189	70.1484	88.3627	183.539	13.5547	19.9909	82.639	81.8736	146.853	89.3765	16.4094	47.8026	307.652	294.626	240.78	149.852	92.1074	100.068	GLYMA_15G011500v4	hypothetical protein && sp|Q39002|TLC1_ARATH ADP,ATP carrier protein 1, chloroplastic OS=Arabidopsis thaliana OX=3702 GN=AATP1 PE=1 SV=2 && PF03219:TLC ATP/ADP transporter	-	-
Glyma.03G226300	139.67	138.762	109.03	115.661	118.753	124.066	79.7579	101.973	116.358	89.027	122.042	110.723	84.346	70.6597	104.802	88.6009	131.283	130.32	GLYMA_03G226300v4	hypothetical protein && sp|Q93VC9|CATB2_ARATH Cathepsin B-like protease 2 OS=Arabidopsis thaliana OX=3702 GN=CATHB2 PE=2 SV=1 && PF00112:Papain family cysteine protease|PF08127:Peptidase family C1 propeptide	-	-
Glyma.11G101900	125.995	157.735	114.636	7.71763	221.914	300.694	5.77923	60.5062	35.9245	48.433	183.921	119.173	1.81802	0.582854	6.70335	0.887338	51.9304	84.7924	GLYMA_11G101900v4	hypothetical protein && sp|Q9LY77|ACA12_ARATH Calcium-transporting ATPase 12, plasma membrane-type OS=Arabidopsis thaliana OX=3702 GN=ACA12 PE=2 SV=1 && PF00689:Cation transporting ATPase, C-terminus|PF00702:haloacid dehalogenase-like hydrolase|PF00690:Cation transporter/ATPase, N-terminus|PF00122:E1-E2 ATPase	-	-
Glyma.16G056600	103.869	89.3159	112.901	159.269	74.3551	64.9208	173.718	123.376	126.488	110.617	70.7472	92.4257	170.983	176.294	145.317	154.903	107.946	107.598	GLYMA_16G056600v4	hypothetical protein && sp|P37707|B2_DAUCA B2 protein OS=Daucus carota OX=4039 PE=2 SV=1 && PF10539:Development and cell death domain	-	-
Glyma.18G119100	134.546	138.723	127.193	179.835	56.8581	53.6522	97.8703	124.601	130.313	87.991	49.882	70.6712	147.874	157.775	134.072	102.301	64.5834	65.9377	GLYMA_18G119100v4	hypothetical protein && sp|P40590|RL34_PEA 60S ribosomal protein L34 OS=Pisum sativum OX=3888 GN=RPL34 PE=2 SV=1 && PF01199:Ribosomal protein L34e	-	-
Glyma.16G037600	96.1849	80.7173	107.587	182.973	23.9471	37.8453	198.744	147.266	187.526	135.853	30.0744	37.4846	205.529	188.975	159.746	195.043	17.746	28.9302	GLYMA_16G037600v4	hypothetical protein && sp|Q8LGJ5|PCO2_ARATH Plant cysteine oxidase 2 OS=Arabidopsis thaliana OX=3702 GN=PCO2 PE=1 SV=1 && PF07847:PCO_ADO	-	-
Glyma.07G130200	128.466	117.726	135.975	212.36	53.7582	64.3764	130.164	117.232	110.07	91.1057	52.1309	74.1996	172.633	153.118	106.975	132.412	52.8899	56.4169	GLYMA_07G130200v4	hypothetical protein && - && -	-	-
Glyma.05G037500	29.4686	34.1069	50.2102	173.277	29.8812	34.5123	223.736	87.4275	96.6854	84.913	21.9266	35.6425	466.983	392.135	171.555	495.835	34.3991	28.3713	GLYMA_05G037500v4	hypothetical protein && sp|Q8W250|DXR_ORYSJ 1-deoxy-D-xylulose 5-phosphate reductoisomerase, chloroplastic OS=Oryza sativa subsp. japonica OX=39947 GN=DXR PE=2 SV=2 && PF13288:DXP reductoisomerase C-terminal domain|PF08436:1-deoxy-D-xylulose 5-phosphate reductoisomerase C-terminal domain|PF02670:1-deoxy-D-xylulose 5-phosphate reductoisomerase	-	-
Glyma.19G167800	123.853	130.218	117.676	77.1696	82.5849	86.7799	62.2168	117.422	109.338	93.5786	73.4042	88.9872	119.551	101.394	115.396	93.4773	78.2647	95.1249	GLYMA_19G167800v4	hypothetical protein && sp|P49690|RL23_ARATH 60S ribosomal protein L23 OS=Arabidopsis thaliana OX=3702 GN=RPL23A PE=2 SV=3 && PF00238:Ribosomal protein L14p/L23e	-	-
Glyma.18G242500	106.141	100.135	99.5912	115.085	93.2381	106.228	127.225	109.038	115.003	89.4059	99.5365	110.73	148.889	140.775	123.328	119.684	114.244	125.711	GLYMA_18G242500v4	hypothetical protein && - && -	-	-
Glyma.13G231700	115.716	157.874	92.7187	148.119	48.7246	63.4878	126.818	137.566	110.846	99.2074	37.3275	66.5788	144.926	158.353	98.6443	264.122	53.6163	56.131	GLYMA_13G231700v4	hypothetical protein && sp|P51850|PDC1_PEA Pyruvate decarboxylase 1 OS=Pisum sativum OX=3888 GN=PDC1 PE=2 SV=1 && PF00205:Thiamine pyrophosphate enzyme, central domain|PF02775:Thiamine pyrophosphate enzyme, C-terminal TPP binding domain|PF02776:Thiamine pyrophosphate enzyme, N-terminal TPP binding domain	-	-
Glyma.04G231800	103.207	109.935	103.881	162.263	101.85	126.962	87.3965	90.0952	91.23	78.7586	107.396	84.9036	91.2299	81.5061	69.0702	93.2532	71.3674	91.0173	GLYMA_04G231800v4	hypothetical protein && sp|Q42342|CYB5E_ARATH Cytochrome b5 isoform E OS=Arabidopsis thaliana OX=3702 GN=CYTB5-E PE=1 SV=2 && PF00173:Cytochrome b5-like Heme/Steroid binding domain	-	-
Glyma.11G172401	113.5	108.549	103.675	103.085	117.771	101.948	115.208	109.046	123.652	76.6841	120.514	99.867	139.868	127.521	98.9739	130.321	104.604	105.3	GLYMA_11G172401v4	hypothetical protein && sp|P43644|DNJH_ATRNU DnaJ protein homolog ANJ1 OS=Atriplex nummularia OX=3553 PE=2 SV=1 && PF00684:DnaJ central domain|PF00226:DnaJ domain|PF01556:DnaJ C terminal domain	-	-
Glyma.17G073400	158.016	125.837	124.237	5.29096	90.7194	123.117	13.8406	88.694	70.6314	39.6412	43.3622	28.2537	3.92928	1.39929	14.6622	0.573092	7.03824	16.0425	GLYMA_17G073400v4	hypothetical protein && sp|Q02917|NO552_SOYBN Early nodulin-55-2 OS=Glycine max OX=3847 GN=ENOD55-2 PE=2 SV=1 && PF02298:Plastocyanin-like domain	-	-
Glyma.15G062400	30.1948	52.8829	145.935	203.096	77.0421	54.8103	61.3085	63.3096	42.698	99.5274	17.8891	57.3938	236.359	304.016	224.301	306.47	235.51	198.272	GLYMA_15G062400v4	hypothetical protein && sp|Q9ZNS4|PRB1_ARATH Pathogenesis-related protein 1 OS=Arabidopsis thaliana OX=3702 GN=PRB1 PE=2 SV=1 && PF00188:Cysteine-rich secretory protein family	-	-
Glyma.11G175900	143.919	138.415	117.233	72.2081	124.678	121.32	74.257	95.5503	124.59	121.8	125.933	110.933	70.0427	54.1962	103.605	48.8926	73.3313	87.6196	GLYMA_11G175900v4	hypothetical protein && sp|P48422|C86A1_ARATH Cytochrome P450 86A1 OS=Arabidopsis thaliana OX=3702 GN=CYP86A1 PE=1 SV=2 && PF00067:Cytochrome P450	-	-
Glyma.05G222400	98.3712	101.67	98.3525	323.457	59.6606	87.9212	134.75	124.269	104.254	69.1683	47.7696	37.8925	86.6589	72.204	49.511	222.728	26.921	29.2559	GLYMA_05G222400v4	hypothetical protein && sp|Q9ZUN4|ACCO1_ARATH 1-aminocyclopropane-1-carboxylate oxidase 1 OS=Arabidopsis thaliana OX=3702 GN=ACO1 PE=2 SV=1 && -	-	-
Glyma.06G064200	128.434	100.228	135.91	178.221	104.761	98.9767	78.3502	102.438	130.415	115.172	100.41	75.881	105.554	74.0754	85.2526	108.759	80.0963	70.9529	GLYMA_06G064200v4	hypothetical protein && sp|Q6KAJ8|RL391_ORYSJ 60S ribosomal protein L39-1 OS=Oryza sativa subsp. japonica OX=39947 GN=RPL39A PE=3 SV=2 && -	-	-
Glyma.08G320500	106.901	109.04	101.013	226.427	92.9358	104.271	63.3482	88.3364	98.5848	113.888	92.5154	103.34	90.9745	93.0016	109.956	111.421	105.889	130.567	GLYMA_08G320500v4	hypothetical protein && sp|Q9FLP6|SUMO2_ARATH Small ubiquitin-related modifier 2 OS=Arabidopsis thaliana OX=3702 GN=SUMO2 PE=1 SV=1 && PF11976:Ubiquitin-2 like Rad60 SUMO-like	-	-
Glyma.08G224500	116.152	118.055	122.058	92.22	77.9086	79.082	123.075	128.335	132.22	99.3336	77.0989	85.6747	161.765	166.288	130.243	92.7153	85.9274	89.9836	GLYMA_08G224500v4	hypothetical protein && sp|Q9C5U3|PRS8A_ARATH 26S proteasome regulatory subunit 8 homolog A OS=Arabidopsis thaliana OX=3702 GN=RPT6A PE=1 SV=1 && PF16450:Proteasomal ATPase OB C-terminal domain|PF17862:AAA+ lid domain|PF00004:ATPase family associated with various cellular activities (AAA)	-	-
Glyma.14G092500	153.083	122.442	136.861	61.9783	61.5241	56.9945	55.1364	90.1031	108.349	69.8724	58.9409	72.1178	121.938	87.6165	89.3892	34.7664	43.3589	69.8841	GLYMA_14G092500v4	hypothetical protein && - && -	-	-
Glyma.05G079700	314.734	233.645	209.761	93.144	396.311	65.5965	73.6711	62.6738	39.2947	46.8323	99.4156	63.5609	43.3783	42.6846	40.2626	49.6574	70.5889	56.3791	GLYMA_05G079700v4	hypothetical protein && sp|P17928|CALM_MEDSA Calmodulin OS=Medicago sativa OX=3879 GN=CAL1 PE=2 SV=2 && PF13499:EF-hand domain pair	-	-
Glyma.02G195000	78.0062	70.2446	76.9511	134.958	155.946	134.155	160.283	73.1321	96.6536	47.3035	152.424	123.947	151.555	170.078	84.2087	164.643	121.921	111.243	GLYMA_02G195000v4	hypothetical protein && sp|Q8LFU0|NFYAA_ARATH Nuclear transcription factor Y subunit A-10 OS=Arabidopsis thaliana OX=3702 GN=NFYA10 PE=2 SV=2 && PF02045:CCAAT-binding transcription factor (CBF-B/NF-YA) subunit B	NF-YA	NF-Y->NF-YA
Glyma.08G152500	112.799	104.143	82.4865	217.269	58.8859	60.7611	220.459	100.793	107.855	150.371	58.1811	96.9908	130.875	137.075	67.2001	165.771	68.6154	63.2954	GLYMA_08G152500v4	hypothetical protein && sp|Q66GR3|BH130_ARATH Transcription factor bHLH130 OS=Arabidopsis thaliana OX=3702 GN=BHLH130 PE=1 SV=1 && PF00010:Helix-loop-helix DNA-binding domain	bHLH	bHLH
Glyma.07G115900	125.959	132.628	143.698	112.721	58.948	61.8403	85.0852	93.4848	92.7546	113.363	63.6386	73.2598	78.9102	82.1362	105.533	78.3075	45.8111	61.9212	GLYMA_07G115900v4	hypothetical protein && sp|Q39839|NDK1_SOYBN Nucleoside diphosphate kinase 1 OS=Glycine max OX=3847 PE=2 SV=1 && PF00334:Nucleoside diphosphate kinase	-	-
Glyma.11G223900	133.27	107.728	131.939	87.9687	89.101	101.711	97.3081	101.155	112.358	75.4457	100.184	72.6756	50.8702	35.0204	101.138	38.8613	64.6603	85.0584	GLYMA_11G223900v4	hypothetical protein && sp|P0CI03|PTR28_ARATH Protein NRT1/ PTR FAMILY 5.6 OS=Arabidopsis thaliana OX=3702 GN=NPF5.6 PE=2 SV=1 && PF00854:POT family	-	-
Glyma.04G049900	77.6686	72.5645	93.3734	166.576	115.585	123.529	117.869	85.1216	88.7741	128.272	153.327	129.946	110.752	100.855	84.3001	183.727	111.019	135.572	GLYMA_04G049900v4	hypothetical protein && sp|P49043|VPE_CITSI Vacuolar-processing enzyme OS=Citrus sinensis OX=2711 PE=2 SV=1 && PF01650:Peptidase C13 family	-	-
Glyma.08G285600	134.277	122.326	154.759	121.58	87.7843	78.5316	86.1556	101.424	111.127	91.3841	66.6053	70.4904	119.867	111.972	96.3534	110.998	60.0359	64.8095	GLYMA_08G285600v4	hypothetical protein && sp|P51823|ARF2_ORYSJ ADP-ribosylation factor 2 OS=Oryza sativa subsp. japonica OX=39947 GN=ARF PE=2 SV=2 && PF00025:ADP-ribosylation factor family	-	-
Glyma.17G240400	107.722	107.712	98.739	65.7436	112.545	117.265	126.072	116.729	110.154	83.3818	128.723	121.286	103.168	96.1304	103.035	92.1504	102.633	108.346	GLYMA_17G240400v4	hypothetical protein && sp|P42731|PABP2_ARATH Polyadenylate-binding protein 2 OS=Arabidopsis thaliana OX=3702 GN=PAB2 PE=1 SV=1 && PF00658:Poly-adenylate binding protein, unique domain|PF00076:RNA recognition motif. (a.k.a. RRM, RBD, or RNP domain)	-	-
Glyma.20G135200	128.474	116.307	153.928	84.2566	231.447	94.9171	132.268	113.66	97.1966	81.0904	122.906	85.4913	86.3044	78.1601	87.3191	66.4845	86.7978	75.7096	GLYMA_20G135200v4	hypothetical protein && - && -	-	-
Glyma.18G045200	150.147	75.9536	92.7516	230.79	57.2407	24.3814	142.102	94.6063	170.587	129.471	42.3031	119.806	208.021	201.293	129.021	191.686	57.7043	97.5449	GLYMA_18G045200v4	hypothetical protein && - && -	-	-
Glyma.15G026400	280.132	467.997	68.798	67.9802	4.45801	27.2915	65.1975	172.877	136.235	170.154	1.40991	35.3894	35.9066	74.9429	62.9436	134.372	42.9215	32.8245	GLYMA_15G026400v4	hypothetical protein && sp|P38417|LOX4_SOYBN Linoleate 9S-lipoxygenase-4 OS=Glycine max OX=3847 GN=LOX1.5 PE=1 SV=1 && PF00305:Lipoxygenase|PF01477:PLAT/LH2 domain	-	-
Glyma.11G208700	137.87	62.1601	80.844	262.658	32.1186	12.9343	161.087	86.4113	187.014	124.464	24.744	90.6265	250.888	252.129	156.318	206.153	64.5647	93.8797	GLYMA_11G208700v4	hypothetical protein && - && -	-	-
Glyma.10G210000	131.148	116.831	136.844	111.783	109.731	115.344	73.8024	96.4868	89.4602	80.8327	95.229	79.507	85.2827	58.8429	90.4188	75.4775	94.0806	114.981	GLYMA_10G210000v4	hypothetical protein && sp|Q7XA06|SYT3_ARATH Synaptotagmin-3 OS=Arabidopsis thaliana OX=3702 GN=SYT3 PE=2 SV=1 && PF00168:C2 domain|PF17047:Synaptotagmin-like mitochondrial-lipid-binding domain	-	-
Glyma.11G134200	69.1359	59.083	86.2921	163.654	76.7542	62.051	97.8903	86.1545	130.879	125.338	93.5982	164.326	213.161	234.33	118.847	254.962	124.551	116.106	GLYMA_11G134200v4	hypothetical protein && sp|P05478|HSP16_SOYBN 18.5 kDa class I heat shock protein OS=Glycine max OX=3847 GN=HSP18.5-C PE=3 SV=1 && PF00011:Hsp20/alpha crystallin family	-	-
Glyma.09G278600	76.5393	73.8001	87.7208	110.255	126.736	127.981	130.71	90.8571	102.382	97.9212	148.31	119.062	125.576	125.106	103.448	139.241	160.714	134.662	GLYMA_09G278600v4	hypothetical protein && sp|O80910|TOL6_ARATH TOM1-like protein 6 OS=Arabidopsis thaliana OX=3702 GN=TOL6 PE=1 SV=1 && PF03127:GAT domain|PF00790:VHS domain	-	-
Glyma.18G036300	136.639	120.496	138.428	83.2988	49.5021	53.5959	94.3838	134.234	127.676	104.505	49.8583	68.0984	158.69	158.465	134.079	110.358	36.2932	40.7242	GLYMA_18G036300v4	hypothetical protein && sp|Q9M8D3|PUR4_ARATH Probable phosphoribosylformylglycinamidine synthase, chloroplastic/mitochondrial OS=Arabidopsis thaliana OX=3702 GN=At1g74260 PE=2 SV=3 && PF02769:AIR synthase related protein, C-terminal domain|PF13507:CobB/CobQ-like glutamine amidotransferase domain|PF18072:Formylglycinamide ribonucleotide amidotransferase linker domain|PF18076:Formylglycinamide ribo…	-	-
Glyma.17G232255	95.2551	93.9428	82.5083	196.31	47.1854	41.7747	117.909	88.3904	92.661	99.4686	15.5912	40.8043	197.9	179.541	62.8447	509.537	31.5672	28.8604	GLYMA_17G232255v4	hypothetical protein && sp|O48651|SQE1_PANGI Squalene monooxygenase SE1 OS=Panax ginseng OX=4054 GN=SQE1 PE=2 SV=1 && PF08491:Squalene epoxidase	-	-
Glyma.08G362466	51.868	48.2721	76.2086	31.6574	74.6357	80.4009	37.5598	80.7876	58.435	63.0229	19.4381	77.9332	182.024	365.501	200.468	142.043	180.266	188.448	GLYMA_08G362466v4	hypothetical protein && - && PF01190:Pollen proteins Ole e I like	-	-
Glyma.12G001800	68.7061	65.7357	72.4704	166.444	94.9079	79.6243	83.744	80.7921	88.0695	87.9289	112.613	115.413	185.927	185.216	117.218	251.812	141.04	136.495	GLYMA_12G001800v4	hypothetical protein && sp|Q56Z59|PATL3_ARATH Patellin-3 OS=Arabidopsis thaliana OX=3702 GN=PATL3 PE=1 SV=2 && PF00650:CRAL/TRIO domain	-	-
Glyma.04G002900	149.353	151.792	151.593	100.441	62.718	77.291	64.674	137.666	143.968	109.456	74.2386	105.805	108.1	76.5104	87.9802	54.9567	57.6888	71.8922	GLYMA_04G002900v4	hypothetical protein && sp|P45621|GSA_SOYBN Glutamate-1-semialdehyde 2,1-aminomutase, chloroplastic OS=Glycine max OX=3847 GN=GSA1 PE=2 SV=1 && PF00202:Aminotransferase class-III	-	-
Glyma.09G173300	93.9616	51.6999	108.074	360.849	32.6501	26.2009	132.638	93.2875	128.918	60.0616	33.2998	77.4097	200.746	234.47	125.65	264.309	112.307	170.702	GLYMA_09G173300v4	hypothetical protein && - && -	-	-
Glyma.15G050200	102.851	108.468	112.613	70.4182	111.093	121.812	94.8575	92.9056	103.13	87.9046	127.442	108.932	82.9427	82.0303	93.7346	91.783	111.154	120.165	GLYMA_15G050200v4	hypothetical protein && sp|P30173|ACT13_SOLTU Actin-101 OS=Solanum tuberosum OX=4113 GN=AC101 PE=3 SV=1 && PF00022:Actin	-	-
Glyma.06G187600	133.152	129.278	133.427	109.407	30.5872	34.7673	148.434	116.197	122.511	93.7357	24.5388	39.1969	217.46	222.853	159.76	130.079	28.0586	29.2159	GLYMA_06G187600v4	hypothetical protein && sp|Q2V9B0|MY1R1_SOLTU Transcription factor MYB1R1 OS=Solanum tuberosum OX=4113 PE=2 SV=1 && PF00249:Myb-like DNA-binding domain	MYB-related	MYB->MYB-related
Glyma.06G114000	94.5393	95.9866	88.6438	151.541	183.629	106.193	68.1504	60.7208	49.8656	79.2548	99.4451	77.191	135.721	135.432	64.2175	326.776	118.954	118.305	GLYMA_06G114000v4	hypothetical protein && sp|Q39013|NAC2_ARATH NAC domain-containing protein 2 OS=Arabidopsis thaliana OX=3702 GN=NAC002 PE=1 SV=2 && PF02365:No apical meristem (NAM) protein	NAC	NAC
Glyma.04G009400	156.256	123.931	119.732	231.203	150.982	78.6466	51.2453	70.3394	72.014	129.042	109.966	112.23	75.4351	92.0522	84.0893	162.969	123.146	153.567	GLYMA_04G009400v4	hypothetical protein && sp|P42763|ERD14_ARATH Dehydrin ERD14 OS=Arabidopsis thaliana OX=3702 GN=ERD14 PE=1 SV=1 && PF00257:Dehydrin	-	-
Glyma.08G139800	97.5161	88.6636	95.6283	373.48	16.6521	14.1443	157.671	105.378	130.91	154.333	4.63843	23.925	186.722	165.826	106.966	213.086	9.47221	10.263	GLYMA_08G139800v4	hypothetical protein && - && -	-	-
Glyma.08G071300	133.678	89.666	87.8476	81.4322	53.6893	104.551	115.348	66.2083	64.843	78.3014	48.8379	132.622	216.572	280.11	140.799	97.7785	243.941	163.992	GLYMA_08G071300v4	hypothetical protein && sp|Q9FE06|EXOL2_ARATH Protein EXORDIUM-like 2 OS=Arabidopsis thaliana OX=3702 GN=EXL2 PE=2 SV=1 && PF04674:Phosphate-induced protein 1 conserved region	-	-
Glyma.04G076300	128.691	107.115	96.6472	214.099	46.1833	52.9084	50.7608	88.7465	121.998	147.436	57.3266	91.606	95.4971	112.418	115.884	151.196	93.9466	109.29	GLYMA_04G076300v4	hypothetical protein && sp|Q9SJA7|SOX_ARATH Probable sarcosine oxidase OS=Arabidopsis thaliana OX=3702 GN=At2g24580 PE=2 SV=1 && PF01266:FAD dependent oxidoreductase	-	-
Glyma.02G036000	105.903	122.665	111.152	51.2251	98.0649	105.584	64.5918	95.9149	86.8544	88.7943	96.5696	93.4019	93.0256	86.5938	105.338	77.2732	83.5128	108.662	GLYMA_02G036000v4	hypothetical protein && sp|P47905|RS27A_LUPAL Ubiquitin-40S ribosomal protein S27a OS=Lupinus albus OX=3870 PE=3 SV=2 && PF00240:Ubiquitin family|PF01599:Ribosomal protein S27a	-	-
Glyma.16G088400	92.3072	90.1221	104.017	129.031	76.451	65.3309	164.059	121.005	175.262	87.2287	103.932	91.268	214.704	212.272	142.553	141.457	53.9237	65.2518	GLYMA_16G088400v4	hypothetical protein && sp|Q9LVJ0|UVB31_ARATH UV-B-induced protein At3g17800, chloroplastic OS=Arabidopsis thaliana OX=3702 GN=At3g17800 PE=2 SV=1 && PF05542:Protein of unknown function (DUF760)	-	-
Glyma.10G258502	104.838	99.0275	116.019	173.926	58.4998	46.2909	130.398	107.952	127.341	81.0364	58.5628	61.3525	152.274	141.248	119.828	118.751	60.7544	56.7264	GLYMA_10G258502v4	hypothetical protein && sp|Q680P8|RS29_ARATH 40S ribosomal protein S29 OS=Arabidopsis thaliana OX=3702 GN=RPS29A PE=3 SV=2 && -	-	-
Glyma.07G241700	103.765	137.087	109.686	117.938	58.0034	57.152	148.733	127.878	101.088	84.7622	43.7658	63.3257	100.965	96.3334	111.683	70.6765	59.1607	69.1129	GLYMA_07G241700v4	hypothetical protein && sp|Q9M7X7|RL291_ARATH 60S ribosomal protein L29-1 OS=Arabidopsis thaliana OX=3702 GN=RPL29A PE=1 SV=1 && -	-	-
Glyma.04G000600	120.698	98.9225	73.9606	40.8891	158.847	189.058	65.847	78.2466	90.2061	38.1138	160.569	107.444	42.016	39.9041	83.4442	29.5531	95.396	122.988	GLYMA_04G000600v4	hypothetical protein && sp|Q7X9B9|NLP2_ARATH Protein NLP2 OS=Arabidopsis thaliana OX=3702 GN=NLP2 PE=2 SV=3 && PF00564:PB1 domain|PF02042:RWP-RK domain	RWP-RK	RWP-RK
Glyma.12G200500	103.381	95.5791	75.1965	272.999	119.23	48.064	217.219	100.798	127.815	105.341	31.1527	40.1862	168.948	163.112	113.36	197.201	19.0505	54.2094	GLYMA_12G200500v4	hypothetical protein && - && -	-	-
Glyma.19G251500	111.086	109.399	57.4787	8.63521	117.716	146.762	6.72008	52.7633	53.1249	26.2801	79.3002	72.5558	5.63241	4.041	25.0362	5.08798	83.1187	62.6032	GLYMA_19G251500v4	hypothetical protein && sp|O82777|SBT3_SOLLC Subtilisin-like protease SBT3 OS=Solanum lycopersicum OX=4081 GN=sbt3 PE=1 SV=1 && PF05922:Peptidase inhibitor I9|PF17766:Fibronectin type-III domain|PF00082:Subtilase family	-	-
Glyma.19G160400	78.001	53.3155	72.97	186.885	82.8001	77.7535	88.1712	84.2143	120.402	76.3112	96.7493	114.306	206.314	196.634	144.008	173.631	140.149	142.795	GLYMA_19G160400v4	hypothetical protein && sp|Q84MP7|H2AV3_ORYSJ Probable histone H2A variant 3 OS=Oryza sativa subsp. japonica OX=39947 GN=Os03g0743400 PE=2 SV=1 && PF16211:C-terminus of histone H2A|PF00125:Core histone H2A/H2B/H3/H4	-	-
Glyma.06G172600	130.497	148.095	130.687	82.5086	77.0081	92.6349	86.0633	100.758	96.6519	120.579	64.7837	70.9524	75.5208	69.9601	84.2453	91.4561	61.2489	71.5361	GLYMA_06G172600v4	hypothetical protein && sp|P34922|G3PC_PEA Glyceraldehyde-3-phosphate dehydrogenase, cytosolic OS=Pisum sativum OX=3888 GN=GAPC1 PE=2 SV=1 && PF02800:Glyceraldehyde 3-phosphate dehydrogenase, C-terminal domain|PF00044:Glyceraldehyde 3-phosphate dehydrogenase, NAD binding domain	-	-
Glyma.10G248000	59.8526	52.2769	67.2832	93.2112	112.371	120.765	105.252	84.2521	107.856	93.2314	131.604	156.05	175.56	172.629	105.481	253.281	142.904	138.283	GLYMA_10G248000v4	hypothetical protein && sp|Q9LUV4|FRL4A_ARATH FRIGIDA-like protein 4a OS=Arabidopsis thaliana OX=3702 GN=FRL4A PE=2 SV=1 && -	-	-
Glyma.01G103500	91.9702	87.5905	83.5041	47.3578	171.265	158.345	91.1408	98.4278	102.084	53.7261	173.532	126.93	84.6195	93.4551	97.6149	70.828	114.352	121.272	GLYMA_01G103500v4	hypothetical protein && sp|Q9XED8|ARFI_ARATH Auxin response factor 9 OS=Arabidopsis thaliana OX=3702 GN=ARF9 PE=1 SV=1 && PF06507:Auxin response factor|PF02309:AUX/IAA family|PF02362:B3 DNA binding domain	B3-ARF	B3->B3-ARF
Glyma.01G017700	61.0448	34.7664	66.8614	238.862	65.1915	72.23	246.933	89.2612	155.92	109.684	62.692	102.345	157.223	207.139	110.146	220.643	129.376	100.622	GLYMA_01G017700v4	hypothetical protein && sp|Q1G3Q4|RITF1_ARATH Protein RGF1 INDUCIBLE TRANSCRIPTION FACTOR 1 OS=Arabidopsis thaliana OX=3702 GN=RITF1 PE=1 SV=1 && PF04640:PLATZ transcription factor	PLATZ	PLATZ
Glyma.10G216000	63.5669	52.0825	86.2763	227.205	160.568	184.46	51.6105	79.7893	99.7946	126.276	89.9889	126.168	58.7987	68.4332	97.8295	92.7723	287.936	174.925	GLYMA_10G216000v4	hypothetical protein && sp|P46688|GASA2_ARATH Gibberellin-regulated protein 2 OS=Arabidopsis thaliana OX=3702 GN=GASA2 PE=2 SV=1 && -	-	-
Glyma.02G174400	128.623	115.606	123.544	99.3982	58.1365	56.9602	97.2783	108.269	112.757	79.3828	46.3986	68.0638	180.388	172.914	132.509	124.406	46.0131	57.6662	GLYMA_02G174400v4	hypothetical protein && - && -	-	-
Glyma.08G105100	111.109	100.801	136.461	147.032	81.4562	76.3369	86.152	105.037	97.5763	109.758	67.164	75.0875	108.755	106.226	102.986	134.333	66.3415	73.805	GLYMA_08G105100v4	hypothetical protein && sp|Q9C7F5|NTF2B_ARATH Nuclear transport factor 2B OS=Arabidopsis thaliana OX=3702 GN=NTF2B PE=1 SV=1 && PF02136:Nuclear transport factor 2 (NTF2) domain	-	-
Glyma.16G123700	87.61	89.6466	83.8087	114.408	119.588	126.903	71.3891	79.8481	79.5029	105.373	116.278	106.442	89.2624	82.5825	80.3153	87.5156	116.605	125.37	GLYMA_16G123700v4	hypothetical protein && sp|Q39255|SKP1A_ARATH SKP1-like protein 1A OS=Arabidopsis thaliana OX=3702 GN=SKP1A PE=1 SV=1 && PF01466:Skp1 family, dimerisation domain|PF03931:Skp1 family, tetramerisation domain	-	-
Glyma.20G051500	83.8881	85.9161	71.9936	100.146	127.716	116.772	71.056	82.2134	90.6817	116.202	145.808	139.392	83.8054	98.5866	113.24	109.888	181.649	150.512	GLYMA_20G051500v4	hypothetical protein && sp|O24606|EIN3_ARATH Protein ETHYLENE INSENSITIVE 3 OS=Arabidopsis thaliana OX=3702 GN=EIN3 PE=1 SV=1 && PF04873:Ethylene insensitive 3	EIL	EIL
Glyma.09G258000	69.5133	90.5465	78.1571	93.8217	39.0177	45.4009	38.2373	112.608	88.198	221.814	13.8413	38.8521	17.5322	13.624	41.8799	14.9589	42.9054	22.0475	GLYMA_09G258000v4	hypothetical protein && sp|Q1KLZ2|CAS1_MALDO L-3-cyanoalanine synthase 1, mitochondrial OS=Malus domestica OX=3750 GN=CAS1 PE=1 SV=1 && PF00291:Pyridoxal-phosphate dependent enzyme	-	-
Glyma.20G177700	118.142	122.638	120.434	135.842	81.6166	94.4813	87.7565	94.0731	91.6966	109.23	65.9287	83.6063	79.381	76.7967	79.376	79.6823	66.2232	76.2518	GLYMA_20G177700v4	hypothetical protein && sp|Q9FT52|ATP5H_ARATH ATP synthase subunit d, mitochondrial OS=Arabidopsis thaliana OX=3702 GN=At3g52300 PE=1 SV=3 && PF05873:ATP synthase D chain, mitochondrial (ATP5H)	-	-
Glyma.09G202600	106.282	98.6506	109.469	177.545	69.7167	71.7066	157.345	115.218	119.837	87.1146	67.3707	62.6342	143.824	174.248	120.446	154.669	65.0709	57.8243	GLYMA_09G202600v4	hypothetical protein && sp|Q9ZQ47|GRDP1_ARATH Glycine-rich domain-containing protein 1 OS=Arabidopsis thaliana OX=3702 GN=GRDP1 PE=2 SV=1 && PF07173:Glycine-rich domain-containing protein-like	-	-
Glyma.20G048900	114.7	101.97	101.188	116.745	106.972	106.387	74.4205	97.0027	108.611	102.536	97.8769	111.546	96.2237	81.5781	97.0597	83.2742	91.0498	110.844	GLYMA_20G048900v4	hypothetical protein && sp|A2WN93|CALM1_ORYSI Calmodulin-1 OS=Oryza sativa subsp. indica OX=39946 GN=CAM1-1 PE=1 SV=2 && PF13499:EF-hand domain pair	-	-
Glyma.17G230700	27.9746	26.1731	39.7411	140.964	231.494	173.085	50.7923	34.9295	43.0127	75.9662	422.531	230.824	54.3749	41.491	39.1363	128.672	215.845	184.765	GLYMA_17G230700v4	hypothetical protein && sp|O24325|VPE1_PHAVU Vacuolar-processing enzyme OS=Phaseolus vulgaris OX=3885 PE=1 SV=1 && PF01650:Peptidase C13 family	-	-
Glyma.01G195700	52.7519	48.5785	67.8447	245.965	95.8485	95.1016	72.4637	48.7683	80.0282	62.5396	83.8816	73.4631	161.843	125.729	87.9129	152.93	235.093	159.964	GLYMA_01G195700v4	hypothetical protein && sp|Q9FS10|PSK_ASPOF Phytosulfokines OS=Asparagus officinalis OX=4686 GN=PSK PE=1 SV=1 && -	-	-
Glyma.07G045900	104.601	128.768	102.344	121.741	27.5466	37.6803	84.1958	104.784	108.107	103.973	22.7422	55.4987	146.41	157.212	111.581	155.602	47.686	45.6942	GLYMA_07G045900v4	hypothetical protein && sp|Q9LDV4|ALAT2_ARATH Alanine aminotransferase 2, mitochondrial OS=Arabidopsis thaliana OX=3702 GN=ALAAT2 PE=1 SV=1 && PF00155:Aminotransferase class I and II	-	-
Glyma.02G016100	141.012	133.298	133.37	123.427	44.8848	18.3506	97.1627	136.512	138.347	107.777	8.48139	29.0829	128.417	109.305	90.735	154.794	26.2487	31.5131	GLYMA_02G016100v4	hypothetical protein && sp|P42736|RAP23_ARATH Ethylene-responsive transcription factor RAP2-3 OS=Arabidopsis thaliana OX=3702 GN=RAP2-3 PE=1 SV=2 && PF00847:AP2 domain	AP2/ERF-ERF	AP2/ERF->AP2/ERF-ERF
Glyma.13G142400	48.8781	81.5358	99.9591	67.3475	90.7494	142.495	61.0323	118.829	99.225	96.2963	111.854	94.6424	83.858	91.4156	115.386	130.621	120.909	130.222	GLYMA_13G142400v4	hypothetical protein && sp|Q9SJL2|HIP5_ARATH Heavy metal-associated isoprenylated plant protein 5 OS=Arabidopsis thaliana OX=3702 GN=HIPP05 PE=1 SV=2 && PF00403:Heavy-metal-associated domain	-	-
Glyma.02G311000	152.515	114.009	126.667	98.7844	123.582	129.599	73.5752	81.8635	101.413	90.9179	95.7582	82.5936	68.5279	79.0874	101.11	103.858	47.7708	68.8149	GLYMA_02G311000v4	hypothetical protein && sp|Q7X9B9|NLP2_ARATH Protein NLP2 OS=Arabidopsis thaliana OX=3702 GN=NLP2 PE=2 SV=3 && PF00564:PB1 domain|PF02042:RWP-RK domain	RWP-RK	RWP-RK
Glyma.15G055900	168.166	148.292	122.588	14.5696	111.289	149.882	27.2426	71.2675	40.7185	28.2795	76.0716	39.0854	3.94888	0.749318	6.31975	0.784275	22.1713	36.883	GLYMA_15G055900v4	hypothetical protein && - && -	-	-
Glyma.16G081400	86.5581	78.4306	65.056	111.723	150.87	159.111	63.4524	68.0203	63.0387	125.256	186.314	116.182	38.8684	28.1314	41.6068	64.3966	75.921	97.5884	GLYMA_16G081400v4	hypothetical protein && sp|Q9SAJ6|G3PP1_ARATH Glyceraldehyde-3-phosphate dehydrogenase GAPCP1, chloroplastic OS=Arabidopsis thaliana OX=3702 GN=GAPCP1 PE=1 SV=1 && PF02800:Glyceraldehyde 3-phosphate dehydrogenase, C-terminal domain|PF00044:Glyceraldehyde 3-phosphate dehydrogenase, NAD binding domain	-	-
Glyma.10G043200	54.5024	62.0786	50.9042	114.554	75.7742	82.9216	66.5304	60.3593	53.4371	81.9427	88.5664	83.5947	135.5	151.064	147.206	168.617	306.129	219.471	GLYMA_10G043200v4	hypothetical protein && - && -	-	-
Glyma.07G067000	163.264	185.805	125.241	39.5469	110.644	131.781	34.2963	79.0363	75.8284	49.681	81.5449	51.9036	24.737	18.2147	55.5147	13.8957	36.4778	47.3552	GLYMA_07G067000v4	hypothetical protein && sp|A7PZL3|PGLR_VITVI Probable polygalacturonase OS=Vitis vinifera OX=29760 GN=GSVIVT00026920001 PE=1 SV=1 && PF00295:Glycosyl hydrolases family 28	-	-
Glyma.10G016500	105.639	109.048	103.329	120.189	59.5189	56.3203	99.1551	102.715	110.917	78.7456	47.5697	36.0705	151.929	145.956	80.9552	164.929	30.1678	46.5856	GLYMA_10G016500v4	hypothetical protein && sp|P42736|RAP23_ARATH Ethylene-responsive transcription factor RAP2-3 OS=Arabidopsis thaliana OX=3702 GN=RAP2-3 PE=1 SV=2 && PF00847:AP2 domain	AP2/ERF-ERF	AP2/ERF->AP2/ERF-ERF
Glyma.08G074900	90.8959	86.1821	88.615	65.9425	148.156	145.919	49.5224	80.0745	88.8182	104.88	179.631	112.899	49.7354	47.3369	75.3114	55.9296	100.976	100.914	GLYMA_08G074900v4	hypothetical protein && - && -	-	-
Glyma.04G193400	124.037	140.322	125.951	74.0867	63.1253	76.1693	75.8726	110.544	93.28	100.256	61.4697	75.632	89.0068	81.7045	92.1421	67.9551	54.6498	70.2903	GLYMA_04G193400v4	hypothetical protein && sp|P34783|G3P_ATRNU Glyceraldehyde-3-phosphate dehydrogenase OS=Atriplex nummularia OX=3553 PE=2 SV=1 && PF00044:Glyceraldehyde 3-phosphate dehydrogenase, NAD binding domain|PF02800:Glyceraldehyde 3-phosphate dehydrogenase, C-terminal domain	-	-
Glyma.08G016600	113.054	100.54	98.7272	59.2134	114.969	111.878	98.5003	82.6992	87.329	83.2909	115.366	95.4431	83.1088	71.833	72.0764	82.2383	98.8511	96.278	GLYMA_08G016600v4	hypothetical protein && - && -	-	-
Glyma.18G276800	116.669	120.599	125.771	152.234	61.2491	79.106	94.6897	80.4437	76.6834	148.378	71.2178	103.626	71.1124	88.5547	114.882	112.094	139.494	134.314	GLYMA_18G276800v4	hypothetical protein && sp|Q9LI61|AVT6A_ARATH Amino acid transporter AVT6A OS=Arabidopsis thaliana OX=3702 GN=AVT6A PE=2 SV=1 && PF01490:Transmembrane amino acid transporter protein	-	-
Glyma.11G060500	61.1272	61.564	91.7329	325.406	8.93224	24.712	206.366	106.575	142.917	129.871	2.98943	16.3489	260.255	211.22	164.924	185.505	2.77096	8.16065	GLYMA_11G060500v4	hypothetical protein && - && -	-	-
Glyma.08G144000	94.4003	83.1469	83.5796	117.182	83.7656	78.3719	109.797	98.9457	107.428	74.7398	92.5392	86.1466	157.013	155.377	122.266	121.719	116.344	105.933	GLYMA_08G144000v4	hypothetical protein && - && -	-	-
Glyma.10G001700	117.219	109.591	96.2934	90.6519	141.425	145.968	98.1142	93.5627	121.517	73.0827	85.2322	74.605	109.436	122.15	94.2356	143.708	68.7802	65.8013	GLYMA_10G001700v4	hypothetical protein && sp|Q9XIW0|CIPK7_ARATH CBL-interacting serine/threonine-protein kinase 7 OS=Arabidopsis thaliana OX=3702 GN=CIPK7 PE=1 SV=1 && PF00069:Protein kinase domain|PF03822:NAF domain	-	-
Glyma.05G248600	123.809	111.27	111.195	149.63	60.7201	72.3447	129.646	129.658	110.084	131.223	50.2599	64.0658	138.164	133.213	123.147	135.556	41.3612	44.7658	GLYMA_05G248600v4	hypothetical protein && sp|F4HYF3|DCYD1_ARATH Bifunctional D-cysteine desulfhydrase/1-aminocyclopropane-1-carboxylate deaminase, mitochondrial OS=Arabidopsis thaliana OX=3702 GN=DCD PE=1 SV=1 && PF00291:Pyridoxal-phosphate dependent enzyme	-	-
Glyma.10G261400	138.241	152.763	115.306	24.7376	64.6203	81.8222	39.488	88.7628	81.9219	41.4573	53.525	51.9455	73.9926	54.322	40.5295	32.677	13.5198	23.135	GLYMA_10G261400v4	hypothetical protein && sp|O49485|SERA1_ARATH D-3-phosphoglycerate dehydrogenase 1, chloroplastic OS=Arabidopsis thaliana OX=3702 GN=PGDH1 PE=1 SV=1 && PF02826:D-isomer specific 2-hydroxyacid dehydrogenase, NAD binding domain|PF00389:D-isomer specific 2-hydroxyacid dehydrogenase, catalytic domain|PF01842:ACT domain	-	-
Glyma.07G113100	140.53	160.565	146.068	48.4969	101.058	124.523	33.8581	90.6267	88.271	101.534	82.1968	83.173	18.9885	11.3197	37.1807	10.7224	19.0366	34.0231	GLYMA_07G113100v4	hypothetical protein && sp|F4HWB6|PILS1_ARATH Protein PIN-LIKES 1 OS=Arabidopsis thaliana OX=3702 GN=PILS1 PE=2 SV=1 && PF03547:Membrane transport protein	-	-
Glyma.11G140500	144.652	130.994	83.2361	21.1259	176.483	79.0152	36.2816	38.5934	44.1026	47.2435	126.315	117.227	22.3376	16.475	29.4126	44.9744	88.5884	138.693	GLYMA_11G140500v4	hypothetical protein && sp|P27322|HSP72_SOLLC Heat shock cognate 70 kDa protein 2 OS=Solanum lycopersicum OX=4081 GN=HSC-2 PE=2 SV=1 && PF00012:Hsp70 protein	-	-
Glyma.02G103900	90.7409	79.1714	84.931	114.657	77.9643	73.875	116.376	97.5865	107.421	83.0618	78.7851	98.5742	175.821	161.437	119.52	135.662	118.859	128.233	GLYMA_02G103900v4	hypothetical protein && sp|Q9FXA2|PABP8_ARATH Polyadenylate-binding protein 8 OS=Arabidopsis thaliana OX=3702 GN=PAB8 PE=1 SV=1 && PF00076:RNA recognition motif. (a.k.a. RRM, RBD, or RNP domain)|PF00658:Poly-adenylate binding protein, unique domain	-	-
Glyma.11G169682	130.332	140.035	128.191	83.8585	73.3623	74.0622	77.1667	90.922	105.703	98.4102	30.2129	48.2687	83.4409	65.1675	84.8578	56.3492	54.5481	55.7425	GLYMA_11G169682v4	hypothetical protein && sp|Q39891|LEU1_SOYBN Probable 2-isopropylmalate synthase OS=Glycine max OX=3847 GN=GMN56 PE=2 SV=1 && PF00682:HMGL-like	-	-
Glyma.11G040900	120.397	108.349	114.008	123.142	91.6687	102.7	83.4254	90.8822	90.4472	81.3305	87.0709	71.5551	93.0849	99.969	91.7903	79.9078	58.9828	59.1659	GLYMA_11G040900v4	hypothetical protein && sp|Q9ZVJ5|SGGP_ARATH Haloacid dehalogenase-like hydrolase domain-containing protein Sgpp OS=Arabidopsis thaliana OX=3702 GN=SGPP PE=1 SV=2 && PF13419:Haloacid dehalogenase-like hydrolase	-	-
Glyma.04G052900	93.0222	75.094	98.6508	79.1282	63.8546	54.5107	148.722	124.929	160.534	83.6115	73.9512	81.2101	243.315	228.526	135.107	132.058	69.9752	75.6545	GLYMA_04G052900v4	hypothetical protein && sp|Q40465|IF411_TOBAC Eukaryotic initiation factor 4A-11 OS=Nicotiana tabacum OX=4097 PE=2 SV=1 && PF00271:Helicase conserved C-terminal domain|PF00270:DEAD/DEAH box helicase	-	-
Glyma.10G207000	74.5889	71.4611	87.6263	14.5614	124.148	200.398	37.7539	70.8994	45.3527	42.9556	194.916	112.179	27.3705	32.766	33.327	8.28712	69.774	77.1573	GLYMA_10G207000v4	hypothetical protein && - && -	-	-
Glyma.10G193500	178.288	154.145	81.8498	177.608	13.494	12.2024	125.346	132.954	97.4783	83.4039	14.4945	20.9001	172.856	152.215	84.2874	168.254	4.90205	6.16374	GLYMA_10G193500v4	hypothetical protein && sp|P28759|SODF_SOYBN Superoxide dismutase [Fe], chloroplastic OS=Glycine max OX=3847 GN=SODB PE=2 SV=1 && PF02777:Iron/manganese superoxide dismutases, C-terminal domain|PF00081:Iron/manganese superoxide dismutases, alpha-hairpin domain	-	-
Glyma.07G219500	103.373	111.692	106.578	51.0431	91.6302	102.503	52.3462	102.631	96.3166	93.9123	98.4915	102.849	86.5414	84.113	100.211	72.6139	66.6756	106.678	GLYMA_07G219500v4	hypothetical protein && sp|Q9LZ17|RS174_ARATH 40S ribosomal protein S17-4 OS=Arabidopsis thaliana OX=3702 GN=RPS17D PE=2 SV=3 && PF00833:Ribosomal S17	-	-
Glyma.18G073400	111.087	107.196	113.923	157.346	36.4593	48.6063	105.505	113.971	147.977	175.752	31.1655	72.3357	79.0345	85.2197	146.263	51.6383	52.8142	50.0951	GLYMA_18G073400v4	hypothetical protein && sp|O65583|UKL4_ARATH Uridine kinase-like protein 4 OS=Arabidopsis thaliana OX=3702 GN=UKL4 PE=2 SV=2 && PF00485:Phosphoribulokinase / Uridine kinase family|PF14681:Uracil phosphoribosyltransferase	-	-
Glyma.08G208700	94.0504	77.7395	98.3142	79.1872	88.256	97.1202	60.9762	95.0358	142.125	124.35	108.928	97.2563	96.2038	83.6284	121.9	110.665	107.208	135.985	GLYMA_08G208700v4	hypothetical protein && sp|Q0WP36|MOT2_ARATH Molybdate transporter 2 OS=Arabidopsis thaliana OX=3702 GN=MOT2 PE=1 SV=2 && PF16983:Molybdate transporter of MFS superfamily	-	-
Glyma.18G063500	75.2086	81.1576	72.5175	254.892	41.2849	28.7537	237	103.712	133.606	82.8384	38.929	70.0406	245.747	213.856	129.769	226.472	57.2986	56.6913	GLYMA_18G063500v4	hypothetical protein && sp|Q9M022|AIRP2_ARATH E3 ubiquitin-protein ligase AIRP2 OS=Arabidopsis thaliana OX=3702 GN=AIRP2 PE=1 SV=1 && PF13920:Zinc finger, C3HC4 type (RING finger)	-	-
Glyma.20G108500	116.164	110.812	128.347	96.3409	61.8979	76.3949	58.7494	106.426	109.812	74.6026	49.4456	59.7007	144.674	127.135	103.865	95.7797	51.7707	64.8983	GLYMA_20G108500v4	hypothetical protein && sp|Q9SKC9|NDUB7_ARATH NADH dehydrogenase [ubiquinone] 1 beta subcomplex subunit 7 OS=Arabidopsis thaliana OX=3702 GN=At2g02050 PE=1 SV=1 && -	-	-
Glyma.17G083000	121.48	158.978	112.946	107.125	27.5908	35.5836	33.5653	82.1026	94.8968	44.1001	55.166	32.6637	83.2831	88.5494	43.2402	27.1631	20.0534	21.0565	GLYMA_17G083000v4	hypothetical protein && - && -	-	-
Glyma.08G339500	9.20854	43.7064	69.9643	140.125	111.653	79.1775	56.531	8.79419	9.19453	271.981	326.384	89.3847	49.7648	72.8478	107.571	36.3856	341.893	304.955	GLYMA_08G339500v4	hypothetical protein && - && -	-	-
Glyma.05G002500	116.654	62.5504	77.2259	241.227	17.3023	18.2695	116.857	90.9276	159.292	101.257	12.0747	66.4473	232.438	230.989	225.143	177.529	34.9102	35.5357	GLYMA_05G002500v4	hypothetical protein && sp|Q93ZC9|GLAK1_ARATH Glucuronokinase 1 OS=Arabidopsis thaliana OX=3702 GN=GLCAK1 PE=1 SV=1 && PF00288:GHMP kinases N terminal domain	-	-
Glyma.05G076800	45.7826	82.4231	54.538	77.1291	160.971	171.626	34.4491	73.0288	70.9981	67.5552	247.184	130.089	49.3059	72.3002	69.9401	70.3523	108.498	127.519	GLYMA_05G076800v4	hypothetical protein && sp|Q8GXH3|OSB2_ARATH Protein OSB2, chloroplastic OS=Arabidopsis thaliana OX=3702 GN=OSB2 PE=1 SV=2 && -	-	-
Glyma.09G285900	130.872	115.553	111.288	95.4103	93.9998	102.415	89.2247	86.5263	100.125	80.1366	83.4131	75.0019	80.5779	78.6832	73.9733	67.2303	58.0129	64.1258	GLYMA_09G285900v4	hypothetical protein && sp|Q8LAC4|URH2_ARATH Probable uridine nucleosidase 2 OS=Arabidopsis thaliana OX=3702 GN=URH2 PE=2 SV=1 && PF01156:Inosine-uridine preferring nucleoside hydrolase	-	-
Glyma.02G103600	114.426	112.951	109.228	55.0325	62.4881	72.2163	53.7112	89.3851	115.301	67.2456	72.7132	77.165	144.246	122.171	126.09	85.6722	57.7613	82.274	GLYMA_02G103600v4	hypothetical protein && sp|P46293|RS16_GOSHI 40S ribosomal protein S16 OS=Gossypium hirsutum OX=3635 GN=RPS16 PE=2 SV=1 && PF00380:Ribosomal protein S9/S16	-	-
Glyma.08G362900	77.9073	86.9484	93.6759	89.7723	101.555	118.223	83.4328	92.1053	73.0203	134.867	106.415	98.8111	92.8285	83.7863	130.007	87.85	124.466	121.956	GLYMA_08G362900v4	hypothetical protein && sp|A8KYS5|TAL_FRASN Transaldolase OS=Frankia sp. (strain EAN1pec) OX=298653 GN=tal PE=3 SV=1 && PF00923:Transaldolase/Fructose-6-phosphate aldolase	-	-
Glyma.10G136700	76.0087	78.6865	97.7177	137.511	109.932	113.364	148.113	85.1935	108.771	133.936	120.319	109.422	67.3588	63.1311	74.051	111.742	85.8609	107.887	GLYMA_10G136700v4	hypothetical protein && sp|Q9FNI9|FBD14_ARATH Putative FBD-associated F-box protein At5g22720 OS=Arabidopsis thaliana OX=3702 GN=At5g22720 PE=4 SV=2 && -	-	-
Glyma.11G118100	42.4345	35.0361	68.9014	119.303	73.7565	50.8703	99.3158	58.0606	111.396	77.461	109.116	156.177	247.987	232.013	138.51	299.002	149.64	124.276	GLYMA_11G118100v4	hypothetical protein && sp|Q9CAJ9|Y1385_ARATH BTB/POZ domain-containing protein At1g63850 OS=Arabidopsis thaliana OX=3702 GN=At1g63850 PE=1 SV=1 && -	-	-
Glyma.13G179600	63.9879	74.1451	72.9358	65.8665	165.26	130.213	104.153	71.811	86.6154	56.3378	146.532	104.666	100.404	120.461	132.387	86.4923	134.414	102.526	GLYMA_13G179600v4	hypothetical protein && sp|Q8VY10|UBC24_ARATH Probable ubiquitin-conjugating enzyme E2 24 OS=Arabidopsis thaliana OX=3702 GN=UBC24 PE=1 SV=1 && PF00179:Ubiquitin-conjugating enzyme	-	-
Glyma.08G030900	120.164	119.015	104.252	110.257	63.1394	65.2856	41.178	102.886	102.289	76.2336	66.1551	83.1894	92.5772	84.1199	106.922	80.0704	57.6827	71.3416	GLYMA_08G030900v4	hypothetical protein && sp|P46290|RL31_NICGU 60S ribosomal protein L31 OS=Nicotiana glutinosa OX=35889 GN=RPL31 PE=2 SV=1 && PF01198:Ribosomal protein L31e	-	-
Glyma.20G155900	98.8909	83.0313	91.6251	105.927	85.2606	81.699	108.675	103.026	135.538	71.2032	92.6312	103.959	134.834	132.348	101	117.364	77.8408	86.8789	GLYMA_20G155900v4	hypothetical protein && sp|Q9FJ98|RPD6A_ARATH DNA-directed RNA polymerases II, IV and V subunit 6A OS=Arabidopsis thaliana OX=3702 GN=NRPB6A PE=1 SV=1 && PF01192:RNA polymerase Rpb6	-	-
Glyma.04G193500	119.57	111.723	135.976	87.1159	64.0071	73.3166	122.389	117.705	96.5622	113.971	53.0042	90.6894	102.799	95.6264	76.9845	92.5703	48.2976	66.492	GLYMA_04G193500v4	hypothetical protein && sp|P34922|G3PC_PEA Glyceraldehyde-3-phosphate dehydrogenase, cytosolic OS=Pisum sativum OX=3888 GN=GAPC1 PE=2 SV=1 && PF00044:Glyceraldehyde 3-phosphate dehydrogenase, NAD binding domain|PF02800:Glyceraldehyde 3-phosphate dehydrogenase, C-terminal domain	-	-
Glyma.18G037500	63.3628	66.3406	49.3303	30.8737	216.139	165.622	139.143	83.9977	51.5589	28.4329	353.705	123.305	52.0209	62.4659	60.6119	26.0251	139.438	132.199	GLYMA_18G037500v4	hypothetical protein && - && -	-	-
Glyma.06G010400	116.768	86.3832	99.5756	116.859	97.8705	136.594	105.542	72.9879	95.5677	60.4904	94.2471	121.064	103.774	95.0549	70.0274	111.514	51.1245	107.917	GLYMA_06G010400v4	hypothetical protein && sp|F4IHJ0|SFH8_ARATH Phosphatidylinositol/phosphatidylcholine transfer protein SFH8 OS=Arabidopsis thaliana OX=3702 GN=SFH8 PE=2 SV=1 && PF00650:CRAL/TRIO domain|PF03765:CRAL/TRIO, N-terminal domain	-	-
Glyma.05G207100	121.178	123.394	120.833	223.918	21.0485	21.6375	112.207	99.7707	97.7147	148.832	7.85252	39.0681	92.6642	96.5177	103.121	107.225	68.7427	61.3252	GLYMA_05G207100v4	hypothetical protein && sp|Q06652|GPX4_CITSI Probable phospholipid hydroperoxide glutathione peroxidase OS=Citrus sinensis OX=2711 GN=CSA PE=1 SV=1 && PF00255:Glutathione peroxidase	-	-
Glyma.04G118700	142.38	122.218	131.567	69.8916	173.476	86.2114	130.031	93.6806	86.2439	84.1383	52.533	103.051	50.4693	61.757	61.3116	64.8615	22.4669	29.1423	GLYMA_04G118700v4	hypothetical protein && sp|P17407|21KD_DAUCA 21 kDa protein OS=Daucus carota OX=4039 PE=2 SV=1 && PF04043:Plant invertase/pectin methylesterase inhibitor	-	-
Glyma.U031408	90.7036	67.5091	117.384	188.864	52.5325	47.2759	187.177	90.7242	104.385	89.977	48.0952	61.17	198.302	199.05	129.742	128.372	62.6446	70.8599	GLYMA_U031408v4	hypothetical protein && sp|P94077|LSD1_ARATH Protein LSD1 OS=Arabidopsis thaliana OX=3702 GN=LSD1 PE=1 SV=1 && PF06943:LSD1 zinc finger	C2C2-LSD	C2C2->C2C2-LSD
Glyma.07G088900	86.3328	83.9951	84.5548	102.285	100.573	104.226	110.515	79.1028	98.5581	89.21	101.497	98.5816	97.5146	92.1073	96.7531	107.649	121.85	117.909	GLYMA_07G088900v4	hypothetical protein && - && PF04398:Protein of unknown function, DUF538	-	-
Glyma.03G157600	100.945	78.8323	81.4136	46.7393	169.038	248.775	61.8414	78.2296	66.7124	32.3014	243.42	92.0108	16.3203	7.68189	58.1184	10.5793	58.908	90.8666	GLYMA_03G157600v4	hypothetical protein && - && -	-	-
Glyma.04G020600	154.911	135.471	124.918	48.4735	99.3663	91.8515	37.1068	98.6652	92.2135	71.5381	56.7088	61.1119	87.7488	85.8889	77.8642	83.1268	43.0386	64.343	GLYMA_04G020600v4	hypothetical protein && sp|Q39227|SMT2_ARATH 24-methylenesterol C-methyltransferase 2 OS=Arabidopsis thaliana OX=3702 GN=SMT2 PE=1 SV=2 && PF08241:Methyltransferase domain|PF08498:Sterol methyltransferase C-terminal	-	-
Glyma.19G253500	105.265	74.3963	115.607	229.613	33.7427	22.3705	154.866	85.62	146.691	88.3706	59.2894	68.9594	137.76	122.356	115.531	113.351	76.0603	73.1703	GLYMA_19G253500v4	hypothetical protein && - && -	-	-
Glyma.09G206900	92.2317	85.7548	100.301	126.883	95.906	84.8517	81.4774	81.1535	87.3264	107.507	92.1166	87.07	108.137	104.874	89.6822	135.832	103.215	128.518	GLYMA_09G206900v4	hypothetical protein && sp|Q9LFD5|BPA1_ARATH Binding partner of ACD11 1 OS=Arabidopsis thaliana OX=3702 GN=BPA1 PE=1 SV=1 && PF00076:RNA recognition motif. (a.k.a. RRM, RBD, or RNP domain)	-	-
Glyma.10G298700	112.4	111.214	126.348	91.8793	58.4993	56.7	93.5143	105.181	128.632	63.253	58.1979	53.6724	192.46	124.775	102.668	104.758	42.5009	35.6903	GLYMA_10G298700v4	hypothetical protein && sp|Q8VZ20|ASR3_ARATH Trihelix transcription factor ASR3 OS=Arabidopsis thaliana OX=3702 GN=ASR3 PE=1 SV=1 && PF13837:Myb/SANT-like DNA-binding domain	Trihelix	Trihelix
Glyma.06G150600	37.6314	38.6335	58.9935	107.087	42.6865	46.7925	24.2254	67.9771	109.857	39.5341	37.4588	63.6494	369.695	366.636	238.266	130.959	122.901	100.574	GLYMA_06G150600v4	hypothetical protein && - && -	-	-
Glyma.01G127200	46.0397	70.579	112.074	75.6164	133.954	125.121	40.2465	90.4848	76.9667	72.2264	58.9462	143.376	81.3314	182.794	77.3397	112.312	162.915	185.441	GLYMA_01G127200v4	hypothetical protein && sp|Q9FI66|DIR3_ARATH Dirigent protein 3 OS=Arabidopsis thaliana OX=3702 GN=DIR3 PE=3 SV=1 && PF03018:Dirigent-like protein	-	-
Glyma.20G149700	98.7158	83.6516	93.2753	136.076	74.6345	81.4441	148.601	113.856	128.245	96.306	69.8149	64.8578	123.704	93.7763	96.7314	101.573	42.7372	42.9329	GLYMA_20G149700v4	hypothetical protein && sp|Q4R6Y5|ZNRF4_MACFA E3 ubiquitin-protein ligase ZNRF4 OS=Macaca fascicularis OX=9541 GN=ZNRF4 PE=2 SV=1 && PF13639:Ring finger domain	-	-
Glyma.10G156900	115.661	115.835	101.917	78.1651	65.3614	77.1913	105.797	111.685	117.028	85.908	59.6193	66.3212	162.172	131.826	99.4645	66.6675	24.6501	28.2883	GLYMA_10G156900v4	hypothetical protein && sp|P52420|PUR2_ARATH Phosphoribosylamine--glycine ligase, chloroplastic OS=Arabidopsis thaliana OX=3702 GN=PUR2 PE=2 SV=2 && PF01071:Phosphoribosylglycinamide synthetase, ATP-grasp (A) domain|PF02844:Phosphoribosylglycinamide synthetase, N domain|PF02843:Phosphoribosylglycinamide synthetase, C domain	-	-
Glyma.12G228900	94.3908	90.4643	112.493	106.654	80.4685	98.059	109.475	82.7722	87.9716	71.0474	86.2271	70.3915	97.5378	94.0066	91.1894	85.065	80.7663	95.639	GLYMA_12G228900v4	hypothetical protein && sp|Q94A97|UBC35_ARATH Ubiquitin-conjugating enzyme E2 35 OS=Arabidopsis thaliana OX=3702 GN=UBC35 PE=1 SV=1 && PF00179:Ubiquitin-conjugating enzyme	-	-
Glyma.03G056400	64.0366	54.9785	64.6954	160.278	49.0999	52.3952	100.659	57.5181	97.8157	68.533	52.1411	94.0708	249.166	234.619	169.921	153.001	135.624	125.516	GLYMA_03G056400v4	hypothetical protein && sp|Q96329|ACOX4_ARATH Acyl-coenzyme A oxidase 4, peroxisomal OS=Arabidopsis thaliana OX=3702 GN=ACX4 PE=1 SV=1 && PF02771:Acyl-CoA dehydrogenase, N-terminal domain|PF00441:Acyl-CoA dehydrogenase, C-terminal domain|PF02770:Acyl-CoA dehydrogenase, middle domain	-	-
Glyma.06G028600	118.509	101.482	98.4432	171.315	61.2923	76.803	65.0835	83.0742	75.6406	108.317	69.7082	71.9254	64.7461	60.2808	72.76	83.5601	79.1063	97.4902	GLYMA_06G028600v4	hypothetical protein && sp|Q43636|TRXH_RICCO Thioredoxin H-type OS=Ricinus communis OX=3988 PE=3 SV=1 && PF00085:Thioredoxin	-	-
Glyma.06G012600	81.2934	69.8748	73.9707	235.657	111.236	162.848	71.8321	100.329	107.068	84.9872	95.3385	126.675	89.9102	74.1334	75.6714	123.651	91.031	120.132	GLYMA_06G012600v4	hypothetical protein && sp|P49311|GRP2_SINAL Glycine-rich RNA-binding protein GRP2A OS=Sinapis alba OX=3728 PE=2 SV=1 && PF00076:RNA recognition motif. (a.k.a. RRM, RBD, or RNP domain)	-	-
Glyma.14G004200	123.314	132.827	137.299	25.7825	93.084	128.162	43.5359	112.643	105.882	130.531	82.0808	96.4403	53.3171	28.587	31.8088	18.3013	43.7616	59.58	GLYMA_14G004200v4	hypothetical protein && sp|Q9SU13|FLA2_ARATH Fasciclin-like arabinogalactan protein 2 OS=Arabidopsis thaliana OX=3702 GN=FLA2 PE=2 SV=1 && PF02469:Fasciclin domain	-	-
Glyma.11G192900	94.0364	62.3697	79.7873	193.631	21.7624	24.8778	159.843	86.994	138.166	72.7189	21.502	37.9935	223.025	227.283	184.325	121.471	58.4364	61.105	GLYMA_11G192900v4	hypothetical protein && sp|Q9FFB6|ZFP34_ARATH E3 ubiquitin-protein ligase RZFP34 OS=Arabidopsis thaliana OX=3702 GN=RZPF34 PE=1 SV=1 && PF13445:RING-type zinc-finger|PF05495:CHY zinc finger	-	-
Glyma.18G009700	124.758	135.216	87.2268	78.8904	47.6164	65.9924	151.18	150.666	84.8661	101.552	33.9624	47.116	49.4656	40.5734	65.6682	67.9705	28.8534	36.3639	GLYMA_18G009700v4	hypothetical protein && sp|P25858|G3PC1_ARATH Glyceraldehyde-3-phosphate dehydrogenase GAPC1, cytosolic OS=Arabidopsis thaliana OX=3702 GN=GAPC1 PE=1 SV=2 && PF00044:Glyceraldehyde 3-phosphate dehydrogenase, NAD binding domain|PF02800:Glyceraldehyde 3-phosphate dehydrogenase, C-terminal domain	-	-
Glyma.07G140400	64.0461	55.8663	57.3966	54.5491	179.5	199.701	49.1965	40.0598	30.1336	57.4421	119.559	107.434	59.4177	55.4817	65.8116	69.911	219.447	299.212	GLYMA_07G140400v4	hypothetical protein && sp|P32110|GSTX6_SOYBN Probable glutathione S-transferase OS=Glycine max OX=3847 GN=HSP26-A PE=2 SV=1 && PF00043:Glutathione S-transferase, C-terminal domain|PF02798:Glutathione S-transferase, N-terminal domain	-	-
Glyma.07G208750	66.3364	69.9224	89.7367	241.971	20.1379	11.9582	140.403	70.9383	138.042	84.5606	30.6843	61.1915	241.325	222.116	188.284	243.33	80.495	69.8231	GLYMA_07G208750v4	hypothetical protein && sp|Q9LFI1|PP280_ARATH Pentatricopeptide repeat-containing protein At3g53360, mitochondrial OS=Arabidopsis thaliana OX=3702 GN=PCMP-E86 PE=2 SV=1 && PF01535:PPR repeat|PF13041:PPR repeat family	-	-
Glyma.05G220500	47.0342	57.0994	71.8665	84.9602	134.908	66.8026	79.7125	79.6722	79.3561	102.502	61.566	101.459	97.6218	185.935	86.0758	204.027	142.317	149.701	GLYMA_05G220500v4	hypothetical protein && sp|Q2MJ20|C7A12_MEDTR Beta-amyrin 28-monooxygenase OS=Medicago truncatula OX=3880 GN=CYP716A12 PE=1 SV=1 && PF00067:Cytochrome P450	-	-
Glyma.08G182200	88.4642	83.4741	99.1437	62.6071	111.342	117.188	77.4774	81.3873	85.3089	84.088	110.728	102.455	81.7257	76.9661	96.3705	78.271	114.146	119.917	GLYMA_08G182200v4	hypothetical protein && sp|P30173|ACT13_SOLTU Actin-101 OS=Solanum tuberosum OX=4113 GN=AC101 PE=3 SV=1 && PF00022:Actin	-	-
Glyma.05G110100	115.078	116.291	121.066	129.053	61.3394	71.7984	44.7284	90.8183	93.109	77.3183	42.5083	62.3205	86.5508	88.0113	98.505	77.7269	51.5488	55.3205	GLYMA_05G110100v4	hypothetical protein && sp|Q9T070|COX6A_ARATH Cytochrome c oxidase subunit 6a, mitochondrial OS=Arabidopsis thaliana OX=3702 GN=COX6A PE=3 SV=1 && -	-	-
Glyma.06G027700	87.7294	99.301	89.2901	117.89	98.4991	108.607	60.4817	89.0326	88.9219	119.526	97.5078	103.991	77.1765	81.6323	76.9824	105.705	117.224	118.278	GLYMA_06G027700v4	hypothetical protein && sp|Q9SUL1|RD19C_ARATH Probable cysteine protease RD19C OS=Arabidopsis thaliana OX=3702 GN=RD19C PE=2 SV=1 && PF08246:Cathepsin propeptide inhibitor domain (I29)|PF00112:Papain family cysteine protease	-	-
Glyma.06G123700	171.779	157.927	113.876	114.532	47.5806	62.6259	73.7978	119.344	117.915	80.6831	35.5817	51.1554	66.5499	73.8509	114.166	55.418	21.0984	19.4708	GLYMA_06G123700v4	hypothetical protein && sp|P16273|PRPX_HORVU Pathogen-related protein OS=Hordeum vulgare OX=4513 PE=2 SV=2 && -	-	-
Glyma.07G210800	104.426	91.1709	91.1078	68.6946	74.6462	70.3091	102.248	101.812	120.362	75.7931	76.0329	81.244	145.765	114.902	114.014	87.0839	64.1633	57.4044	GLYMA_07G210800v4	hypothetical protein && sp|Q9LEB3|RBP47_NICPL Polyadenylate-binding protein RBP47 OS=Nicotiana plumbaginifolia OX=4092 GN=RBP47 PE=1 SV=1 && PF00076:RNA recognition motif. (a.k.a. RRM, RBD, or RNP domain)	-	-
Glyma.03G128800	75.7136	69.5464	76.798	147.218	84.2186	77.6575	122.704	91.6572	112.047	83.7388	99.8308	105.014	164.904	144.277	94.7371	178.382	75.9232	80.924	GLYMA_03G128800v4	hypothetical protein && - && PF13716:Divergent CRAL/TRIO domain	-	-
Glyma.17G197700	80.626	71.9168	79.0089	125.982	87.4676	83.2403	115.612	78.0952	102.208	91.7442	118.236	96.7127	101.091	114.042	104.268	89.4742	110.923	109.147	GLYMA_17G197700v4	hypothetical protein && - && -	-	-
Glyma.12G119200	91.8123	45.6222	65.5861	249.802	80.7393	42.2878	77.2064	32.3565	75.3191	165.893	96.0825	101.443	90.935	63.6397	61.1538	145.83	231.715	207.196	GLYMA_12G119200v4	hypothetical protein && sp|Q9SGP6|GRXC9_ARATH Glutaredoxin-C9 OS=Arabidopsis thaliana OX=3702 GN=GRXC9 PE=1 SV=1 && PF00462:Glutaredoxin	-	-
Glyma.12G237000	80.7241	57.845	82.0413	99.1599	102.934	93.1896	120.852	87.2901	106.193	84.1736	98.6951	103.54	167.316	137.597	104.338	170.521	99.2863	102.723	GLYMA_12G237000v4	hypothetical protein && sp|Q941L0|CESA3_ARATH Cellulose synthase A catalytic subunit 3 [UDP-forming] OS=Arabidopsis thaliana OX=3702 GN=CESA3 PE=1 SV=2 && PF03552:Cellulose synthase|PF14569:Zinc-binding RING-finger	-	-
Glyma.02G108300	74.2172	79.5483	81.7062	195.881	24.7799	29.628	107.49	87.056	140.336	91.628	20.2867	31.8286	270.604	261.087	136.319	224.701	25.9178	36.0946	GLYMA_02G108300v4	hypothetical protein && sp|Q9LQX2|MPSR1_ARATH E3 ubiquitin-protein ligase MPSR1 OS=Arabidopsis thaliana OX=3702 GN=MPSR1 PE=1 SV=1 && PF13639:Ring finger domain	-	-
Glyma.18G251900	74.2368	74.3445	93.2048	124.949	52.4512	57.1221	82.8139	87.8769	102.649	118.549	60.0634	86.4594	121.158	150.399	145.288	124.958	87.0073	81.0111	GLYMA_18G251900v4	hypothetical protein && sp|Q93YU8|NRG2_ARATH Nitrate regulatory gene2 protein OS=Arabidopsis thaliana OX=3702 GN=NRG2 PE=1 SV=1 && PF04782:Protein of unknown function (DUF632)	-	-
Glyma.07G027850	81.6731	59.9012	89.1262	98.845	115.519	98.4816	87.4898	80.5835	80.0343	73.5001	87.7891	112.625	131.102	129.914	108.796	112.918	134.389	132.445	GLYMA_07G027850v4	hypothetical protein && - && -	-	-
Glyma.02G236900	82.2377	94.7111	89.3049	85.0478	107.617	119.537	66.7024	61.437	74.874	60.2228	110.793	96.6391	68.4387	68.812	74.5443	74.6686	103.288	120.381	GLYMA_02G236900v4	hypothetical protein && sp|P35135|UBC4_SOLLC Ubiquitin-conjugating enzyme E2-17 kDa OS=Solanum lycopersicum OX=4081 PE=2 SV=1 && PF00179:Ubiquitin-conjugating enzyme	-	-
Glyma.07G031700	157.517	89.2813	74.1624	222.998	3.66337	7.13476	70.5697	79.2751	171.253	150.23	2.71348	44.7468	152.819	154.952	234.833	154.183	24.4899	27.6536	GLYMA_07G031700v4	hypothetical protein && - && PF00903:Glyoxalase/Bleomycin resistance protein/Dioxygenase superfamily	-	-
Glyma.15G115000	80.7494	116.403	102.315	14.254	59.6516	56.1256	13.3133	57.9212	37.9055	23.0269	64.0342	27.8733	30.963	20.7849	66.0339	6.2701	42.9808	58.3684	GLYMA_15G115000v4	hypothetical protein && - && -	-	-
Glyma.12G168500	118.27	120.961	74.7506	146.65	67.2365	70.5899	102.254	76.8134	80.5063	139.125	47.3782	67.3985	63.4014	63.65	66.9005	55.9947	64.6759	57.2075	GLYMA_12G168500v4	hypothetical protein && sp|P38385|SC61G_ORYSJ Protein transport protein Sec61 subunit gamma OS=Oryza sativa subsp. japonica OX=39947 GN=Os02g0178400 PE=3 SV=1 && -	-	-
Glyma.02G012400	98.9755	101.4	98.9317	161.064	57.6209	65.5171	71.5061	88.2545	75.0852	92.4405	54.5015	72.3344	73.3471	71.5007	93.0721	68.3423	61.5895	78.1488	GLYMA_02G012400v4	hypothetical protein && sp|Q9LZQ0|CX5C2_ARATH Cytochrome c oxidase subunit 5C-2 OS=Arabidopsis thaliana OX=3702 GN=At3g62400 PE=3 SV=1 && -	-	-
Glyma.04G100400	74.9495	96.331	84.7874	8.75622	35.4297	29.4994	41.5178	113.568	102.194	33.2629	14.5027	27.4084	109.166	111.48	114.074	32.65	15.1475	10.8988	GLYMA_04G100400v4	hypothetical protein && sp|O82161|PHI1_TOBAC Protein PHOSPHATE-INDUCED 1 OS=Nicotiana tabacum OX=4097 GN=PHI-1 PE=2 SV=1 && PF04674:Phosphate-induced protein 1 conserved region	-	-
Glyma.11G119500	166.21	96.8358	112.84	81.8331	231.083	83.8873	44.9477	31.3112	42.3446	32.0818	133.424	106.517	113.608	97.5294	68.9659	80.2815	114.382	128.202	GLYMA_11G119500v4	hypothetical protein && sp|Q8VZ80|PLT5_ARATH Polyol transporter 5 OS=Arabidopsis thaliana OX=3702 GN=PLT5 PE=1 SV=2 && PF00083:Sugar (and other) transporter	-	-
Glyma.06G070700	91.988	89.0692	81.0203	109.495	116.922	124.34	99.3524	82.7842	72.7209	82.9412	97.3307	83.4615	79.7845	81.141	68.2065	85.5239	83.3941	89.7195	GLYMA_06G070700v4	hypothetical protein && sp|P41918|RANA1_TOBAC GTP-binding nuclear protein Ran-A1 OS=Nicotiana tabacum OX=4097 GN=RAN-A1 PE=2 SV=1 && PF00071:Ras family	-	-
Glyma.12G129100	95.5934	73.8894	80.1423	172.08	66.8297	69.3613	144.418	99.3951	103.207	63.0309	64.4466	73.3076	144.481	129.275	103.986	117.538	78.6197	76.487	GLYMA_12G129100v4	hypothetical protein && sp|Q9SJI8|MBF1A_ARATH Multiprotein-bridging factor 1a OS=Arabidopsis thaliana OX=3702 GN=MBF1A PE=2 SV=1 && PF01381:Helix-turn-helix|PF08523:Multiprotein bridging factor 1	MBF1	MBF1
Glyma.14G187800	96.9983	108.536	100.958	78.2159	76.2641	89.1691	59.563	91.4175	89.7607	77.5322	70.129	83.5209	92.7705	91.2074	107.104	86.2627	68.8585	89.6809	GLYMA_14G187800v4	hypothetical protein && sp|Q9SPB3|RL10_VITRI 60S ribosomal protein L10 OS=Vitis riparia OX=96939 GN=RPL10 PE=2 SV=1 && PF00252:Ribosomal protein L16p/L10e	-	-
Glyma.13G130900	83.3228	85.4424	80.3308	50.154	105.696	99.8132	91.9599	97.2724	113.349	72.0167	110.864	105.445	107.141	97.0627	97.5944	96.264	89.3493	92.9575	GLYMA_13G130900v4	hypothetical protein && sp|P09189|HSP7C_PETHY Heat shock cognate 70 kDa protein OS=Petunia hybrida OX=4102 GN=HSP70 PE=2 SV=1 && PF00012:Hsp70 protein	-	-
Glyma.07G127500	108.307	109.666	100.674	89.8219	56.8196	60.8777	64.7818	99.5532	109.915	63.3425	62.4531	71.7539	125.431	103.539	117.028	63.2984	59.4946	72.2958	GLYMA_07G127500v4	hypothetical protein && sp|P46290|RL31_NICGU 60S ribosomal protein L31 OS=Nicotiana glutinosa OX=35889 GN=RPL31 PE=2 SV=1 && PF01198:Ribosomal protein L31e	-	-
Glyma.10G244100	81.0622	84.9542	83.4176	145.132	85.4775	85.7921	102.819	75.1639	81.6929	89.712	87.8166	87.0982	100.637	103.601	101.34	110.385	110.547	106.674	GLYMA_10G244100v4	hypothetical protein && sp|F6HDT7|MTND2_VITVI 1,2-dihydroxy-3-keto-5-methylthiopentene dioxygenase 2 OS=Vitis vinifera OX=29760 GN=VIT_05s0020g04080 PE=3 SV=1 && PF03079:ARD/ARD' family	-	-
Glyma.02G203700	98.1875	88.8289	85.2243	178.589	57.3045	68.6889	117.821	94.8009	85.6643	95.694	53.0346	67.7433	114.764	104.701	94.787	126.598	71.2759	70.3059	GLYMA_02G203700v4	hypothetical protein && sp|Q945F4|IF5A2_MEDSA Eukaryotic translation initiation factor 5A-2 OS=Medicago sativa OX=3879 PE=2 SV=1 && PF01287:Eukaryotic elongation factor 5A hypusine, DNA-binding OB fold	-	-
Glyma.03G139300	77.8438	61.7032	78.0447	51.3321	155.578	168.157	49.7812	55.2038	68.3149	62.0767	155.342	99.4707	53.0142	39.4231	57.8794	45.2074	143.466	163.402	GLYMA_03G139300v4	hypothetical protein && sp|Q6NMM8|F8H_ARATH Probable glucuronoxylan glucuronosyltransferase F8H OS=Arabidopsis thaliana OX=3702 GN=F8H PE=2 SV=1 && -	-	-
Glyma.20G157300	97.2887	95.5368	96.9613	106.704	64.7224	63.9795	93.749	99.6269	97.6988	96.6101	52.7799	79.2579	128.744	124.399	126.261	103.925	64.7623	71.2049	GLYMA_20G157300v4	hypothetical protein && sp|Q9XFM6|MSBP1_ARATH Membrane steroid-binding protein 1 OS=Arabidopsis thaliana OX=3702 GN=MSBP1 PE=1 SV=2 && PF00173:Cytochrome b5-like Heme/Steroid binding domain	-	-
Glyma.20G170700	93.4906	88.5654	98.3289	86.3493	66.8276	73.2628	61.8864	89.5257	95.4175	90.2941	69.1585	83.2514	140.775	133.467	105.56	105.48	75.9962	92.9218	GLYMA_20G170700v4	hypothetical protein && sp|P92985|RBP1C_ARATH Ran-binding protein 1 homolog c OS=Arabidopsis thaliana OX=3702 GN=RANBP1C PE=2 SV=1 && PF00638:RanBP1 domain	-	-
Glyma.13G325000	69.1106	64.7072	89.0675	147.49	59.0729	58.13	112.777	85.5322	104.335	87.7247	66.3095	81.4192	145.703	157.136	117.937	202.565	95.6464	87.1896	GLYMA_13G325000v4	hypothetical protein && sp|F4JSE7|EDR2_ARATH Protein ENHANCED DISEASE RESISTANCE 2 OS=Arabidopsis thaliana OX=3702 GN=EDR2 PE=2 SV=1 && PF07059:Protein of unknown function (DUF1336)|PF01852:START domain|PF00169:PH domain	-	-
Glyma.05G237500	98.5553	114.433	109.375	73.1723	81.8265	90.3957	94.2616	97.465	105.944	70.3816	69.1949	64.0652	109.039	88.0438	70.6924	95.705	32.5655	33.7819	GLYMA_05G237500v4	hypothetical protein && sp|Q8LPQ5|BTS_ARATH Zinc finger protein BRUTUS OS=Arabidopsis thaliana OX=3702 GN=BTS PE=1 SV=1 && PF14599:Zinc-ribbon	-	-
Glyma.17G221800	75.5391	55.4713	83.7619	184.98	54.8575	58.6443	210.643	100.11	120.67	50.5655	59.514	49.1931	187.023	180.61	103.634	130.48	47.2765	42.2217	GLYMA_17G221800v4	hypothetical protein && - && -	-	-
Glyma.17G128000	2.00801	0.432358	15.8907	213.041	35.1554	20.8556	22.7154	2.7071	51.678	21.8429	58.7293	128.406	123.146	59.8265	45.8675	573.411	393.073	394.415	GLYMA_17G128000v4	hypothetical protein && sp|P45458|MASY_SOYBN Malate synthase, glyoxysomal (Fragment) OS=Glycine max OX=3847 PE=2 SV=1 && PF01274:Malate synthase	-	-
Glyma.06G101500	131.68	108.12	116.005	65.6981	77.4093	78.7221	68.9857	82.0208	63.9506	101.293	62.0788	67.7112	61.5721	48.2059	69.1609	75.6091	56.6778	73.6515	GLYMA_06G101500v4	hypothetical protein && sp|P46266|1433_PEA 14-3-3-like protein OS=Pisum sativum OX=3888 PE=2 SV=1 && PF00244:14-3-3 protein	-	-
Glyma.20G083700	69.1857	63.978	66.6215	60.1679	154.203	146.996	82.1328	73.6194	88.5582	80.4648	154.493	119.498	58.2817	43.1642	72.6526	60.8856	120.891	133.413	GLYMA_20G083700v4	hypothetical protein && - && -	-	-
Glyma.11G014100	143.358	88.241	121.327	50.9709	45.5637	50.4044	48.9594	61.1724	82.6791	18.7645	28.4769	45.3891	161.591	154.38	146.48	59.7757	29.0876	32.5236	GLYMA_11G014100v4	hypothetical protein && sp|Q9T0G2|CYC2_ARATH Cytochrome c-2 OS=Arabidopsis thaliana OX=3702 GN=CYTC-2 PE=1 SV=1 && PF00034:Cytochrome c	-	-
Glyma.07G253400	99.0412	52.9041	76.3567	136.865	144.641	89.7167	61.103	51.3367	67.6898	108.924	130.141	105.505	82.9559	78.482	68.7925	124.997	152.596	153.537	GLYMA_07G253400v4	hypothetical protein && - && PF15365:Proline-rich nuclear receptor coactivator motif	-	-
Glyma.03G060200	57.7983	52.8182	61.6254	142.1	90.3371	88.7067	92.2656	67.9313	82.4754	48.7329	101.659	92.9724	132.054	148.019	99.9687	144.661	164.222	156.697	GLYMA_03G060200v4	hypothetical protein && sp|O49595|HMGB1_ARATH High mobility group B protein 1 OS=Arabidopsis thaliana OX=3702 GN=HMGB1 PE=1 SV=1 && PF00505:HMG (high mobility group) box	HMG	HMG
Glyma.04G190800	147.35	161.961	175.733	132.878	36.6443	16.6833	65.0044	122.041	74.0021	108.627	15.7942	38.974	97.4526	104.466	108.61	93.7283	15.4485	15.044	GLYMA_04G190800v4	hypothetical protein && sp|P54152|MSRA_FRAAN Peptide methionine sulfoxide reductase OS=Fragaria ananassa OX=3747 PE=2 SV=2 && PF01625:Peptide methionine sulfoxide reductase	-	-
Glyma.14G126500	128.669	130.398	126.126	47.7534	80.3262	103.19	40.3032	80.4473	72.8232	62.9068	61.7728	52.7779	32.6386	26.9587	58.4073	21.6286	39.3539	45.0227	GLYMA_14G126500v4	hypothetical protein && sp|Q38998|AKT1_ARATH Potassium channel AKT1 OS=Arabidopsis thaliana OX=3702 GN=AKT1 PE=1 SV=2 && PF12796:Ankyrin repeats (3 copies)|PF00027:Cyclic nucleotide-binding domain|PF11834:KHA, dimerisation domain of potassium ion channel|PF00520:Ion transport protein	-	-
Glyma.01G017000	46.6413	69.4209	59.9711	255.567	37.2787	40.5818	138.39	103.576	119.21	89.7658	24.3927	41.5164	177.418	198.067	64.4807	369.622	37.0151	28.5495	GLYMA_01G017000v4	hypothetical protein && - && -	-	-
Glyma.12G043500	64.7883	39.2114	74.2713	116.839	17.8188	11.5077	98.6224	54.94	105.477	73.9937	33.8751	96.6454	358.685	305.094	180.276	253.148	76.1019	85.8674	GLYMA_12G043500v4	hypothetical protein && sp|Q9CAJ9|Y1385_ARATH BTB/POZ domain-containing protein At1g63850 OS=Arabidopsis thaliana OX=3702 GN=At1g63850 PE=1 SV=1 && -	-	-
Glyma.08G151100	5.74925	19.6002	28.2447	19.7215	214.652	239.944	24.1986	32.3453	20.8999	58.9167	351.508	174.395	3.07624	6.09674	22.2713	9.89081	396.24	215.425	GLYMA_08G151100v4	hypothetical protein && - && -	-	-
Glyma.06G124900	73.1194	80.9504	94.2749	108.557	85.4624	82.3087	111.451	80.7014	82.1766	96.9576	78.8625	77.3911	110.148	113.39	93.4844	123.812	86.4034	86.1144	GLYMA_06G124900v4	hypothetical protein && sp|P35133|UBC10_ARATH Ubiquitin-conjugating enzyme E2 10 OS=Arabidopsis thaliana OX=3702 GN=UBC10 PE=1 SV=1 && PF00179:Ubiquitin-conjugating enzyme	-	-
Glyma.08G102100	106.477	93.6949	86.1338	43.0285	156.524	147.475	53.5692	85.0861	96.3238	56.8438	144.237	86.2166	42.5778	33.1227	57.4926	33.1546	51.9771	65.728	GLYMA_08G102100v4	hypothetical protein && sp|P28643|FABG_CUPLA 3-oxoacyl-[acyl-carrier-protein] reductase, chloroplastic OS=Cuphea lanceolata OX=3930 GN=CLKR27 PE=2 SV=1 && PF13561:Enoyl-(Acyl carrier protein) reductase	-	-
Glyma.09G202500	64.9055	47.5894	94.0865	186.396	34.6126	34.601	207.446	82.4809	85.7274	81.7225	45.8302	53.3885	178.375	180.141	98.466	263.317	50.4136	51.9688	GLYMA_09G202500v4	hypothetical protein && sp|Q84WN0|Y4920_ARATH Uncharacterized protein At4g37920 OS=Arabidopsis thaliana OX=3702 GN=At4g37920 PE=2 SV=2 && -	-	-
Glyma.14G075400	93.5944	119.331	90.1626	62.6018	101.384	95.6132	80.6546	111.81	85.1978	73.7703	91.1144	81.261	98.6117	105.908	84.4105	74.7863	85.3803	93.2618	GLYMA_14G075400v4	hypothetical protein && - && -	-	-
Glyma.03G185800	114.81	92.3648	112.962	78.4201	76.5674	87.6861	66.6566	96.5702	94.122	86.2454	73.0707	96.4755	69.6571	64.1535	75.3885	52.6972	67.6839	84.1626	GLYMA_03G185800v4	hypothetical protein && sp|Q9M4S8|TPIC_FRAAN Triosephosphate isomerase, chloroplastic OS=Fragaria ananassa OX=3747 GN=TPI PE=2 SV=1 && PF00121:Triosephosphate isomerase	-	-
Glyma.17G178800	68.3001	60.2839	70.9539	136.477	85.4445	84.376	112.721	81.6632	92.8825	80.3313	82.2749	84.1798	165.703	168.733	90.0237	183.734	97.6826	88.6497	GLYMA_17G178800v4	hypothetical protein && sp|Q75H77|SAPKA_ORYSJ Serine/threonine-protein kinase SAPK10 OS=Oryza sativa subsp. japonica OX=39947 GN=SAPK10 PE=1 SV=1 && PF00069:Protein kinase domain	-	-
Glyma.02G244000	83.6319	111.921	79.7802	17.1569	118.188	149.624	4.68726	47.9918	35.4092	45.4647	112.369	100.638	5.15126	5.10458	24.0031	2.98564	53.5396	46.5932	GLYMA_02G244000v4	hypothetical protein && sp|O82560|GLNA2_SOYBN Glutamine synthetase cytosolic isozyme 2 OS=Glycine max OX=3847 PE=1 SV=1 && PF00120:Glutamine synthetase, catalytic domain|PF03951:Glutamine synthetase, beta-Grasp domain	-	-
Glyma.08G108800	98.9476	122.233	124.515	31.6928	87.0889	87.2816	62.9253	103.691	89.2247	91.1808	50.5548	58.9595	72.7874	71.5577	91.4048	58.5117	53.0642	60.0773	GLYMA_08G108800v4	hypothetical protein && sp|P68172|SAHH_NICSY Adenosylhomocysteinase OS=Nicotiana sylvestris OX=4096 GN=SAHH PE=2 SV=1 && PF05221:S-adenosyl-L-homocysteine hydrolase|PF00670:S-adenosyl-L-homocysteine hydrolase, NAD binding domain	-	-
Glyma.18G284300	29.7475	24.5728	51.0971	158.139	32.8887	32.1204	107.398	37.6391	60.8785	52.183	48.4853	55.5516	224.943	228.083	123.408	283.668	198.088	220.312	GLYMA_18G284300v4	hypothetical protein && sp|Q9C509|SGPL_ARATH Sphingosine-1-phosphate lyase OS=Arabidopsis thaliana OX=3702 GN=DPL1 PE=1 SV=1 && PF00282:Pyridoxal-dependent decarboxylase conserved domain	-	-
Glyma.05G034500	106.372	41.2539	52.592	399.184	59.6359	64.1106	163.246	136.992	285.789	109.909	54.8076	166.977	107.204	103.734	46.4693	58.6581	13.8693	16.5086	GLYMA_05G034500v4	hypothetical protein && sp|P46687|GASA3_ARATH Gibberellin-regulated protein 3 OS=Arabidopsis thaliana OX=3702 GN=GASA3 PE=2 SV=1 && PF02704:Gibberellin regulated protein	-	-
Glyma.13G236500	98.576	75.0908	98.6642	33.8063	161.424	105.107	101.611	111.328	114.747	87.8217	85.7922	82.4823	97.9974	102.955	96.5275	64.2288	91.383	59.5586	GLYMA_13G236500v4	hypothetical protein && sp|Q40477|ERF4_TOBAC Ethylene-responsive transcription factor 4 OS=Nicotiana tabacum OX=4097 GN=ERF4 PE=1 SV=1 && PF00847:AP2 domain	AP2/ERF-ERF	AP2/ERF->AP2/ERF-ERF
Glyma.11G046900	33.7856	20.1435	36.7399	125.065	70.3316	67.8664	78.8441	32.4991	58.2877	44.1169	89.0016	113.297	167.451	138.854	134.331	201.589	300.786	271.993	GLYMA_11G046900v4	hypothetical protein && sp|Q9SZG0|HHP4_ARATH Heptahelical transmembrane protein 4 OS=Arabidopsis thaliana OX=3702 GN=HHP4 PE=2 SV=1 && PF03006:Haemolysin-III related	-	-
Glyma.18G185900	68.052	54.0831	81.3759	62.3298	103.898	105.676	58.2252	61.1852	87.4777	34.4861	121.333	99.7207	75.3557	56.7338	105.52	55.9824	129.903	160.149	GLYMA_18G185900v4	hypothetical protein && sp|Q9SR34|TA1_ARATH Transcriptional regulator TAC1 OS=Arabidopsis thaliana OX=3702 GN=TAC1 PE=2 SV=1 && -	C2H2	C2H2
Glyma.16G060700	41.7559	24.8248	37.6283	109.11	146.403	101.782	115.553	51.6211	49.5516	42.5602	81.9396	169.721	66.318	71.8082	66.6488	129.962	359.894	250.639	GLYMA_16G060700v4	hypothetical protein && sp|Q9SFF9|GL17_ARATH Germin-like protein subfamily 1 member 7 OS=Arabidopsis thaliana OX=3702 GN=At3g05950 PE=2 SV=1 && PF00190:Cupin	-	-
Glyma.06G145200	110.317	86.0188	94.5493	54.1982	103.637	103.103	128.494	99.1675	111.693	53.256	82.4757	55.9438	111.078	105.227	96.2089	64.5002	34.9077	40.5959	GLYMA_06G145200v4	hypothetical protein && sp|Q8VZR7|PTR30_ARATH Protein NRT1/ PTR FAMILY 5.1 OS=Arabidopsis thaliana OX=3702 GN=NPF5.1 PE=2 SV=2 && PF00854:POT family	-	-
Glyma.02G116300	92.4784	94.6261	72.2929	89.3108	137.227	160.504	33.3025	47.3767	59.6178	49.8698	186.73	116.643	34.8321	30.9319	58.5882	31.7697	107.333	140.213	GLYMA_02G116300v4	hypothetical protein && sp|Q41706|UPSA3_VIGUN Probable ureide permease A3 (Fragment) OS=Vigna unguiculata OX=3917 GN=A3 PE=2 SV=2 && PF07168:Ureide permease	-	-
Glyma.18G005000	100.565	80.1827	82.5487	136.17	62.3469	38.7349	118.821	63.7317	148.942	98.9139	101.816	113.165	154.027	114.377	143.057	75.4586	120.772	109.764	GLYMA_18G005000v4	hypothetical protein && - && -	-	-
Glyma.06G269700	116.645	237.697	145.74	3.11627	15.4188	27.6244	8.34122	69.8532	42.1777	91.7865	17.2982	21.747	1.08188	0.794131	10.7749	0.290913	1.34339	1.12756	GLYMA_06G269700v4	hypothetical protein && sp|F6H9A9|THI41_VITVI Thiamine thiazole synthase 1, chloroplastic OS=Vitis vinifera OX=29760 GN=THI1-1 PE=3 SV=1 && PF01946:Thi4 family	-	-
Glyma.13G067800	72.2229	57.3594	70.4884	160.665	43.1735	46.19	170.539	122.787	114.72	132.669	46.1587	65.199	212.074	148.07	143.901	125.427	45.7251	45.113	GLYMA_13G067800v4	hypothetical protein && sp|Q9LFQ3|SNL2_ARATH Paired amphipathic helix protein Sin3-like 2 OS=Arabidopsis thaliana OX=3702 GN=SNL2 PE=1 SV=2 && PF02671:Paired amphipathic helix repeat|PF16879:C-terminal domain of Sin3a protein|PF08295:Sin3 family co-repressor	Others	Others
Glyma.13G118800	116.193	88.6084	90.2464	90.0334	65.1222	85.6163	71.9189	93.2131	97.3177	64.6521	67.5672	69.3303	69.3082	67.9928	94.0029	41.1994	70.6606	85.781	GLYMA_13G118800v4	hypothetical protein && sp|Q9FWX7|AB11B_ARATH ABC transporter B family member 11 OS=Arabidopsis thaliana OX=3702 GN=ABCB11 PE=2 SV=1 && PF00005:ABC transporter|PF00664:ABC transporter transmembrane region	-	-
Glyma.02G085300	89.8724	102.03	104.718	51.2062	79.9292	77.7556	35.982	89.7086	95.078	79.1262	82.9542	89.3636	110.348	102.659	102.166	90.2836	63.1149	89.6392	GLYMA_02G085300v4	hypothetical protein && sp|Q9SCM3|RS24_ARATH 40S ribosomal protein S2-4 OS=Arabidopsis thaliana OX=3702 GN=RPS2D PE=2 SV=1 && PF03719:Ribosomal protein S5, C-terminal domain|PF00333:Ribosomal protein S5, N-terminal domain	-	-
Glyma.03G254700	88.9083	90.3437	97.08	83.5657	68.5339	74.4708	48.0863	87.8356	91.1336	81.3878	74.1532	87.0377	118.18	109.098	97.0368	98.2915	78.5422	105.248	GLYMA_03G254700v4	hypothetical protein && sp|P56331|IF1A_ONOVI Eukaryotic translation initiation factor 1A OS=Onobrychis viciifolia OX=3882 PE=2 SV=2 && PF01176:Translation initiation factor 1A / IF-1	-	-
Glyma.06G269600	67.9921	52.5046	68.3738	154.306	77.2116	80.9	143.076	70.4375	95.1971	69.0637	73.0751	92.5544	145.922	150.991	90.7381	140.77	104.269	103.366	GLYMA_06G269600v4	hypothetical protein && sp|P41568|SUI11_ARATH Protein translation factor SUI1 homolog 1 OS=Arabidopsis thaliana OX=3702 GN=At4g27130 PE=1 SV=2 && PF01253:Translation initiation factor SUI1	-	-
Glyma.13G270800	76.7349	84.8737	83.6554	126.504	77.056	84.699	71.8368	75.0194	76.5533	92.6876	76.8614	86.6661	83.3223	78.452	82.0607	94.2133	97.3846	97.2539	GLYMA_13G270800v4	hypothetical protein && sp|Q94A97|UBC35_ARATH Ubiquitin-conjugating enzyme E2 35 OS=Arabidopsis thaliana OX=3702 GN=UBC35 PE=1 SV=1 && PF00179:Ubiquitin-conjugating enzyme	-	-
Glyma.06G250751	32.2555	40.8203	44.8458	143.635	120.311	125.179	101.167	61.8243	51.0717	81.8524	130.192	115.408	68.2087	85.0495	65.0784	170.725	146.174	132.749	GLYMA_06G250751v4	hypothetical protein && - && -	-	-
Glyma.09G082900	145.67	128.763	127.33	133.378	30.569	28.4092	64.7979	76.9073	111.539	160.687	26.2153	90.5464	79.9652	65.6678	81.0369	77.1901	73.0519	66.8282	GLYMA_09G082900v4	hypothetical protein && sp|A0A172J2G3|UGT43_PUEML UDP-glycosyltransferase 43 OS=Pueraria montana var. lobata OX=3893 GN=UGT43 PE=1 SV=2 && PF00201:UDP-glucoronosyl and UDP-glucosyl transferase	-	-
Glyma.03G140500	106.573	95.5019	120.879	75.284	38.3652	36.4471	86.0272	91.2056	91.9844	73.5172	33.4233	46.8452	101.706	119.685	95.2703	68.3385	30.0625	30.6699	GLYMA_03G140500v4	hypothetical protein && sp|A2YEZ6|SAP8_ORYSI Zinc finger A20 and AN1 domain-containing stress-associated protein 8 OS=Oryza sativa subsp. indica OX=39946 GN=SAP8 PE=2 SV=2 && PF01754:A20-like zinc finger|PF01428:AN1-like Zinc finger	-	-
Glyma.13G310800	135.295	114.754	123.226	57.3537	79.3878	92.3683	27.703	95.322	117.222	79.3822	61.1964	77.5361	51.0038	37.9198	63.1315	35.0765	39.5445	53.1459	GLYMA_13G310800v4	hypothetical protein && - && -	-	-
Glyma.16G216100	66.3115	74.1796	75.4135	88.4164	90.8406	107.997	110.721	74.9879	80.5375	79.1217	102.655	109.305	98.4945	94.5472	73.5641	130.004	101.587	94.7054	GLYMA_16G216100v4	hypothetical protein && sp|P35614|ERF1Z_ARATH Eukaryotic peptide chain release factor subunit 1-3 OS=Arabidopsis thaliana OX=3702 GN=ERF1-3 PE=1 SV=1 && PF03463:eRF1 domain 1|PF03465:eRF1 domain 3|PF03464:eRF1 domain 2	-	-
Glyma.15G173300	70.9655	51.2464	54.016	97.6092	80.8516	71.7208	178.826	92.7344	86.4086	67.4122	82.1176	83.0152	186.809	190.358	94.8259	117.038	72.5568	80.5907	GLYMA_15G173300v4	hypothetical protein && sp|Q93ZH2|NFYA3_ARATH Nuclear transcription factor Y subunit A-3 OS=Arabidopsis thaliana OX=3702 GN=NFYA3 PE=2 SV=2 && PF02045:CCAAT-binding transcription factor (CBF-B/NF-YA) subunit B	NF-YA	NF-Y->NF-YA
Glyma.14G178900	125.292	130.616	119.327	64.132	54.7851	63.4905	71.9623	90.2343	87.2658	68.1844	57.1551	55.0365	73.863	60.3331	64.0047	59.619	30.8907	36.2448	GLYMA_14G178900v4	hypothetical protein && sp|Q07463|PUR7_VIGAC Phosphoribosylaminoimidazole-succinocarboxamide synthase, chloroplastic (Fragment) OS=Vigna aconitifolia OX=3918 GN=PUR7 PE=2 SV=1 && PF01259:SAICAR synthetase	-	-
Glyma.08G229700	102.052	83.3699	96.8989	117.116	49.2925	71.876	112.132	87.8629	110.434	88.8719	38.1165	53.3665	113.688	136.653	94.586	125.354	24.2183	45.3434	GLYMA_08G229700v4	hypothetical protein && sp|Q9LIR8|FBK67_ARATH F-box/kelch-repeat protein At3g23880 OS=Arabidopsis thaliana OX=3702 GN=At3g23880 PE=2 SV=1 && PF00646:F-box domain	-	-
Glyma.02G022000	51.2028	38.0187	61.0879	179.164	21.9379	21.9623	109.147	59.8446	114.068	72.1807	23.3799	54.1244	243.14	229.579	178.461	235.907	99.5727	90.0532	GLYMA_02G022000v4	hypothetical protein && sp|O64511|TLOV1_ARATH Protein TWIN LOV 1 OS=Arabidopsis thaliana OX=3702 GN=TLP1 PE=1 SV=2 && PF13426:PAS domain	-	-
Glyma.09G243200	83.6566	84.2614	87.2854	82.9322	73.34	78.6123	61.7391	88.2826	96.9329	78.1948	80.2803	93.2166	134.262	125.353	105.224	107.428	87.9584	94.7609	GLYMA_09G243200v4	hypothetical protein && sp|Q9SQ56|RGGA_TOBAC RGG repeats nuclear RNA binding protein A (Fragment) OS=Nicotiana tabacum OX=4097 GN=RggA PE=2 SV=1 && PF04774:Hyaluronan / mRNA binding family|PF09598:Stm1	-	-
Glyma.07G043000	82.2409	36.0481	69.7052	180.596	72.4826	34.2308	190.542	56.4752	176.688	56.0638	106.366	211.587	187.954	182.545	79.6973	100.865	96.9068	101.717	GLYMA_07G043000v4	hypothetical protein && sp|F4HV65|DRMH4_ARATH Dormancy-associated protein homolog 4 OS=Arabidopsis thaliana OX=3702 GN=At1g54070 PE=3 SV=1 && PF05564:Dormancy/auxin associated protein	-	-
Glyma.03G172700	74.6009	79.3301	84.7564	121.157	94.9641	112.547	76.3141	81.6971	88.1638	95.4668	109.084	82.2007	70.5511	70.6776	75.1815	62.4237	76.7925	90.3843	GLYMA_03G172700v4	hypothetical protein && sp|Q9LFF9|IPYR4_ARATH Soluble inorganic pyrophosphatase 4 OS=Arabidopsis thaliana OX=3702 GN=PPA4 PE=1 SV=1 && PF00719:Inorganic pyrophosphatase	-	-
Glyma.06G090800	78.1721	63.7335	74.7199	74.4531	99.6846	88.223	112.314	84.3507	85.8299	91.6387	95.598	95.5736	106.719	108.121	72.6023	146.074	93.9233	81.0821	GLYMA_06G090800v4	hypothetical protein && sp|F4I2N7|RLK7_ARATH Receptor-like protein kinase 7 OS=Arabidopsis thaliana OX=3702 GN=RLK7 PE=1 SV=1 && PF00069:Protein kinase domain|PF08263:Leucine rich repeat N-terminal domain	-	-
Glyma.10G048600	95.4898	119.563	107.84	32.531	66.8922	79.7382	47.8205	94.1917	81.994	76.5174	65.4473	79.5098	80.9019	67.5658	83.9245	59.9251	56.5557	69.7995	GLYMA_10G048600v4	hypothetical protein && sp|Q9XF97|RL4_PRUAR 60S ribosomal protein L4 OS=Prunus armeniaca OX=36596 GN=RPL4 PE=2 SV=1 && PF14374:60S ribosomal protein L4 C-terminal domain|PF00573:Ribosomal protein L4/L1 family	-	-
Glyma.13G199800	116.12	137.225	171.93	81.9636	25.8762	32.5441	56.0601	89.8259	74.6511	77.2073	15.7361	43.0858	82.7065	86.295	71.3293	65.1509	30.8421	40.5264	GLYMA_13G199800v4	hypothetical protein && sp|P51074|ANX4_FRAAN Annexin-like protein RJ4 OS=Fragaria ananassa OX=3747 PE=2 SV=2 && PF00191:Annexin	-	-
Glyma.04G069300	102.274	102.074	93.4831	94.7277	82.7492	97.5623	72.1741	67.5252	68.9099	86.3334	81.7668	80.8225	75.6317	74.6415	69.8714	81.6789	90.4455	94.6216	GLYMA_04G069300v4	hypothetical protein && sp|P38548|RAN_VICFA GTP-binding nuclear protein Ran/TC4 OS=Vicia faba OX=3906 PE=2 SV=1 && PF00071:Ras family	-	-
Glyma.08G139900	76.6408	89.8795	83.3803	96.4415	45.7488	56.7307	70.4744	92.8023	90.0269	93.1481	44.4414	61.4654	79.4185	103.905	96.2415	113.339	169.651	153.084	GLYMA_08G139900v4	hypothetical protein && - && -	-	-
Glyma.08G343100	116.319	99.7473	112.121	71.2882	45.1432	61.311	78.9026	100.278	93.0463	71.2216	37.5666	52.2846	135.817	122.833	102.116	95.6792	36.3862	42.3202	GLYMA_08G343100v4	hypothetical protein && sp|Q9CPW2|FDX2_MOUSE Ferredoxin-2, mitochondrial OS=Mus musculus OX=10090 GN=Fdx2 PE=1 SV=1 && -	-	-
Glyma.07G160700	93.1027	93.7716	102.078	80.6893	72.3555	83.5637	92.9947	95.5275	92.2057	80.1479	62.8518	53.8694	73.9334	68.8179	90.435	55.0865	26.7833	43.2706	GLYMA_07G160700v4	hypothetical protein && sp|O22307|C71DB_LOTJA Cytochrome P450 71D11 (Fragment) OS=Lotus japonicus OX=34305 GN=CYP71D11 PE=2 SV=1 && PF00067:Cytochrome P450	-	-
Glyma.14G182100	107.54	97.8201	94.5508	79.4248	64.1756	76.6175	78.5679	100.109	86.6233	78.6082	74.2719	63.811	84.5614	80.2205	85.7221	90.986	56.428	54.7497	GLYMA_14G182100v4	hypothetical protein && sp|P37116|NCPR_VIGRR NADPH--cytochrome P450 reductase OS=Vigna radiata var. radiata OX=3916 PE=1 SV=1 && PF00258:Flavodoxin|PF00667:FAD binding domain|PF00175:Oxidoreductase NAD-binding domain	-	-
Glyma.11G249700	84.9976	97.413	95.3469	80.4362	58.1678	72.0551	66.7774	93.4384	81.55	93.2202	51.5651	70.1814	110.8	106.365	107.704	91.7249	62.4113	71.5681	GLYMA_11G249700v4	hypothetical protein && sp|Q93VI3|RL171_ARATH 60S ribosomal protein L17-1 OS=Arabidopsis thaliana OX=3702 GN=RPL17A PE=2 SV=1 && PF00237:Ribosomal protein L22p/L17e	-	-
Glyma.02G196500	78.6562	82.4873	87.4457	67.6857	100.421	124.381	72.9435	82.8242	78.0163	94.6876	110.665	97.5612	65.6394	56.4221	77.2108	64.4213	104.817	132.512	GLYMA_02G196500v4	hypothetical protein && sp|Q9SJ56|BLH1_ARATH BEL1-like homeodomain protein 1 OS=Arabidopsis thaliana OX=3702 GN=BLH1 PE=1 SV=1 && PF05920:Homeobox KN domain|PF07526:Associated with HOX	HB-BELL	HB->HB-BELL
Glyma.07G168500	23.9803	22.9739	34.1725	145.24	86.6299	82.2197	39.9139	27.8394	46.592	84.4438	110.165	130.525	147.244	130.801	67.8281	273.604	262.735	264.452	GLYMA_07G168500v4	hypothetical protein && sp|Q94A78|ACCH4_ARATH 1-aminocyclopropane-1-carboxylate oxidase homolog 4 OS=Arabidopsis thaliana OX=3702 GN=At1g03400 PE=2 SV=1 && PF03171:2OG-Fe(II) oxygenase superfamily|PF14226:non-haem dioxygenase in morphine synthesis N-terminal	-	-
Glyma.02G000200	56.7489	52.0289	64.8564	105.947	62.1043	62.9314	120.599	80.6328	89.0846	94.3451	70.5081	91.7766	167.595	157.158	105.917	210.341	93.9349	81.0667	GLYMA_02G000200v4	hypothetical protein && sp|P48724|IF5_PHAVU Eukaryotic translation initiation factor 5 OS=Phaseolus vulgaris OX=3885 GN=EIF5 PE=2 SV=1 && PF02020:eIF4-gamma/eIF5/eIF2-epsilon|PF01873:Domain found in IF2B/IF5	-	-
Glyma.13G116300	96.7531	88.9923	90.521	122.955	43.3343	44.0355	104.291	94.9372	103.679	67.6907	36.4957	53.5515	166.857	146.124	97.7778	135.666	34.872	38.2945	GLYMA_13G116300v4	hypothetical protein && sp|Q94A32|FAX2_ARATH Protein FATTY ACID EXPORT 2, chloroplastic OS=Arabidopsis thaliana OX=3702 GN=FAX2 PE=2 SV=1 && PF03647:Transmembrane proteins 14C	-	-
Glyma.08G064400	62.1426	62.2595	75.3946	205.777	31.9262	30.8353	197.399	74.0361	117.728	83.228	54.3139	40.6305	173.283	164.652	130.769	116.761	30.2068	45.8289	GLYMA_08G064400v4	hypothetical protein && - && -	-	-
Glyma.06G170900	84.7841	78.3334	95.0643	84.8728	54.5092	63.4923	99.9817	83.6011	87.6586	75.9986	59.3525	73.6249	119.634	122.219	102.792	95.7982	68.0201	76.9973	GLYMA_06G170900v4	hypothetical protein && sp|O81918|EF1D_BETVU Elongation factor 1-delta OS=Beta vulgaris OX=161934 PE=2 SV=3 && PF00736:EF-1 guanine nucleotide exchange domain	-	-
Glyma.15G256300	69.0733	54.5824	76.0532	150.078	135.014	95.99	165.568	76.96	84.6804	72.8514	81.7324	96.203	134.59	127.433	95.613	111.57	108.059	94.9183	GLYMA_15G256300v4	hypothetical protein && - && -	-	-
Glyma.18G274200	31.2198	54.7866	43.0476	15.3988	223.891	319.255	0.855566	30.8082	19.1204	95.3112	117.967	114.575	4.45932	3.32471	13.8961	4.36077	107.065	124.7	GLYMA_18G274200v4	hypothetical protein && - && PF01190:Pollen proteins Ole e I like	-	-
Glyma.11G066400	130.192	135.606	115.465	25.1959	56.9127	65.3011	37.437	77.2404	80.713	36.0676	45.9163	43.2828	32.5475	26.4944	70.1609	10.2424	22.0816	31.0445	GLYMA_11G066400v4	hypothetical protein && sp|Q8GXR2|PLT6_ARATH Probable polyol transporter 6 OS=Arabidopsis thaliana OX=3702 GN=PLT6 PE=2 SV=2 && PF00083:Sugar (and other) transporter	-	-
Glyma.10G202000	50.7554	43.9923	58.7691	123.415	54.1357	58.4896	35.2126	38.3514	66.19	125.601	68.8642	107.665	87.6134	99.0327	84.9317	191.109	235.704	240.282	GLYMA_10G202000v4	hypothetical protein && sp|Q8LBZ4|OTU4_ARATH OVARIAN TUMOR DOMAIN-containing deubiquitinating enzyme 4 OS=Arabidopsis thaliana OX=3702 GN=OTU4 PE=1 SV=1 && PF02338:OTU-like cysteine protease	-	-
Glyma.20G045500	80.7756	73.6883	86.0969	209.164	55.4538	49.4247	78.9932	87.2859	82.0997	89.9212	50.6475	43.8656	82.4761	113.925	84.3486	89.6344	52.352	51.0816	GLYMA_20G045500v4	hypothetical protein && sp|Q06445|CYTI_VIGUN Cysteine proteinase inhibitor OS=Vigna unguiculata OX=3917 PE=1 SV=1 && -	-	-
Glyma.18G124600	89.4269	73.1363	84.1392	127.023	70.9097	69.9918	120	78.0439	83.6831	64.758	64.3652	69.6227	111.584	107.488	104.307	84.6665	96.5421	84.0002	GLYMA_18G124600v4	hypothetical protein && sp|P42745|UBC2_ARATH Ubiquitin-conjugating enzyme E2 2 OS=Arabidopsis thaliana OX=3702 GN=UBC2 PE=2 SV=1 && PF00179:Ubiquitin-conjugating enzyme	-	-
Glyma.19G172200	86.5138	98.4908	76.7522	62.5563	74.7157	77.8404	59.3849	68.5121	67.0451	81.8602	85.2453	87.4245	65.2314	56.5333	58.5461	81.4586	59.6941	67.4871	GLYMA_19G172200v4	hypothetical protein && sp|P22954|HS702_ARATH Heat shock 70 kDa protein 2 OS=Arabidopsis thaliana OX=3702 GN=HSP70-2 PE=1 SV=2 && PF00012:Hsp70 protein	-	-
Glyma.13G367000	112.807	114.063	114.712	79.1047	44.5558	56.075	97.2965	93.3995	91.6427	81.7338	40.1284	57.1164	119.068	102.908	94.1979	73.7322	37.6607	38.5329	GLYMA_13G367000v4	hypothetical protein && sp|O22769|NDUV2_ARATH NADH dehydrogenase [ubiquinone] flavoprotein 2, mitochondrial OS=Arabidopsis thaliana OX=3702 GN=At4g02580 PE=1 SV=3 && PF01257:Thioredoxin-like [2Fe-2S] ferredoxin	-	-
Glyma.16G062000	115.745	101.574	103.611	130.558	33.7748	38.6609	92.1589	85.6766	102.23	76.5069	30.6481	37.4686	126.981	107.166	73.5203	120.205	14.2388	25.446	GLYMA_16G062000v4	hypothetical protein && sp|Q9LK31|Y3272_ARATH Kelch repeat-containing protein At3g27220 OS=Arabidopsis thaliana OX=3702 GN=At3g27220 PE=2 SV=1 && PF13964:Kelch motif|PF13418:Galactose oxidase, central domain	-	-
Glyma.20G031300	58.181	62.5251	73.1571	198.834	30.9282	20.5011	78.7612	64.0485	101.731	129.654	42.7395	61.7138	178.854	188.672	86.9439	276.908	70.2463	59.807	GLYMA_20G031300v4	hypothetical protein && sp|F4IS56|ILK1_ARATH Integrin-linked protein kinase 1 OS=Arabidopsis thaliana OX=3702 GN=ILK1 PE=1 SV=1 && PF07714:Protein tyrosine kinase|PF12796:Ankyrin repeats (3 copies)	-	-
Glyma.06G050700	83.0981	69.3162	82.3049	122.148	77.0492	83.8913	82.7741	79.5371	86.2073	78.6286	85.4544	90.1425	86.662	89.345	83.141	108.064	80.8672	100.072	GLYMA_06G050700v4	hypothetical protein && sp|P49043|VPE_CITSI Vacuolar-processing enzyme OS=Citrus sinensis OX=2711 PE=2 SV=1 && PF01650:Peptidase C13 family	-	-
Glyma.02G258800	111.864	131.041	111.748	74.7799	42.6147	49.2271	81.5373	127.207	121.637	60.1126	40.0561	46.1633	93.3025	100.139	116.881	20.9621	53.2977	29.1603	GLYMA_02G258800v4	hypothetical protein && sp|P38385|SC61G_ORYSJ Protein transport protein Sec61 subunit gamma OS=Oryza sativa subsp. japonica OX=39947 GN=Os02g0178400 PE=3 SV=1 && -	-	-
Glyma.06G320200	84.4062	80.0424	90.9418	103.037	86.7254	96.1235	59.8533	76.6406	84.7292	84.9615	88.7252	92.0049	81.0704	79.0755	82.6137	78.468	85.1622	104.564	GLYMA_06G320200v4	hypothetical protein && sp|Q9SAR5|AKR2A_ARATH Ankyrin repeat domain-containing protein 2A OS=Arabidopsis thaliana OX=3702 GN=AKR2A PE=1 SV=2 && PF17830:STI1 domain|PF12796:Ankyrin repeats (3 copies)	-	-
Glyma.05G143700	82.7892	70.6249	73.7841	143.473	51.0098	48.3726	111.773	80.5513	91.0098	69.1268	49.2044	65.8243	131.748	121.566	108.457	126.755	78.5992	69.1833	GLYMA_05G143700v4	hypothetical protein && sp|O22860|RL38_ARATH 60S ribosomal protein L38 OS=Arabidopsis thaliana OX=3702 GN=RPL38A PE=3 SV=1 && -	-	-
Glyma.10G033100	71.1469	64.1462	88.276	75.5196	61.5921	72.1425	95.5764	103.045	127.497	91.6487	58.3621	88.0679	83.7313	84.6293	86.0088	92.4702	80.6288	80.5701	GLYMA_10G033100v4	hypothetical protein && sp|P08283|H1_PEA Histone H1 OS=Pisum sativum OX=3888 PE=2 SV=1 && PF00538:linker histone H1 and H5 family	-	-
Glyma.01G116000	81.3945	81.6175	67.5788	98.6801	78.4889	81.8419	80.4723	81.1596	78.1367	57.3725	80.6669	71.2525	101.401	105.115	84.6918	97.5213	90.2956	90.9498	GLYMA_01G116000v4	hypothetical protein && sp|O49595|HMGB1_ARATH High mobility group B protein 1 OS=Arabidopsis thaliana OX=3702 GN=HMGB1 PE=1 SV=1 && PF00505:HMG (high mobility group) box	HMG	HMG
Glyma.20G101100	87.596	82.2758	86.0779	218.263	51.244	54.0976	124.235	72.2265	85.8251	202.46	46.6135	88.3372	92.2333	102.843	64.3714	115.453	104.095	68.5929	GLYMA_20G101100v4	hypothetical protein && sp|Q03663|GSTX2_TOBAC Probable glutathione S-transferase OS=Nicotiana tabacum OX=4097 PE=2 SV=1 && PF00043:Glutathione S-transferase, C-terminal domain|PF02798:Glutathione S-transferase, N-terminal domain	-	-
Glyma.11G236300	66.4629	55.3699	55.9023	150.137	57.8668	53.1188	81.5095	66.8994	74.6849	77.5719	65.8366	73.3799	107.432	112.03	107.032	151.409	131.24	117.674	GLYMA_11G236300v4	hypothetical protein && sp|Q39162|TGA4_ARATH Transcription factor TGA4 OS=Arabidopsis thaliana OX=3702 GN=TGA4 PE=1 SV=2 && PF00170:bZIP transcription factor|PF14144:Seed dormancy control	bZIP	bZIP
Glyma.17G146100	77.7711	72.5588	84.9585	111.77	90.1258	79.9389	88.2097	67.7277	81.7508	87.7055	95.522	78.2904	80.8155	78.244	90.0406	87.8255	102.104	99.1778	GLYMA_17G146100v4	hypothetical protein && sp|Q9SEH3|RAD2C_ARATH Ras-related protein RABD2c OS=Arabidopsis thaliana OX=3702 GN=RABD2C PE=1 SV=1 && PF00071:Ras family	-	-
Glyma.05G200800	74.1335	79.4793	71.0095	55.6787	105.124	98.1661	126.678	95.8748	93.0809	71.4208	101.116	88.962	110.836	104.521	90.2756	97.7176	93.9926	84.5361	GLYMA_05G200800v4	hypothetical protein && sp|K4DF01|ARF2B_SOLLC Auxin response factor 2B OS=Solanum lycopersicum OX=4081 GN=ARF2B PE=2 SV=1 && PF02362:B3 DNA binding domain|PF06507:Auxin response factor|PF02309:AUX/IAA family	B3-ARF	B3->B3-ARF
Glyma.11G040400	64.4979	59.16	72.4953	112.338	60.9047	53.5889	158.002	80.4876	101.008	53.2207	69.0827	92.6887	150.917	147.451	104.33	132.766	116.248	111.953	GLYMA_11G040400v4	hypothetical protein && sp|O80501|RAH1B_ARATH Ras-related protein RABH1b OS=Arabidopsis thaliana OX=3702 GN=RABH1B PE=1 SV=1 && PF00071:Ras family	-	-
Glyma.11G074850	52.7222	40.048	41.4261	116.098	87.341	45.8633	153.456	48.0398	124.979	64.8092	197.644	187.86	117.382	92.027	78.8961	101.047	172.663	149.206	GLYMA_11G074850v4	hypothetical protein && - && -	-	-
Glyma.08G312400	103.539	91.2474	101.103	68.9976	67.5488	76.5283	78.9718	93.7136	84.0976	93.6624	66.5082	66.1511	61.9405	50.5219	71.4754	51.4125	50.8705	53.826	GLYMA_08G312400v4	hypothetical protein && sp|Q9M5A9|GPT1_ARATH Glucose-6-phosphate/phosphate translocator 1, chloroplastic OS=Arabidopsis thaliana OX=3702 GN=GPT1 PE=1 SV=1 && PF03151:Triose-phosphate Transporter family	-	-
Glyma.14G087200	95.7854	111.25	146.86	143.929	52.8971	49.7824	39.9273	66.7267	46.4486	150.797	21.7501	43.1056	26.0312	20.126	19.365	63.1206	27.9979	23.9765	GLYMA_14G087200v4	hypothetical protein && sp|Q948Z4|SNAK1_SOLTU Snakin-1 OS=Solanum tuberosum OX=4113 GN=SN1 PE=1 SV=1 && -	-	-
Glyma.13G301700	96.2548	82.98	56.347	238.326	105.575	23.8795	152.58	78.4216	113.552	71.3699	11.7594	18.6954	189.037	168.973	71.7822	184.303	8.10687	24.8161	GLYMA_13G301700v4	hypothetical protein && - && -	-	-
Glyma.04G067800	123.249	106.83	95.3017	84.3657	46.5266	56.3278	43.4383	82.0672	87.7467	96.7522	46.1263	57.6222	53.3956	53.0194	60.3878	54.9293	33.8491	44.4737	GLYMA_04G067800v4	hypothetical protein && sp|Q9SUV1|BRT1_ARATH Adenine nucleotide transporter BT1, chloroplastic/mitochondrial OS=Arabidopsis thaliana OX=3702 GN=BT1 PE=1 SV=1 && PF00153:Mitochondrial carrier protein	-	-
Glyma.08G024600	81.5028	71.1228	87.6681	73.3375	128.864	120.677	72.5668	79.8451	71.8513	107.47	129.062	96.1281	45.3755	49.2201	58.8709	48.26	101.286	94.3958	GLYMA_08G024600v4	hypothetical protein && sp|C6TAQ0|NRPB_SOYBN DCD domain-containing protein NRP-B OS=Glycine max OX=3847 GN=NRP-B PE=2 SV=1 && PF10539:Development and cell death domain	-	-
Glyma.15G176250	93.3628	115.045	107.623	54.0196	95.8316	106.359	59.008	96.0433	86.2529	25.1658	92.4156	45.3103	32.8623	15.4473	72.4916	13.9831	41.4639	50.8103	GLYMA_15G176250v4	hypothetical protein && - && -	-	-
Glyma.09G122000	87.142	82.5422	84.2675	58.209	81.9527	104.011	98.336	96.2958	102.709	59.295	99.2838	88.1593	118.94	107.183	96.0628	112.183	38.9925	41.1888	GLYMA_09G122000v4	hypothetical protein && sp|Q84WE4|PMEI3_ARATH Pectinesterase inhibitor 3 OS=Arabidopsis thaliana OX=3702 GN=PMEI3 PE=2 SV=1 && PF04043:Plant invertase/pectin methylesterase inhibitor	-	-
Glyma.13G192200	93.2058	76.0222	84.1266	94.8837	51.3771	55.0616	142.047	107.187	112.34	75.2501	52.725	58.447	129.934	129.64	96.0467	110.24	59.6786	56.1355	GLYMA_13G192200v4	hypothetical protein && sp|A8K979|ERI2_HUMAN ERI1 exoribonuclease 2 OS=Homo sapiens OX=9606 GN=ERI2 PE=2 SV=2 && PF00929:Exonuclease	-	-
Glyma.01G194700	179.904	166.79	140.778	23.5287	29.0645	36.6727	65.0402	108.397	110.565	31.9507	29.5563	24.3056	51.3968	32.8513	85.8569	5.13036	6.67799	10.9614	GLYMA_01G194700v4	hypothetical protein && sp|B5X4Z4|NAGS2_ARATH Probable amino-acid acetyltransferase NAGS2, chloroplastic OS=Arabidopsis thaliana OX=3702 GN=NAGS2 PE=1 SV=1 && -	GNAT	GNAT
Glyma.06G069300	104.124	103.523	95.5516	39.2299	96.287	111.567	93.2703	90.714	85.7141	73.531	72.5875	63.5968	55.0467	50.1583	60.699	37.1271	33.0777	41.3769	GLYMA_06G069300v4	hypothetical protein && sp|Q3E6T0|PT525_ARATH Probable sugar phosphate/phosphate translocator At5g25400 OS=Arabidopsis thaliana OX=3702 GN=At5g25400 PE=2 SV=1 && PF03151:Triose-phosphate Transporter family	-	-
Glyma.01G240300	62.1053	78.4382	79.6581	74.6227	51.4375	63.4211	109.39	120.498	85.8014	113.839	38.3197	58.1574	120.746	124.511	101.955	133.619	65.5855	68.7736	GLYMA_01G240300v4	hypothetical protein && sp|Q1JPL7|PME18_ARATH Pectinesterase/pectinesterase inhibitor 18 OS=Arabidopsis thaliana OX=3702 GN=PME18 PE=1 SV=3 && PF04043:Plant invertase/pectin methylesterase inhibitor|PF01095:Pectinesterase	-	-
Glyma.12G210000	85.1706	85.7247	79.2703	80.8782	72.6391	70.1342	78.2361	92.7692	104.031	66.5994	68.5326	69.1731	111.404	112.719	96.5552	97.2349	54.4385	53.7115	GLYMA_12G210000v4	hypothetical protein && sp|O82043|ILV5_PEA Ketol-acid reductoisomerase, chloroplastic OS=Pisum sativum OX=3888 GN=PGAAIR PE=2 SV=1 && PF01450:Acetohydroxy acid isomeroreductase, catalytic domain	-	-
Glyma.06G186300	108.491	106.799	102.039	126.45	78.6656	70.8742	74.3961	71.2034	64.3552	113.789	72.3558	86.4979	76.9692	72.6189	62.2997	95.0507	64.9484	86.5316	GLYMA_06G186300v4	hypothetical protein && sp|Q9S795|BADH1_ARATH Betaine aldehyde dehydrogenase 1, chloroplastic OS=Arabidopsis thaliana OX=3702 GN=ALDH10A8 PE=2 SV=1 && PF00171:Aldehyde dehydrogenase family	-	-
Glyma.20G144300	85.2242	91.0269	82.2142	55.9783	45.0125	66.3722	105.53	88.0025	65.7605	108.868	53.5756	67.3146	48.4459	61.3275	75.9449	82.387	56.0607	47.2237	GLYMA_20G144300v4	hypothetical protein && sp|Q94AZ2|STP13_ARATH Sugar transport protein 13 OS=Arabidopsis thaliana OX=3702 GN=STP13 PE=1 SV=2 && PF00083:Sugar (and other) transporter	-	-
Glyma.13G325900	71.4394	53.9503	72.9896	189.321	43.7127	43.2128	42.0382	52.9799	86.3697	107.88	33.7862	85.0971	101.669	129.163	100.362	203.193	105.084	96.0624	GLYMA_13G325900v4	hypothetical protein && sp|Q9ATM4|PIP27_MAIZE Aquaporin PIP2-7 OS=Zea mays OX=4577 GN=PIP2-7 PE=2 SV=1 && PF00230:Major intrinsic protein	-	-
Glyma.17G154500	40.1722	33.344	51.5466	134.577	86.4341	70.9164	119.63	52.8242	71.8631	52.4537	109.466	99.6589	177.828	189.653	101.384	221.452	89.542	95.8978	GLYMA_17G154500v4	hypothetical protein && sp|Q8S7M7|PIRL5_ORYSJ Plant intracellular Ras-group-related LRR protein 5 OS=Oryza sativa subsp. japonica OX=39947 GN=IRL5 PE=2 SV=1 && PF13855:Leucine rich repeat	-	-
Glyma.08G095600	80.2903	69.701	84.2161	107.515	64.193	68.9826	99.8177	80.2043	94.2308	73.3894	71.4468	70.0549	110.853	108.345	88.091	116.154	75.5689	76.6654	GLYMA_08G095600v4	hypothetical protein && sp|Q9C918|UBC38_ARATH Putative ubiquitin-conjugating enzyme E2 38 OS=Arabidopsis thaliana OX=3702 GN=UBC38 PE=3 SV=2 && PF00179:Ubiquitin-conjugating enzyme	-	-
Glyma.15G128700	48.3077	48.3378	62.4865	85.1153	90.8113	98.4175	153.192	80.086	66.4769	62.9307	96.7305	97.4684	130.069	135.097	203.034	113.25	87.7159	68.788	GLYMA_15G128700v4	hypothetical protein && sp|P24102|PER22_ARATH Peroxidase 22 OS=Arabidopsis thaliana OX=3702 GN=PER22 PE=1 SV=2 && PF00141:Peroxidase	-	-
Glyma.07G032800	102.018	85.6799	100.669	125.099	30.5757	32.8634	79.8058	97.6965	92.111	84.5733	26.1342	51.2584	142.517	133.553	96.2023	105.858	25.6735	24.4614	GLYMA_07G032800v4	hypothetical protein && sp|Q9SSB8|CX5B2_ARATH Cytochrome c oxidase subunit 5b-2, mitochondrial OS=Arabidopsis thaliana OX=3702 GN=COX5B-2 PE=1 SV=1 && PF01215:Cytochrome c oxidase subunit Vb	-	-
Glyma.15G257100	87.5294	91.8071	91.5789	52.8369	63.1329	71.7251	67.2838	82.5654	83.4536	83.7779	59.9463	74.2155	102.19	93.0043	87.3496	97.252	58.6177	67.3446	GLYMA_15G257100v4	hypothetical protein && sp|Q9ASR1|EF2_ARATH Elongation factor 2 OS=Arabidopsis thaliana OX=3702 GN=LOS1 PE=1 SV=1 && PF00009:Elongation factor Tu GTP binding domain|PF14492:Elongation Factor G, domain II|PF03764:Elongation factor G, domain IV|PF00679:Elongation factor G C-terminus|PF03144:Elongation factor Tu domain 2	-	-
Glyma.07G246300	46.9856	39.1629	54.9367	101.573	42.4306	44.5489	74.09	47.7495	60.587	43.7685	38.8154	61.3559	267.533	194.012	180.116	214.819	125.802	119.392	GLYMA_07G246300v4	hypothetical protein && sp|Q9ZPI5|MFP2_ARATH Peroxisomal fatty acid beta-oxidation multifunctional protein MFP2 OS=Arabidopsis thaliana OX=3702 GN=MFP2 PE=1 SV=1 && PF00378:Enoyl-CoA hydratase/isomerase|PF02737:3-hydroxyacyl-CoA dehydrogenase, NAD binding domain|PF00725:3-hydroxyacyl-CoA dehydrogenase, C-terminal domain	-	-
Glyma.12G052700	136.1	134.463	117.268	36.0864	50.6808	50.5363	94.9198	107.968	90.2875	54.2017	49.8132	45.8502	78.0918	72.3797	54.2995	52.5244	23.924	26.2866	GLYMA_12G052700v4	hypothetical protein && sp|Q10MI0|SRL2_ORYSJ Protein SEMI-ROLLED LEAF 2 OS=Oryza sativa subsp. japonica OX=39947 GN=SRL2 PE=2 SV=1 && -	-	-
Glyma.04G122700	94.1462	100.167	92.4266	63.235	63.689	62.7664	76.7117	89.9405	88.5898	81.6416	61.2736	60.2538	77.9984	78.0599	85.7833	67.8475	58.3005	58.2041	GLYMA_04G122700v4	hypothetical protein && sp|P41127|RL131_ARATH 60S ribosomal protein L13-1 OS=Arabidopsis thaliana OX=3702 GN=RPL13B PE=1 SV=1 && PF01294:Ribosomal protein L13e	-	-
Glyma.10G117300	100.807	97.4291	100.938	93.916	48.2462	58.7173	64.1904	74.2462	79.2353	66.46	38.3339	51.4113	85.7494	94.6032	81.9179	65.5651	45.0201	55.3201	GLYMA_10G117300v4	hypothetical protein && - && -	-	-
Glyma.01G178200	64.2584	71.9689	73.7484	124.195	75.4852	74.0361	94.9417	69.2791	71.08	77.4776	79.7407	67.7813	101.451	93.9158	84.0542	104.425	116.365	97.8139	GLYMA_01G178200v4	hypothetical protein && sp|Q9SDY5|RCE1_ARATH NEDD8-conjugating enzyme Ubc12 OS=Arabidopsis thaliana OX=3702 GN=RCE1 PE=1 SV=1 && PF00179:Ubiquitin-conjugating enzyme	-	-
Glyma.14G223400	99.0724	74.0929	83.8877	144.907	20.1422	18.6008	80.4556	68.9748	121.218	73.5263	26.5284	48.4715	171.172	190.332	155.529	120.793	54.5732	66.5773	GLYMA_14G223400v4	hypothetical protein && sp|Q8LEV3|Y2060_ARATH BTB/POZ domain-containing protein At2g30600 OS=Arabidopsis thaliana OX=3702 GN=At2g30600/At2g30610 PE=2 SV=1 && PF00754:F5/8 type C domain|PF07707:BTB And C-terminal Kelch|PF12248:Farnesoic acid 0-methyl transferase|PF00651:BTB/POZ domain	-	-
Glyma.18G291500	229.888	183.385	126.407	34.3749	77.3677	43.2379	30.1403	60.3558	55.8848	68.2139	37.1377	32.9749	55.3915	42.3166	61.9097	42.5382	49.2813	44.1664	GLYMA_18G291500v4	hypothetical protein && sp|P52409|E13B_WHEAT Glucan endo-1,3-beta-glucosidase OS=Triticum aestivum OX=4565 GN=GLC1 PE=2 SV=1 && PF00332:Glycosyl hydrolases family 17|PF07983:X8 domain	-	-
Glyma.13G306900	95.5344	92.7439	100.692	27.8258	16.4785	23.0345	69.6789	106.346	70.0122	76.7925	7.97517	24.476	78.8116	79.7704	193.692	21.9513	6.72435	6.45564	GLYMA_13G306900v4	hypothetical protein && sp|Q9SUT2|PER39_ARATH Peroxidase 39 OS=Arabidopsis thaliana OX=3702 GN=PER39 PE=1 SV=1 && PF00141:Peroxidase	-	-
Glyma.09G129000	97.2569	96.101	91.1633	85.5759	48.007	60.0848	54.7469	88.1655	80.2956	70.9041	48.1693	57.1058	106.354	98.8784	85.558	91.1938	39.8596	57.7714	GLYMA_09G129000v4	hypothetical protein && sp|Q9FLX7|NDUA5_ARATH Probable NADH dehydrogenase [ubiquinone] 1 alpha subcomplex subunit 5, mitochondrial OS=Arabidopsis thaliana OX=3702 GN=At5g52840 PE=1 SV=1 && PF04716:ETC complex I subunit conserved region	-	-
Glyma.08G209700	107.072	110.229	111.745	64.0221	55.3034	63.0537	58.647	89.3238	83.1933	59.9253	47.469	54.0993	100.712	96.5092	82.3058	58.1564	41.0364	47.0956	GLYMA_08G209700v4	hypothetical protein && sp|Q9SSB8|CX5B2_ARATH Cytochrome c oxidase subunit 5b-2, mitochondrial OS=Arabidopsis thaliana OX=3702 GN=COX5B-2 PE=1 SV=1 && PF01215:Cytochrome c oxidase subunit Vb	-	-
Glyma.14G093100	105.322	100.283	81.9593	245.655	62.8183	44.2324	89.5976	79.6613	80.6029	174.501	56.6072	36.763	61.8731	54.8892	108.039	99.0094	24.3233	45.7979	GLYMA_14G093100v4	hypothetical protein && sp|P43399|MT1_TRIRP Metallothionein-like protein 1 OS=Trifolium repens OX=3899 GN=MT1B PE=3 SV=1 && -	-	-
Glyma.19G173400	71.9492	77.5795	71.713	64.0986	116.413	127.022	47.4897	64.1953	56.7005	79.1843	106.725	101.471	50.0387	39.6153	57.3447	45.9884	103.13	115.181	GLYMA_19G173400v4	hypothetical protein && sp|Q1S9I9|H2B1_MEDTR Probable histone H2B.1 OS=Medicago truncatula OX=3880 PE=3 SV=3 && PF00125:Core histone H2A/H2B/H3/H4	-	-
Glyma.18G137100	113.842	105.23	85.841	81.6029	41.7446	50.3892	63.717	96.3513	98.3423	104.133	41.5406	74.0908	60.4532	71.0661	88.1876	55.7765	59.6527	71.0027	GLYMA_18G137100v4	hypothetical protein && sp|Q9ZTR0|SPDS2_PEA Spermidine synthase 2 OS=Pisum sativum OX=3888 GN=SPDSYN2 PE=2 SV=1 && PF17284:Spermidine synthase tetramerisation domain|PF01564:Spermine/spermidine synthase domain	-	-
Glyma.06G121000	92.4322	70.0714	85.5616	133.199	95.9154	97.9054	73.7385	56.209	67.1684	65.6489	83.137	76.7675	52.4402	48.2987	64.4986	74.007	75.7411	108.395	GLYMA_06G121000v4	hypothetical protein && - && -	-	-
Glyma.15G202200	80.7316	76.9857	73.4771	118.463	66.6517	54.975	72.0374	63.0375	91.0174	95.2347	86.3994	107.614	102.677	111.973	118.802	91.7388	101.09	108.068	GLYMA_15G202200v4	hypothetical protein && sp|O04136|KNAP3_MALDO Homeobox protein knotted-1-like 3 OS=Malus domestica OX=3750 PE=2 SV=1 && PF05920:Homeobox KN domain|PF03790:KNOX1 domain|PF03791:KNOX2 domain	HB-KNOX	HB->HB-KNOX
Glyma.13G091100	44.9857	19.2678	21.7266	71.0602	0.432861	1.39495	63.1628	50.3177	75.89	178.368	0.871869	50.883	145.642	220.245	222.199	131.142	136.395	162.01	GLYMA_13G091100v4	hypothetical protein && sp|Q9SUD5|WTR36_ARATH WAT1-related protein At4g28040 OS=Arabidopsis thaliana OX=3702 GN=At4g28040 PE=2 SV=1 && PF00892:EamA-like transporter family	-	-
Glyma.11G070800	96.3159	92.534	93.1201	69.3167	66.0587	78.3396	71.272	92.1548	89.7111	90.6339	60.9714	55.8637	77.5349	73.422	101.033	59.1682	55.0413	49.1218	GLYMA_11G070800v4	hypothetical protein && sp|Q93V56|IPYR1_ARATH Soluble inorganic pyrophosphatase 1 OS=Arabidopsis thaliana OX=3702 GN=PPA1 PE=1 SV=1 && PF00719:Inorganic pyrophosphatase	-	-
Glyma.15G019300	90.1559	101.825	85.5132	110.729	68.7133	65.3842	78.7434	79.5116	76.9662	71.2278	59.6722	63.5144	140.202	129.432	88.358	133.104	95.5527	82.2816	GLYMA_15G019300v4	hypothetical protein && sp|Q9CA83|MAOP4_ARATH NADP-dependent malic enzyme 4, chloroplastic OS=Arabidopsis thaliana OX=3702 GN=NADP-ME4 PE=1 SV=1 && PF03949:Malic enzyme, NAD binding domain|PF00390:Malic enzyme, N-terminal domain	-	-
Glyma.19G098500	139.038	61.0273	176.95	119.001	0.736055	0.62348	134.595	181.254	73.8978	492.787	1.00432	41.067	8.1773	4.57502	14.6045	57.8266	0.507774	0.220201	GLYMA_19G098500v4	hypothetical protein && sp|Q9SGA2|GDPD1_ARATH Glycerophosphodiester phosphodiesterase GDPD1, chloroplastic OS=Arabidopsis thaliana OX=3702 GN=GDPD1 PE=1 SV=1 && PF03009:Glycerophosphoryl diester phosphodiesterase family	-	-
Glyma.05G154700	77.5613	70.3715	68.6116	111.835	46.8865	51.4381	125.926	85.035	93.0681	70.4186	45.0374	61.9692	156.066	157.216	95.2408	149.257	56.6305	63.3435	GLYMA_05G154700v4	hypothetical protein && - && PF04398:Protein of unknown function, DUF538	-	-
Glyma.20G235100	46.4884	47.9556	64.1452	77.5682	89.3817	112.694	88.816	80.0661	73.2674	71.3146	107	82.5967	74.9769	98.3606	86.8501	84.0532	121.387	123.322	GLYMA_20G235100v4	hypothetical protein && sp|Q9ZWA6|IDD3_ARATH Zinc finger protein MAGPIE OS=Arabidopsis thaliana OX=3702 GN=MGP PE=1 SV=1 && -	C2H2	C2H2
Glyma.06G142900	136.348	126.595	178.436	66.7578	47.4355	36.6713	43.4308	156.207	131.689	108.822	60.9579	24.2178	25.477	30.1504	49.2437	18.4343	27.0879	24.7395	GLYMA_06G142900v4	hypothetical protein && - && -	-	-
Glyma.14G111800	69.8534	58.8541	80.9546	187.352	31.1837	39.5249	151.211	113.818	102.761	49.1838	32.5115	49.3871	165.347	173.259	91.2312	142.112	14.7417	20.8017	GLYMA_14G111800v4	hypothetical protein && sp|P26563|AATM_LUPAN Aspartate aminotransferase P2, mitochondrial (Fragment) OS=Lupinus angustifolius OX=3871 PE=2 SV=1 && PF00155:Aminotransferase class I and II	-	-
Glyma.02G072700	75.2485	64.354	70.4585	105.815	57.637	48.7256	124.303	85.5939	99.8759	57.3519	67.2165	72.3008	158.514	152.467	100.54	149.514	67.3365	63.8118	GLYMA_02G072700v4	hypothetical protein && sp|Q9FK59|IF4E5_ARATH Eukaryotic translation initiation factor NCBP OS=Arabidopsis thaliana OX=3702 GN=NCBP PE=1 SV=1 && PF01652:Eukaryotic initiation factor 4E	-	-
Glyma.19G205000	96.0363	91.2911	82.9913	69.4644	38.6056	42.8595	92.4918	111.429	106.656	60.4559	35.0848	57.013	137.273	135.905	102.009	72.0946	42.9706	48.3193	GLYMA_19G205000v4	hypothetical protein && sp|Q43291|RL211_ARATH 60S ribosomal protein L21-1 OS=Arabidopsis thaliana OX=3702 GN=RPL21A PE=2 SV=2 && PF01157:Ribosomal protein L21e	-	-
Glyma.02G039700	94.8708	86.9269	53.2562	17.3836	65.3277	47.3708	26.0565	56.1133	34.4269	53.0271	33.1332	37.6795	75.6774	115.886	77.9677	53.8185	66.1699	62.268	GLYMA_02G039700v4	hypothetical protein && - && -	-	-
novel.536	83.1696	102.799	141.54	68.2929	38.7501	32.9866	101.625	72.6007	56.4629	95.4961	24.408	35.9259	94.3937	116.584	182.729	34.4076	18.5864	17.5983	-	- && - && -	-	-
Glyma.02G208000	87.9612	45.2311	81.0132	104.143	79.0706	30.8709	83.6007	55.1916	83.9022	55.1978	50.537	77.0895	227.602	218.848	86.5562	175.096	52.5055	73.4807	GLYMA_02G208000v4	hypothetical protein && sp|Q9M0B6|GAE1_ARATH UDP-glucuronate 4-epimerase 1 OS=Arabidopsis thaliana OX=3702 GN=GAE1 PE=1 SV=1 && PF16363:GDP-mannose 4,6 dehydratase	-	-
Glyma.06G050100	25.5363	10.6705	42.8566	156.589	34.6803	27.3661	126.598	35.1441	166.221	15.217	38.2771	144.321	333.606	182.689	133.004	205.253	130.74	88.9129	GLYMA_06G050100v4	hypothetical protein && sp|K7QKH1|BCAT1_HUMLU Branched-chain amino acid aminotransferase 1, mitochondrial OS=Humulus lupulus OX=3486 GN=BCAT1 PE=1 SV=1 && -	-	-
Glyma.05G053300	169.97	137.897	101.234	90.6397	11.203	28.694	50.9559	92.4576	112.345	62.7518	8.39547	28.0416	32.2779	31.4137	56.3253	33.6185	0.367072	1.33714	GLYMA_05G053300v4	hypothetical protein && sp|Q8L7W5|SMO11_ARATH Methylsterol monooxygenase 1-1 OS=Arabidopsis thaliana OX=3702 GN=SMO1-1 PE=1 SV=1 && PF04116:Fatty acid hydroxylase superfamily	-	-
Glyma.20G206400	80.9855	81.4003	87.1018	93.1061	51.1327	57.5139	91.7227	86.4326	97.3375	78.5734	53.9652	64.1547	124.609	111.749	90.6538	109.366	58.9731	58.3612	GLYMA_20G206400v4	hypothetical protein && sp|O22793|MORF2_ARATH Multiple organellar RNA editing factor 2, chloroplastic OS=Arabidopsis thaliana OX=3702 GN=MORF2 PE=1 SV=1 && -	-	-
Glyma.13G176400	78.5332	58.7312	72.0049	115.199	103.653	88.8495	141.417	72.4101	76.8812	50.7819	125.807	106.889	137.978	96.9964	78.3307	87.1899	82.1515	68.5195	GLYMA_13G176400v4	hypothetical protein && sp|P0CG85|UBI1P_NICSY Polyubiquitin OS=Nicotiana sylvestris OX=4096 GN=UBI11 PE=2 SV=1 && PF00240:Ubiquitin family	-	-
Glyma.17G083400	101.04	81.0804	85.6866	51.208	56.5533	65.6442	98.303	90.1802	95.0022	51.2903	52.205	53.9245	128.384	117.42	92.813	77.18	50.987	51.293	GLYMA_17G083400v4	hypothetical protein && sp|G7JT50|AGUA_MEDTR Agmatine deiminase OS=Medicago truncatula OX=3880 GN=AIH PE=1 SV=2 && PF04371:Porphyromonas-type peptidyl-arginine deiminase	-	-
Glyma.13G217100	78.9215	85.9062	82.4545	86.6843	61.5466	64.1413	38.9359	70.4563	69.5143	86.2451	66.0351	70.232	73.0189	65.0504	78.3482	79.2521	69.9365	83.1555	GLYMA_13G217100v4	hypothetical protein && sp|Q9ATF5|RL18A_CASSA 60S ribosomal protein L18a OS=Castanea sativa OX=21020 GN=RPL18A PE=2 SV=1 && PF01775:Ribosomal proteins 50S-L18Ae/60S-L20/60S-L18A	-	-
Glyma.04G122900	91.2476	90.4031	107.375	110.887	76.8297	64.2053	64.9361	66.6958	62.5645	60.6303	66.2027	52.9938	57.6062	60.5668	62.9267	66.3243	69.0764	78.1958	GLYMA_04G122900v4	hypothetical protein && sp|Q39779|ACBP_GOSHI Acyl-CoA-binding protein OS=Gossypium hirsutum OX=3635 PE=3 SV=1 && -	-	-
Glyma.18G245500	72.1464	79.8694	99.9499	88.4545	102.937	80.434	62.6103	62.1695	62.8645	106.562	84.6122	67.5559	51.4973	53.1456	65.6055	91.4348	68.6126	69.8276	GLYMA_18G245500v4	hypothetical protein && - && -	-	-
Glyma.17G109400	93.93	97.3813	82.1583	102.612	44.5995	54.3801	131.198	97.3987	98.818	71.4516	43.9978	52.4522	121.575	108.42	88.0016	98.6882	41.8495	42.8891	GLYMA_17G109400v4	hypothetical protein && sp|Q949Y3|PPA26_ARATH Bifunctional purple acid phosphatase 26 OS=Arabidopsis thaliana OX=3702 GN=PAP26 PE=1 SV=1 && PF00149:Calcineurin-like phosphoesterase|PF16656:Purple acid Phosphatase, N-terminal domain|PF14008:Iron/zinc purple acid phosphatase-like protein C	-	-
Glyma.09G143800	119.646	76.393	93.2516	153.134	86.5648	56.7695	76.7127	44.9546	61.9261	76.6711	66.6867	61.9549	85.7327	76.6829	78.3203	106.509	92.7197	99.0594	GLYMA_09G143800v4	hypothetical protein && sp|Q9CAN1|RBL2_ARATH RHOMBOID-like protein 2 OS=Arabidopsis thaliana OX=3702 GN=RBL2 PE=1 SV=1 && PF01694:Rhomboid family	-	-
Glyma.U031121	65.8942	74.4812	75.4787	117.522	80.1623	81.4645	48.7117	69.4224	64.9735	84.4901	88.1908	93.9459	75.8737	80.9408	85.0213	82.4223	112.712	113.556	GLYMA_U031121v4	hypothetical protein && sp|Q40977|MDAR_PEA Monodehydroascorbate reductase OS=Pisum sativum OX=3888 PE=1 SV=1 && PF07992:Pyridine nucleotide-disulphide oxidoreductase	-	-
Glyma.14G084500	86.1222	81.9164	79.5785	49.0393	77.9537	85.9388	86.4885	84.328	79.9505	67.2509	91.9433	82.9328	75.5571	69.163	79.9672	63.1994	76.1917	82.4538	GLYMA_14G084500v4	hypothetical protein && sp|P42731|PABP2_ARATH Polyadenylate-binding protein 2 OS=Arabidopsis thaliana OX=3702 GN=PAB2 PE=1 SV=1 && -	-	-
Glyma.10G180700	82.4314	81.974	81.4363	114.516	59.9868	66.6165	82.7226	81.9766	82.3166	86.2062	64.4291	64.9724	107.52	111.5	94.8413	111.462	61.653	61.1669	GLYMA_10G180700v4	hypothetical protein && sp|Q8SAG3|ADF_VITVI Actin-depolymerizing factor OS=Vitis vinifera OX=29760 PE=2 SV=1 && PF00241:Cofilin/tropomyosin-type actin-binding protein	-	-
Glyma.15G095400	91.308	93.9201	87.9636	56.651	50.5487	62.3953	78.8976	88.1364	85.0108	70.3388	51.5464	65.2078	95.5124	93.7522	92.6119	52.5211	48.831	71.3189	GLYMA_15G095400v4	hypothetical protein && sp|Q9ATF5|RL18A_CASSA 60S ribosomal protein L18a OS=Castanea sativa OX=21020 GN=RPL18A PE=2 SV=1 && PF01775:Ribosomal proteins 50S-L18Ae/60S-L20/60S-L18A	-	-
Glyma.01G008700	71.9691	78.8056	66.0796	33.6647	126.122	151.076	23.9991	48.1148	51.225	47.5918	103.13	117.218	34.9311	42.1334	50.7455	28.3043	153.744	144.222	GLYMA_01G008700v4	hypothetical protein && sp|O82188|RDR5_ARATH Probable RNA-dependent RNA polymerase 5 OS=Arabidopsis thaliana OX=3702 GN=RDR5 PE=2 SV=2 && PF05183:RNA dependent RNA polymerase	-	-
Glyma.07G126800	88.3879	77.9062	90.9243	107.88	35.0007	28.9192	109.379	78.9757	111.621	83.0644	47.7451	76.1476	172.1	206.83	79.9581	138.993	54.5483	63.0892	GLYMA_07G126800v4	hypothetical protein && sp|O82199|C3H20_ARATH Zinc finger CCCH domain-containing protein 20 OS=Arabidopsis thaliana OX=3702 GN=At2g19810 PE=2 SV=1 && PF00642:Zinc finger C-x8-C-x5-C-x3-H type (and similar)	C3H	C3H
Glyma.19G252400	90.7747	81.6926	98.4433	73.9334	84.2071	81.4295	36.2174	74.0001	80.1415	78.2728	77.1365	81.4153	75.6966	72.766	84.1286	77.7922	83.7711	98.6511	GLYMA_19G252400v4	hypothetical protein && sp|P56331|IF1A_ONOVI Eukaryotic translation initiation factor 1A OS=Onobrychis viciifolia OX=3882 PE=2 SV=2 && PF01176:Translation initiation factor 1A / IF-1	-	-
Glyma.06G150701	34.8809	28.6687	59.3499	78.5138	33.978	39.2281	63.2529	58.2599	86.2103	36.3394	32.0868	55.4218	319.397	279.595	183.339	104.995	109.951	86.527	GLYMA_06G150701v4	hypothetical protein && sp|F4I1N8|ATG1T_ARATH Serine/threonine-protein kinase ATG1t OS=Arabidopsis thaliana OX=3702 GN=At1g49180 PE=2 SV=1 && PF00069:Protein kinase domain	-	-
Glyma.13G279900	53.9594	41.2411	51.1807	196.664	35.5211	35.838	69.8309	50.511	82.0583	177.899	56.1448	157.69	131.656	117.16	75.3309	257.491	89.1864	87.0493	GLYMA_13G279900v4	hypothetical protein && sp|A0A3Q7HH64|JA2L_SOLLC NAC domain-containing protein JA2L OS=Solanum lycopersicum OX=4081 GN=JA2L PE=2 SV=1 && PF02365:No apical meristem (NAM) protein	NAC	NAC
Glyma.06G044600	66.9909	54.5417	73.945	75.2757	53.2442	56.4796	80.238	64.7932	100.809	68.3235	55.374	85.3376	182.315	167.655	126.746	147.464	75.7469	82.2669	GLYMA_06G044600v4	hypothetical protein && sp|Q9STX2|VEP1_ARATH 3-oxo-Delta(4,5)-steroid 5-beta-reductase OS=Arabidopsis thaliana OX=3702 GN=VEP1 PE=1 SV=1 && -	-	-
Glyma.02G167900	85.8961	91.3339	86.9231	50.3132	64.0397	65.8781	78.9218	79.156	80.2805	67.4765	61.3478	69.9787	76.9438	67.4074	78.6198	59.5699	58.7846	63.514	GLYMA_02G167900v4	hypothetical protein && sp|O65731|RS5_CICAR 40S ribosomal protein S5 (Fragment) OS=Cicer arietinum OX=3827 GN=RPS5 PE=2 SV=1 && PF00177:Ribosomal protein S7p/S5e	-	-
Glyma.13G344500	86.4067	85.5437	86.6059	47.4647	46.3407	59.8656	91.7589	86.3953	93.0246	60.5665	37.2964	58.2066	127.684	123.706	101.331	82.2069	35.0231	38.772	GLYMA_13G344500v4	hypothetical protein && sp|Q42896|SCRK2_SOLLC Fructokinase-2 OS=Solanum lycopersicum OX=4081 GN=FRK2 PE=2 SV=2 && PF00294:pfkB family carbohydrate kinase	-	-
Glyma.17G155400	83.9999	69.9664	80.0708	34.7527	87.7586	107.644	89.592	79.3612	77.6298	41.2379	79.597	64.739	87.8322	70.9968	95.14	54.3285	67.2825	91.5748	GLYMA_17G155400v4	hypothetical protein && sp|O82166|AHL21_ARATH AT-hook motif nuclear-localized protein 21 OS=Arabidopsis thaliana OX=3702 GN=AHL21 PE=2 SV=1 && PF03479:Plants and Prokaryotes Conserved (PCC) domain	-	-
Glyma.04G220300	121.176	108.144	120.013	72.1586	65.7938	76.9645	74.1279	90.6694	99.1833	36.593	49.8631	47.1596	58.2239	42.6772	72.4984	13.6581	29.0212	28.034	GLYMA_04G220300v4	hypothetical protein && - && -	-	-
Glyma.17G073300	92.3351	90.5308	78.4055	60.8992	97.3914	86.7915	65.2927	76.0995	75.8768	71.1657	84.097	70.7054	70.6225	58.5563	62.711	69.2525	66.9659	64.8948	GLYMA_17G073300v4	hypothetical protein && sp|Q54ZR7|SRPRA_DICDI Signal recognition particle receptor subunit alpha OS=Dictyostelium discoideum OX=44689 GN=srpra PE=3 SV=1 && PF02881:SRP54-type protein, helical bundle domain|PF00448:SRP54-type protein, GTPase domain|PF04086:Signal recognition particle, alpha subunit, N-terminal	-	-
Glyma.04G123100	44.8583	48.1378	60.0106	139.293	40.8578	32.356	113.838	65.013	104.131	92.7045	55.9344	80.3502	187.101	177.942	106.095	201.584	89.1958	79.8728	GLYMA_04G123100v4	hypothetical protein && - && -	-	-
Glyma.08G174700	84.9198	56.4227	60.2379	250.932	36.1912	46.2529	121.556	68.0301	107.272	80.0935	28.4982	52.2138	137.102	139.799	97.474	150.711	41.4264	45.1987	GLYMA_08G174700v4	hypothetical protein && sp|P46417|GSTX3_SOYBN Glutathione S-transferase 3 OS=Glycine max OX=3847 GN=GST3 PE=1 SV=1 && PF02798:Glutathione S-transferase, N-terminal domain|PF13410:Glutathione S-transferase, C-terminal domain	-	-
Glyma.08G321100	35.5683	25.9347	46.1102	29.5613	129.169	175.375	86.9386	47.5758	62.8596	27.2841	130.625	130.108	87.1034	93.7571	88.7557	31.1929	239.751	246.302	GLYMA_08G321100v4	hypothetical protein && sp|Q8S9J6|ASPA_ARATH Aspartyl protease family protein At5g10770 OS=Arabidopsis thaliana OX=3702 GN=At5g10770 PE=2 SV=1 && PF14541:Xylanase inhibitor C-terminal|PF14543:Xylanase inhibitor N-terminal	-	-
Glyma.07G152100	85.0602	74.4719	77.0237	98.3609	53.0491	50.8132	132.071	83.4373	93.916	62.9483	50.7515	53.1849	129.194	111.14	85.8419	89.9379	66.5976	64.8662	GLYMA_07G152100v4	hypothetical protein && - && -	-	-
Glyma.20G168100	91.2668	96.5227	89.2257	40.3793	58.3227	68.5139	71.4088	87.408	79.8689	63.3919	67.3458	68.9538	79.5314	77.0747	75.697	58.1891	54.5072	65.4502	GLYMA_20G168100v4	hypothetical protein && sp|P35684|RL3_ORYSJ 60S ribosomal protein L3 OS=Oryza sativa subsp. japonica OX=39947 GN=RPL3 PE=2 SV=2 && PF00297:Ribosomal protein L3	-	-
Glyma.20G209000	74.5513	62.7408	84.1748	89.9988	45.5546	36.4767	148.631	84.9098	101.242	59.841	39.3032	50.1024	197.079	223.334	93.2056	151.384	37.6719	39.7714	GLYMA_20G209000v4	hypothetical protein && sp|Q940J9|PMT8_ARATH Probable methyltransferase PMT8 OS=Arabidopsis thaliana OX=3702 GN=At1g04430 PE=2 SV=1 && PF03141:Putative S-adenosyl-L-methionine-dependent methyltransferase	-	-
Glyma.05G024200	81.4064	81.2887	84.0081	96.3971	63.7537	74.0899	68.7568	71.3008	62.7132	73.8961	64.6206	68.8943	84.4549	81.3304	81.7042	77.7168	66.8771	76.8681	GLYMA_05G024200v4	hypothetical protein && sp|P24922|IF5A2_NICPL Eukaryotic translation initiation factor 5A-2 OS=Nicotiana plumbaginifolia OX=4092 GN=EIF-5A2 PE=2 SV=1 && PF01287:Eukaryotic elongation factor 5A hypusine, DNA-binding OB fold	-	-
Glyma.07G021800	64.0631	36.8346	47.9189	237.513	48.3245	37.107	42.1826	44.6087	73.0758	152.61	90.7449	111.742	62.2125	65.8448	107.545	68.804	173.784	189.95	GLYMA_07G021800v4	hypothetical protein && sp|Q9SAG8|DNAJ8_ARATH Chaperone protein dnaJ 8, chloroplastic OS=Arabidopsis thaliana OX=3702 GN=ATJ8 PE=2 SV=1 && PF00226:DnaJ domain	-	-
Glyma.05G010500	136.202	85.5904	107.014	114.837	67.5662	33.6661	50.181	52.1187	68.5905	146.947	60.935	83.0638	45.4649	44.6343	51.2492	88.7877	57.6699	76.7767	GLYMA_05G010500v4	hypothetical protein && - && -	-	-
Glyma.14G221800	73.4179	68.8866	88.4455	62.9985	51.4019	60.0481	104.432	82.5582	104.576	57.7879	66.8751	60.5981	111.629	98.7375	102.592	84.8228	80.2426	63.9338	GLYMA_14G221800v4	hypothetical protein && sp|Q8L9W3|ATL23_ARATH E3 ubiquitin-protein ligase ATL23 OS=Arabidopsis thaliana OX=3702 GN=ATL23 PE=1 SV=2 && PF13639:Ring finger domain	-	-
Glyma.08G222900	129.879	123.019	110.91	101.43	29.2519	32.2903	38.8052	84.5857	88.2508	52.412	27.2157	35.7843	75.8305	87.0013	78.5133	34.8052	30.8067	36.7062	GLYMA_08G222900v4	hypothetical protein && sp|Q06450|ATP5E_IPOBA ATP synthase subunit epsilon, mitochondrial OS=Ipomoea batatas OX=4120 PE=1 SV=2 && -	-	-
Glyma.04G013000	88.7107	90.8853	118.514	55.0566	57.8644	57.1228	42.4419	76.3495	68.619	76.8293	48.2331	56.2049	46.3493	42.8445	56.4102	66.3681	104.776	107.876	GLYMA_04G013000v4	hypothetical protein && sp|Q94G86|ALL9_OLEEU Glucan endo-1,3-beta-D-glucosidase OS=Olea europaea OX=4146 GN=OLE9 PE=1 SV=1 && PF07983:X8 domain|PF00332:Glycosyl hydrolases family 17	-	-
Glyma.17G169700	86.2739	74.7663	121.348	166.228	62.9582	55.8781	53.4982	68.1989	62.4488	101.588	59.2074	54.4562	65.201	55.7329	61.9732	107.251	55.5007	63.3449	GLYMA_17G169700v4	hypothetical protein && sp|Q42551|SCE1_ARATH SUMO-conjugating enzyme SCE1 OS=Arabidopsis thaliana OX=3702 GN=SCE1 PE=1 SV=1 && PF00179:Ubiquitin-conjugating enzyme	-	-
Glyma.13G029900	40.2608	46.0389	45.3793	250.736	110.273	94.1729	26.3441	39.1679	33.3258	149.969	83.9526	91.3887	24.9269	27.535	32.115	182.052	87.8343	82.5688	GLYMA_13G029900v4	hypothetical protein && sp|G3FIN8|UGTK4_MANES Linamarin synthase 1 OS=Manihot esculenta OX=3983 GN=UGT85K4 PE=1 SV=1 && PF00201:UDP-glucoronosyl and UDP-glucosyl transferase	-	-
Glyma.11G170300	45.8665	71.2253	105.309	317.964	3.6174	4.41331	25.6356	39.7711	16.3798	400.256	3.15008	17.8489	24.5565	63.0331	77.0026	65.8399	126.847	144.861	GLYMA_11G170300v4	hypothetical protein && sp|P49093|ASNS2_LOTJA Asparagine synthetase [glutamine-hydrolyzing] 2 OS=Lotus japonicus OX=34305 GN=AS2 PE=2 SV=2 && PF00733:Asparagine synthase|PF13537:Glutamine amidotransferase domain	-	-
Glyma.11G050100	85.5331	71.4355	84.0057	114.617	56.5721	50.8315	86.6198	77.6028	91.2907	61.2222	52.5566	50.6747	102.275	101.174	82.6613	81.5904	62.7841	58.2193	GLYMA_11G050100v4	hypothetical protein && sp|O64818|Y2309_ARATH Uncharacterized protein At2g23090 OS=Arabidopsis thaliana OX=3702 GN=At2g23090 PE=1 SV=1 && -	-	-
Glyma.19G000700	69.1772	122.467	60.0001	131.315	31.9779	32.3961	98.7803	94.9772	81.2652	68.317	18.2071	30.0042	135.043	157.064	45.2203	248.267	16.8131	18.0924	GLYMA_19G000700v4	hypothetical protein && sp|Q42806|KPYC_SOYBN Pyruvate kinase, cytosolic isozyme OS=Glycine max OX=3847 PE=2 SV=1 && PF00224:Pyruvate kinase, barrel domain|PF02887:Pyruvate kinase, alpha/beta domain	-	-
Glyma.12G112000	82.3833	37.6953	53.4757	205.693	4.87423	5.69855	137.184	46.6982	125.37	99.0089	14.1527	62.8799	195.308	165.703	163.226	162.082	77.28	84.8751	GLYMA_12G112000v4	hypothetical protein && sp|Q6R567|RMA1_CAPAN E3 ubiquitin-protein ligase RMA1H1 OS=Capsicum annuum OX=4072 GN=RMA1H1 PE=1 SV=1 && PF13445:RING-type zinc-finger	-	-
Glyma.02G251900	92.7119	73.6788	83.984	56.4807	106.115	95.8725	43.9243	76.0318	74.9845	60.8311	104.192	60.56	52.8619	37.805	71.0788	33.0347	63.2981	79.173	GLYMA_02G251900v4	hypothetical protein && sp|Q6NUK1|SCMC1_HUMAN Calcium-binding mitochondrial carrier protein SCaMC-1 OS=Homo sapiens OX=9606 GN=SLC25A24 PE=1 SV=2 && PF00153:Mitochondrial carrier protein	-	-
Glyma.08G112400	65.6391	64.0848	65.107	85.602	57.0587	66.671	113.854	72.0073	80.8351	63.3495	60.4149	72.7258	150.224	145.292	87.8752	112.945	77.5528	79.8643	GLYMA_08G112400v4	hypothetical protein && - && PF04398:Protein of unknown function, DUF538	-	-
Glyma.05G235500	118.446	175.038	133.408	55.4699	59.0927	62.8607	91.2436	114.112	71.0591	107.332	31.4232	47.4046	57.5185	55.1465	79.9988	62.3109	39.2014	44.5486	GLYMA_05G235500v4	hypothetical protein && sp|Q9LVI4|TIF6B_ARATH Protein TIFY 6B OS=Arabidopsis thaliana OX=3702 GN=TIFY6B PE=1 SV=1 && PF09425:Divergent CCT motif|PF06200:tify domain	Tify	Tify
Glyma.02G255000	94.1415	76.7702	87.6332	166.529	35.4588	36.6944	28.377	57.8364	72.9465	101.493	29.6267	66.6483	99.462	137.99	96.8079	147.453	83.1732	83.6611	GLYMA_02G255000v4	hypothetical protein && sp|P25794|PIP2_PEA Probable aquaporin PIP-type 7a OS=Pisum sativum OX=3888 GN=TRG-31 PE=2 SV=2 && PF00230:Major intrinsic protein	-	-
Glyma.01G245600	69.8588	65.659	73.3528	73.9143	69.208	77.1821	108.86	78.835	86.0129	59.6322	81.2527	76.1114	104.215	112.934	71.6271	108.089	76.8526	77.7131	GLYMA_01G245600v4	hypothetical protein && sp|Q8GYX8|DNJ10_ARATH Chaperone protein dnaJ 10 OS=Arabidopsis thaliana OX=3702 GN=ATJ10 PE=2 SV=2 && PF14308:X-domain of DnaJ-containing	-	-
Glyma.06G185600	94.0786	83.0984	92.5389	105.955	37.3297	52.7032	64.2254	71.9554	87.2475	80.3675	36.3929	44.065	112.758	107.469	90.0053	83.0422	34.0861	45.3289	GLYMA_06G185600v4	hypothetical protein && sp|Q9FIJ2|NDUA2_ARATH NADH dehydrogenase [ubiquinone] 1 alpha subcomplex subunit 2 OS=Arabidopsis thaliana OX=3702 GN=At5g47890 PE=1 SV=1 && -	-	-
Glyma.08G271402	42.2834	27.5321	48.9438	198.952	54.8326	44.0772	106.332	51.503	72.015	63.3282	94.718	92.0793	117.32	146.73	78.6054	159.216	146.184	148.743	GLYMA_08G271402v4	hypothetical protein && sp|Q1G3Q4|RITF1_ARATH Protein RGF1 INDUCIBLE TRANSCRIPTION FACTOR 1 OS=Arabidopsis thaliana OX=3702 GN=RITF1 PE=1 SV=1 && -	PLATZ	PLATZ
Glyma.09G202300	65.4744	56.9565	64.124	106.359	63.1058	72.2738	106.994	73.4626	77.6285	62.5836	61.0208	64.8762	121.78	122.55	82.8415	119.218	67.1802	66.6457	GLYMA_09G202300v4	hypothetical protein && sp|Q8LKZ1|NORK_PEA Nodulation receptor kinase OS=Pisum sativum OX=3888 GN=NORK PE=1 SV=1 && PF07714:Protein tyrosine kinase|PF12819:Malectin-like domain	-	-
Glyma.18G173600	102.487	113.883	89.3666	44.2784	61.9663	97.2899	24.5193	42.1896	46.3069	67.6414	36.9226	40.2758	4.49399	4.45327	16.1093	11.3612	8.50542	12.4203	GLYMA_18G173600v4	hypothetical protein && - && -	-	-
Glyma.10G183900	64.603	56.6097	63.5041	73.2971	96.3493	88.4004	113.808	72.0248	89.1326	85.5321	107.656	133.146	89.7749	93.5149	78.8745	111.762	79.513	81.3389	GLYMA_10G183900v4	hypothetical protein && sp|Q9FNL7|PTR3_ARATH Protein NRT1/ PTR FAMILY 5.2 OS=Arabidopsis thaliana OX=3702 GN=NPF5.2 PE=2 SV=1 && PF00854:POT family	-	-
Glyma.10G159800	87.1187	81.0336	97.9056	103.877	61.9943	70.0591	68.0679	69.5444	70.7969	87.1876	62.2685	61.9907	82.6235	74.2714	72.2928	77.6542	52.3567	60.4829	GLYMA_10G159800v4	hypothetical protein && sp|Q43317|CYSK_CITLA Cysteine synthase OS=Citrullus lanatus OX=3654 PE=1 SV=1 && PF00291:Pyridoxal-phosphate dependent enzyme	-	-
Glyma.19G195500	91.1023	100.852	91.5311	47.7403	60.8642	61.3056	67.6662	82.8877	65.4181	55.8075	59.9678	57.6724	59.5806	60.3087	76.848	42.7174	44.1107	54.0113	GLYMA_19G195500v4	hypothetical protein && sp|P49636|RL40_NICSY Ubiquitin-60S ribosomal protein L40 OS=Nicotiana sylvestris OX=4096 GN=UBICEP52-7 PE=2 SV=2 && PF00240:Ubiquitin family|PF01020:Ribosomal L40e family	-	-
Glyma.11G169901	102.053	59.504	77.3044	137.527	22.9305	11.6841	64.6585	56.0681	99.2808	143.921	30.9432	45.1147	187.952	197.181	83.513	160.527	56.1734	79.1824	GLYMA_11G169901v4	hypothetical protein && sp|O80888|M3K17_ARATH Mitogen-activated protein kinase kinase kinase 17 OS=Arabidopsis thaliana OX=3702 GN=MAPKKK17 PE=1 SV=1 && PF00069:Protein kinase domain	-	-
Glyma.10G221600	88.2938	97.3964	90.6951	56.4889	57.8094	62.6653	50.5533	84.3266	86.3974	57.119	59.9467	70.4899	94.8812	83.418	83.8015	54.2718	51.0393	67.3831	GLYMA_10G221600v4	hypothetical protein && sp|P34788|RS18_ARATH 40S ribosomal protein S18 OS=Arabidopsis thaliana OX=3702 GN=RPS18A PE=1 SV=1 && PF00416:Ribosomal protein S13/S18	-	-
Glyma.08G351700	88.0407	81.4012	79.1733	128.012	53.8996	55.9084	82.3377	78.2778	88.9705	64.9982	54.3678	58.9945	92.3788	103.971	84.7061	80.5936	55.7127	58.5428	GLYMA_08G351700v4	hypothetical protein && - && -	-	-
Glyma.06G266800	77.5638	76.9944	82.3951	80.8957	75.0176	69.5968	55.8482	68.2142	75.3783	77.1533	67.5542	59.7677	73.6045	82.5715	75.3589	71.4573	63.997	66.1945	GLYMA_06G266800v4	hypothetical protein && sp|Q9FH37|ILR3_ARATH Transcription factor ILR3 OS=Arabidopsis thaliana OX=3702 GN=ILR3 PE=1 SV=1 && PF00010:Helix-loop-helix DNA-binding domain	bHLH	bHLH
Glyma.18G251400	83.759	84.2338	79.7116	54.9511	58.6593	70.1071	37.8866	81.0649	80.5957	69.5962	66.2049	78.4347	87.1777	82.0617	91.2264	74.5176	61.1957	83.8861	GLYMA_18G251400v4	hypothetical protein && sp|O23593|RGGB_ARATH RGG repeats nuclear RNA binding protein B OS=Arabidopsis thaliana OX=3702 GN=RGGB PE=1 SV=1 && PF04774:Hyaluronan / mRNA binding family|PF09598:Stm1	-	-
Glyma.15G266600	68.9386	76.7254	93.493	102.026	59.3956	47.3972	57.0543	56.5023	79.9433	89.383	69.0882	118.579	107.337	105.995	58.0963	157.754	77.5173	81.221	GLYMA_15G266600v4	hypothetical protein && sp|Q54V77|PYRG_DICDI CTP synthase OS=Dictyostelium discoideum OX=44689 GN=ctps PE=3 SV=1 && PF06418:CTP synthase N-terminus|PF00117:Glutamine amidotransferase class-I	-	-
Glyma.09G019200	75.2361	80.7147	72.3423	73.9621	82.5163	86.5712	72.2692	68.3174	68.3931	84.4903	78.3609	78.5192	65.4155	61.7646	68.9152	67.1038	86.6007	91.7629	GLYMA_09G019200v4	hypothetical protein && sp|Q9FVI1|ADF2_PETHY Actin-depolymerizing factor 2 OS=Petunia hybrida OX=4102 GN=ADF2 PE=2 SV=1 && PF00241:Cofilin/tropomyosin-type actin-binding protein	-	-
Glyma.03G109900	37.2449	39.6785	50.6037	24.6837	92.149	103.754	43.7914	79.4994	85.4677	45.5737	57.9413	56.6301	77.3103	113.118	126.922	41.8532	153.089	117.789	GLYMA_03G109900v4	hypothetical protein && sp|Q41001|BCP_PEA Blue copper protein OS=Pisum sativum OX=3888 PE=2 SV=1 && PF02298:Plastocyanin-like domain	-	-
Glyma.06G070500	89.7512	89.2002	79.8432	86.9821	72.6364	83.4944	73.0666	63.9157	54.8022	72.5506	63.0946	57.7042	58.9068	58.5482	53.7243	64.7009	57.5916	59.4382	GLYMA_06G070500v4	hypothetical protein && sp|P41919|RANB1_TOBAC GTP-binding nuclear protein Ran-B1 OS=Nicotiana tabacum OX=4097 GN=RAN-B1 PE=2 SV=1 && PF00071:Ras family	-	-
Glyma.10G118900	23.5815	35.6331	47.0787	99.812	64.7423	103.966	157.488	64.9078	82.316	44.1458	121.631	85.6799	70.4045	73.8307	36.7841	90.453	175.201	115.215	GLYMA_10G118900v4	hypothetical protein && sp|Q8VY90|EF105_ARATH Ethylene-responsive transcription factor ERF105 OS=Arabidopsis thaliana OX=3702 GN=ERF105 PE=2 SV=1 && PF00847:AP2 domain	AP2/ERF-ERF	AP2/ERF->AP2/ERF-ERF
Glyma.08G136200	100.271	96.8618	96.0395	61.9203	56.0978	66.0364	54.0581	66.0795	93.6213	63.3202	42.0731	56.5219	86.3337	90.2355	78.9829	47.065	36.9535	45.6053	GLYMA_08G136200v4	hypothetical protein && sp|Q9XEE2|ANXD2_ARATH Annexin D2 OS=Arabidopsis thaliana OX=3702 GN=ANN2 PE=1 SV=1 && PF00191:Annexin	-	-
Glyma.17G233700	106.094	77.5375	81.188	122.348	42.4845	18.0975	59.0969	66.3776	136.646	102.168	12.7437	42.4195	181.549	128.956	105.199	147.06	28.0184	43.1043	GLYMA_17G233700v4	hypothetical protein && - && -	-	-
Glyma.05G149800	69.2574	50.8124	62.6527	179.279	33.8663	27.0524	92.5923	65.153	83.4398	99.2561	18.9918	39.8256	195.001	166.693	125.378	144.403	41.6841	58.3005	GLYMA_05G149800v4	hypothetical protein && sp|Q5N806|CYT4_ORYSJ Cysteine proteinase inhibitor 4 OS=Oryza sativa subsp. japonica OX=39947 GN=Os01g0915200 PE=2 SV=1 && PF16845:Aspartic acid proteinase inhibitor	-	-
Glyma.15G104900	103.373	71.3595	87.9932	95.226	8.09983	4.65426	123.114	74.9304	124.288	98.8804	5.95388	39.9365	155.096	171.863	139.708	119.149	46.668	64.2846	GLYMA_15G104900v4	hypothetical protein && sp|P0DO21|GIP2_NICBE Probable aspartic proteinase GIP2 OS=Nicotiana benthamiana OX=4100 GN=GIP2 PE=1 SV=1 && PF14543:Xylanase inhibitor N-terminal|PF14541:Xylanase inhibitor C-terminal	-	-
Glyma.13G151800	78.316	64.8307	63.2027	44.9174	15.8313	24.3483	77.1626	89.6226	94.8804	53.8179	13.6654	25.0567	95.0503	80.8004	70.3693	67.1248	6.09197	12.8582	GLYMA_13G151800v4	hypothetical protein && sp|Q9SJQ9|ALFC6_ARATH Fructose-bisphosphate aldolase 6, cytosolic OS=Arabidopsis thaliana OX=3702 GN=FBA6 PE=1 SV=1 && PF00274:Fructose-bisphosphate aldolase class-I	-	-
Glyma.08G005600	81.2507	73.5449	81.9678	110.694	50.8629	50.7459	76.5926	94.596	95.2207	99.7632	48.5557	68.6442	105.563	105.622	95.0291	96.8701	50.008	50.4209	GLYMA_08G005600v4	hypothetical protein && sp|P28583|CDPK_SOYBN Calcium-dependent protein kinase SK5 OS=Glycine max OX=3847 PE=1 SV=1 && PF00069:Protein kinase domain|PF13499:EF-hand domain pair	-	-
Glyma.03G213600	74.3466	61.842	72.8334	103.647	74.7435	70.7224	50.5038	72.1784	76.9954	60.494	64.7188	76.6102	95.986	99.7276	82.2359	97.7509	64.4559	65.633	GLYMA_03G213600v4	hypothetical protein && sp|Q43582|LSM4_TOBAC Probable U6 snRNA-associated Sm-like protein LSm4 OS=Nicotiana tabacum OX=4097 PE=2 SV=1 && PF01423:LSM domain	-	-
Glyma.07G020000	71.2608	92.4739	81.6566	56.9135	62.757	69.3253	67.2502	76.8914	76.1949	73.1084	62.2835	70.4836	73.498	59.5899	67.3823	59.6314	50.117	65.4176	GLYMA_07G020000v4	hypothetical protein && sp|Q9LHP1|RL74_ARATH 60S ribosomal protein L7-4 OS=Arabidopsis thaliana OX=3702 GN=RPL7D PE=2 SV=1 && PF08079:Ribosomal L30 N-terminal domain|PF00327:Ribosomal protein L30p/L7e	-	-
Glyma.01G190300	18.6791	23.5058	21.9311	261.404	113.617	106.732	23.2009	22.5419	22.5641	128.034	103.538	93.2221	23.4012	22.6512	20.1878	253.093	95.8845	99.0674	GLYMA_01G190300v4	hypothetical protein && - && -	-	-
Glyma.18G075900	70.6968	77.5393	82.669	95.5732	61.3725	69.1252	84.3771	59.4636	71.5741	84.0001	58.8086	61.9654	74.7528	66.2669	70.8853	63.3944	82.9178	81.6761	GLYMA_18G075900v4	hypothetical protein && sp|O22633|NOI4_ARATH Protein NOI4 OS=Arabidopsis thaliana OX=3702 GN=NOI4 PE=1 SV=1 && -	-	-
Glyma.01G232600	67.8062	70.3354	87.3323	89.5575	78.9948	76.5322	69.4332	69.8788	75.4526	87.7029	74.2757	83.8275	99.4221	92.2371	74.4166	111.118	83.4545	93.736	GLYMA_01G232600v4	hypothetical protein && sp|Q9LFL3|TOL1_ARATH TOM1-like protein 1 OS=Arabidopsis thaliana OX=3702 GN=TOL1 PE=1 SV=1 && PF00790:VHS domain|PF03127:GAT domain	-	-
Glyma.08G019300	99.1059	100.538	90.122	64.5066	92.9089	83.9495	64.2043	57.4724	63.5603	73.7611	77.2931	58.7166	53.6483	47.7281	53.4855	68.5593	55.4482	58.6974	GLYMA_08G019300v4	hypothetical protein && sp|Q9SUT9|RTNLB_ARATH Reticulon-like protein B2 OS=Arabidopsis thaliana OX=3702 GN=RTNLB2 PE=1 SV=1 && PF02453:Reticulon	-	-
Glyma.07G259500	78.1746	73.0149	74.888	90.5761	51.1601	54.0893	67.1946	83.5507	89.9659	67.3719	57.5391	66.4021	105.912	110.79	101.024	91.169	59.9262	67.1951	GLYMA_07G259500v4	hypothetical protein && sp|Q9LEB4|RBP45_NICPL Polyadenylate-binding protein RBP45 OS=Nicotiana plumbaginifolia OX=4092 GN=RBP45 PE=1 SV=1 && PF00076:RNA recognition motif. (a.k.a. RRM, RBD, or RNP domain)	-	-
Glyma.04G145000	58.9298	46.9217	60.0316	100.897	107.107	79.6157	96.9172	52.3233	66.1597	73.1598	95.8931	98.2894	90.2622	83.754	69.8508	102.178	137.597	109.794	GLYMA_04G145000v4	hypothetical protein && sp|P49592|NC2B_ARATH Protein Dr1 homolog OS=Arabidopsis thaliana OX=3702 GN=DR1 PE=1 SV=1 && PF00808:Histone-like transcription factor (CBF/NF-Y) and archaeal histone	NF-YB	NF-Y->NF-YB
Glyma.17G211000	69.7117	42.8145	72.0429	53.5849	38.2284	76.6041	122.775	121.919	146.41	76.3746	43.5194	54.0781	93.0405	101.504	71.8664	96.9748	105.814	30.584	GLYMA_17G211000v4	hypothetical protein && sp|Q708Y0|EBF2_ARATH EIN3-binding F-box protein 2 OS=Arabidopsis thaliana OX=3702 GN=EBF2 PE=1 SV=1 && PF12937:F-box-like	-	-
Glyma.08G029400	99.8619	88.6658	86.3877	88.0156	40.6704	43.4232	128.165	80.4497	98.0416	40.2564	44.897	50.7351	107.013	157.906	92.5622	65.9341	51.235	40.7235	GLYMA_08G029400v4	hypothetical protein && sp|Q9LVS0|KUA1_ARATH Transcription factor KUA1 OS=Arabidopsis thaliana OX=3702 GN=KUA1 PE=1 SV=1 && PF00249:Myb-like DNA-binding domain	MYB-related	MYB->MYB-related
Glyma.08G012800	96.8133	104.893	94.0379	19.7217	105.51	139.966	7.08011	48.2154	52.5255	17.4197	71.3945	65.0978	10.5604	9.25873	31.4485	3.74597	38.4239	55.457	GLYMA_08G012800v4	hypothetical protein && - && PF03763:Remorin, C-terminal region	-	-
Glyma.05G182300	75.2176	80.5011	77.5636	100.848	52.3795	51.1686	69.5674	85.7745	78.2727	78.3758	49.9594	61.3331	81.0896	86.8373	81.1107	103.188	88.2657	80.1873	GLYMA_05G182300v4	hypothetical protein && - && -	-	-
Glyma.19G172400	67.6293	84.4028	95.9716	91.1203	44.0477	56.8899	83.6621	71.1998	66.5276	74.9508	44.0345	52.2982	59.6711	53.0657	63.2973	51.3096	59.0184	52.4861	GLYMA_19G172400v4	hypothetical protein && sp|C7J4U3|OST4A_ORYSJ Dolichyl-diphosphooligosaccharide--protein glycosyltransferase subunit 4A OS=Oryza sativa subsp. japonica OX=39947 GN=OST4A PE=3 SV=1 && -	-	-
Glyma.05G224000	87.5688	88.7585	92.2772	55.0272	64.362	59.7975	90.5135	84.5592	85.56	69.0399	63.6157	63.6482	100.552	81.8933	86.7327	78.8272	57.6858	60.1013	GLYMA_05G224000v4	hypothetical protein && sp|Q9SW96|SYNC1_ARATH Asparagine--tRNA ligase, cytoplasmic 1 OS=Arabidopsis thaliana OX=3702 GN=SYNC1 PE=1 SV=1 && PF00152:tRNA synthetases class II (D, K and N)|PF01336:OB-fold nucleic acid binding domain	-	-
Glyma.08G355600	53.4604	53.8927	66.1454	95.7569	81.102	84.3279	67.6618	60.0476	65.9511	77.2401	89.4154	78.2836	97.0732	77.5412	67.9694	108.241	101.599	107.142	GLYMA_08G355600v4	hypothetical protein && sp|O48850|VA725_ARATH Vesicle-associated membrane protein 725 OS=Arabidopsis thaliana OX=3702 GN=VAMP725 PE=2 SV=2 && PF13774:Regulated-SNARE-like domain|PF00957:Synaptobrevin	-	-
Glyma.16G127500	79.3571	78.7653	78.3911	59.0468	59.5936	54.1398	64.6949	74.6364	81.0852	64.9158	60.7564	63.2006	86.7221	78.9528	75.0965	68.2205	58.9097	60.6747	GLYMA_16G127500v4	hypothetical protein && sp|Q93VH9|RS41_ARATH 40S ribosomal protein S4-1 OS=Arabidopsis thaliana OX=3702 GN=RPS4A PE=2 SV=1 && PF08071:RS4NT (NUC023) domain|PF01479:S4 domain|PF00900:Ribosomal family S4e|PF16121:40S ribosomal protein S4 C-terminus|PF00467:KOW motif	-	-
Glyma.13G120200	40.4967	28.3977	50.6768	111.685	42.1354	34.3391	131.518	59.3637	101.597	56.6228	37.7137	79.9928	222.195	215.208	135.563	135.825	89.0561	85.8912	GLYMA_13G120200v4	hypothetical protein && sp|Q63B75|IOLC1_BACCZ 5-dehydro-2-deoxygluconokinase 1 OS=Bacillus cereus (strain ZK / E33L) OX=288681 GN=iolC1 PE=3 SV=1 && PF00294:pfkB family carbohydrate kinase	-	-
Glyma.13G189500	76.8962	80.7173	118.97	69.8172	88.8924	86.1023	50.8686	62.0269	57.8857	61.4542	94.8881	67.0971	59.1639	58.6811	68.5854	55.8352	95.1341	103.619	GLYMA_13G189500v4	hypothetical protein && sp|Q0JNR2|CYT12_ORYSJ Cysteine proteinase inhibitor 12 OS=Oryza sativa subsp. japonica OX=39947 GN=Os01g0270100 PE=2 SV=1 && PF16845:Aspartic acid proteinase inhibitor	-	-
Glyma.08G026500	53.2363	56.7741	59.7696	85.7891	82.7877	79.3062	79.8605	61.6975	69.3065	70.3462	85.8819	85.44	94.6744	98.6321	82.4067	109.264	100.044	97.5608	GLYMA_08G026500v4	hypothetical protein && sp|Q9ZQ31|STY13_ARATH Serine/threonine-protein kinase STY13 OS=Arabidopsis thaliana OX=3702 GN=STY13 PE=1 SV=2 && PF07714:Protein tyrosine kinase	-	-
Glyma.06G295500	36.2444	24.6807	42.0998	85.5214	23.1837	24.3	132.87	66.177	108.076	31.2584	38.0442	46.208	243.696	246.177	127.857	157.936	83.182	65.5809	GLYMA_06G295500v4	hypothetical protein && - && -	-	-
Glyma.11G238500	115.543	138.483	56.0998	0.266133	14.1832	24.8274	1.72474	44.4359	31.8162	1.00839	7.89856	12.6034	2.70953	2.03256	12.0236	0.341431	2.90297	3.27788	GLYMA_11G238500v4	hypothetical protein && sp|Q02920|NO70_SOYBN Early nodulin-70 OS=Glycine max OX=3847 PE=2 SV=1 && PF01740:STAS domain|PF00916:Sulfate permease family	-	-
Glyma.03G230600	83.4652	88.7852	86.2528	55.3469	43.9085	42.3917	52.1311	66.022	69.6722	51.6624	56.7581	49.9329	71.1424	63.9836	80.4192	45.8326	119.597	117.451	GLYMA_03G230600v4	hypothetical protein && - && PF04398:Protein of unknown function, DUF538	-	-
Glyma.04G012300	88.313	92.4286	102.577	209.448	26.0662	23.197	83.9264	100.188	52.6989	162.959	28.2118	80.5752	53.2845	45.0879	46.3753	86.3448	38.3311	30.1298	GLYMA_04G012300v4	hypothetical protein && sp|O81355|PYRC5_PYRCO Phenylcoumaran benzylic ether reductase Pyrc5 OS=Pyrus communis OX=23211 GN=PYRC5 PE=1 SV=1 && PF05368:NmrA-like family	-	-
Glyma.17G050100	88.4773	76.3841	90.7885	100.897	55.634	63.254	90.6899	71.9396	89.116	70.9004	58.9341	57.6634	77.1792	65.8052	62.1368	62.9707	35.5706	44.323	GLYMA_17G050100v4	hypothetical protein && sp|Q6NXD8|DEN5B_DANRE DENN domain-containing protein 5B OS=Danio rerio OX=7955 GN=dennd5b PE=2 SV=2 && PF02141:DENN (AEX-3) domain|PF03456:uDENN domain	-	-
Glyma.07G088200	101.508	97.783	73.7732	20.3291	90.2767	98.6132	26.4832	48.8509	43.9065	35.8717	67.7361	42.7562	14.563	10.2083	40.3112	8.37848	43.8032	43.2001	GLYMA_07G088200v4	hypothetical protein && sp|Q94LW6|SUT35_ARATH Probable sulfate transporter 3.5 OS=Arabidopsis thaliana OX=3702 GN=SULTR3;5 PE=2 SV=1 && PF01740:STAS domain|PF00916:Sulfate permease family	-	-
Glyma.17G107500	67.2544	59.1921	68.9601	78.9787	62.4214	62.3761	93.043	68.3197	89.7279	65.7632	63.111	66.6067	116.814	100.704	80.9563	110.715	70.8412	65.3937	GLYMA_17G107500v4	hypothetical protein && sp|Q52T38|ZDH22_ARATH Protein S-acyltransferase 24 OS=Arabidopsis thaliana OX=3702 GN=PAT24 PE=2 SV=1 && PF01529:DHHC palmitoyltransferase|PF12796:Ankyrin repeats (3 copies)	-	-
Glyma.09G213700	107.506	103.188	88.5947	47.2531	112.065	120.129	61.5813	72.2904	62.5272	49.5266	107.871	66.3416	34.929	32.6315	41.8739	23.5564	35.6737	43.7988	GLYMA_09G213700v4	hypothetical protein && sp|A9XMT3|CCLOP_LOTJA Protein CYCLOPS OS=Lotus japonicus OX=34305 GN=IPD3 PE=1 SV=1 && -	-	-
Glyma.07G042800	60.1638	46.4774	67.1388	132.082	26.6454	27.8163	79.7652	77.25	108.758	73.3839	32.3256	46.8827	220.528	186.327	130.865	182.813	33.9165	32.0686	GLYMA_07G042800v4	hypothetical protein && sp|Q9LJG8|ASIL2_ARATH Trihelix transcription factor ASIL2 OS=Arabidopsis thaliana OX=3702 GN=ASIL2 PE=1 SV=1 && PF13837:Myb/SANT-like DNA-binding domain	Trihelix	Trihelix
Glyma.18G170200	59.5374	52.0504	59.3335	72.8279	74.5074	79.8862	107.287	60.3247	66.2762	60.3376	77.0982	83.4594	99.2776	99.9934	81.1723	126.306	86.6276	85.4216	GLYMA_18G170200v4	hypothetical protein && sp|A7S4N4|SERIC_NEMVE Probable serine incorporator OS=Nematostella vectensis OX=45351 GN=serinc PE=3 SV=1 && PF03348:Serine incorporator (Serinc)	-	-
Glyma.01G190600	35.3798	29.1588	28.0636	29.4975	205.683	171.635	15.968	10.1962	12.0574	38.6155	155.164	159.242	33.2024	23.8938	28.4151	63.4855	322.313	333.506	GLYMA_01G190600v4	hypothetical protein && sp|O82333|GH31_ARATH Probable indole-3-acetic acid-amido synthetase GH3.1 OS=Arabidopsis thaliana OX=3702 GN=GH3.1 PE=2 SV=1 && PF03321:GH3 auxin-responsive promoter	-	-
Glyma.11G064000	57.0253	54.7332	61.373	119.541	82.3722	68.1499	94.6934	55.9606	63.4205	65.0839	82.7044	67.1244	96.0166	94.9145	80.4751	101.246	109.458	88.0912	GLYMA_11G064000v4	hypothetical protein && sp|Q9SDY5|RCE1_ARATH NEDD8-conjugating enzyme Ubc12 OS=Arabidopsis thaliana OX=3702 GN=RCE1 PE=1 SV=1 && PF00179:Ubiquitin-conjugating enzyme	-	-
Glyma.11G049100	85.0461	84.3624	72.5336	97.1817	14.7212	24.8137	36.6887	77.5134	105.896	68.6131	14.3532	67.121	72.2639	78.4534	173.69	46.0819	56.5245	92.8279	GLYMA_11G049100v4	hypothetical protein && - && -	-	-
Glyma.02G133500	43.2393	39.9798	49.0675	109.024	67.9656	71.0173	108.799	61.1355	78.0361	84.6738	57.6696	93.8382	142.204	124.6	101.868	162.051	101.487	94.8107	GLYMA_02G133500v4	hypothetical protein && sp|Q8BGC4|PTGR3_MOUSE Prostaglandin reductase-3 OS=Mus musculus OX=10090 GN=Zadh2 PE=1 SV=1 && PF00106:short chain dehydrogenase|PF08240:Alcohol dehydrogenase GroES-like domain|PF00107:Zinc-binding dehydrogenase	-	-
Glyma.09G222700	52.0519	32.8803	60.8352	83.0671	23.3014	17.9088	66.0063	53.4024	98.3445	64.4359	35.9504	72.4	210.344	220.683	114.733	155.004	103.697	99.0683	GLYMA_09G222700v4	hypothetical protein && sp|Q9SI61|ASE1_ARATH Amidophosphoribosyltransferase 1, chloroplastic OS=Arabidopsis thaliana OX=3702 GN=ASE1 PE=2 SV=1 && PF00156:Phosphoribosyl transferase domain|PF13537:Glutamine amidotransferase domain	-	-
Glyma.12G190800	61.5616	59.4598	65.7401	91.5187	91.82	90.9359	74.3663	61.4671	69.4822	79.7699	100.177	81.55	75.4262	63.7779	66.4239	79.4859	95.6644	97.1495	GLYMA_12G190800v4	hypothetical protein && sp|Q9ZT42|RHF2A_ARATH E3 ubiquitin-protein ligase RHF2A OS=Arabidopsis thaliana OX=3702 GN=RHF2A PE=2 SV=1 && PF13639:Ring finger domain	-	-
Glyma.09G283500	113.984	103.713	102.455	59.7528	54.4977	56.4522	44.6734	90.0492	93.08	64.4009	50.6168	54.5304	60.7127	52.5176	59.9747	39.2543	22.9147	32.4971	GLYMA_09G283500v4	hypothetical protein && sp|Q9C801|MOS2_ARATH Protein MOS2 OS=Arabidopsis thaliana OX=3702 GN=MOS2 PE=2 SV=1 && PF12656:G-patch domain	-	-
Glyma.11G129100	87.0453	73.7796	62.8037	98.5433	62.7724	52.5047	170.735	84.0185	82.6011	47.7222	45.8754	47.3091	128.203	115.574	87.5702	72.3046	55.943	53.9198	GLYMA_11G129100v4	hypothetical protein && - && -	-	-
Glyma.09G167100	64.8682	62.6773	67.5594	70.1135	79.4727	80.106	59.4334	70.9756	68.252	70.7535	87.9603	84.7562	71.5191	69.4904	72.1291	89.5958	80.4253	90.8518	GLYMA_09G167100v4	hypothetical protein && sp|O04379|AGO1_ARATH Protein argonaute 1 OS=Arabidopsis thaliana OX=3702 GN=AGO1 PE=1 SV=1 && -	-	-
Glyma.08G169800	73.2497	62.8169	68.1415	34.4856	55.9428	59.2549	48.5939	78.9154	65.9817	35.9399	42.9382	28.2964	84.3233	98.0221	57.269	61.5428	26.6526	25.7224	GLYMA_08G169800v4	hypothetical protein && sp|O49326|JAL21_ARATH Nitrile-specifier protein 2 OS=Arabidopsis thaliana OX=3702 GN=NSP2 PE=2 SV=1 && PF01344:Kelch motif|PF13418:Galactose oxidase, central domain	-	-
Glyma.02G064100	26.1267	34.62	33.9238	32.7272	35.5045	40.965	131.342	84.007	32.3044	50.4156	15.5042	51.4976	139.271	162.115	206.928	65.1896	69.1466	60.2622	GLYMA_02G064100v4	hypothetical protein && - && PF00445:Ribonuclease T2 family	-	-
Glyma.17G169100	67.2049	71.3468	68.0625	110.374	55.1409	53.3499	81.0387	73.7483	71.6531	82.6222	47.048	52.2649	74.5952	83.9847	78.3903	88.8084	40.4615	36.5464	GLYMA_17G169100v4	hypothetical protein && sp|Q84MB6|DIOX2_ARATH Probable 2-oxoglutarate-dependent dioxygenase At3g50210 OS=Arabidopsis thaliana OX=3702 GN=At3g50210 PE=2 SV=1 && PF14226:non-haem dioxygenase in morphine synthesis N-terminal|PF03171:2OG-Fe(II) oxygenase superfamily	-	-
Glyma.05G046000	83.6045	65.3894	78.9636	93.4262	79.8281	55.3062	113.935	77.0201	74.0477	58.783	62.3637	48.4306	135.413	146.19	73.0682	99.974	50.5207	44.7071	GLYMA_05G046000v4	hypothetical protein && sp|A2XUW1|CDKG2_ORYSI Cyclin-dependent kinase G-2 OS=Oryza sativa subsp. indica OX=39946 GN=CDKG-2 PE=3 SV=1 && PF00069:Protein kinase domain	-	-
Glyma.18G157300	77.1915	81.6989	87.6895	57.3824	57.0843	61.7957	55.1663	76.8245	82.9756	69.2571	58.3809	67.7279	85.7316	70.0798	78.4206	62.6593	51.1609	62.129	GLYMA_18G157300v4	hypothetical protein && sp|P49199|RS8_ORYSJ 40S ribosomal protein S8 OS=Oryza sativa subsp. japonica OX=39947 GN=RPS8 PE=2 SV=2 && PF01201:Ribosomal protein S8e	-	-
Glyma.20G098400	116.467	141.582	93.9727	35.6265	23.683	29.1901	44.1309	96.8484	86.929	58.5903	24.4902	27.5622	46.5396	44.656	55.7377	27.7167	13.4172	19.6255	GLYMA_20G098400v4	hypothetical protein && sp|Q9XF98|CALR_PRUAR Calreticulin OS=Prunus armeniaca OX=36596 PE=2 SV=1 && PF00262:Calreticulin family	-	-
Glyma.17G069600	125.002	83.8503	90.6718	95.5915	129.184	17.3835	52.0979	50.1476	38.0319	66.8377	27.2449	23.7441	124.184	152.012	38.1718	212.464	16.1344	20.7889	GLYMA_17G069600v4	hypothetical protein && sp|Q9M0B6|GAE1_ARATH UDP-glucuronate 4-epimerase 1 OS=Arabidopsis thaliana OX=3702 GN=GAE1 PE=1 SV=1 && PF16363:GDP-mannose 4,6 dehydratase	-	-
Glyma.13G073200	80.611	62.9939	75.9971	89.0479	61.5686	58.4081	69.5888	70.4791	84.8115	78.4705	51.3413	64.656	86.4498	85.5203	85.9496	84.5146	56.7137	56.0708	GLYMA_13G073200v4	hypothetical protein && sp|Q84WM9|EF1B1_ARATH Elongation factor 1-beta 1 OS=Arabidopsis thaliana OX=3702 GN=At5g12110 PE=2 SV=2 && PF00736:EF-1 guanine nucleotide exchange domain	-	-
Glyma.14G040600	78.9879	78.1468	81.3984	77.1273	62.9095	63.7823	66.86	69.9215	67.7391	64.6472	64.4252	67.386	58.262	50.6597	68.6594	51.4544	69.5533	73.9366	GLYMA_14G040600v4	hypothetical protein && sp|P17928|CALM_MEDSA Calmodulin OS=Medicago sativa OX=3879 GN=CAL1 PE=2 SV=2 && PF13499:EF-hand domain pair	-	-
Glyma.11G133600	88.3076	74.6107	74.9051	52.779	42.0684	49.8594	88.2979	82.5334	84.2718	51.1901	43.4116	57.8877	104.684	92.3367	89.7674	69.933	56.9562	51.3469	GLYMA_11G133600v4	hypothetical protein && sp|Q9C6I8|NOG1_ARATH Nucleolar GTP-binding protein 1 OS=Arabidopsis thaliana OX=3702 GN=At1g50920 PE=2 SV=1 && PF17835:NOG1 N-terminal helical domain|PF06858:Nucleolar GTP-binding protein 1 (NOG1)|PF08155:NOGCT (NUC087) domain	-	-
Glyma.15G009500	117.366	66.306	42.0577	125.706	6.52852	19.7568	17.277	58.925	94.6955	107.528	7.05525	44.7178	21.86	13.3851	130.437	9.61042	15.1023	22.9792	GLYMA_15G009500v4	hypothetical protein && - && PF00903:Glyoxalase/Bleomycin resistance protein/Dioxygenase superfamily	-	-
Glyma.20G218200	66.3572	50.4394	74.3393	60.197	63.3547	75.3245	90.592	69.7853	89.4364	39.7119	55.152	88.4789	149.042	113.029	81.6026	77.9514	68.5694	85.9231	GLYMA_20G218200v4	hypothetical protein && sp|Q8RY25|NU98A_ARATH Nuclear pore complex protein NUP98A OS=Arabidopsis thaliana OX=3702 GN=NUP98A PE=1 SV=1 && PF01852:START domain	-	-
Glyma.02G086200	57.8691	55.4596	56.8568	76.4234	58.8491	49.7921	87.0183	68.8575	90.5839	71.7166	70.7257	80.8561	154.912	144.719	79.9346	140.525	81.2984	77.3157	GLYMA_02G086200v4	hypothetical protein && sp|Q94AH8|TPS6_ARATH Alpha,alpha-trehalose-phosphate synthase [UDP-forming] 6 OS=Arabidopsis thaliana OX=3702 GN=TPS6 PE=1 SV=2 && PF02358:Trehalose-phosphatase	-	-
Glyma.12G194000	61.0535	51.5111	46.7227	117.966	49.4856	42.4661	61.0877	67.6623	98.9136	104.299	47.9052	81.2236	157.094	128.547	103.291	197.067	56.7299	50.664	GLYMA_12G194000v4	hypothetical protein && sp|Q9LVD9|DTX40_ARATH Protein DETOXIFICATION 40 OS=Arabidopsis thaliana OX=3702 GN=DTX40 PE=1 SV=1 && PF01554:MatE	-	-
Glyma.11G216500	72.7891	57.7866	62.8638	28.3289	107.902	110.154	28.9951	56.7916	57.6717	50.5007	105.682	81.941	29.9481	33.1186	46.2236	32.575	78.1047	90.5795	GLYMA_11G216500v4	hypothetical protein && sp|A0A396IUP1|DELA1_MEDTR DELLA protein 1 OS=Medicago truncatula OX=3880 GN=DELLA1 PE=1 SV=1 && PF12041:Transcriptional regulator DELLA protein N terminal|PF03514:GRAS domain family	GRAS	GRAS
Glyma.17G030300	38.577	40.7034	104.027	44.7009	49.9069	50.748	94.0932	79.9338	73.1049	18.7958	41.3696	117.54	181.228	166.172	111.488	129.964	126.639	164.323	GLYMA_17G030300v4	hypothetical protein && sp|P26987|SAM22_SOYBN Stress-induced protein SAM22 OS=Glycine max OX=3847 GN=PR-10 PE=1 SV=1 && PF00407:Pathogenesis-related protein Bet v I family	-	-
Glyma.19G240400	87.183	81.652	72.2829	56.803	64.4934	64.3995	40.6937	69.8544	79.5606	47.5492	57.0993	77.2836	82.5018	62.9572	69.7524	55.9899	49.8117	67.6373	GLYMA_19G240400v4	hypothetical protein && sp|Q7M1R5|SODC_SOYBN Superoxide dismutase [Cu-Zn] OS=Glycine max OX=3847 GN=SOD1 PE=3 SV=1 && PF00080:Copper/zinc superoxide dismutase (SODC)	-	-
Glyma.05G152000	99.6715	114.114	89.4684	15.299	56.7192	78.6837	27.0901	73.4018	53.3968	67.1023	39.8761	40.1425	31.0389	26.1284	42.1633	29.6157	29.5758	41.1186	GLYMA_05G152000v4	hypothetical protein && sp|P68172|SAHH_NICSY Adenosylhomocysteinase OS=Nicotiana sylvestris OX=4096 GN=SAHH PE=2 SV=1 && PF05221:S-adenosyl-L-homocysteine hydrolase|PF00670:S-adenosyl-L-homocysteine hydrolase, NAD binding domain	-	-
Glyma.05G186600	63.8899	60.2418	62.1523	78.3438	58.5449	64.0874	100.461	67.2649	71.4284	63.1116	65.3984	72.4168	99.4984	96.8396	71.399	101.324	77.88	83.3322	GLYMA_05G186600v4	hypothetical protein && sp|Q9FIB6|PS12A_ARATH 26S proteasome non-ATPase regulatory subunit 12 homolog A OS=Arabidopsis thaliana OX=3702 GN=RPN5A PE=1 SV=1 && PF01399:PCI domain|PF18098:26S proteasome regulatory subunit RPN5 C-terminal domain	-	-
Glyma.08G161000	48.0484	43.993	53.1883	133.899	59.349	58.7974	70.0587	49.5301	60.3957	112.326	91.444	127.407	80.0381	80.8578	75.8634	141.498	98.3449	95.2655	GLYMA_08G161000v4	hypothetical protein && sp|Q54V77|PYRG_DICDI CTP synthase OS=Dictyostelium discoideum OX=44689 GN=ctps PE=3 SV=1 && -	-	-
Glyma.12G222500	127.785	83.1588	90.3322	65.1267	70.1963	50.5971	102.737	82.2918	85.7873	118.787	45.1396	97.0949	63.4266	83.2245	69.5747	56.2189	29.6854	36.7516	GLYMA_12G222500v4	hypothetical protein && sp|Q84WQ5|CBSX5_ARATH CBS domain-containing protein CBSX5 OS=Arabidopsis thaliana OX=3702 GN=CBSX5 PE=2 SV=2 && -	-	-
Glyma.03G105300	83.4634	86.4833	93.1335	53.1419	51.1405	65.033	51.1498	64.5573	68.4732	59.3152	48.0373	53.7828	72.6045	72.5154	72.582	68.1002	53.8168	60.4045	GLYMA_03G105300v4	hypothetical protein && sp|Q40089|ATP4_IPOBA ATP synthase subunit delta', mitochondrial OS=Ipomoea batatas OX=4120 PE=1 SV=1 && PF02823:ATP synthase, Delta/Epsilon chain, beta-sandwich domain	-	-
Glyma.08G044700	81.7522	78.5386	80.5714	64.7243	88.6302	87.967	50.4696	50.4209	62.504	41.9721	80.946	70.4469	52.1937	44.2007	66.7857	41.8807	67.9144	62.7672	GLYMA_08G044700v4	hypothetical protein && sp|Q8LPQ5|BTS_ARATH Zinc finger protein BRUTUS OS=Arabidopsis thaliana OX=3702 GN=BTS PE=1 SV=1 && PF14599:Zinc-ribbon|PF01814:Hemerythrin HHE cation binding domain|PF13639:Ring finger domain|PF05495:CHY zinc finger	-	-
Glyma.01G008500	61.8923	70.8339	69.5102	95.7254	55.6333	52.6666	58.19	58.4198	67.9429	100.962	35.9263	54.2394	106.528	115.941	89.3392	123.676	53.5207	59.1973	GLYMA_01G008500v4	hypothetical protein && sp|P34105|MAOX_POPTR NADP-dependent malic enzyme OS=Populus trichocarpa OX=3694 PE=2 SV=3 && PF00390:Malic enzyme, N-terminal domain|PF03949:Malic enzyme, NAD binding domain	-	-
Glyma.10G256500	55.3496	57.7315	58.78	80.9168	62.0711	65.608	91.9438	67.562	72.1388	56.4614	89.353	73.4416	90.0305	90.9606	77.8574	84.4228	73.3593	64.7354	GLYMA_10G256500v4	hypothetical protein && - && -	-	-
Glyma.16G204600	90.9074	93.5119	75.4589	90.8826	5.79148	9.3574	100.846	116.534	76.1118	60.6469	3.3085	22.9674	117.853	111.889	76.7844	73.7062	3.22005	3.39345	GLYMA_16G204600v4	hypothetical protein && sp|Q42971|ENO_ORYSJ Enolase OS=Oryza sativa subsp. japonica OX=39947 GN=ENO1 PE=1 SV=2 && PF00113:Enolase, C-terminal TIM barrel domain|PF03952:Enolase, N-terminal domain	-	-
Glyma.06G051400	80.453	84.399	84.48	62.3783	56.9291	68.1706	33.8289	61.339	67.47	79.564	54.573	64.6433	66.733	68.949	71.021	78.3434	58.2617	71.4532	GLYMA_06G051400v4	hypothetical protein && sp|Q42577|NDUS7_ARATH NADH dehydrogenase [ubiquinone] iron-sulfur protein 7, mitochondrial OS=Arabidopsis thaliana OX=3702 GN=At5g11770 PE=1 SV=1 && PF01058:NADH ubiquinone oxidoreductase, 20 Kd subunit	-	-
Glyma.11G067300	54.3631	56.3777	63.4813	82.7911	72.5425	70.1053	56.4536	70.4302	73.7963	61.1904	81.7523	75.775	116.395	113.658	77.8735	126.505	73.5633	76.1264	GLYMA_11G067300v4	hypothetical protein && sp|Q42404|RU17_ARATH U1 small nuclear ribonucleoprotein 70 kDa OS=Arabidopsis thaliana OX=3702 GN=RNU1 PE=1 SV=1 && PF00076:RNA recognition motif. (a.k.a. RRM, RBD, or RNP domain)|PF12220:U1 small nuclear ribonucleoprotein of 70kDa MW N terminal	-	-
Glyma.13G249600	65.151	54.4102	56.216	84.9971	63.9021	58.2963	34.0179	62.1846	57.1018	84.2088	71.2426	87.0582	64.2325	89.7898	85.2971	92.5684	117.641	128.954	GLYMA_13G249600v4	hypothetical protein && sp|Q6NQE2|FQRL1_ARATH Probable NAD(P)H dehydrogenase (quinone) FQR1-like 1 OS=Arabidopsis thaliana OX=3702 GN=At4g27270 PE=1 SV=1 && PF03358:NADPH-dependent FMN reductase	-	-
Glyma.17G140500	89.3511	94.5312	91.4678	70.2928	39.0635	51.0237	43.6832	70.8135	69.8276	70.4606	37.6306	55.4567	84.1515	74.0754	66.3799	55.9192	34.5915	36.9629	GLYMA_17G140500v4	hypothetical protein && sp|Q9FGK0|NDUB8_ARATH NADH dehydrogenase [ubiquinone] 1 beta subcomplex subunit 8, mitochondrial OS=Arabidopsis thaliana OX=3702 GN=At5g47570 PE=2 SV=1 && -	-	-
Glyma.16G164200	55.9616	45.3749	81.4749	143.734	46.7423	35.6694	91.6508	108.661	109.078	66.8345	43.6349	48.8703	147.94	146.255	130.02	146.899	42.5153	34.4735	GLYMA_16G164200v4	hypothetical protein && sp|Q96520|PER12_ARATH Peroxidase 12 OS=Arabidopsis thaliana OX=3702 GN=PER12 PE=1 SV=1 && PF00141:Peroxidase	-	-
Glyma.02G239700	81.1032	86.9622	84.9968	70.6303	42.6646	45.4069	61.7282	77.5631	77.5221	62.8674	40.7149	52.6923	86.2316	81.5662	79.3883	63.7745	37.2684	44.3163	GLYMA_02G239700v4	hypothetical protein && sp|Q9LYK9|RS263_ARATH 40S ribosomal protein S26-3 OS=Arabidopsis thaliana OX=3702 GN=RPS26C PE=2 SV=1 && PF01283:Ribosomal protein S26e	-	-
Glyma.11G224200	74.0389	67.6639	80.1588	54.0932	87.9969	99.6387	46.1382	56.0992	66.5234	39.0969	67.6643	69.9033	27.6497	22.9775	52.015	17.6946	81.1261	92.4646	GLYMA_11G224200v4	hypothetical protein && sp|Q9M331|PTR45_ARATH Protein NRT1/ PTR FAMILY 5.7 OS=Arabidopsis thaliana OX=3702 GN=NPF5.7 PE=2 SV=2 && PF00854:POT family	-	-
Glyma.12G150500	9.05927	7.0879	26.1227	263.468	3.12659	3.4121	141.306	38.601	82.5081	53.5301	4.49977	13.0946	319.613	264.835	86.8649	333.379	12.0672	12.2695	GLYMA_12G150500v4	hypothetical protein && sp|P24805|TSJT1_TOBAC Stem-specific protein TSJT1 OS=Nicotiana tabacum OX=4097 GN=TSJT1 PE=2 SV=1 && PF12481:Aluminium induced protein	-	-
Glyma.02G140900	55.1271	58.5868	78.7607	58.7376	55.9673	61.5184	55.2435	81.021	99.5838	84.7701	50.9675	66.1059	65.8563	68.3323	72.7836	81.6279	70.7842	70.6376	GLYMA_02G140900v4	hypothetical protein && sp|P08283|H1_PEA Histone H1 OS=Pisum sativum OX=3888 PE=2 SV=1 && PF00538:linker histone H1 and H5 family	-	-
Glyma.10G027000	90.4983	70.8278	69.0578	58.1251	68.2301	64.0342	118.306	77.8838	74.8471	56.0874	61.1116	62.207	115.96	104.68	78.2686	114.275	68.7697	65.3262	GLYMA_10G027000v4	hypothetical protein && sp|Q94KE2|TIC_ARATH Protein TIME FOR COFFEE OS=Arabidopsis thaliana OX=3702 GN=TIC PE=1 SV=2 && -	-	-
Glyma.02G090800	42.4755	45.7646	56.6979	125.73	25.6567	33.3322	135.844	71.9009	64.546	96.0264	26.7499	45.115	207.463	190.361	82.2631	200.151	35.6843	32.4054	GLYMA_02G090800v4	hypothetical protein && sp|P48724|IF5_PHAVU Eukaryotic translation initiation factor 5 OS=Phaseolus vulgaris OX=3885 GN=EIF5 PE=2 SV=1 && PF02020:eIF4-gamma/eIF5/eIF2-epsilon|PF01873:Domain found in IF2B/IF5	-	-
Glyma.15G071300	66.2775	10.9327	50.4964	166.701	6.35325	2.79232	94.975	21.645	76.8904	45.5554	4.38889	38.4792	309.665	218.406	242.619	210.821	35.552	52.7753	GLYMA_15G071300v4	hypothetical protein && sp|P24805|TSJT1_TOBAC Stem-specific protein TSJT1 OS=Nicotiana tabacum OX=4097 GN=TSJT1 PE=2 SV=1 && PF12481:Aluminium induced protein	-	-
Glyma.03G096300	59.3195	61.2648	54.2455	79.76	90.8687	87.0747	82.0004	66.7955	65.1231	72.3119	96.716	84.8755	72.777	66.7686	63.6295	97.0124	102.001	90.2738	GLYMA_03G096300v4	hypothetical protein && sp|Q67ZB3|FRL3_ARATH FRIGIDA-like protein 3 OS=Arabidopsis thaliana OX=3702 GN=FRL3 PE=1 SV=1 && PF07899:Frigida-like protein	-	-
Glyma.06G310700	101.512	86.0493	81.0965	153.03	19.8518	19.7857	78.2746	80.8136	73.2028	111.61	9.00245	33.9841	49.8449	103.252	124.418	58.8502	50.9533	43.2046	GLYMA_06G310700v4	hypothetical protein && sp|Q9FL41|WTR38_ARATH WAT1-related protein At5g07050 OS=Arabidopsis thaliana OX=3702 GN=At5g07050 PE=2 SV=1 && PF00892:EamA-like transporter family	-	-
Glyma.13G275400	67.5469	67.6169	56.2773	77.7075	61.9959	62.0126	30.0167	69.3346	54.7201	108.566	66.3486	55.0824	22.4114	12.0447	62.2079	36.232	83.0776	74.6106	GLYMA_13G275400v4	hypothetical protein && sp|Q9LUH2|DTX19_ARATH Protein DETOXIFICATION 19 OS=Arabidopsis thaliana OX=3702 GN=DTX19 PE=2 SV=1 && PF01554:MatE	-	-
Glyma.08G251700	95.1784	55.0211	54.9383	136.036	66.4296	43.772	171.461	82.967	141.387	46.9469	86.7974	63.4453	92.4797	58.5339	101.016	34.0296	48.0599	64.1708	GLYMA_08G251700v4	hypothetical protein && sp|Q9FZF8|FB44_ARATH Putative F-box protein At1g47790 OS=Arabidopsis thaliana OX=3702 GN=At1g47790 PE=4 SV=1 && -	-	-
Glyma.09G227100	98.9806	73.2742	85.7733	123.019	23.9984	23.9595	83.8229	85.0867	96.193	66.1247	20.9692	36.4515	109.04	106.723	81.2421	79.9506	18.4214	23.3997	GLYMA_09G227100v4	hypothetical protein && sp|Q94CJ5|RER4_ARATH Protein RETICULATA-RELATED 4, chloroplastic OS=Arabidopsis thaliana OX=3702 GN=RER4 PE=2 SV=1 && PF11891:Protein RETICULATA-related	-	-
Glyma.14G131700	74.3876	60.5621	93.4559	69.171	60.8286	48.8134	90.3875	69.1012	65.643	65.4395	54.909	60.8161	110.238	89.5955	77.5095	109.258	82.0961	65.502	GLYMA_14G131700v4	hypothetical protein && - && PF06749:Protein of unknown function (DUF1218)	-	-
Glyma.05G103300	67.6672	60.2366	60.6488	40.0465	14.6645	16.1075	80.4516	100.231	107.238	92.4973	10.2768	41.9065	86.8397	75.1282	88.3538	91.7008	96.046	76.7484	GLYMA_05G103300v4	hypothetical protein && sp|Q9SZE8|LBD39_ARATH LOB domain-containing protein 39 OS=Arabidopsis thaliana OX=3702 GN=LBD39 PE=2 SV=1 && PF03195:Lateral organ boundaries (LOB) domain	LOB	LOB
Glyma.02G239500	53.5557	24.8499	47.0392	81.7235	50.8209	34.9302	69.6427	40.2714	87.9008	52.3239	107.473	156.749	146.572	131.828	98.1665	102.516	129.45	160.507	GLYMA_02G239500v4	hypothetical protein && sp|M4IQQ5|CCL4_HUMLU 2-methylpropanoate--CoA ligase CCL4 OS=Humulus lupulus OX=3486 GN=CCL4 PE=1 SV=1 && PF13193:AMP-binding enzyme C-terminal domain|PF00501:AMP-binding enzyme	-	-
Glyma.05G057500	53.8287	56.1803	61.2023	17.8387	90.0108	37.7141	112.947	93.3426	40.1032	30.9253	30.1498	64.523	92.9116	89.6849	91.2883	58.1343	12.6718	28.0575	GLYMA_05G057500v4	hypothetical protein && sp|P14009|14KD_DAUCA 14 kDa proline-rich protein DC2.15 OS=Daucus carota OX=4039 PE=2 SV=1 && PF14547:Hydrophobic seed protein	-	-
Glyma.08G115100	82.3127	78.7685	72.2781	52.1854	43.3243	47.0893	57.8099	74.9603	68.5	90.7816	41.5313	48.661	71.2998	74.3579	70.2914	76.1241	44.8787	44.065	GLYMA_08G115100v4	hypothetical protein && sp|Q56WH1|TBA3_ARATH Tubulin alpha-3 chain OS=Arabidopsis thaliana OX=3702 GN=TUBA3 PE=1 SV=2 && PF03953:Tubulin C-terminal domain|PF00091:Tubulin/FtsZ family, GTPase domain	-	-
Glyma.10G101400	87.7326	71.5509	82.8195	46.1041	74.972	79.0905	50.1735	72.5131	87.425	59.2843	68.7141	57.576	45.5366	37.0268	66.0812	31.8652	32.1914	45.1186	GLYMA_10G101400v4	hypothetical protein && sp|O22197|RHC1A_ARATH Probable E3 ubiquitin-protein ligase RHC1A OS=Arabidopsis thaliana OX=3702 GN=RHC1A PE=2 SV=1 && PF14369:zinc-ribbon|PF13639:Ring finger domain	-	-
Glyma.08G153200	68.341	64.8684	69.808	67.619	86.2282	70.0516	69.3596	73.8945	62.1072	80.3063	68.6268	66.2473	72.516	71.753	67.3274	79.7006	75.305	70.0752	GLYMA_08G153200v4	hypothetical protein && sp|Q9LHJ8|SAP5_ARATH Zinc finger A20 and AN1 domain-containing stress-associated protein 5 OS=Arabidopsis thaliana OX=3702 GN=SAP5 PE=2 SV=1 && PF01428:AN1-like Zinc finger|PF01754:A20-like zinc finger	-	-
Glyma.07G033100	86.1046	74.9552	72.9105	42.7824	61.6555	73.8645	62.7834	82.9622	86.0212	70.2137	62.6393	63.2919	75.1222	69.7105	72.5193	48.4292	44.3383	54.7714	GLYMA_07G033100v4	hypothetical protein && sp|Q39002|TLC1_ARATH ADP,ATP carrier protein 1, chloroplastic OS=Arabidopsis thaliana OX=3702 GN=AATP1 PE=1 SV=2 && PF03219:TLC ATP/ADP transporter	-	-
Glyma.08G132800	51.4254	65.5887	74.4686	65.26	78.4261	104.672	59.1031	103.262	83.3116	86.1586	88.3657	63.2107	54.6204	64.5916	46.8701	67.3932	26.2664	39.8331	GLYMA_08G132800v4	hypothetical protein && sp|Q940J1|ATB16_ARATH Homeobox-leucine zipper protein ATHB-16 OS=Arabidopsis thaliana OX=3702 GN=ATHB-16 PE=2 SV=2 && PF02183:Homeobox associated leucine zipper|PF00046:Homeodomain	HB-HD-ZIP	HB->HB-HD-ZIP
Glyma.05G059200	63.9907	62.366	64.6855	106.624	52.2714	52.4759	85.4018	69.1872	71.5604	62.7617	50.2035	55.5421	115.055	111.264	80.6948	110.867	58.3797	57.2525	GLYMA_05G059200v4	hypothetical protein && sp|Q2KJD3|CWC15_BOVIN Spliceosome-associated protein CWC15 homolog OS=Bos taurus OX=9913 GN=CWC15 PE=2 SV=1 && PF04889:Cwf15/Cwc15 cell cycle control protein	-	-
Glyma.08G115300	71.9149	67.3725	68.6125	68.2384	34.074	42.4262	52.8683	87.9356	94.8088	81.3786	26.6396	49.8783	104.508	89.7657	89.6433	104.813	40.0255	47.7938	GLYMA_08G115300v4	hypothetical protein && sp|C0Z2L5|BZP44_ARATH bZIP transcription factor 44 OS=Arabidopsis thaliana OX=3702 GN=BZIP44 PE=1 SV=1 && PF00170:bZIP transcription factor	bZIP	bZIP
Glyma.05G110200	89.5449	90.6082	101.256	32.1688	42.0663	38.7574	24.2734	59.2498	45.6434	60.7804	26.6171	29.6273	32.5238	37.611	50.2087	32.007	18.9453	23.5999	GLYMA_05G110200v4	hypothetical protein && sp|Q9ZRR5|TBA3_HORVU Tubulin alpha-3 chain OS=Hordeum vulgare OX=4513 GN=TUBA3 PE=2 SV=1 && PF00091:Tubulin/FtsZ family, GTPase domain|PF03953:Tubulin C-terminal domain	-	-
Glyma.07G023900	84.5255	78.5496	82.0162	59.064	49.5927	42.2095	66.4827	77.1866	79.5731	61.291	51.0382	54.6619	83.1834	75.2159	83.5045	56.4765	45.1913	50.2182	GLYMA_07G023900v4	hypothetical protein && sp|Q9XHS0|RS12_HORVU 40S ribosomal protein S12 OS=Hordeum vulgare OX=4513 GN=RPS12 PE=2 SV=1 && PF01248:Ribosomal protein L7Ae/L30e/S12e/Gadd45 family	-	-
Glyma.15G152000	84.6671	94.2163	66.8044	61.7762	60.1839	61.8632	102.48	96.8118	77.2846	45.1653	46.0062	47.253	121.306	108.666	136.772	142.442	45.8876	40.6498	GLYMA_15G152000v4	hypothetical protein && sp|P42736|RAP23_ARATH Ethylene-responsive transcription factor RAP2-3 OS=Arabidopsis thaliana OX=3702 GN=RAP2-3 PE=1 SV=2 && PF00847:AP2 domain	AP2/ERF-ERF	AP2/ERF->AP2/ERF-ERF
Glyma.07G165700	70.3539	71.8804	90.1541	56.8863	114.2	83.9729	42.4516	58.2776	53.4809	71.247	80.016	69.2953	47.0515	62.1668	65.1918	48.4169	59.9667	59.1854	GLYMA_07G165700v4	hypothetical protein && sp|Q6NLC8|Y1648_ARATH Uncharacterized protein At1g66480 OS=Arabidopsis thaliana OX=3702 GN=At1g66480 PE=2 SV=1 && PF14009:Domain of unknown function (DUF4228)	-	-
Glyma.02G106700	72.734	68.2492	75.9897	64.8714	75.9857	77.2327	59.4541	65.6244	79.7159	51.6585	80.7185	49.2485	82.0857	62.9068	68.3154	60.4879	39.2705	48.3882	GLYMA_02G106700v4	hypothetical protein && sp|Q8VYI1|SBH1_ARATH Sphinganine C4-monooxygenase 1 OS=Arabidopsis thaliana OX=3702 GN=SBH1 PE=1 SV=1 && PF04116:Fatty acid hydroxylase superfamily	-	-
Glyma.09G173200	30.1662	37.631	42.0332	203.783	29.7353	24.1361	95.3052	73.8537	79.0016	181.874	29.0048	80.8508	126.489	93.1739	58.9555	275.97	57.6921	49.9198	GLYMA_09G173200v4	hypothetical protein && sp|P04771|GLNA2_PHAVU Glutamine synthetase PR-2 OS=Phaseolus vulgaris OX=3885 PE=2 SV=1 && PF00120:Glutamine synthetase, catalytic domain|PF03951:Glutamine synthetase, beta-Grasp domain	-	-
Glyma.15G108700	85.105	67.928	98.521	7.91013	158.631	116.365	9.20717	33.638	14.3231	21.7956	66.033	33.8303	7.84743	4.01825	12.8093	3.99391	13.882	15.1987	GLYMA_15G108700v4	hypothetical protein && sp|P92980|APR3_ARATH 5'-adenylylsulfate reductase 3, chloroplastic OS=Arabidopsis thaliana OX=3702 GN=APR3 PE=2 SV=2 && PF00085:Thioredoxin|PF01507:Phosphoadenosine phosphosulfate reductase family	-	-
Glyma.05G218500	79.5495	71.7886	96.1812	67.5488	124.404	94.0152	44.9435	47.9032	46.2312	83.2413	130.273	87.9357	27.6754	28.6142	38.0403	27.9974	98.4245	114.412	GLYMA_05G218500v4	hypothetical protein && sp|C6TAQ0|NRPB_SOYBN DCD domain-containing protein NRP-B OS=Glycine max OX=3847 GN=NRP-B PE=2 SV=1 && PF10539:Development and cell death domain	-	-
Glyma.03G228200	48.7469	44.9286	46.2986	67.7586	89.4221	101.593	48.4956	45.4889	47.0231	54.9583	102.703	84.7727	51.7088	56.3942	66.336	66.426	169.861	164.013	GLYMA_03G228200v4	hypothetical protein && sp|Q42456|ASPR1_ORYSJ Aspartic proteinase oryzasin-1 OS=Oryza sativa subsp. japonica OX=39947 GN=Os05g0567100 PE=2 SV=2 && PF03489:Saposin-like type B, region 2|PF05184:Saposin-like type B, region 1|PF00026:Eukaryotic aspartyl protease	-	-
Glyma.06G203200	78.6627	74.0794	79.9822	65.9686	53.0849	63.6435	52.0746	65.1119	62.1567	70.6001	48.1933	66.1067	63.4598	66.2644	63.4459	68.5556	56.3807	62.7081	GLYMA_06G203200v4	hypothetical protein && sp|P26360|ATPG3_IPOBA ATP synthase subunit gamma, mitochondrial OS=Ipomoea batatas OX=4120 GN=ATPC PE=1 SV=2 && PF00231:ATP synthase	-	-
Glyma.02G078500	53.2196	58.1434	61.3278	91.7808	89.0653	76.1586	97.2648	52.7331	65.5484	56.9601	91.156	68.8216	76.1916	93.31	66.9953	68.9049	72.3198	84.7261	GLYMA_02G078500v4	hypothetical protein && sp|Q8L518|CK2_ARATH Probable choline kinase 2 OS=Arabidopsis thaliana OX=3702 GN=At1g74320 PE=2 SV=1 && PF01633:Choline/ethanolamine kinase	-	-
Glyma.18G040000	53.9958	44.7647	51.5628	60.1091	73.1822	79.795	34.1146	58.9821	63.6367	79.2952	78.7785	94.6052	55.7192	74.6477	61.6852	77.0536	84.1871	86.1416	GLYMA_18G040000v4	hypothetical protein && sp|A0A396IUP1|DELA1_MEDTR DELLA protein 1 OS=Medicago truncatula OX=3880 GN=DELLA1 PE=1 SV=1 && PF03514:GRAS domain family|PF12041:Transcriptional regulator DELLA protein N terminal	GRAS	GRAS
Glyma.15G125300	66.8633	77.9098	75.0498	78.0508	81.557	80.9726	52.4565	62.3385	62.9432	74.2717	69.5582	73.7038	59.9214	56.4045	64.6138	69.4818	75.2572	80.5265	GLYMA_15G125300v4	hypothetical protein && sp|Q9FVI1|ADF2_PETHY Actin-depolymerizing factor 2 OS=Petunia hybrida OX=4102 GN=ADF2 PE=2 SV=1 && PF00241:Cofilin/tropomyosin-type actin-binding protein	-	-
Glyma.13G211300	71.8747	72.6219	83.0083	64.6872	62.2843	65.8026	54.2279	65.7008	69.2776	63.3807	54.0403	66.5619	74.8186	77.3363	79.2698	75.927	74.9869	75.3409	GLYMA_13G211300v4	hypothetical protein && sp|Q94A20|LFG5_ARATH BI1-like protein OS=Arabidopsis thaliana OX=3702 GN=LFG5 PE=2 SV=1 && PF01027:Inhibitor of apoptosis-promoting Bax1	-	-
Glyma.16G043200	26.4103	12.2643	31.171	183.347	52.431	32.1883	81.4807	28.6781	53.2605	61.8567	96.8882	115.11	96.1274	81.4769	74.0465	207.104	151.271	169.725	GLYMA_16G043200v4	hypothetical protein && sp|Q84TD6|NAC47_ARATH NAC transcription factor 47 OS=Arabidopsis thaliana OX=3702 GN=NAC047 PE=2 SV=1 && PF02365:No apical meristem (NAM) protein	NAC	NAC
Glyma.19G232300	89.3151	71.5278	84.025	107.477	67.9106	51.6245	61.84	62.4563	71.6075	90.2047	70.7254	77.6157	78.38	80.2223	73.4434	84.3118	75.2165	90.7744	GLYMA_19G232300v4	hypothetical protein && sp|P48490|PP1_PHAVU Serine/threonine-protein phosphatase PP1 OS=Phaseolus vulgaris OX=3885 PE=2 SV=1 && PF00149:Calcineurin-like phosphoesterase|PF16891:Serine-threonine protein phosphatase N-terminal domain	-	-
Glyma.09G249900	70.6465	75.5928	67.428	61.6729	69.6156	70.0663	57.1699	69.3029	72.0006	60.737	69.5865	70.2963	73.1583	70.4844	72.0927	61.4246	72.0607	70.1862	GLYMA_09G249900v4	hypothetical protein && - && PF02020:eIF4-gamma/eIF5/eIF2-epsilon	-	-
Glyma.17G230300	66.338	67.747	67.4017	45.6915	66.6214	67.4409	66.8964	74.2016	75.916	59.2354	70.3131	69.6197	94.3584	102.488	81.1719	83.9655	69.8451	66.5231	GLYMA_17G230300v4	hypothetical protein && sp|Q8UVD9|FUBP2_CHICK Far upstream element-binding protein 2 OS=Gallus gallus OX=9031 GN=KHSRP PE=1 SV=1 && PF00013:KH domain	-	-
Glyma.17G216000	78.1095	92.9077	80.6452	95.395	38.0721	46.222	71.9579	76.7633	69.762	91.1988	29.2707	43.1424	79.2074	72.1279	67.6267	81.9208	29.9969	27.5289	GLYMA_17G216000v4	hypothetical protein && sp|P26563|AATM_LUPAN Aspartate aminotransferase P2, mitochondrial (Fragment) OS=Lupinus angustifolius OX=3871 PE=2 SV=1 && PF00155:Aminotransferase class I and II	-	-
Glyma.10G093900	74.8835	71.1768	85.6358	73.8268	41.7712	41.6128	60.0273	70.5047	75.9125	49.2246	35.0126	55.6498	118.158	129.336	85.2049	92.6635	37.2482	43.1813	GLYMA_10G093900v4	hypothetical protein && - && -	-	-
Glyma.12G159300	101.033	100.045	98.8077	44.7462	33.1249	40.6112	58.0178	77.3355	74.3702	59.1288	29.1816	40.1795	72.3796	69.3895	68.0698	48.9004	24.1553	30.5978	GLYMA_12G159300v4	hypothetical protein && sp|P17783|MDHM_CITLA Malate dehydrogenase, mitochondrial OS=Citrullus lanatus OX=3654 GN=MMDH PE=1 SV=1 && PF02866:lactate/malate dehydrogenase, alpha/beta C-terminal domain|PF00056:lactate/malate dehydrogenase, NAD binding domain	-	-
Glyma.16G032700	63.0835	61.3356	61.933	76.1141	90.4783	78.0713	48.8563	54.0032	64.3023	78.2699	105.183	80.0202	62.5776	49.9256	55.542	84.1917	83.3645	100.267	GLYMA_16G032700v4	hypothetical protein && sp|Q3EDL4|Y1154_ARATH Probable serine/threonine-protein kinase At1g01540 OS=Arabidopsis thaliana OX=3702 GN=At1g01540 PE=1 SV=2 && PF00069:Protein kinase domain	-	-
Glyma.15G178400	54.3793	39.5439	52.6874	135.077	47.2365	41.8479	138.236	59.1965	88.5725	49.7979	41.7331	61.5568	148.284	145.397	94.0286	133.843	87.2847	81.4608	GLYMA_15G178400v4	hypothetical protein && sp|P25795|AL7A1_PEA Aldehyde dehydrogenase family 7 member A1 OS=Pisum sativum OX=3888 PE=1 SV=3 && PF00171:Aldehyde dehydrogenase family	-	-
Glyma.08G043000	91.5709	101.094	77.3487	68.5619	72.93	77.2006	79.1185	87.1283	64.0987	82.4179	55.3267	56.2571	60.9527	59.1731	89.9138	63.1487	37.1774	34.9313	GLYMA_08G043000v4	hypothetical protein && sp|Q9LVI4|TIF6B_ARATH Protein TIFY 6B OS=Arabidopsis thaliana OX=3702 GN=TIFY6B PE=1 SV=1 && PF09425:Divergent CCT motif|PF06200:tify domain	Tify	Tify
Glyma.08G239900	60.7333	45.2234	55.86	86.3361	71.1573	23.536	106.335	74.7866	71.6666	83.5144	83.7898	25.8124	145.613	120.301	76.6855	158.354	90.2161	28.0072	GLYMA_08G239900v4	hypothetical protein && sp|Q56Z59|PATL3_ARATH Patellin-3 OS=Arabidopsis thaliana OX=3702 GN=PATL3 PE=1 SV=2 && -	-	-
Glyma.06G189600	92.7459	93.0481	84.3238	52.2479	81.9808	71.2263	27.0343	52.3074	60.4163	64.1185	70.1592	71.0127	49.3119	37.0527	51.0427	68.1417	63.1541	76.1614	GLYMA_06G189600v4	hypothetical protein && sp|Q9M9V8|CDPKA_ARATH Calcium-dependent protein kinase 10 OS=Arabidopsis thaliana OX=3702 GN=CPK10 PE=1 SV=1 && PF00069:Protein kinase domain|PF00036:EF hand|PF13499:EF-hand domain pair	-	-
Glyma.13G097100	53.3473	44.5976	44.2387	79.0077	41.7624	45.8857	161.022	77.9313	92.3792	40.7374	36.1345	58.4081	114.712	126.636	81.1241	97.8099	56.0884	52.5886	GLYMA_13G097100v4	hypothetical protein && sp|O64416|RBS_MARPA Ribulose bisphosphate carboxylase small subunit, chloroplastic OS=Marchantia paleacea OX=56867 GN=RBCS PE=2 SV=1 && PF00101:Ribulose bisphosphate carboxylase, small chain	-	-
Glyma.05G243800	76.2532	76.0122	71.9992	35.5338	53.5909	59.1795	46.8243	73.6915	74.137	60.501	49.6818	67.9551	87.1515	77.2054	80.1088	57.4705	51.3288	61.869	GLYMA_05G243800v4	hypothetical protein && sp|Q39836|GBLP_SOYBN Guanine nucleotide-binding protein subunit beta-like protein OS=Glycine max OX=3847 PE=2 SV=1 && PF00400:WD domain, G-beta repeat	-	-
Glyma.19G115300	58.0934	60.9939	71.7362	117.283	25.5179	30.1756	111.956	82.2005	104.815	72.1528	24.0822	28.1553	137.083	130.269	88.5797	122.674	17.0033	19.69	GLYMA_19G115300v4	hypothetical protein && sp|Q8LGJ5|PCO2_ARATH Plant cysteine oxidase 2 OS=Arabidopsis thaliana OX=3702 GN=PCO2 PE=1 SV=1 && PF07847:PCO_ADO	-	-
Glyma.19G228800	66.496	60.364	72.2448	104.146	48.3101	56.1231	66.8244	67.2036	72.3215	56.9163	51.1503	49.6909	86.4193	88.2331	82.1706	85.9651	64.4612	62.5233	GLYMA_19G228800v4	hypothetical protein && sp|O04834|SAR1A_ARATH GTP-binding protein SAR1A OS=Arabidopsis thaliana OX=3702 GN=SAR1A PE=2 SV=1 && PF00025:ADP-ribosylation factor family	-	-
Glyma.09G040600	71.8027	79.7204	71.4526	124.274	61.8746	70.9144	55.1094	60.4106	52.8771	105.757	54.3056	35.8477	45.5419	39.4594	130.252	57.6645	72.4425	63.1017	GLYMA_09G040600v4	hypothetical protein && sp|P52779|L18B_LUPLU Protein LlR18B OS=Lupinus luteus OX=3873 GN=LLR18B PE=1 SV=1 && PF00407:Pathogenesis-related protein Bet v I family	-	-
Glyma.06G276200	53.9899	56.0082	52.1368	145.506	66.7168	64.6421	80.5214	59.0395	62.7439	54.0779	64.7382	65.8344	92.4576	84.5842	70.3164	107.513	80.5402	74.78	GLYMA_06G276200v4	hypothetical protein && sp|Q9SJI8|MBF1A_ARATH Multiprotein-bridging factor 1a OS=Arabidopsis thaliana OX=3702 GN=MBF1A PE=2 SV=1 && PF08523:Multiprotein bridging factor 1|PF01381:Helix-turn-helix	MBF1	MBF1
Glyma.15G073200	86.1627	97.1942	118.467	39.6235	75.9556	63.0693	59.5586	53.273	48.909	43.9544	54.3891	51.2901	50.2011	51.8274	56.4479	43.7256	57.8379	64.2904	GLYMA_15G073200v4	hypothetical protein && sp|Q41112|SRP_PHAVU Stress-related protein OS=Phaseolus vulgaris OX=3885 GN=SRP PE=2 SV=1 && PF05755:Rubber elongation factor protein (REF)	-	-
Glyma.15G047600	49.3484	37.7478	63.6404	133.031	35.7297	25.5187	129.741	48.3391	81.9574	69.7702	39.4892	49.9906	140.013	149.831	70.6631	211.716	62.1002	60.3568	GLYMA_15G047600v4	hypothetical protein && - && -	-	-
Glyma.07G265900	48.4605	31.7306	40.9684	124.857	23.8592	27.9038	93.0513	40.691	85.6181	68.2138	44.5997	75.0516	124.353	136.87	137.077	118.256	129.787	135.891	GLYMA_07G265900v4	hypothetical protein && sp|Q8LG88|TDT_ARATH Tonoplast dicarboxylate transporter OS=Arabidopsis thaliana OX=3702 GN=TDT PE=2 SV=2 && PF00939:Sodium:sulfate symporter transmembrane region	-	-
Glyma.07G084100	74.2463	75.1672	72.1509	108.757	55.7233	59.8898	55.9245	66.887	61.1511	82.3546	43.7678	52.5704	55.9559	66.9717	76.6789	50.508	54.9456	60.2358	GLYMA_07G084100v4	hypothetical protein && sp|Q9XEX2|PRX2B_ARATH Peroxiredoxin-2B OS=Arabidopsis thaliana OX=3702 GN=PRXIIB PE=1 SV=1 && PF08534:Redoxin	-	-
Glyma.19G116400	48.6438	41.6857	57.8667	79.1253	84.7301	65.0914	68.628	45.6664	83.5366	80.1652	94.3811	116.965	84.8414	78.3448	78.656	92.6604	133.579	127.169	GLYMA_19G116400v4	hypothetical protein && sp|Q9ASS7|CAAT2_ARATH Cationic amino acid transporter 2, vacuolar OS=Arabidopsis thaliana OX=3702 GN=CAT2 PE=1 SV=1 && PF13520:Amino acid permease|PF13906:C-terminus of AA_permease	-	-
Glyma.03G256500	60.1303	69.7142	88.3162	55.0425	114.517	106.596	53.6751	91.1864	74.4065	117.599	66.3949	114.266	56.1326	66.1619	65.1487	81.6668	54.191	55.5439	GLYMA_03G256500v4	hypothetical protein && sp|Q9AR73|HQGT_RAUSE Hydroquinone glucosyltransferase OS=Rauvolfia serpentina OX=4060 GN=AS PE=1 SV=1 && PF00201:UDP-glucoronosyl and UDP-glucosyl transferase	-	-
Glyma.11G241800	61.9012	53.0439	58.0631	51.165	86.9254	88.8904	61.7187	60.7573	67.8181	59.8513	90.4493	71.2313	59.4921	57.568	55.1038	66.97	77.0877	85.5127	GLYMA_11G241800v4	hypothetical protein && sp|P59169|H33_ARATH Histone H3.3 OS=Arabidopsis thaliana OX=3702 GN=HTR4 PE=1 SV=2 && PF00125:Core histone H2A/H2B/H3/H4	-	-
Glyma.07G007400	93.8065	79.3143	66.7098	39.5955	59.1099	69.3781	79.2859	83.0488	78.5316	59.9082	56.0229	49.6646	67.1216	56.4087	70.7796	31.2086	40.6684	51.0029	GLYMA_07G007400v4	hypothetical protein && sp|P41382|IF410_TOBAC Eukaryotic initiation factor 4A-10 OS=Nicotiana tabacum OX=4097 PE=2 SV=1 && PF00271:Helicase conserved C-terminal domain|PF00270:DEAD/DEAH box helicase	-	-
Glyma.11G006600	78.9416	94.501	77.9257	54.6692	51.2196	52.9603	54.7021	73.3415	59.3717	55.9328	49.6974	51.046	71.6114	61.835	67.4312	45.4474	45.72	50.6837	GLYMA_11G006600v4	hypothetical protein && sp|Q8GTE3|RS3A_CICAR 40S ribosomal protein S3a OS=Cicer arietinum OX=3827 PE=2 SV=1 && PF01015:Ribosomal S3Ae family	-	-
Glyma.08G209100	70.471	61.4136	64.7187	49.4251	54.5696	65.4004	82.1991	69.4222	76.3778	65.2579	52.3606	64.8323	98.8799	101.967	77.8082	76.3155	67.7379	68.4168	GLYMA_08G209100v4	hypothetical protein && sp|Q39002|TLC1_ARATH ADP,ATP carrier protein 1, chloroplastic OS=Arabidopsis thaliana OX=3702 GN=AATP1 PE=1 SV=2 && PF03219:TLC ATP/ADP transporter	-	-
Glyma.07G029500	58.27	59.2545	65.7068	73.2583	53.3954	53.3167	101.673	72.899	83.3293	60.6743	60.6927	68.0482	112.263	116.312	71.5065	95.6641	56.8545	55.8734	GLYMA_07G029500v4	hypothetical protein && - && PF02845:CUE domain	-	-
Glyma.10G034000	69.2498	73.3288	80.7391	77.3415	21.273	23.1068	76.67	82.8268	89.8869	94.8279	23.2909	60.6949	117.042	132.658	106.527	74.4873	68.1142	61.475	GLYMA_10G034000v4	hypothetical protein && sp|Q63B75|IOLC1_BACCZ 5-dehydro-2-deoxygluconokinase 1 OS=Bacillus cereus (strain ZK / E33L) OX=288681 GN=iolC1 PE=3 SV=1 && PF00294:pfkB family carbohydrate kinase	-	-
Glyma.18G045000	56.0853	58.0584	66.5822	111.953	66.2068	66.1049	65.3584	52.8603	64.9796	55.6207	68.0403	64.2574	91.6549	85.7594	66.2434	84.3385	101.574	91.7164	GLYMA_18G045000v4	hypothetical protein && sp|P31583|RHN1_NICPL Ras-related protein RHN1 OS=Nicotiana plumbaginifolia OX=4092 GN=RHN1 PE=2 SV=1 && PF00071:Ras family	-	-
Glyma.07G091600	107.535	92.4057	77.3472	106.808	141.371	13.38	71.8723	52.7294	50.3126	55.4612	19.1194	15.8123	136.726	146.846	72.61	119.256	10.416	23.6103	GLYMA_07G091600v4	hypothetical protein && sp|Q9M886|LBD41_ARATH LOB domain-containing protein 41 OS=Arabidopsis thaliana OX=3702 GN=LBD41 PE=2 SV=1 && PF03195:Lateral organ boundaries (LOB) domain	LOB	LOB
Glyma.02G067400	80.4895	82.3991	82.7902	74.9313	35.0311	38.8516	64.1636	69.2617	81.3566	59.6815	35.665	48.2088	82.721	71.5103	98.1466	48.9443	46.6909	50.9893	GLYMA_02G067400v4	hypothetical protein && sp|Q9M2F1|RS272_ARATH 40S ribosomal protein S27-2 OS=Arabidopsis thaliana OX=3702 GN=RPS27B PE=2 SV=2 && -	-	-
Glyma.02G135100	48.7415	45.1442	58.7181	119.949	33.4572	29.4557	137.92	68.4712	83.7183	73.0737	44.4048	43.3045	91.2801	112.095	121.502	124.234	111.395	81.4571	GLYMA_02G135100v4	hypothetical protein && sp|Q9FX85|PER10_ARATH Peroxidase 10 OS=Arabidopsis thaliana OX=3702 GN=PER10 PE=1 SV=1 && PF00141:Peroxidase	-	-
Glyma.17G125500	58.8004	53.0183	61.7684	94.9803	63.6152	65.8462	79.6408	61.6678	71.6401	81.8411	58.526	65.8566	90.9494	79.0883	64.3412	105.787	81.6679	65.2392	GLYMA_17G125500v4	hypothetical protein && sp|P51567|AFC2_ARATH Serine/threonine-protein kinase AFC2 OS=Arabidopsis thaliana OX=3702 GN=AFC2 PE=1 SV=1 && PF00069:Protein kinase domain	-	-
Glyma.09G134500	134.253	116.392	132.318	69.9277	132.95	25.4922	29.4163	53.9902	52.9524	91.9886	43.6532	50.7921	54.0105	66.7791	51.4154	78.509	48.604	63.7832	GLYMA_09G134500v4	hypothetical protein && - && PF00168:C2 domain	-	-
Glyma.05G026200	78.6819	55.7113	70.5757	129.474	25.5909	22.984	61.4209	72.9719	90.2432	76.4429	24.635	57.2727	153.216	159.419	76.8601	151.999	37.5525	36.8305	GLYMA_05G026200v4	hypothetical protein && sp|Q9ZS34|CHLP_TOBAC Geranylgeranyl diphosphate reductase, chloroplastic OS=Nicotiana tabacum OX=4097 GN=CHLP PE=2 SV=1 && PF07992:Pyridine nucleotide-disulphide oxidoreductase	-	-
Glyma.11G251700	76.6284	81.7213	89.2601	91.0926	38.832	41.0255	80.472	80.5649	74.0457	58.0407	29.9273	50.5582	86.7467	88.1575	74.2998	91.6027	29.0807	37.7184	GLYMA_11G251700v4	hypothetical protein && sp|Q9FZK4|NTF2A_ARATH Nuclear transport factor 2A OS=Arabidopsis thaliana OX=3702 GN=NTF2A PE=1 SV=1 && PF02136:Nuclear transport factor 2 (NTF2) domain	-	-
Glyma.02G187100	74.9151	73.615	75.8857	57.0669	44.6333	49.6833	60.8053	76.1825	90.394	54.7782	48.1179	61.3074	103.325	97.071	82.701	78.3262	50.3167	54.2218	GLYMA_02G187100v4	hypothetical protein && sp|Q9C5Z3|EIF3E_ARATH Eukaryotic translation initiation factor 3 subunit E OS=Arabidopsis thaliana OX=3702 GN=TIF3E1 PE=1 SV=1 && PF09440:eIF3 subunit 6 N terminal domain|PF01399:PCI domain	-	-
Glyma.17G253066	57.6721	46.6062	68.8202	115.207	64.218	69.0805	75.5283	56.7232	71.3208	64.8868	60.7707	78.2613	70.2537	46.8115	88.832	64.0709	145.409	97.8733	GLYMA_17G253066v4	hypothetical protein && - && -	-	-
Glyma.01G106700	72.7228	74.8761	64.674	131.763	38.4178	29.7896	92.3832	97.1398	121.327	63.8449	42.9223	35.6045	82.5603	81.0789	85.1793	84.0939	22.6366	26.5174	GLYMA_01G106700v4	hypothetical protein && sp|Q9STG2|COPT2_ARATH Copper transporter 2 OS=Arabidopsis thaliana OX=3702 GN=COPT2 PE=2 SV=1 && PF04145:Ctr copper transporter family	-	-
Glyma.13G139200	41.502	36.1839	64.1885	149.778	35.2147	35.5507	126.854	60.6316	65.4197	83.1749	39.5586	52.309	148.101	156.834	63.9098	149.365	50.8931	51.9015	GLYMA_13G139200v4	hypothetical protein && - && -	-	-
Glyma.03G185900	69.3423	67.205	75.0395	80.7556	34.4951	33.9834	39.3866	61.5195	80.0419	106.847	26.6044	70.7025	51.7886	57.472	54.8345	96.9299	32.216	35.4342	GLYMA_03G185900v4	hypothetical protein && sp|Q9FY14|TIP1_MEDTR Probable aquaporin TIP-type OS=Medicago truncatula OX=3880 GN=AQP1 PE=1 SV=1 && PF00230:Major intrinsic protein	-	-
Glyma.01G124700	52.7992	32.8716	52.8539	67.04	51.0971	39.4879	117.787	66.0916	80.1409	37.845	43.3418	45.029	169.724	144.294	51.7206	236.925	38.1896	44.6085	GLYMA_01G124700v4	hypothetical protein && sp|O80920|PYL4_ARATH Abscisic acid receptor PYL4 OS=Arabidopsis thaliana OX=3702 GN=PYL4 PE=1 SV=1 && PF10604:Polyketide cyclase / dehydrase and lipid transport	-	-
Glyma.03G193800	132.05	114.845	104.141	67.3863	16.6389	22.5823	22.2823	70.9121	82.8634	91.9716	18.5143	31.4713	49.0582	31.3596	64.3197	23.7187	18.792	26.9735	GLYMA_03G193800v4	hypothetical protein && sp|Q9SJM7|URH1_ARATH Uridine nucleosidase 1 OS=Arabidopsis thaliana OX=3702 GN=URH1 PE=1 SV=2 && PF01156:Inosine-uridine preferring nucleoside hydrolase	-	-
Glyma.19G015500	156.968	116.661	109.834	43.8356	25.5464	25.4414	87.4098	105.028	94.8227	51.2031	21.9867	24.7147	76.7553	76.0029	72.4916	21.5705	8.88513	10.9011	GLYMA_19G015500v4	hypothetical protein && - && -	-	-
Glyma.20G164600	81.0431	74.5444	81.4287	62.5076	57.5788	61.3411	76.5178	77.1941	79.0481	43.3891	37.634	37.4241	90.1905	90.7984	67.6562	45.4929	24.3296	36.8348	GLYMA_20G164600v4	hypothetical protein && sp|P23472|CHLY_HEVBR Hevamine-A OS=Hevea brasiliensis OX=3981 PE=1 SV=2 && PF00704:Glycosyl hydrolases family 18	-	-
Glyma.03G070500	39.4737	36.7134	38.5875	45.457	122.566	127.096	71.9678	61.3319	54.216	48.3081	105.733	82.2108	58.367	65.3269	64.6932	81.0913	107.671	113.797	GLYMA_03G070500v4	hypothetical protein && sp|Q9XED8|ARFI_ARATH Auxin response factor 9 OS=Arabidopsis thaliana OX=3702 GN=ARF9 PE=1 SV=1 && PF02362:B3 DNA binding domain|PF02309:AUX/IAA family|PF06507:Auxin response factor	B3-ARF	B3->B3-ARF
Glyma.20G070000	27.699	36.5442	43.783	105.475	55.231	79.0657	126.029	54.0456	66.3078	50.3776	83.8085	61.7456	95.5328	94.5244	44.0307	119.483	109.357	81.3267	GLYMA_20G070000v4	hypothetical protein && sp|Q40478|ERF5_TOBAC Ethylene-responsive transcription factor 5 OS=Nicotiana tabacum OX=4097 GN=ERF5 PE=2 SV=1 && PF00847:AP2 domain	AP2/ERF-ERF	AP2/ERF->AP2/ERF-ERF
Glyma.12G054000	78.118	84.9182	88.0448	65.1069	83.6592	61.1156	51.0364	45.9035	60.9425	51.6833	85.3575	81.3646	73.0482	58.027	86.0273	35.7677	118.357	98.443	GLYMA_12G054000v4	hypothetical protein && sp|B8AVF0|BGL12_ORYSI Beta-glucosidase 12 OS=Oryza sativa subsp. indica OX=39946 GN=BGLU12 PE=3 SV=1 && PF00232:Glycosyl hydrolase family 1	-	-
Glyma.05G042200	73.4455	59.2921	63.0643	37.5589	108.885	104.83	39.7568	51.2128	51.3619	37.3005	122.546	70.3037	23.2444	21.2482	30.213	14.4525	32.6089	56.7416	GLYMA_05G042200v4	hypothetical protein && sp|Q9FGS5|NRT31_ARATH High-affinity nitrate transporter 3.1 OS=Arabidopsis thaliana OX=3702 GN=NRT3.1 PE=1 SV=1 && PF16974:High-affinity nitrate transporter accessory	-	-
Glyma.14G068000	117.826	117.532	119.453	8.71725	42.7941	65.6716	7.3478	54.563	48.2817	30.4787	43.0329	37.7846	6.62768	5.46647	21.9036	1.97577	8.36961	17.8686	GLYMA_14G068000v4	hypothetical protein && sp|Q38865|EXPA6_ARATH Expansin-A6 OS=Arabidopsis thaliana OX=3702 GN=EXPA6 PE=2 SV=2 && PF01357:Pollen allergen|PF03330:Lytic transglycolase	-	-
Glyma.15G098200	57.9819	54.1181	70.3044	108.319	41.5312	37.9734	101.426	71.3303	89.1755	67.1077	66.7425	58.8403	127.739	125.337	81.9515	136.266	55.0806	60.9267	GLYMA_15G098200v4	hypothetical protein && sp|Q8VY21|TLP3_ARATH Tubby-like F-box protein 3 OS=Arabidopsis thaliana OX=3702 GN=TULP3 PE=1 SV=1 && PF01167:Tub family|PF00646:F-box domain	TUB	TUB
Glyma.11G032800	80.3751	71.9469	67.6683	115.137	42.6147	39.4158	52.6481	70.6017	78.8587	53.6298	43.4255	53.2923	91.4696	88.5571	73.6456	62.701	56.7392	49.9576	GLYMA_11G032800v4	hypothetical protein && sp|P49689|RS30_ARATH 40S ribosomal protein S30 OS=Arabidopsis thaliana OX=3702 GN=RPS30A PE=3 SV=3 && -	-	-
Glyma.09G277000	33.9228	14.1729	48.8773	109.021	27.1504	24.2522	115.687	44.3313	82.7502	34.329	33.0519	64.8056	194.57	201.314	115.125	144.205	141.484	129.355	GLYMA_09G277000v4	hypothetical protein && sp|Q5W736|CIPKI_ORYSJ CBL-interacting protein kinase 18 OS=Oryza sativa subsp. japonica OX=39947 GN=CIPK18 PE=2 SV=1 && PF00069:Protein kinase domain|PF03822:NAF domain	-	-
Glyma.12G015700	124.708	131.009	94.6784	26.1334	58.5512	60.6512	19.3598	79.1808	75.1385	34.681	39.9921	36.1032	16.8177	12.3204	47.5502	10.0919	10.3283	19.4129	GLYMA_12G015700v4	hypothetical protein && sp|Q9M8T3|Y2910_ARATH Putative gamma-glutamylcyclotransferase At3g02910 OS=Arabidopsis thaliana OX=3702 GN=At3g02910 PE=2 SV=2 && PF06094:Gamma-glutamyl cyclotransferase, AIG2-like	-	-
Glyma.09G059600	84.5161	79.753	88.1972	75.3941	45.5993	51.6137	41.9839	61.1333	60.1733	61.7052	34.3179	54.9658	76.9784	74.1757	65.9186	61.1834	40.0559	46.0622	GLYMA_09G059600v4	hypothetical protein && - && -	-	-
Glyma.14G001600	54.2437	33.4821	52.4262	119.312	25.6575	28.4797	79.6063	62.3947	80.5055	74.6132	28.9752	56.0588	204.132	223.823	83.6735	177.629	53.9527	55.5758	GLYMA_14G001600v4	hypothetical protein && sp|Q7X9B9|NLP2_ARATH Protein NLP2 OS=Arabidopsis thaliana OX=3702 GN=NLP2 PE=2 SV=3 && PF02042:RWP-RK domain|PF00564:PB1 domain	RWP-RK	RWP-RK
Glyma.03G207500	73.1351	75.4404	77.1215	40.6569	50.1041	62.4239	38.5215	63.5154	63.2217	64.2411	40.1655	54.6955	68.3214	59.9121	72.6396	40.4164	42.2662	60.2052	GLYMA_03G207500v4	hypothetical protein && sp|Q43291|RL211_ARATH 60S ribosomal protein L21-1 OS=Arabidopsis thaliana OX=3702 GN=RPL21A PE=2 SV=2 && PF01157:Ribosomal protein L21e	-	-
Glyma.04G171400	76.0046	73.5618	78.8971	53.0542	49.1498	54.6304	42.0625	69.8638	75.8328	68.2773	51.6049	61.7961	86.4878	76.6795	75.1939	80.1316	39.9845	52.031	GLYMA_04G171400v4	hypothetical protein && sp|Q9FLF0|RS92_ARATH 40S ribosomal protein S9-2 OS=Arabidopsis thaliana OX=3702 GN=RPS9C PE=1 SV=1 && PF00163:Ribosomal protein S4/S9 N-terminal domain|PF01479:S4 domain	-	-
Glyma.10G241900	77.4533	73.1273	71.1771	54.3946	45.0248	49.9626	66.8764	73.2188	80.5392	58.5463	46.9021	59.686	92.6883	81.5232	74.5206	70.9761	44.0132	48.3591	GLYMA_10G241900v4	hypothetical protein && sp|Q41382|RH7_SPIOL DEAD-box ATP-dependent RNA helicase 7 OS=Spinacia oleracea OX=3562 GN=RH7 PE=2 SV=1 && PF00271:Helicase conserved C-terminal domain|PF00270:DEAD/DEAH box helicase|PF08152:GUCT (NUC152) domain	-	-
Glyma.19G105500	65.4167	67.9155	57.24	10.7081	173.169	173.439	22.5219	33.9146	29.1784	10.5292	116.825	42.8086	4.74401	3.20524	17.2842	2.34834	38.0425	52.1417	GLYMA_19G105500v4	hypothetical protein && - && PF06839:GRF zinc finger	-	-
Glyma.07G052400	80.2664	67.8322	75.0473	121.357	36.5582	40.9025	103.336	71.2563	74.0492	68.6732	31.4098	43.6967	88.7446	88.7431	75.6618	70.9224	36.9143	38.4196	GLYMA_07G052400v4	hypothetical protein && sp|P49098|CYB5_TOBAC Cytochrome b5 OS=Nicotiana tabacum OX=4097 PE=2 SV=1 && PF00173:Cytochrome b5-like Heme/Steroid binding domain	-	-
Glyma.16G106300	72.5936	66.7003	66.6999	65.1991	59.15	58.8208	64.0754	71.894	69.7652	65.2001	54.002	66.7379	92.55	89.1541	73.2208	79.6154	47.9941	58.6251	GLYMA_16G106300v4	hypothetical protein && sp|P41127|RL131_ARATH 60S ribosomal protein L13-1 OS=Arabidopsis thaliana OX=3702 GN=RPL13B PE=1 SV=1 && PF01294:Ribosomal protein L13e	-	-
Glyma.01G047000	78.3228	83.2943	68.697	67.7922	43.6571	42.7584	31.0091	72.3936	77.8879	48.6115	43.7622	57.0324	98.7096	84.3432	80.9108	54.7518	47.707	56.6876	GLYMA_01G047000v4	hypothetical protein && sp|P41098|RL34_TOBAC 60S ribosomal protein L34 OS=Nicotiana tabacum OX=4097 GN=RPL34 PE=2 SV=1 && PF01199:Ribosomal protein L34e	-	-
Glyma.18G002000	100.344	122.108	90.9579	46.6176	48.3361	43.9117	55.7387	76.3279	127.961	49.0357	53.4925	75.9011	53.634	56.9071	58.4444	21.7368	31.0335	34.7571	GLYMA_18G002000v4	hypothetical protein && sp|Q9SVM8|RBG2_ARATH Glycine-rich RNA-binding protein 2, mitochondrial OS=Arabidopsis thaliana OX=3702 GN=RBG2 PE=1 SV=1 && PF00076:RNA recognition motif. (a.k.a. RRM, RBD, or RNP domain)	-	-
Glyma.19G144200	47.5369	40.1624	49.4662	88.6791	84.9518	98.5673	91.6403	64.0343	65.7592	114.703	64.5259	61.4292	54.9901	57.8244	48.3988	90.2802	74.0528	75.1971	GLYMA_19G144200v4	hypothetical protein && sp|Q66GR3|BH130_ARATH Transcription factor bHLH130 OS=Arabidopsis thaliana OX=3702 GN=BHLH130 PE=1 SV=1 && -	bHLH	bHLH
Glyma.14G086300	88.3244	27.7618	18.7872	0.206201	109.193	246.748	4.17212	37.0699	31.2215	7.44095	154.191	82.3034	0.948307	1.6202	3.5665	0.101747	5.23405	3.49671	GLYMA_14G086300v4	hypothetical protein && sp|Q8GXG1|ASPGB_ARATH Probable isoaspartyl peptidase/L-asparaginase 2 OS=Arabidopsis thaliana OX=3702 GN=At3g16150 PE=2 SV=2 && PF01112:Asparaginase	-	-
Glyma.03G166700	78.2065	95.019	84.5004	41.6042	45.9961	55.0988	28.4092	74.0141	67.9424	51.2858	41.5578	48.5219	61.1629	61.4472	76.4867	40.6819	42.4207	45.8708	GLYMA_03G166700v4	hypothetical protein && sp|P49690|RL23_ARATH 60S ribosomal protein L23 OS=Arabidopsis thaliana OX=3702 GN=RPL23A PE=2 SV=3 && PF00238:Ribosomal protein L14p/L23e	-	-
Glyma.04G063000	95.951	91.8987	79.1526	79.4948	41.0287	36.6904	57.2639	84.5394	85.3933	59.139	30.845	45.6479	68.725	55.7963	73.3743	42.2992	33.729	41.5263	GLYMA_04G063000v4	hypothetical protein && sp|Q6KAJ8|RL391_ORYSJ 60S ribosomal protein L39-1 OS=Oryza sativa subsp. japonica OX=39947 GN=RPL39A PE=3 SV=2 && -	-	-
Glyma.11G141600	63.5423	49.608	68.4926	60.4245	71.8936	76.3172	40.5127	55.0863	68.9543	53.0403	70.1762	54.0789	59.2405	53.8972	57.0373	56.6799	75.3993	86.8873	GLYMA_11G141600v4	hypothetical protein && sp|Q1S9I9|H2B1_MEDTR Probable histone H2B.1 OS=Medicago truncatula OX=3880 PE=3 SV=3 && PF00125:Core histone H2A/H2B/H3/H4	-	-
Glyma.04G030900	30.4474	40.0289	47.3863	174.952	25.6605	17.0317	109.316	36.5147	87.8771	39.2437	19.3173	40.0065	215.878	222.83	95.3459	188.821	45.3235	50.5932	GLYMA_04G030900v4	hypothetical protein && - && -	-	-
Glyma.05G045900	65.8619	63.3315	63.1588	85.9065	63.5475	64.4744	58.9048	83.2341	83.0911	52.0315	56.3175	49.4329	99.4895	102.435	70.7191	121.217	25.3404	24.4243	GLYMA_05G045900v4	hypothetical protein && sp|P45458|MASY_SOYBN Malate synthase, glyoxysomal (Fragment) OS=Glycine max OX=3847 PE=2 SV=1 && PF01274:Malate synthase	-	-
Glyma.07G043800	73.6632	78.5393	79.7984	39.9251	50.0741	51.3727	40.1928	68.0712	65.2158	67.539	48.2948	56.5079	62.5813	62.9168	70.0094	62.2307	43.6297	57.9131	GLYMA_07G043800v4	hypothetical protein && sp|O22518|RSSA_SOYBN 40S ribosomal protein SA OS=Glycine max OX=3847 PE=2 SV=1 && PF00318:Ribosomal protein S2	-	-
Glyma.15G179600	129.873	179.489	156.647	35.3693	118.325	76.3649	55.1805	87.9308	47.8797	57.7091	37.0662	46.9912	54.4659	51.5582	46.5125	36.2326	62.4774	38.2795	GLYMA_15G179600v4	hypothetical protein && sp|Q9LMA8|TI10A_ARATH Protein TIFY 10A OS=Arabidopsis thaliana OX=3702 GN=TIFY10A PE=1 SV=1 && PF06200:tify domain	Tify,Others	Tify,Others
Glyma.08G341400	40.8574	39.9161	62.1924	75.6846	24.2247	37.5269	275.115	92.3105	69.5041	33.4867	9.06141	60.4349	137.833	166.598	203.628	153.776	44.6684	34.9101	GLYMA_08G341400v4	hypothetical protein && sp|P25272|KTI1_SOYBN Kunitz-type trypsin inhibitor KTI1 OS=Glycine max OX=3847 GN=KTI1 PE=2 SV=1 && PF00197:Trypsin and protease inhibitor	-	-
Glyma.09G192800	73.8774	70.7744	79.6627	145.944	41.4975	41.601	57.0729	64.5654	58.4586	91.5359	31.3233	46.5653	71.5331	67.8793	68.6613	81.1125	44.1569	43.8567	GLYMA_09G192800v4	hypothetical protein && sp|Q9XEX2|PRX2B_ARATH Peroxiredoxin-2B OS=Arabidopsis thaliana OX=3702 GN=PRXIIB PE=1 SV=1 && PF08534:Redoxin	-	-
Glyma.08G200500	54.9274	51.7316	58.8054	85.5659	64.7706	60.3668	79.034	69.7852	71.3384	63.5156	71.6193	64.7662	112.152	111.042	72.9355	119.597	69.157	60.3789	GLYMA_08G200500v4	hypothetical protein && sp|O82312|PAPS2_ARATH Nuclear poly(A) polymerase 2 OS=Arabidopsis thaliana OX=3702 GN=PAPS2 PE=1 SV=2 && PF04928:Poly(A) polymerase central domain|PF01909:Nucleotidyltransferase domain|PF04926:Poly(A) polymerase predicted RNA binding domain	-	-
Glyma.11G031800	44.2432	38.0015	40.0622	153.573	59.5019	55.6362	71.4984	43.2427	48.6756	68.6131	68.3181	68.3242	98.1903	86.5745	82.653	103.043	127.431	107.229	GLYMA_11G031800v4	hypothetical protein && sp|Q8VYK7|ATG8F_ARATH Autophagy-related protein 8f OS=Arabidopsis thaliana OX=3702 GN=ATG8F PE=1 SV=1 && PF02991:Autophagy protein Atg8 ubiquitin like	-	-
Glyma.06G192300	68.8035	70.77	102.452	96.3055	29.3619	70.6706	64.4643	112.237	96.7483	103.859	23.5955	46.8909	38.55	29.6421	65.1632	38.0165	24.605	18.6304	GLYMA_06G192300v4	hypothetical protein && sp|A2XD15|ILI3_ORYSI Transcription factor ILI3 OS=Oryza sativa subsp. indica OX=39946 GN=ILI3 PE=3 SV=1 && -	-	-
Glyma.12G066300	79.4806	85.8109	101.642	69.1829	42.3074	36.5721	58.4562	78.9103	71.5319	58.5704	29.0264	35.0719	48.3577	51.5204	65.7041	23.1931	32.8001	29.4406	GLYMA_12G066300v4	hypothetical protein && - && -	-	-
Glyma.16G148500	80.4138	70.6874	75.8809	54.8508	41.0675	40.3504	92.5502	70.674	68.0676	52.3043	45.0924	47.7628	75.3963	70.5016	81.5192	39.4961	53.8703	46.062	GLYMA_16G148500v4	hypothetical protein && sp|Q9M2F1|RS272_ARATH 40S ribosomal protein S27-2 OS=Arabidopsis thaliana OX=3702 GN=RPS27B PE=2 SV=2 && -	-	-
Glyma.15G203700	44.5074	36.5518	37.5874	43.2842	77.4082	84.4508	66.863	49.7346	58.501	56.4428	76.4495	80.3738	89.0878	89.2446	59.2177	72.5546	153.716	125.412	GLYMA_15G203700v4	hypothetical protein && sp|O65554|CIPK6_ARATH CBL-interacting serine/threonine-protein kinase 6 OS=Arabidopsis thaliana OX=3702 GN=CIPK6 PE=1 SV=1 && PF03822:NAF domain|PF00069:Protein kinase domain	-	-
Glyma.06G172700	55.4241	71.954	72.3929	93.2061	46.8472	62.24	44.4897	53.1094	46.2186	97.8108	47.8617	60.9638	45.1229	45.957	53.3271	93.0725	92.1375	74.711	GLYMA_06G172700v4	hypothetical protein && sp|P34921|G3PC_DIACA Glyceraldehyde-3-phosphate dehydrogenase, cytosolic OS=Dianthus caryophyllus OX=3570 GN=GAPC PE=3 SV=1 && PF02800:Glyceraldehyde 3-phosphate dehydrogenase, C-terminal domain|PF00044:Glyceraldehyde 3-phosphate dehydrogenase, NAD binding domain	-	-
Glyma.16G040100	91.2379	84.4259	73.9844	79.2008	43.205	43.0425	72.645	55.4526	78.5167	54.1391	52.3141	58.2627	121.298	108.682	81.4955	77.6218	48.2924	47.3356	GLYMA_16G040100v4	hypothetical protein && sp|O22349|TBA3_ELEIN Tubulin alpha-3 chain OS=Eleusine indica OX=29674 GN=TUBA3 PE=2 SV=1 && PF00091:Tubulin/FtsZ family, GTPase domain|PF03953:Tubulin C-terminal domain	-	-
Glyma.03G088200	118.774	49.932	40.8417	180.535	15.4425	20.3178	118.733	47.4802	50.2737	58.466	21.2419	22.0325	108.794	40.1554	33.5449	69.8955	12.3853	18.769	GLYMA_03G088200v4	hypothetical protein && - && -	-	-
Glyma.07G134500	66.2413	55.9536	72.0677	152.17	41.9113	40.5767	79.8225	54.4121	77.9202	105.856	49.7034	65.6824	69.5867	57.3359	84.5075	110.19	36.6037	47.5923	GLYMA_07G134500v4	hypothetical protein && - && -	-	-
Glyma.12G022300	85.6513	101.616	64.4472	34.881	79.2494	106.981	25.5064	64.4133	55.3465	63.0859	74.3886	53.6884	24.265	15.4632	25.0738	20.7853	46.1172	43.731	GLYMA_12G022300v4	hypothetical protein && sp|Q84P52|GATP3_SOLLC Gamma aminobutyrate transaminase 3, chloroplastic OS=Solanum lycopersicum OX=4081 GN=GABA-TP3 PE=1 SV=1 && PF00202:Aminotransferase class-III	-	-
Glyma.10G008400	63.8257	55.515	67.1881	42.613	89.8293	95.5852	73.1496	93.922	71.8597	47.6789	72.9041	54.7905	42.8904	42.4415	56.7265	47.3892	61.1675	63.9507	GLYMA_10G008400v4	hypothetical protein && sp|Q8GWQ2|AHL20_ARATH AT-hook motif nuclear-localized protein 20 OS=Arabidopsis thaliana OX=3702 GN=AHL20 PE=2 SV=1 && PF03479:Plants and Prokaryotes Conserved (PCC) domain	-	-
Glyma.05G197400	23.9136	12.2159	31.3147	116.708	23.801	24.2613	85.6478	33.3354	56.0169	42.4115	22.6832	77.3634	229.023	215.208	108.818	246.312	96.8111	71.9918	GLYMA_05G197400v4	hypothetical protein && sp|A4YGN0|SUCD_METS5 Succinate-semialdehyde dehydrogenase (acetylating) OS=Metallosphaera sedula (strain ATCC 51363 / DSM 5348 / JCM 9185 / NBRC 15509 / TH2) OX=399549 GN=Msed_1424 PE=1 SV=1 && PF08240:Alcohol dehydrogenase GroES-like domain|PF00107:Zinc-binding dehydrogenase	-	-
Glyma.07G066500	56.8823	46.5533	57.8034	58.0178	116.957	89.2784	76.6665	58.311	61.1567	48.43	90.013	73.7801	60.1539	59.0856	59.2885	69.9873	105.203	91.0502	GLYMA_07G066500v4	hypothetical protein && sp|Q9LMM6|BPS1_ARATH Protein BPS1, chloroplastic OS=Arabidopsis thaliana OX=3702 GN=BPS1 PE=2 SV=1 && PF05633:Protein BYPASS1-related	-	-
Glyma.20G150200	81.6354	75.1713	76.8703	90.9854	52.5305	58.6059	59.9201	63.7377	61.5198	63.7384	53.9335	54.3257	69.0425	63.5021	59.6061	72.5254	45.7256	45.7584	GLYMA_20G150200v4	hypothetical protein && sp|F6HDT7|MTND2_VITVI 1,2-dihydroxy-3-keto-5-methylthiopentene dioxygenase 2 OS=Vitis vinifera OX=29760 GN=VIT_05s0020g04080 PE=3 SV=1 && PF03079:ARD/ARD' family	-	-
Glyma.11G226800	84.9221	98.9369	101.673	53.5478	40.6087	48.5394	29.2924	57.6464	62.4776	65.6451	43.0843	46.7694	41.9858	36.8555	50.2425	27.1589	34.7516	36.2545	GLYMA_11G226800v4	hypothetical protein && sp|P49211|RL321_ARATH 60S ribosomal protein L32-1 OS=Arabidopsis thaliana OX=3702 GN=RPL32A PE=2 SV=2 && PF01655:Ribosomal protein L32	-	-
Glyma.17G019300	40.8036	47.4861	50.1566	29.921	26.1775	17.9922	5.98635	42.113	27.3471	36.7277	3.35201	18.2774	128.951	243.174	262.369	69.6563	53.2017	51.0054	GLYMA_17G019300v4	hypothetical protein && sp|Q43077|AMO_PEA Primary amine oxidase OS=Pisum sativum OX=3888 PE=1 SV=1 && PF02727:Copper amine oxidase, N2 domain|PF01179:Copper amine oxidase, enzyme domain|PF02728:Copper amine oxidase, N3 domain	-	-
Glyma.08G150800	37.6167	41.8191	54.5402	120.642	47.793	53.4044	45.4191	51.6675	54.4582	73.0004	62.6097	61.7302	102.537	107.575	63.2717	171.476	69.7856	76.0103	GLYMA_08G150800v4	hypothetical protein && sp|Q42606|UPM1_ARATH S-adenosyl-L-methionine-dependent uroporphyrinogen III methyltransferase, chloroplastic OS=Arabidopsis thaliana OX=3702 GN=UPM1 PE=1 SV=1 && PF00590:Tetrapyrrole (Corrin/Porphyrin) Methylases	-	-
Glyma.10G016400	79.3381	49.9497	69.2984	48.5787	13.0542	15.3182	122.455	164.271	96.3952	45.7678	13.4683	18.1846	91.5965	93.0443	185.798	24.1519	11.1329	17.1755	GLYMA_10G016400v4	hypothetical protein && sp|Q9LUQ6|RL192_ARATH 60S ribosomal protein L19-2 OS=Arabidopsis thaliana OX=3702 GN=RPL19B PE=2 SV=1 && PF01280:Ribosomal protein L19e	-	-
Glyma.02G005500	86.1344	84.7428	82.0218	53.7632	31.1968	41.3451	49.9418	74.2829	70.9899	85.5701	26.7947	48.3877	60.6536	63.042	63.7374	45.1353	31.0864	42.4628	GLYMA_02G005500v4	hypothetical protein && sp|O48905|MDHC_MEDSA Malate dehydrogenase, cytoplasmic OS=Medicago sativa OX=3879 GN=CMDH PE=2 SV=1 && PF00056:lactate/malate dehydrogenase, NAD binding domain|PF02866:lactate/malate dehydrogenase, alpha/beta C-terminal domain	-	-
Glyma.08G132700	120.987	103.186	90.5341	35.1156	49.2892	47.5776	22.6205	51.0859	50.8277	44.2954	32.8136	28.6411	16.3384	11.5812	40.8817	8.33542	14.7408	25.5147	GLYMA_08G132700v4	hypothetical protein && sp|P47924|RIBA1_ARATH Bifunctional riboflavin biosynthesis protein RIBA 1, chloroplastic OS=Arabidopsis thaliana OX=3702 GN=RIBA1 PE=1 SV=2 && PF00926:3,4-dihydroxy-2-butanone 4-phosphate synthase|PF00925:GTP cyclohydrolase II	-	-
Glyma.13G054700	45.3967	29.1573	65.5907	89.7605	35.2253	32.5789	131.348	60.7124	76.2276	49.2387	21.6661	43.2956	87.0018	113.15	89.2165	122.431	71.5899	55.7843	GLYMA_13G054700v4	hypothetical protein && - && -	-	-
Glyma.20G018300	68.6468	68.8291	68.4547	79.076	45.1215	46.2017	59.9344	62.1105	62.1833	51.1876	39.9991	45.7221	96.1281	99.0093	77.8643	79.9382	54.491	55.0929	GLYMA_20G018300v4	hypothetical protein && sp|Q941A6|SDH6_ARATH Succinate dehydrogenase subunit 6, mitochondrial OS=Arabidopsis thaliana OX=3702 GN=SDH6 PE=1 SV=1 && -	-	-
Glyma.18G002800	37.416	27.0341	44.4246	166.165	27.0939	25.4817	85.4127	39.9366	67.3939	81.5746	32.4108	65.791	193.54	135.736	77.148	180.742	86.1577	76.9309	GLYMA_18G002800v4	hypothetical protein && sp|O23264|SEBP1_ARATH Selenium-binding protein 1 OS=Arabidopsis thaliana OX=3702 GN=SBP1 PE=1 SV=1 && PF05694:56kDa selenium binding protein (SBP56)	-	-
Glyma.08G091200	73.0455	71.9424	63.3922	43.1678	72.7553	74.9896	55.0883	57.5682	59.3768	42.4717	68.0457	56.4059	62.363	62.507	55.7423	49.6517	49.1426	46.4866	GLYMA_08G091200v4	hypothetical protein && sp|Q402F3|TOM3_TOBAC Tobamovirus multiplication protein 3 OS=Nicotiana tabacum OX=4097 GN=TOM3 PE=1 SV=1 && PF06454:Protein of unknown function (DUF1084)	-	-
Glyma.16G052000	179.157	88.1479	100.241	105.049	5.59056	5.54189	12.2751	58.1063	89.0569	92.3834	4.51431	16.6721	30.5214	22.2419	108.608	17.9492	10.5114	17.9336	GLYMA_16G052000v4	hypothetical protein && sp|Q9SGA2|GDPD1_ARATH Glycerophosphodiester phosphodiesterase GDPD1, chloroplastic OS=Arabidopsis thaliana OX=3702 GN=GDPD1 PE=1 SV=1 && PF03009:Glycerophosphoryl diester phosphodiesterase family	-	-
Glyma.06G277700	85.4166	95.9852	65.3476	90.943	17.3623	22.3891	70.478	66.7636	77.6183	62.1498	14.3857	22.3025	104.292	113.043	49.9331	86.5815	8.074	13.1869	GLYMA_06G277700v4	hypothetical protein && sp|Q500V5|AGDP1_ARATH Protein AGENET DOMAIN (AGD)-CONTAINING P1 OS=Arabidopsis thaliana OX=3702 GN=AGDP1 PE=1 SV=1 && PF05641:Agenet domain	-	-
Glyma.02G101700	60.8464	59.9109	63.3452	64.9599	54.8073	60.4185	86.9601	68.7822	73.1581	56.3229	60.9484	65.7697	87.0779	80.3662	78.4236	78.4203	69.028	70.3038	GLYMA_02G101700v4	hypothetical protein && sp|Q9C658|DCP5_ARATH Protein decapping 5 OS=Arabidopsis thaliana OX=3702 GN=DCP5 PE=1 SV=1 && PF09532:FDF domain|PF12701:Scd6-like Sm domain	-	-
Glyma.11G134900	59.8766	64.3286	61.4352	129.475	58.0976	61.2182	55.2556	58.172	58.2776	73.1391	58.6939	57.2936	73.7736	76.2033	70.325	94.2881	70.1622	76.1849	GLYMA_11G134900v4	hypothetical protein && - && PF00582:Universal stress protein family	-	-
Glyma.07G114600	68.941	74.2677	61.6986	44.1917	59.5627	64.3487	46.8611	67.911	70.5692	67.0949	50.9072	67.2763	78.3069	76.2296	71.917	78.3891	58.0369	69.4009	GLYMA_07G114600v4	hypothetical protein && sp|O23523|RGGA_ARATH RGG repeats nuclear RNA binding protein A OS=Arabidopsis thaliana OX=3702 GN=RGGA PE=1 SV=1 && PF04774:Hyaluronan / mRNA binding family|PF09598:Stm1	-	-
Glyma.17G063000	51.4311	49.5778	46.552	80.2074	90.7012	77.5912	105.711	57.4426	61.2837	55.7902	75.4761	78.2802	91.1729	82.823	72.4933	106.78	74.7501	67.5304	GLYMA_17G063000v4	hypothetical protein && sp|Q9SUM3|NCPR2_ARATH NADPH--cytochrome P450 reductase 2 OS=Arabidopsis thaliana OX=3702 GN=ATR2 PE=1 SV=1 && PF00258:Flavodoxin|PF00667:FAD binding domain|PF00175:Oxidoreductase NAD-binding domain	-	-
Glyma.15G260300	69.0111	60.8025	63.043	77.4034	50.1515	52.1991	99.368	70.341	81.9003	49.3782	52.0729	49.4595	95.1183	104.726	84.0841	76.4575	49.7688	46.6638	GLYMA_15G260300v4	hypothetical protein && sp|O64530|STR1_ARATH Thiosulfate/3-mercaptopyruvate sulfurtransferase 1, mitochondrial OS=Arabidopsis thaliana OX=3702 GN=STR1 PE=1 SV=1 && PF00581:Rhodanese-like domain	-	-
Glyma.15G272300	69.9066	57.7524	63.6194	73.7487	73.5254	47.9174	77.2265	64.2846	70.4138	71.3699	54.1912	52.095	76.5345	71.9085	70.8346	72.5845	80.4556	68.7254	GLYMA_15G272300v4	hypothetical protein && sp|Q9LHJ8|SAP5_ARATH Zinc finger A20 and AN1 domain-containing stress-associated protein 5 OS=Arabidopsis thaliana OX=3702 GN=SAP5 PE=2 SV=1 && PF01754:A20-like zinc finger|PF01428:AN1-like Zinc finger	-	-
Glyma.18G241900	57.1484	45.1257	56.7648	94.2161	55.9927	49.028	96.3768	56.4589	71.8665	62.743	52.311	80.2232	103.123	115.981	72.749	110.368	82.2427	72.4834	GLYMA_18G241900v4	hypothetical protein && sp|Q9M8S0|MBS1_ARATH Protein METHYLENE BLUE SENSITIVITY 1 OS=Arabidopsis thaliana OX=3702 GN=MBS1 PE=2 SV=1 && -	-	-
Glyma.05G209600	89.2406	73.951	88.8168	65.5965	62.7339	63.9439	53.5153	52.9521	65.3901	56.4484	65.6487	52.4714	64.0729	43.2647	69.4703	47.364	67.3606	68.5577	GLYMA_05G209600v4	hypothetical protein && sp|Q2HIJ8|RHB1A_ARATH Probable E3 ubiquitin-protein ligase RHB1A OS=Arabidopsis thaliana OX=3702 GN=RHB1A PE=2 SV=1 && PF13639:Ring finger domain	-	-
Glyma.10G182500	87.1761	78.5965	77.9021	64.2258	43.6646	44.8935	51.046	71.4741	68.0673	52.3688	47.0926	44.2039	65.0295	54.7335	78.3147	42.8013	37.6593	40.0893	GLYMA_10G182500v4	hypothetical protein && sp|P55844|RL14_PEA Probable 60S ribosomal protein L14 OS=Pisum sativum OX=3888 PE=2 SV=1 && PF01929:Ribosomal protein L14	-	-
Glyma.13G138600	74.5697	75.1799	68.9883	28.7102	125.03	66.8213	37.4144	31.4131	36.5902	34.9213	85.3859	60.485	15.5785	19.3518	25.7374	25.3903	46.5728	45.9403	GLYMA_13G138600v4	hypothetical protein && sp|P0CH04|UBI1P_PETCR Polyubiquitin OS=Petroselinum crispum OX=4043 GN=PCUBI4-1 PE=2 SV=1 && PF00240:Ubiquitin family	-	-
Glyma.04G247900	97.5758	110.307	72.1689	29.5465	35.7838	36.4894	39.1179	94.5633	82.9274	68.7329	31.0619	35.2627	34.6426	38.8185	50.6439	35.4924	21.7004	25.9068	GLYMA_04G247900v4	hypothetical protein && sp|P29828|PDI_MEDSA Protein disulfide-isomerase OS=Medicago sativa OX=3879 GN=PDI PE=2 SV=1 && PF00085:Thioredoxin|PF13848:Thioredoxin-like domain	-	-
Glyma.05G225700	51.0364	52.4907	60.6151	104.68	51.7828	57.9214	61.7427	54.2081	54.736	66.8278	65.7907	56.0029	76.0433	81.2895	62.5997	92.1519	94.5159	81.9442	GLYMA_05G225700v4	hypothetical protein && sp|O65809|PROF1_SOYBN Profilin-1 OS=Glycine max OX=3847 GN=PRO1 PE=1 SV=1 && PF00235:Profilin	-	-
Glyma.10G069000	57.653	55.9854	56.543	90.338	73.377	71.1639	80.6893	63.9542	62.2923	59.6722	78.1675	73.4454	66.6999	64.7063	61.0481	67.2658	72.8539	75.0419	GLYMA_10G069000v4	hypothetical protein && sp|Q8LHP0|ELOF1_ORYSJ Transcription elongation factor 1 homolog OS=Oryza sativa subsp. japonica OX=39947 GN=Os07g0631100 PE=3 SV=1 && -	-	-
Glyma.13G202300	53.6858	46.8289	45.2415	113.408	94.242	95.7614	68.3764	51.1967	46.8437	72.6221	127.03	83.2452	54.6089	47.2319	45.3745	60.8371	90.0484	115.444	GLYMA_13G202300v4	hypothetical protein && sp|Q945M9|NFYA9_ARATH Nuclear transcription factor Y subunit A-9 OS=Arabidopsis thaliana OX=3702 GN=NFYA9 PE=1 SV=1 && PF02045:CCAAT-binding transcription factor (CBF-B/NF-YA) subunit B	NF-YA	NF-Y->NF-YA
Glyma.11G190900	91.5337	73.5203	85.0531	39.0089	113.784	101.096	45.3608	42.0258	55.0135	57.2058	92.2702	74.5368	27.1832	23.6749	25.8473	32.8065	45.1738	56.0851	GLYMA_11G190900v4	hypothetical protein && sp|Q9SJK3|AGO5_ARATH Protein argonaute 5 OS=Arabidopsis thaliana OX=3702 GN=AGO5 PE=1 SV=2 && PF02171:Piwi domain|PF16487:Mid domain of argonaute|PF02170:PAZ domain|PF08699:Argonaute linker 1 domain|PF16488:Argonaute linker 2 domain|PF16486:N-terminal domain of argonaute	-	-
Glyma.07G034800	83.7399	100.149	62.0568	93.8522	15.7846	34.5874	115.001	95.8052	112.191	83.5663	3.85617	37.2886	93.6771	94.676	98.2665	65.7168	27.9938	20.2467	GLYMA_07G034800v4	hypothetical protein && sp|P27480|LOXA_PHAVU Linoleate 9S-lipoxygenase 1 OS=Phaseolus vulgaris OX=3885 GN=LOXA PE=3 SV=1 && -	-	-
Glyma.13G057500	80.7729	69.9622	80.8938	65.7659	33.2615	39.4909	62.3865	76.2741	79.867	50.0137	38.4834	44.8304	88.7811	85.0689	81.7421	46.0758	42.2886	48.9949	GLYMA_13G057500v4	hypothetical protein && sp|Q9SGA6|RS191_ARATH 40S ribosomal protein S19-1 OS=Arabidopsis thaliana OX=3702 GN=RPS19A PE=2 SV=1 && PF01090:Ribosomal protein S19e	-	-
Glyma.15G196800	26.7861	20.5782	33.7288	191.646	34.0356	28.7008	84.9862	34.7065	51.8305	77.1013	49.8502	93.7798	103.124	95.381	75.0069	249.785	99.5732	91.6137	GLYMA_15G196800v4	hypothetical protein && sp|Q6ZI17|OML2_ORYSJ Protein MEI2-like 2 OS=Oryza sativa subsp. japonica OX=39947 GN=ML2 PE=2 SV=1 && -	-	-
Glyma.02G241200	60.5044	69.5768	67.4123	66.0267	50.8684	53.5379	56.9317	68.496	63.6433	92.1676	46.1846	56.8891	70.4816	68.7035	75.1029	67.6907	59.3305	55.3369	GLYMA_02G241200v4	hypothetical protein && sp|Q06197|IDHC_SOYBN Isocitrate dehydrogenase [NADP] OS=Glycine max OX=3847 GN=IDH1 PE=1 SV=2 && PF00180:Isocitrate/isopropylmalate dehydrogenase	-	-
Glyma.10G058200	27.3551	29.9629	43.7092	55.2712	133.678	155.63	47.9548	41.5471	33.0984	51.1784	81.8451	76.1052	56.3874	118.055	73.6186	98.4979	81.095	58.7688	GLYMA_10G058200v4	hypothetical protein && sp|P19142|PAL2_PHAVU Phenylalanine ammonia-lyase class 2 OS=Phaseolus vulgaris OX=3885 PE=3 SV=1 && PF00221:Aromatic amino acid lyase	-	-
Glyma.16G159900	66.0794	63.1163	65.8492	111.95	46.2963	57.4863	57.5657	70.4598	61.7517	65.3915	44.2704	39.5776	66.2488	57.2442	52.2084	81.6567	26.1901	34.9948	GLYMA_16G159900v4	hypothetical protein && sp|Q9FR62|P23A_BRANA Co-chaperone protein p23-1 OS=Brassica napus OX=3708 GN=P23-1 PE=1 SV=1 && PF04969:CS domain	-	-
Glyma.12G218600	84.5366	70.4764	79.0491	58.5582	35.7615	45.1269	63.1135	94.4073	103.603	47.8718	31.8358	24.6609	84.534	84.7788	80.4403	38.4822	9.10096	23.6803	GLYMA_12G218600v4	hypothetical protein && - && -	-	-
Glyma.02G135200	32.6821	29.6751	34.4538	102.602	58.0808	60.7256	44.2201	47.9312	51.8063	101.535	60.0882	72.745	34.2778	48.3259	73.8244	104.824	76.9831	73.5768	GLYMA_02G135200v4	hypothetical protein && sp|Q9FX85|PER10_ARATH Peroxidase 10 OS=Arabidopsis thaliana OX=3702 GN=PER10 PE=1 SV=1 && PF00141:Peroxidase	-	-
Glyma.12G114200	39.4433	23.8416	33.7311	155.444	13.501	6.01184	152.852	73.2289	120.996	119.756	20.444	66.8289	137.927	148.098	113.076	129.253	27.6649	23.3162	GLYMA_12G114200v4	hypothetical protein && - && PF04720:PDDEXK-like family of unknown function	-	-
Glyma.06G276300	52.5997	58.3288	61.5293	134.513	46.0827	50.4442	55.3131	53.0726	49.326	55.049	50.7764	45.7303	84.1241	81.8519	61.6781	96.3169	59.7571	59.7052	GLYMA_06G276300v4	hypothetical protein && sp|Q9SJI8|MBF1A_ARATH Multiprotein-bridging factor 1a OS=Arabidopsis thaliana OX=3702 GN=MBF1A PE=2 SV=1 && PF01381:Helix-turn-helix|PF08523:Multiprotein bridging factor 1	MBF1	MBF1
Glyma.15G190500	70.8596	81.1264	71.083	26.7896	61.6524	65.4477	39.1684	53.1938	53.0782	43.4169	52.4508	53.8362	62.4008	60.7127	61.3339	37.7651	62.3648	54.925	GLYMA_15G190500v4	hypothetical protein && sp|Q4H1G3|METK2_BETVU S-adenosylmethionine synthase 2 OS=Beta vulgaris OX=161934 GN=SAMS2 PE=2 SV=1 && PF02772:S-adenosylmethionine synthetase, central domain|PF02773:S-adenosylmethionine synthetase, C-terminal domain	-	-
Glyma.10G200700	63.1512	39.1719	50.3049	61.9762	102.395	71.5243	31.538	48.3256	42.0149	44.45	103.158	38.3335	51.7461	70.1748	50.052	63.7148	104.175	84.5306	GLYMA_10G200700v4	hypothetical protein && sp|Q84WB7|GINT1_ARATH Glucosamine inositolphosphorylceramide transferase 1 OS=Arabidopsis thaliana OX=3702 GN=GINT1 PE=1 SV=1 && PF09258:Glycosyl transferase family 64 domain	-	-
Glyma.19G115900	67.1815	60.757	54.5847	60.7892	77.1686	83.5383	49.2468	42.7892	48.6753	33.2121	80.0002	59.4062	41.2875	36.2316	59.3401	31.2846	68.7898	72.7687	GLYMA_19G115900v4	hypothetical protein && sp|P52423|PUR3_VIGUN Phosphoribosylglycinamide formyltransferase, chloroplastic OS=Vigna unguiculata OX=3917 GN=PUR3 PE=2 SV=2 && -	-	-
Glyma.12G098900	21.8572	20.3346	24.6037	82.3394	124.988	134.019	13.5753	10.3297	11.1171	41.0999	133.807	92.2811	14.7925	8.39314	19.2221	82.6813	246.018	259.444	GLYMA_12G098900v4	hypothetical protein && sp|P49608|ACOC_CUCMA Aconitate hydratase, cytoplasmic OS=Cucurbita maxima OX=3661 PE=2 SV=1 && PF00330:Aconitase family (aconitate hydratase)|PF00694:Aconitase C-terminal domain	-	-
Glyma.19G009100	60.9664	46.3231	47.3582	108.205	50.6403	43.2785	86.8429	69.9041	94.8857	76.7072	40.4023	71.5115	101.415	103.308	109.506	87.3659	89.1986	74.1232	GLYMA_19G009100v4	hypothetical protein && sp|Q07511|FDH_SOLTU Formate dehydrogenase, mitochondrial OS=Solanum tuberosum OX=4113 GN=FDH1 PE=1 SV=2 && PF00389:D-isomer specific 2-hydroxyacid dehydrogenase, catalytic domain|PF02826:D-isomer specific 2-hydroxyacid dehydrogenase, NAD binding domain	-	-
Glyma.08G126200	58.0515	60.9563	65.7935	71.7808	58.8704	58.6308	54.0954	55.5051	57.165	59.9954	70.0915	65.793	67.6399	71.8614	62.4637	84.4704	75.2318	77.5476	GLYMA_08G126200v4	hypothetical protein && sp|Q96254|GDI1_ARATH Guanosine nucleotide diphosphate dissociation inhibitor 1 OS=Arabidopsis thaliana OX=3702 GN=GDI1 PE=1 SV=1 && PF00996:GDP dissociation inhibitor	-	-
Glyma.20G209900	63.7349	55.4563	56.694	108.952	53.3628	45.2199	71.5335	62.5	75.9102	65.1377	50.8987	63.0309	80.2201	96.5082	76.4917	98.6981	60.5317	51.5096	GLYMA_20G209900v4	hypothetical protein && sp|Q96524|CRY2_ARATH Cryptochrome-2 OS=Arabidopsis thaliana OX=3702 GN=CRY2 PE=1 SV=2 && PF03441:FAD binding domain of DNA photolyase|PF00875:DNA photolyase	-	-
Glyma.17G145400	68.6083	61.3609	91.9181	72.2778	42.718	83.9823	51.678	100.818	109.083	54.4502	38.9963	80.8847	86.4331	98.0367	63.7838	41.7546	33.6768	38.1617	GLYMA_17G145400v4	hypothetical protein && sp|O80337|EF100_ARATH Ethylene-responsive transcription factor 1A OS=Arabidopsis thaliana OX=3702 GN=ERF1A PE=1 SV=2 && PF00847:AP2 domain	AP2/ERF-ERF	AP2/ERF->AP2/ERF-ERF
Glyma.14G050100	55.6143	54.5482	60.1472	58.0058	53.478	60.6393	63.9346	59.1867	83.2701	57.9661	58.9838	65.3136	91.2471	92.8628	75.5688	118.048	54.4118	50.5146	GLYMA_14G050100v4	hypothetical protein && sp|Q9SXS8|ERF3_TOBAC Ethylene-responsive transcription factor 3 OS=Nicotiana tabacum OX=4097 GN=ERF3 PE=2 SV=1 && PF00847:AP2 domain	AP2/ERF-ERF	AP2/ERF->AP2/ERF-ERF
Glyma.06G292800	70.7023	64.4594	74.8626	70.1743	39.1911	36.2292	77.9103	61.526	74.1051	75.5816	41.0202	59.1882	107.515	109.512	73.4999	105.905	82.1362	82.0602	GLYMA_06G292800v4	hypothetical protein && - && PF07223:UBA-like domain (DUF1421)	-	-
Glyma.16G129700	74.4035	77.8417	70.3641	38.5106	50.1952	56.3499	25.3521	68.2116	66.7094	50.1137	51.0359	62.5384	78.2668	71.766	73.4452	49.6543	46.1702	61.2513	GLYMA_16G129700v4	hypothetical protein && sp|Q42064|RL83_ARATH 60S ribosomal protein L8-3 OS=Arabidopsis thaliana OX=3702 GN=RPL8C PE=2 SV=2 && PF03947:Ribosomal Proteins L2, C-terminal domain|PF00181:Ribosomal Proteins L2, RNA binding domain	-	-
Glyma.12G222000	84.6166	68.1014	105.099	17.3578	63.22	78.1982	19.8584	53.0482	45.2882	42.5341	47.1344	35.307	21.9842	11.8325	31.2151	10.9377	11.4052	30.5505	GLYMA_12G222000v4	hypothetical protein && - && PF06749:Protein of unknown function (DUF1218)	-	-
Glyma.13G363800	80.2912	79.8737	87.3752	57.5098	60.8102	79.3754	49.6655	50.5905	63.3508	51.4352	50.637	45.7677	21.9356	17.705	51.9492	8.86794	20.7897	32.6649	GLYMA_13G363800v4	hypothetical protein && - && PF06232:Embryo-specific protein 3, (ATS3)	-	-
Glyma.17G164100	92.5147	95.2117	95.3827	12.9966	23.0853	33.8116	13.1041	65.8792	47.4457	55.8105	12.5789	26.1074	22.0122	28.053	43.2354	25.3758	8.14798	7.4034	GLYMA_17G164100v4	hypothetical protein && sp|O65351|SBT17_ARATH Subtilisin-like protease SBT1.7 OS=Arabidopsis thaliana OX=3702 GN=SBT1.7 PE=1 SV=1 && PF00082:Subtilase family|PF05922:Peptidase inhibitor I9|PF17766:Fibronectin type-III domain|PF02225:PA domain	-	-
Glyma.13G109600	58.4844	47.5288	58.6897	100.447	67.9485	72.1752	70.3216	56.088	51.9392	64.7193	79.5299	61.2111	62.4256	57.7156	49.62	70.7821	63.9073	68.5663	GLYMA_13G109600v4	hypothetical protein && sp|Q6NXD8|DEN5B_DANRE DENN domain-containing protein 5B OS=Danio rerio OX=7955 GN=dennd5b PE=2 SV=2 && PF02141:DENN (AEX-3) domain|PF03456:uDENN domain	-	-
Glyma.20G160400	86.5495	73.6814	67.1388	44.5895	44.6409	47.2984	43.8828	71.7357	69.1165	48.0068	39.5207	40.029	55.8713	64.5348	80.4392	44.9096	37.0101	51.5183	GLYMA_20G160400v4	hypothetical protein && sp|Q9LZ57|RL363_ARATH 60S ribosomal protein L36-3 OS=Arabidopsis thaliana OX=3702 GN=RPL36C PE=3 SV=1 && PF01158:Ribosomal protein L36e	-	-
[truncated: 52,921 more rows]

## Sheet: ferritin
	CK						-Fe						H-N
gene_id	Williams	nramp2b-1	nramp2b-2	YC03-3	vtl1-1	vtl1-2	Williams	nramp2b-1	nramp2b-2	YC03-3	vtl1-1	vtl1-2	Williams	nramp2b-1	nramp2b-2	YC03-3	vtl1-1	vtl1-2	gene_name	gene_description	Subfamily	Family
[truncated: 10 more rows]

## Sheet: Leghemoglobin
	CK						-Fe						H-N
[truncated: 7 more rows]

## Sheet: Fe transporter
		CK						-Fe						H-N
[truncated: 82 more rows]
