# Supplementary material for: Inorganic nitrogen inhibits symbiotic nitrogen fixation through blocking NRAMP2-mediated iron delivery in soybean nodules
Source: Nat Commun. 2024 Oct 17;15:8946. doi: 10.1038/s41467-024-53325-y (PMC11484902; doi:10.1038/s41467-024-53325-y)
Supplement: Supplementary file 6 — Supplementary Data 3 [file 41467_2024_53325_MOESM6_ESM.xlsx]

## Sheet: nigt1ab-cr vs WT
gene_id	WT LN C1	nigt1ab LN C2	nigt1ab / WT	gene_description	Subfamily	Family		WT LN C1	nigt1ab LN C2	nigt1ab / WT	gene_description
GLYMA_11G178504	0.440719	14.8039	33.5903	hypothetical protein && sp|O49286|SKP2B_ARATH F-box protein SKP2B OS=Arabidopsis thaliana OX=3702 GN=SKP2B PE=1 SV=1 && PF12937:F-box-like	-	-	GLYMA_05G011200	42.7147	214.741	5.02733	hypothetical protein && - && -
GLYMA_15G026400	10.6197	151.179	14.2357	hypothetical protein && sp|P38417|LOX4_SOYBN Linoleate 9S-lipoxygenase-4 OS=Glycine max OX=3847 GN=LOX1.5 PE=1 SV=1 && PF00305:Lipoxygenase|PF01477:PLAT/LH2 domain	-	-	GLYMA_07G093700	8.67634	35.2407	4.06171	hypothetical protein && sp|Q8LPQ5|BTS_ARATH Zinc finger protein BRUTUS OS=Arabidopsis thaliana OX=3702 GN=BTS PE=1 SV=1 && PF14599:Zinc-ribbon|PF05495:CHY zinc finger|PF13639:Ring finger domain|PF01814:Hemerythrin HHE cation binding domain
GLYMA_07G156901	3.04508	21.0789	6.9223	hypothetical protein && sp|Q9ZSY2|DNJ15_ARATH Chaperone protein dnaJ 15 OS=Arabidopsis thaliana OX=3702 GN=ATJ15 PE=1 SV=1 && -	-	-	GLYMA_04G236600	12.0725	48.1952	3.99214	hypothetical protein && sp|Q9LV04|PAP14_ARATH Probable plastid-lipid-associated protein 14, chloroplastic OS=Arabidopsis thaliana OX=3702 GN=PAP14 PE=1 SV=1 && PF04755:PAP_fibrillin
GLYMA_04G069500	3.19142	20.6081	6.45734	hypothetical protein && sp|Q9XI23|BOR4_ARATH Boron transporter 4 OS=Arabidopsis thaliana OX=3702 GN=BOR4 PE=2 SV=1 && PF00955:HCO3- transporter family	-	-	GLYMA_06G127700	6.90931	27.2272	3.94066	hypothetical protein && sp|Q9LV04|PAP14_ARATH Probable plastid-lipid-associated protein 14, chloroplastic OS=Arabidopsis thaliana OX=3702 GN=PAP14 PE=1 SV=1 && PF04755:PAP_fibrillin
GLYMA_01G153300	5.27182	32.983	6.25648	hypothetical protein && sp|K4CI52|ABAH2_SOLLC Abscisic acid 8'-hydroxylase CYP707A2 OS=Solanum lycopersicum OX=4081 GN=CYP707A2 PE=2 SV=1 && PF00067:Cytochrome P450	-	-	GLYMA_17G119000	19.4117	63.5566	3.27413	hypothetical protein && - && -
GLYMA_17G065100	2.44856	12.9917	5.30586	hypothetical protein && sp|Q38910|XTH23_ARATH Probable xyloglucan endotransglucosylase/hydrolase protein 23 OS=Arabidopsis thaliana OX=3702 GN=XTH23 PE=2 SV=1 && PF00722:Glycosyl hydrolases family 16|PF06955:Xyloglucan endo-transglycosylase (XET) C-terminus	-	-	GLYMA_03G130600	3.8411	11.5819	3.01527	hypothetical protein && sp|Q9M1K0|ORG3_ARATH Transcription factor ORG3 OS=Arabidopsis thaliana OX=3702 GN=ORG3 PE=1 SV=1 && PF00010:Helix-loop-helix DNA-binding domain
GLYMA_13G095300	2.40873	12.2301	5.07739	hypothetical protein && sp|Q38910|XTH23_ARATH Probable xyloglucan endotransglucosylase/hydrolase protein 23 OS=Arabidopsis thaliana OX=3702 GN=XTH23 PE=2 SV=1 && PF00722:Glycosyl hydrolases family 16|PF06955:Xyloglucan endo-transglycosylase (XET) C-terminus	-	-	GLYMA_12G029100	7.75777	22.7385	2.93107	hypothetical protein && - && PF11267:Domain of unknown function (DUF3067)
GLYMA_11G060500	2.92477	14.7093	5.02921	hypothetical protein && - && -	-	-	GLYMA_11G148989	5.15371	15.0529	2.92079	hypothetical protein && - && -
GLYMA_05G011200	42.7147	214.741	5.02733	hypothetical protein && - && -	-	-	GLYMA_14G086300	113.729	314.812	2.76808	hypothetical protein && sp|Q8GXG1|ASPGB_ARATH Probable isoaspartyl peptidase/L-asparaginase 2 OS=Arabidopsis thaliana OX=3702 GN=At3g16150 PE=2 SV=2 && PF01112:Asparaginase
GLYMA_08G057900	2.38229	11.7192	4.91929	hypothetical protein && - && -	-	-	GLYMA_17G165200	28.1418	73.238	2.60247	hypothetical protein && sp|Q9SNV9|NRAM3_ARATH Metal transporter Nramp3 OS=Arabidopsis thaliana OX=3702 GN=NRAMP3 PE=1 SV=2 && PF01566:Natural resistance-associated macrophage protein
GLYMA_03G121500	3.74777	17.7209	4.72837	hypothetical protein && sp|Q9MB42|BAMS_GLYGL Beta-amyrin synthase OS=Glycyrrhiza glabra OX=49827 GN=GgbAS1 PE=1 SV=1 && PF13243:Squalene-hopene cyclase C-terminal domain|PF13249:Squalene-hopene cyclase N-terminal domain	-	-	GLYMA_02G097332	17.964	41.5381	2.3123	hypothetical protein && - && -
GLYMA_05G160600	3.13748	14.2043	4.52729	hypothetical protein && - && -	-	-	GLYMA_06G142900	55.0007	125.936	2.28972	hypothetical protein && - && -
GLYMA_19G253500	8.62537	38.3055	4.44102	hypothetical protein && - && -	-	-	GLYMA_05G101700	15.4394	34.0262	2.20386	hypothetical protein && sp|Q9SNV9|NRAM3_ARATH Metal transporter Nramp3 OS=Arabidopsis thaliana OX=3702 GN=NRAMP3 PE=1 SV=2 && PF01566:Natural resistance-associated macrophage protein
GLYMA_13G301600	2.78528	12.322	4.42399	hypothetical protein && - && -	-	-	GLYMA_07G043100	6.72993	14.5729	2.16539	hypothetical protein && sp|A6LJ63|DNAJ_THEM4 Chaperone protein DnaJ OS=Thermosipho melanesiensis (strain DSM 12029 / CIP 104789 / BI429) OX=391009 GN=dnaJ PE=3 SV=1 && PF00226:DnaJ domain
GLYMA_07G093700	8.67634	35.2407	4.06171	hypothetical protein && sp|Q8LPQ5|BTS_ARATH Zinc finger protein BRUTUS OS=Arabidopsis thaliana OX=3702 GN=BTS PE=1 SV=1 && PF14599:Zinc-ribbon|PF05495:CHY zinc finger|PF13639:Ring finger domain|PF01814:Hemerythrin HHE cation binding domain	-	-	GLYMA_14G032000	544.103	1175.88	2.16113	hypothetical protein && - && -
GLYMA_03G058950	2.74692	11.118	4.04746	hypothetical protein && sp|Q8LCP6|GUN10_ARATH Endoglucanase 10 OS=Arabidopsis thaliana OX=3702 GN=At1g75680 PE=2 SV=2 && PF00759:Glycosyl hydrolase family 9	-	-	GLYMA_09G211600	5.78888	12.0765	2.08615	hypothetical protein && sp|E6Y2X0|PILR2_LINUS Bifunctional pinoresinol-lariciresinol reductase 2 OS=Linum usitatissimum OX=4006 GN=PLR_Lu2 PE=1 SV=1 && PF05368:NmrA-like family
GLYMA_04G236600	12.0725	48.1952	3.99214	hypothetical protein && sp|Q9LV04|PAP14_ARATH Probable plastid-lipid-associated protein 14, chloroplastic OS=Arabidopsis thaliana OX=3702 GN=PAP14 PE=1 SV=1 && PF04755:PAP_fibrillin	-	-	GLYMA_08G162400	6.25584	12.2688	1.96118	hypothetical protein && sp|Q3EBM5|ASPR1_ARATH Probable aspartic protease At2g35615 OS=Arabidopsis thaliana OX=3702 GN=At2g35615 PE=3 SV=1 && PF14543:Xylanase inhibitor N-terminal|PF14541:Xylanase inhibitor C-terminal
GLYMA_01G037100	2.7606	10.9341	3.96078	hypothetical protein && sp|Q9ZUJ5|5MMP_ARATH Metalloendoproteinase 5-MMP OS=Arabidopsis thaliana OX=3702 GN=5MMP PE=1 SV=1 && PF01471:Putative peptidoglycan binding domain|PF00413:Matrixin	-	-	GLYMA_02G282300	688.331	1342.31	1.95009	hypothetical protein && - && -
GLYMA_06G127700	6.90931	27.2272	3.94066	hypothetical protein && sp|Q9LV04|PAP14_ARATH Probable plastid-lipid-associated protein 14, chloroplastic OS=Arabidopsis thaliana OX=3702 GN=PAP14 PE=1 SV=1 && PF04755:PAP_fibrillin	-	-	GLYMA_14G148100	6.46725	12.5105	1.93445	hypothetical protein && sp|Q9SUF1|WTR31_ARATH WAT1-related protein At4g08290 OS=Arabidopsis thaliana OX=3702 GN=At4g08290 PE=2 SV=1 && PF00892:EamA-like transporter family
GLYMA_08G206200	8.16419	30.979	3.79449	hypothetical protein && - && -	-	-	GLYMA_03G088200	53.0836	101.572	1.91343	hypothetical protein && - && -
GLYMA_03G058800	10.4348	39.2082	3.75744	hypothetical protein && - && -	-	-	GLYMA_04G222500	19.8891	37.8734	1.90423	hypothetical protein && - && -
GLYMA_15G209900	5.02801	18.3216	3.64392	hypothetical protein && - && -	-	-	GLYMA_07G252900	8.14683	14.8746	1.82581	hypothetical protein && - && -
GLYMA_06G297900	3.66133	12.9684	3.54199	hypothetical protein && - && -	-	-	GLYMA_04G252200	13.4839	24.1858	1.79368	hypothetical protein && - && -
GLYMA_17G125300	6.42038	21.7041	3.3805	hypothetical protein && sp|A0A068Q609|C7124_PRUMU Phenylacetaldehyde oxime monooxygenase CYP71AN24 OS=Prunus mume OX=102107 GN=CYP71AN24 PE=1 SV=1 && PF00067:Cytochrome P450	-	-	GLYMA_10G186000	7.63171	13.4432	1.76149	hypothetical protein && sp|Q9SPK4|PPCK1_ARATH Phosphoenolpyruvate carboxylase kinase 1 OS=Arabidopsis thaliana OX=3702 GN=PPCK1 PE=1 SV=1 && PF00069:Protein kinase domain
GLYMA_17G119000	19.4117	63.5566	3.27413	hypothetical protein && - && -	-	-	GLYMA_17G218500	26.7759	46.7183	1.74479	hypothetical protein && sp|Q9LXA5|LRK91_ARATH L-type lectin-domain containing receptor kinase IX.1 OS=Arabidopsis thaliana OX=3702 GN=LECRK91 PE=1 SV=1 && PF00069:Protein kinase domain|PF00139:Legume lectin domain
GLYMA_05G034500	4.92458	15.97	3.24291	hypothetical protein && sp|P46687|GASA3_ARATH Gibberellin-regulated protein 3 OS=Arabidopsis thaliana OX=3702 GN=GASA3 PE=2 SV=1 && PF02704:Gibberellin regulated protein	-	-	GLYMA_13G258951	6.74727	11.7345	1.73914	hypothetical protein && - && -
GLYMA_07G136800	4.57625	14.1287	3.08739	hypothetical protein && - && -	-	-	GLYMA_20G114200	26.827	44.7706	1.66886	hypothetical protein && sp|H2DH22|C7A10_PANGI Cytochrome P450 CYP73A100 OS=Panax ginseng OX=4054 PE=2 SV=1 && PF00067:Cytochrome P450
GLYMA_03G130600	3.8411	11.5819	3.01527	hypothetical protein && sp|Q9M1K0|ORG3_ARATH Transcription factor ORG3 OS=Arabidopsis thaliana OX=3702 GN=ORG3 PE=1 SV=1 && PF00010:Helix-loop-helix DNA-binding domain	bHLH	bHLH	GLYMA_09G182600	10.9528	18.1449	1.65664	hypothetical protein && sp|Q8LPQ5|BTS_ARATH Zinc finger protein BRUTUS OS=Arabidopsis thaliana OX=3702 GN=BTS PE=1 SV=1 && PF05495:CHY zinc finger|PF01814:Hemerythrin HHE cation binding domain|PF13639:Ring finger domain
GLYMA_01G241200	12.2867	36.728	2.98925	hypothetical protein && - && PF06219:Protein of unknown function (DUF1005)	-	-	GLYMA_12G225700	84.3792	139.759	1.65633	hypothetical protein && - && -
GLYMA_07G091600	14.6671	43.5698	2.97058	hypothetical protein && sp|Q9M886|LBD41_ARATH LOB domain-containing protein 41 OS=Arabidopsis thaliana OX=3702 GN=LBD41 PE=2 SV=1 && PF03195:Lateral organ boundaries (LOB) domain	LOB	LOB	GLYMA_09G189800	6.83085	11.2361	1.6449	hypothetical protein && - && -
GLYMA_13G189800	4.13686	12.1893	2.94652	hypothetical protein && sp|Q5NUF4|HIDM_GLYEC 2-hydroxyisoflavanone dehydratase OS=Glycyrrhiza echinata OX=46348 GN=HIDM PE=1 SV=1 && PF07859:alpha/beta hydrolase fold	-	-	GLYMA_09G196300	6.63357	10.8856	1.64098	hypothetical protein && sp|Q9SVW8|PIRL4_ARATH Plant intracellular Ras-group-related LRR protein 4 OS=Arabidopsis thaliana OX=3702 GN=PIRL4 PE=1 SV=1 && PF13855:Leucine rich repeat
GLYMA_12G029100	7.75777	22.7385	2.93107	hypothetical protein && - && PF11267:Domain of unknown function (DUF3067)	-	-	GLYMA_10G056200	61.3255	99.0642	1.61538	hypothetical protein && sp|Q9ZUZ3|SAU32_ARATH Auxin-responsive protein SAUR32 OS=Arabidopsis thaliana OX=3702 GN=SAUR32 PE=2 SV=1 && PF02519:Auxin responsive protein
GLYMA_11G148989	5.15371	15.0529	2.92079	hypothetical protein && - && -	-	-	GLYMA_13G068200	8.42983	13.6135	1.61492	hypothetical protein && sp|Q9SRI2|PTR31_ARATH Protein NRT1/ PTR FAMILY 5.9 OS=Arabidopsis thaliana OX=3702 GN=NPF5.9 PE=2 SV=1 && PF00854:POT family
GLYMA_06G224200	3.92941	11.2859	2.87218	hypothetical protein && sp|O22773|TL16_ARATH Thylakoid lumenal 16.5 kDa protein, chloroplastic OS=Arabidopsis thaliana OX=3702 GN=At4g02530 PE=1 SV=3 && -	-	-	GLYMA_07G200200	16.8657	27.1619	1.61048	hypothetical protein && sp|P05478|HSP16_SOYBN 18.5 kDa class I heat shock protein OS=Glycine max OX=3847 GN=HSP18.5-C PE=3 SV=1 && PF00011:Hsp20/alpha crystallin family
GLYMA_08G137500	3.98002	11.3792	2.85907	hypothetical protein && sp|Q5HZ05|TPPJ_ARATH Probable trehalose-phosphate phosphatase J OS=Arabidopsis thaliana OX=3702 GN=TPPJ PE=1 SV=1 && PF02358:Trehalose-phosphatase	-	-	GLYMA_13G132500	16.135	25.8283	1.60076	hypothetical protein && sp|Q9ZUS1|WTR13_ARATH WAT1-related protein At2g37460 OS=Arabidopsis thaliana OX=3702 GN=At2g37460 PE=2 SV=1 && PF00892:EamA-like transporter family
GLYMA_09G218600	15.3131	43.7423	2.85652	hypothetical protein && sp|K4CI52|ABAH2_SOLLC Abscisic acid 8'-hydroxylase CYP707A2 OS=Solanum lycopersicum OX=4081 GN=CYP707A2 PE=2 SV=1 && PF00067:Cytochrome P450	-	-	GLYMA_13G275300	13.9346	21.8654	1.56915	hypothetical protein && - && -
GLYMA_09G047200	4.68852	13.17	2.80899	hypothetical protein && sp|Q96262|PCAP1_ARATH Plasma membrane-associated cation-binding protein 1 OS=Arabidopsis thaliana OX=3702 GN=PCAP1 PE=1 SV=1 && PF05558:DREPP plasma membrane polypeptide	-	-	GLYMA_11G162500	43.9007	68.7184	1.56531	hypothetical protein && - && -
GLYMA_14G086300	113.729	314.812	2.76808	hypothetical protein && sp|Q8GXG1|ASPGB_ARATH Probable isoaspartyl peptidase/L-asparaginase 2 OS=Arabidopsis thaliana OX=3702 GN=At3g16150 PE=2 SV=2 && PF01112:Asparaginase	-	-	GLYMA_12G207600	16.7963	26.1909	1.55933	hypothetical protein && sp|Q9FFH6|FLA13_ARATH Fasciclin-like arabinogalactan protein 13 OS=Arabidopsis thaliana OX=3702 GN=FLA13 PE=1 SV=1 && PF02469:Fasciclin domain
GLYMA_07G031700	24.2742	67.174	2.7673	hypothetical protein && - && PF00903:Glyoxalase/Bleomycin resistance protein/Dioxygenase superfamily	-	-	GLYMA_08G246300	22.5413	35.0882	1.55662	hypothetical protein && sp|D4AZ24|ENG1_ARTBC Probable endo-1,3(4)-beta-glucanase ARB_01444 OS=Arthroderma benhamiae (strain ATCC MYA-4681 / CBS 112371) OX=663331 GN=ARB_01444 PE=1 SV=1 && PF03639:Glycosyl hydrolase family 81 N-terminal domain|PF17652:Glycosyl hydrolase family 81 C-terminal domain
GLYMA_08G144433	4.65608	12.6951	2.72657	hypothetical protein && sp|Q9LM13|GPMA1_ARATH 2,3-bisphosphoglycerate-dependent phosphoglycerate mutase 1 OS=Arabidopsis thaliana OX=3702 GN=gpmA1 PE=2 SV=1 && PF00300:Histidine phosphatase superfamily (branch 1)	-	-	GLYMA_16G153600	18.8127	29.2502	1.55481	hypothetical protein && - && -
GLYMA_17G008000	7.37661	19.9829	2.70896	hypothetical protein && sp|Q8VYH6|B651B_ARATH Cytochrome b561 and DOMON domain-containing protein At4g17280 OS=Arabidopsis thaliana OX=3702 GN=At4g17280 PE=2 SV=1 && PF04526:Protein of unknown function (DUF568)|PF03188:Eukaryotic cytochrome b561	-	-	GLYMA_16G040400	22.4665	34.6964	1.54436	hypothetical protein && - && -
GLYMA_17G165200	28.1418	73.238	2.60247	hypothetical protein && sp|Q9SNV9|NRAM3_ARATH Metal transporter Nramp3 OS=Arabidopsis thaliana OX=3702 GN=NRAMP3 PE=1 SV=2 && PF01566:Natural resistance-associated macrophage protein	-	-	GLYMA_10G147600	105.873	161.682	1.52713	hypothetical protein && sp|Q40401|CALR_NICPL Calreticulin OS=Nicotiana plumbaginifolia OX=4092 GN=CAL1 PE=2 SV=1 && PF00262:Calreticulin family
GLYMA_08G201700	10.8519	28.1245	2.59166	hypothetical protein && - && PF05553:Cotton fibre expressed protein	-	-	GLYMA_02G019400	11.5617	17.5668	1.51939	hypothetical protein && sp|Q9M9S6|UTR3_ARATH UDP-galactose/UDP-glucose transporter 3 OS=Arabidopsis thaliana OX=3702 GN=UTR3 PE=1 SV=1 && PF08449:UAA transporter family
GLYMA_13G095200	5.30365	13.6778	2.57894	hypothetical protein && sp|Q38910|XTH23_ARATH Probable xyloglucan endotransglucosylase/hydrolase protein 23 OS=Arabidopsis thaliana OX=3702 GN=XTH23 PE=2 SV=1 && PF06955:Xyloglucan endo-transglycosylase (XET) C-terminus|PF00722:Glycosyl hydrolases family 16	-	-	GLYMA_12G101800	20.6689	31.3143	1.51504	hypothetical protein && sp|Q8LDW9|XTH9_ARATH Xyloglucan endotransglucosylase/hydrolase protein 9 OS=Arabidopsis thaliana OX=3702 GN=XTH9 PE=2 SV=2 && PF06955:Xyloglucan endo-transglycosylase (XET) C-terminus|PF00722:Glycosyl hydrolases family 16
GLYMA_04G100400	102.233	260.599	2.54906	hypothetical protein && sp|O82161|PHI1_TOBAC Protein PHOSPHATE-INDUCED 1 OS=Nicotiana tabacum OX=4097 GN=PHI-1 PE=2 SV=1 && PF04674:Phosphate-induced protein 1 conserved region	-	-	GLYMA_16G043300	65.2585	98.7661	1.51346	hypothetical protein && sp|P52914|NTPA_PEA Nucleoside-triphosphatase OS=Pisum sativum OX=3888 PE=2 SV=1 && PF01150:GDA1/CD39 (nucleoside phosphatase) family
GLYMA_13G064200	4.20957	10.6313	2.52552	hypothetical protein && sp|Q5EA79|GALM_BOVIN Galactose mutarotase OS=Bos taurus OX=9913 GN=GALM PE=2 SV=1 && PF01263:Aldose 1-epimerase	-	-	GLYMA_16G195200	896.386	1347.32	1.50305	hypothetical protein && - && -
GLYMA_11G240200	5.93932	14.8441	2.49929	hypothetical protein && sp|Q9LFU1|ASNS3_ARATH Asparagine synthetase [glutamine-hydrolyzing] 3 OS=Arabidopsis thaliana OX=3702 GN=ASN3 PE=2 SV=1 && PF00733:Asparagine synthase|PF13537:Glutamine amidotransferase domain	-	-	GLYMA_19G174600	34.7539	52.2325	1.50292	hypothetical protein && - && -
GLYMA_19G181800	11.2342	27.9689	2.48961	hypothetical protein && - && PF04520:Senescence regulator	-	-
GLYMA_06G039000	4.27883	10.4329	2.43827	hypothetical protein && sp|Q9FX08|P2C12_ARATH Probable protein phosphatase 2C 12 OS=Arabidopsis thaliana OX=3702 GN=At1g47380 PE=2 SV=1 && PF00481:Protein phosphatase 2C	-	-
GLYMA_07G130250	4.90231	11.9091	2.42928	hypothetical protein && - && -	-	-
GLYMA_13G046300	69.0056	166.902	2.41867	hypothetical protein && sp|Q9M886|LBD41_ARATH LOB domain-containing protein 41 OS=Arabidopsis thaliana OX=3702 GN=LBD41 PE=2 SV=1 && PF03195:Lateral organ boundaries (LOB) domain	LOB	LOB
GLYMA_17G065300	5.00139	12.0709	2.4135	hypothetical protein && sp|Q38910|XTH23_ARATH Probable xyloglucan endotransglucosylase/hydrolase protein 23 OS=Arabidopsis thaliana OX=3702 GN=XTH23 PE=2 SV=1 && PF06955:Xyloglucan endo-transglycosylase (XET) C-terminus|PF00722:Glycosyl hydrolases family 16	-	-
GLYMA_12G197600	12.6264	30.4196	2.4092	hypothetical protein && sp|Q8LDW9|XTH9_ARATH Xyloglucan endotransglucosylase/hydrolase protein 9 OS=Arabidopsis thaliana OX=3702 GN=XTH9 PE=2 SV=2 && PF00722:Glycosyl hydrolases family 16|PF06955:Xyloglucan endo-transglycosylase (XET) C-terminus	-	-
GLYMA_18G013800	5.95804	14.1728	2.37877	hypothetical protein && sp|Q9SI09|XERIC_ARATH Probable E3 ubiquitin-protein ligase XERICO OS=Arabidopsis thaliana OX=3702 GN=XERICO PE=1 SV=1 && PF13639:Ring finger domain	-	-
GLYMA_12G099300	5.18071	12.1737	2.34981	hypothetical protein && sp|Q9LVD9|DTX40_ARATH Protein DETOXIFICATION 40 OS=Arabidopsis thaliana OX=3702 GN=DTX40 PE=1 SV=1 && PF01554:MatE	-	-
GLYMA_12G098900	21.9948	51.5404	2.3433	hypothetical protein && sp|P49608|ACOC_CUCMA Aconitate hydratase, cytoplasmic OS=Cucurbita maxima OX=3661 PE=2 SV=1 && PF00330:Aconitase family (aconitate hydratase)|PF00694:Aconitase C-terminal domain	-	-
GLYMA_02G097332	17.964	41.5381	2.3123	hypothetical protein && - && -	-	-
GLYMA_08G344200	5.97775	13.769	2.30338	hypothetical protein && - && -	-	-
GLYMA_08G245000	4.52067	10.3934	2.29908	hypothetical protein && sp|P68429|H32_MEDSA Histone H3.2 OS=Medicago sativa OX=3879 GN=H3-1.1 PE=1 SV=2 && PF00125:Core histone H2A/H2B/H3/H4	-	-
GLYMA_06G142900	55.0007	125.936	2.28972	hypothetical protein && - && -	-	-
GLYMA_13G247000	29.6411	67.7144	2.28448	hypothetical protein && - && -	-	-
GLYMA_06G298900	4.74256	10.7117	2.25863	hypothetical protein && - && -	-	-
GLYMA_10G210500	8.60123	19.3614	2.25101	hypothetical protein && sp|Q9SV30|GATA8_ARATH GATA transcription factor 8 OS=Arabidopsis thaliana OX=3702 GN=GATA8 PE=1 SV=1 && PF00320:GATA zinc finger	C2C2-GATA	C2C2->C2C2-GATA
GLYMA_17G083000	96.4798	216.669	2.24574	hypothetical protein && - && -	-	-
GLYMA_15G007700	4.88417	10.8618	2.22388	hypothetical protein && sp|Q9XI36|MBD10_ARATH Methyl-CpG-binding domain-containing protein 10 OS=Arabidopsis thaliana OX=3702 GN=MBD10 PE=1 SV=1 && PF01429:Methyl-CpG binding domain	-	-
GLYMA_05G101700	15.4394	34.0262	2.20386	hypothetical protein && sp|Q9SNV9|NRAM3_ARATH Metal transporter Nramp3 OS=Arabidopsis thaliana OX=3702 GN=NRAMP3 PE=1 SV=2 && PF01566:Natural resistance-associated macrophage protein	-	-
GLYMA_17G216500	4.75998	10.4478	2.19493	hypothetical protein && - && PF05910:Plant protein of unknown function (DUF868)	-	-
GLYMA_12G100600	11.8815	26.015	2.18954	hypothetical protein && sp|Q9LNI5|ETC1_ARATH MYB-like transcription factor ETC1 OS=Arabidopsis thaliana OX=3702 GN=ETC1 PE=2 SV=1 && -	MYB-related	MYB->MYB-related
GLYMA_14G111400	5.4226	11.8611	2.18735	hypothetical protein && - && PF05910:Plant protein of unknown function (DUF868)	-	-
GLYMA_07G043100	6.72993	14.5729	2.16539	hypothetical protein && sp|A6LJ63|DNAJ_THEM4 Chaperone protein DnaJ OS=Thermosipho melanesiensis (strain DSM 12029 / CIP 104789 / BI429) OX=391009 GN=dnaJ PE=3 SV=1 && PF00226:DnaJ domain	-	-
GLYMA_17G236200	5.0532	10.9365	2.16427	hypothetical protein && sp|Q96289|ZAT10_ARATH Zinc finger protein ZAT10 OS=Arabidopsis thaliana OX=3702 GN=ZAT10 PE=2 SV=1 && PF13912:C2H2-type zinc finger	C2H2	C2H2
GLYMA_14G032000	544.103	1175.88	2.16113	hypothetical protein && - && -	-	-
GLYMA_14G121300	8.018	17.3223	2.16042	hypothetical protein && - && -	-	-
GLYMA_13G304400	11.5182	24.8247	2.15526	hypothetical protein && sp|Q8LDW9|XTH9_ARATH Xyloglucan endotransglucosylase/hydrolase protein 9 OS=Arabidopsis thaliana OX=3702 GN=XTH9 PE=2 SV=2 && PF00722:Glycosyl hydrolases family 16|PF06955:Xyloglucan endo-transglycosylase (XET) C-terminus	-	-
GLYMA_14G090000	7.71209	16.5781	2.14962	hypothetical protein && sp|Q9ZQB9|CSLCC_ARATH Probable xyloglucan glycosyltransferase 12 OS=Arabidopsis thaliana OX=3702 GN=CSLC12 PE=1 SV=1 && PF13641:Glycosyltransferase like family 2	-	-
GLYMA_05G152851	9.68358	20.6905	2.13666	hypothetical protein && - && -	-	-
GLYMA_18G064401	5.07769	10.8006	2.12707	hypothetical protein && sp|P62785|H41_WHEAT Histone H4 variant TH011 OS=Triticum aestivum OX=4565 PE=3 SV=2 && PF15511:Centromere kinetochore component CENP-T histone fold	-	-
GLYMA_15G009500	33.5697	70.7472	2.10747	hypothetical protein && - && PF00903:Glyoxalase/Bleomycin resistance protein/Dioxygenase superfamily	-	-
GLYMA_17G049200	8.93493	18.8265	2.10706	hypothetical protein && - && -	-	-
GLYMA_09G231800	5.41866	11.3979	2.10346	hypothetical protein && sp|Q9CAC1|GUN8_ARATH Endoglucanase 8 OS=Arabidopsis thaliana OX=3702 GN=CEL1 PE=2 SV=1 && PF00759:Glycosyl hydrolase family 9	-	-
GLYMA_13G301400	38.8235	81.3524	2.09544	hypothetical protein && - && -	-	-
GLYMA_04G100300	10.6689	22.343	2.09422	hypothetical protein && sp|O82161|PHI1_TOBAC Protein PHOSPHATE-INDUCED 1 OS=Nicotiana tabacum OX=4097 GN=PHI-1 PE=2 SV=1 && PF04674:Phosphate-induced protein 1 conserved region	-	-
GLYMA_09G031600	31.5721	66.0208	2.09111	hypothetical protein && sp|Q949Z1|PGLR4_ARATH Polygalacturonase At1g48100 OS=Arabidopsis thaliana OX=3702 GN=At1g48100 PE=2 SV=1 && PF00295:Glycosyl hydrolases family 28	-	-
GLYMA_12G054000	16.6722	34.813	2.08809	hypothetical protein && sp|B8AVF0|BGL12_ORYSI Beta-glucosidase 12 OS=Oryza sativa subsp. indica OX=39946 GN=BGLU12 PE=3 SV=1 && PF00232:Glycosyl hydrolase family 1	-	-
GLYMA_09G211600	5.78888	12.0765	2.08615	hypothetical protein && sp|E6Y2X0|PILR2_LINUS Bifunctional pinoresinol-lariciresinol reductase 2 OS=Linum usitatissimum OX=4006 GN=PLR_Lu2 PE=1 SV=1 && PF05368:NmrA-like family	-	-
GLYMA_11G071600	7.02026	14.5268	2.06927	hypothetical protein && sp|Q9FN75|AATPI_ARATH AAA-ATPase At5g17760 OS=Arabidopsis thaliana OX=3702 GN=At5g17760 PE=3 SV=1 && PF00004:ATPase family associated with various cellular activities (AAA)|PF14363:Domain associated at C-terminal with AAA	-	-
GLYMA_08G237400	9.47507	19.5023	2.05828	hypothetical protein && sp|Q9LTV6|DECR2_ARATH Peroxisomal 2,4-dienoyl-CoA reductase [(3E)-enoyl-CoA-producing] OS=Arabidopsis thaliana OX=3702 GN=At3g12800 PE=2 SV=1 && PF13561:Enoyl-(Acyl carrier protein) reductase	-	-
GLYMA_06G220766	8.64319	17.6086	2.03728	hypothetical protein && sp|Q8W4A5|APO2_ARATH APO protein 2, chloroplastic OS=Arabidopsis thaliana OX=3702 GN=APO2 PE=2 SV=1 && PF05634:APO RNA-binding	-	-
GLYMA_13G260000	8.63943	17.5671	2.03336	hypothetical protein && - && -	-	-
GLYMA_11G170300	7.35419	14.9168	2.02835	hypothetical protein && sp|P49093|ASNS2_LOTJA Asparagine synthetase [glutamine-hydrolyzing] 2 OS=Lotus japonicus OX=34305 GN=AS2 PE=2 SV=2 && PF00733:Asparagine synthase|PF13537:Glutamine amidotransferase domain	-	-
GLYMA_01G056900	6.92432	14.0145	2.02395	hypothetical protein && sp|Q9M202|ZAT9_ARATH Zinc finger protein ZAT9 OS=Arabidopsis thaliana OX=3702 GN=ZAT9 PE=2 SV=1 && PF13912:C2H2-type zinc finger	C2H2	C2H2
GLYMA_20G153600	12.6773	25.6206	2.02098	hypothetical protein && sp|Q9SM59|PGMP_PEA Phosphoglucomutase, chloroplastic OS=Pisum sativum OX=3888 GN=PGMP PE=2 SV=1 && PF02878:Phosphoglucomutase/phosphomannomutase, alpha/beta/alpha domain I|PF02879:Phosphoglucomutase/phosphomannomutase, alpha/beta/alpha domain II|PF02880:Phosphoglucomutase/phosphomannomutase, alpha/beta/alpha domain III	-	-
GLYMA_20G047351	10.1952	20.5906	2.01965	hypothetical protein && - && -	-	-
GLYMA_02G136300	16.4163	33.1013	2.01637	hypothetical protein && sp|Q9FFF6|JOX2_ARATH Jasmonate-induced oxygenase 2 OS=Arabidopsis thaliana OX=3702 GN=JOX2 PE=1 SV=1 && PF14226:non-haem dioxygenase in morphine synthesis N-terminal|PF03171:2OG-Fe(II) oxygenase superfamily	-	-
GLYMA_05G182100	198.647	398.38	2.00546	hypothetical protein && - && -	-	-
GLYMA_05G098200	7.72514	15.4558	2.00071	hypothetical protein && sp|O23160|MYB73_ARATH Transcription factor MYB73 OS=Arabidopsis thaliana OX=3702 GN=MYB73 PE=1 SV=1 && PF13921:Myb-like DNA-binding domain	MYB	MYB->MYB
GLYMA_11G123300	45.7646	91.5018	1.9994	hypothetical protein && - && -	-	-
GLYMA_19G114700	7.88348	15.741	1.99671	hypothetical protein && - && -	-	-
GLYMA_10G016100	6.53878	13.0529	1.99623	hypothetical protein && sp|A7PZL3|PGLR_VITVI Probable polygalacturonase OS=Vitis vinifera OX=29760 GN=GSVIVT00026920001 PE=1 SV=1 && PF00295:Glycosyl hydrolases family 28	-	-
GLYMA_19G137300	5.37748	10.6882	1.98759	hypothetical protein && sp|Q9FFS4|DDA1_ARATH DET1- and DDB1-associated protein 1 OS=Arabidopsis thaliana OX=3702 GN=DDA1 PE=1 SV=1 && -	-	-
GLYMA_12G105000	7.8852	15.6725	1.98759	hypothetical protein && - && -	-	-
GLYMA_03G061300	50.8133	99.8843	1.96571	hypothetical protein && - && -	-	-
GLYMA_08G162400	6.25584	12.2688	1.96118	hypothetical protein && sp|Q3EBM5|ASPR1_ARATH Probable aspartic protease At2g35615 OS=Arabidopsis thaliana OX=3702 GN=At2g35615 PE=3 SV=1 && PF14543:Xylanase inhibitor N-terminal|PF14541:Xylanase inhibitor C-terminal	-	-
GLYMA_08G152500	17.3273	33.9783	1.96097	hypothetical protein && sp|Q66GR3|BH130_ARATH Transcription factor bHLH130 OS=Arabidopsis thaliana OX=3702 GN=BHLH130 PE=1 SV=1 && PF00010:Helix-loop-helix DNA-binding domain	bHLH	bHLH
GLYMA_05G068500	19.8368	38.8244	1.95718	hypothetical protein && sp|Q8VZM9|FLZ2_ARATH FCS-Like Zinc finger 2 OS=Arabidopsis thaliana OX=3702 GN=FLZ2 PE=1 SV=1 && PF04570:zinc-finger of the FCS-type, C2-C2	-	-
GLYMA_07G169200	5.56291	10.8725	1.95446	hypothetical protein && - && -	-	-
GLYMA_02G282300	688.331	1342.31	1.95009	hypothetical protein && - && -	-	-
novel.650	34.8978	67.8762	1.945	- && - && -	-	-
GLYMA_16G016300	5.22646	10.1496	1.94196	hypothetical protein && sp|O81916|YC22_ARATH Uncharacterized calcium-binding protein At1g02270 OS=Arabidopsis thaliana OX=3702 GN=At1g02270 PE=2 SV=2 && PF03372:Endonuclease/Exonuclease/phosphatase family|PF00036:EF hand	-	-
novel.862	11.3384	21.9845	1.93894	- && - && -	-	-
GLYMA_13G070300	8.50359	16.4619	1.93588	hypothetical protein && sp|Q9LJP4|CSLC4_ARATH Xyloglucan glycosyltransferase 4 OS=Arabidopsis thaliana OX=3702 GN=CSLC4 PE=1 SV=1 && PF13632:Glycosyl transferase family group 2	-	-
GLYMA_14G148100	6.46725	12.5105	1.93445	hypothetical protein && sp|Q9SUF1|WTR31_ARATH WAT1-related protein At4g08290 OS=Arabidopsis thaliana OX=3702 GN=At4g08290 PE=2 SV=1 && PF00892:EamA-like transporter family	-	-
GLYMA_06G102100	98.1966	189.953	1.93442	hypothetical protein && sp|O82161|PHI1_TOBAC Protein PHOSPHATE-INDUCED 1 OS=Nicotiana tabacum OX=4097 GN=PHI-1 PE=2 SV=1 && PF04674:Phosphate-induced protein 1 conserved region	-	-
GLYMA_13G333900	5.37424	10.3613	1.92796	hypothetical protein && sp|Q9M531|H2A_EUPES Histone H2A OS=Euphorbia esula OX=3993 PE=2 SV=1 && PF16211:C-terminus of histone H2A|PF00125:Core histone H2A/H2B/H3/H4	-	-
GLYMA_17G070500	19.8583	38.1386	1.92054	hypothetical protein && sp|Q42829|DCAM_HORCH S-adenosylmethionine decarboxylase proenzyme OS=Hordeum chilense OX=15565 GN=SAMDC PE=2 SV=1 && PF01536:Adenosylmethionine decarboxylase	-	-
GLYMA_13G247100	8.3119	15.9281	1.91631	hypothetical protein && sp|Q9M0Y6|DPNPM_ARATH Putative PAP-specific phosphatase, mitochondrial OS=Arabidopsis thaliana OX=3702 GN=At4g05090 PE=2 SV=1 && PF00459:Inositol monophosphatase family	-	-
GLYMA_13G081000	30.1123	57.6229	1.9136	hypothetical protein && sp|Q501F8|WTR32_ARATH WAT1-related protein At4g08300 OS=Arabidopsis thaliana OX=3702 GN=At4g08300 PE=2 SV=1 && PF00892:EamA-like transporter family	-	-
GLYMA_03G088200	53.0836	101.572	1.91343	hypothetical protein && - && -	-	-
GLYMA_04G222500	19.8891	37.8734	1.90423	hypothetical protein && - && -	-	-
GLYMA_06G068400	12.7779	24.2955	1.90137	hypothetical protein && sp|Q708Y0|EBF2_ARATH EIN3-binding F-box protein 2 OS=Arabidopsis thaliana OX=3702 GN=EBF2 PE=1 SV=1 && -	-	-
GLYMA_18G134500	6.97218	13.2465	1.8999	hypothetical protein && - && -	-	-
GLYMA_13G117100	8.23907	15.6408	1.89836	hypothetical protein && sp|Q8H174|IAA31_ARATH Auxin-responsive protein IAA31 OS=Arabidopsis thaliana OX=3702 GN=IAA31 PE=1 SV=2 && PF02309:AUX/IAA family	AUX/IAA	AUX/IAA
GLYMA_14G176300	11.561	21.918	1.89586	hypothetical protein && sp|O82161|PHI1_TOBAC Protein PHOSPHATE-INDUCED 1 OS=Nicotiana tabacum OX=4097 GN=PHI-1 PE=2 SV=1 && PF04674:Phosphate-induced protein 1 conserved region	-	-
GLYMA_07G190100	9.23908	17.48	1.89197	hypothetical protein && sp|Q8GX77|FB316_ARATH F-box protein At1g61340 OS=Arabidopsis thaliana OX=3702 GN=At1g61340 PE=2 SV=1 && -	-	-
GLYMA_11G142900	6.36349	12.0195	1.88883	hypothetical protein && sp|Q9LX82|MYB48_ARATH Transcription factor MYB48 OS=Arabidopsis thaliana OX=3702 GN=MYB48 PE=2 SV=1 && PF00249:Myb-like DNA-binding domain	MYB-related	MYB->MYB-related
GLYMA_13G166200	10.6499	20.0593	1.88352	hypothetical protein && sp|Q708Y0|EBF2_ARATH EIN3-binding F-box protein 2 OS=Arabidopsis thaliana OX=3702 GN=EBF2 PE=1 SV=1 && PF12937:F-box-like	-	-
GLYMA_04G020100	20.103	37.6946	1.87507	hypothetical protein && sp|F4JTP5|STY46_ARATH Serine/threonine-protein kinase STY46 OS=Arabidopsis thaliana OX=3702 GN=STY46 PE=1 SV=1 && PF07714:Protein tyrosine kinase	-	-
GLYMA_14G165300	13.7991	25.803	1.8699	hypothetical protein && sp|P49118|BIP_SOLLC Luminal-binding protein OS=Solanum lycopersicum OX=4081 PE=2 SV=1 && -	-	-
GLYMA_06G062367	9.68358	18.0922	1.86834	hypothetical protein && - && -	-	-
GLYMA_20G211700	22.4864	41.9958	1.8676	hypothetical protein && sp|Q0JNL7|CALM3_ORYSJ Calmodulin-3 OS=Oryza sativa subsp. japonica OX=39947 GN=CAM3 PE=2 SV=1 && PF13499:EF-hand domain pair	-	-
GLYMA_14G176400	31.7422	59.2694	1.86721	hypothetical protein && sp|O82161|PHI1_TOBAC Protein PHOSPHATE-INDUCED 1 OS=Nicotiana tabacum OX=4097 GN=PHI-1 PE=2 SV=1 && PF04674:Phosphate-induced protein 1 conserved region	-	-
GLYMA_19G115300	20.6664	38.563	1.86598	hypothetical protein && sp|Q8LGJ5|PCO2_ARATH Plant cysteine oxidase 2 OS=Arabidopsis thaliana OX=3702 GN=PCO2 PE=1 SV=1 && PF07847:PCO_ADO	-	-
GLYMA_04G003600	14.5723	27.1535	1.86337	hypothetical protein && - && -	-	-
GLYMA_17G237100	5.75001	10.6892	1.85898	hypothetical protein && sp|Q948Z4|SNAK1_SOLTU Snakin-1 OS=Solanum tuberosum OX=4113 GN=SN1 PE=1 SV=1 && -	-	-
GLYMA_14G179000	9.48745	17.6238	1.85759	hypothetical protein && sp|Q8W490|PEPK2_ARATH Serine/threonine-protein kinase PEPKR2 OS=Arabidopsis thaliana OX=3702 GN=PEPKR2 PE=2 SV=1 && PF00069:Protein kinase domain	-	-
GLYMA_17G211000	18.5185	34.3842	1.85675	hypothetical protein && sp|Q708Y0|EBF2_ARATH EIN3-binding F-box protein 2 OS=Arabidopsis thaliana OX=3702 GN=EBF2 PE=1 SV=1 && PF12937:F-box-like	-	-
GLYMA_09G173300	5.72343	10.6002	1.85207	hypothetical protein && - && -	-	-
GLYMA_11G171400	10.0355	18.5218	1.84562	hypothetical protein && sp|P49093|ASNS2_LOTJA Asparagine synthetase [glutamine-hydrolyzing] 2 OS=Lotus japonicus OX=34305 GN=AS2 PE=2 SV=2 && PF13537:Glutamine amidotransferase domain|PF00733:Asparagine synthase	-	-
GLYMA_13G207400	5.48859	10.1157	1.84304	hypothetical protein && - && -	-	-
GLYMA_08G107300	70.9637	130.757	1.84259	hypothetical protein && sp|P35694|XTH2_SOYBN Xyloglucan endotransglucosylase/hydrolase 2 OS=Glycine max OX=3847 PE=2 SV=1 && PF06955:Xyloglucan endo-transglycosylase (XET) C-terminus|PF00722:Glycosyl hydrolases family 16	-	-
GLYMA_15G154700	6.0576	11.1547	1.84144	hypothetical protein && sp|Q96262|PCAP1_ARATH Plasma membrane-associated cation-binding protein 1 OS=Arabidopsis thaliana OX=3702 GN=PCAP1 PE=1 SV=1 && PF05558:DREPP plasma membrane polypeptide	-	-
GLYMA_12G151533	9.76706	17.9196	1.8347	hypothetical protein && sp|Q84VV6|HINT4_ARATH Bifunctional adenosine 5'-phosphosulfate phosphorylase/adenylylsulfatase HINT4 OS=Arabidopsis thaliana OX=3702 GN=HINT4 PE=1 SV=1 && -	-	-
GLYMA_11G121800	7.4973	13.7462	1.83349	hypothetical protein && sp|Q9FVL0|HBL1_MEDSA Non-symbiotic hemoglobin 1 OS=Medicago sativa OX=3879 GN=MHB1 PE=2 SV=1 && PF00042:Globin	-	-
GLYMA_17G167100	12.9012	23.6523	1.83334	hypothetical protein && sp|O23160|MYB73_ARATH Transcription factor MYB73 OS=Arabidopsis thaliana OX=3702 GN=MYB73 PE=1 SV=1 && PF13921:Myb-like DNA-binding domain	MYB	MYB->MYB
GLYMA_06G318400	5.61319	10.2759	1.83068	hypothetical protein && sp|O64896|TPPA_ARATH Trehalose-phosphate phosphatase A OS=Arabidopsis thaliana OX=3702 GN=TPPA PE=1 SV=1 && PF02358:Trehalose-phosphatase	-	-
GLYMA_01G196100	6.56383	12.0031	1.82868	hypothetical protein && sp|Q42881|1A13_SOLLC 1-aminocyclopropane-1-carboxylate synthase 3 OS=Solanum lycopersicum OX=4081 GN=ACS3 PE=1 SV=1 && PF00155:Aminotransferase class I and II	-	-
GLYMA_07G252900	8.14683	14.8746	1.82581	hypothetical protein && - && -	-	-
GLYMA_03G125300	6.53641	11.9091	1.82196	hypothetical protein && - && -	-	-
GLYMA_15G186100	26.8523	48.8977	1.82099	hypothetical protein && sp|Q94BU8|GSDA_ARATH Guanosine deaminase OS=Arabidopsis thaliana OX=3702 GN=GSDA PE=1 SV=1 && PF00383:Cytidine and deoxycytidylate deaminase zinc-binding region	-	-
novel.56	5.86279	10.6523	1.81694	- && - && -	-	-
GLYMA_15G222200	5.79615	10.5186	1.81476	hypothetical protein && sp|P68429|H32_MEDSA Histone H3.2 OS=Medicago sativa OX=3879 GN=H3-1.1 PE=1 SV=2 && PF00125:Core histone H2A/H2B/H3/H4	-	-
GLYMA_13G125700	24.9438	45.2513	1.81413	hypothetical protein && sp|Q9SFC6|GDIR_ARATH Rho GDP-dissociation inhibitor 1 OS=Arabidopsis thaliana OX=3702 GN=GDI1 PE=1 SV=1 && PF02115:RHO protein GDP dissociation inhibitor	-	-
GLYMA_03G066700	8.16444	14.798	1.81249	hypothetical protein && sp|Q0PGJ6|AKRC9_ARATH NADPH-dependent aldo-keto reductase, chloroplastic OS=Arabidopsis thaliana OX=3702 GN=AKR4C9 PE=1 SV=1 && PF00248:Aldo/keto reductase family	-	-
GLYMA_14G185100	20.5118	37.0629	1.8069	hypothetical protein && sp|Q9LSL1|BH093_ARATH Transcription factor bHLH93 OS=Arabidopsis thaliana OX=3702 GN=BHLH93 PE=1 SV=1 && PF00010:Helix-loop-helix DNA-binding domain	bHLH	bHLH
GLYMA_20G068000	16.0789	29.0403	1.80611	hypothetical protein && - && -	-	-
GLYMA_16G155000	26.4122	47.6872	1.8055	hypothetical protein && sp|P43287|PIP22_ARATH Aquaporin PIP2-2 OS=Arabidopsis thaliana OX=3702 GN=PIP2-2 PE=1 SV=2 && PF00230:Major intrinsic protein	-	-
GLYMA_12G173500	13.2745	23.9364	1.80319	hypothetical protein && sp|Q9FKJ0|FK132_ARATH F-box/kelch-repeat protein At5g60570 OS=Arabidopsis thaliana OX=3702 GN=At5g60570 PE=2 SV=1 && PF01344:Kelch motif	-	-
GLYMA_05G079201	6.04443	10.8963	1.8027	hypothetical protein && - && -	-	-
GLYMA_09G080100	135.682	244.569	1.80251	hypothetical protein && sp|Q94BU8|GSDA_ARATH Guanosine deaminase OS=Arabidopsis thaliana OX=3702 GN=GSDA PE=1 SV=1 && PF00383:Cytidine and deoxycytidylate deaminase zinc-binding region	-	-
GLYMA_18G068600	9.62305	17.2621	1.79383	hypothetical protein && - && -	-	-
GLYMA_04G252200	13.4839	24.1858	1.79368	hypothetical protein && - && -	-	-
GLYMA_07G205200	11.0483	19.8073	1.79278	hypothetical protein && sp|Q8VY22|TBL38_ARATH Protein trichome birefringence-like 38 OS=Arabidopsis thaliana OX=3702 GN=TBL38 PE=2 SV=1 && PF13839:GDSL/SGNH-like Acyl-Esterase family found in Pmr5 and Cas1p|PF14416:PMR5 N terminal Domain	-	-
GLYMA_02G217800	42.6341	76.3614	1.79109	hypothetical protein && sp|Q9LSL1|BH093_ARATH Transcription factor bHLH93 OS=Arabidopsis thaliana OX=3702 GN=BHLH93 PE=1 SV=1 && PF00010:Helix-loop-helix DNA-binding domain	bHLH	bHLH
GLYMA_11G198300	5.92717	10.6124	1.79047	hypothetical protein && sp|Q9SMT7|4CLLA_ARATH Oxalate--CoA ligase OS=Arabidopsis thaliana OX=3702 GN=AAE3 PE=1 SV=1 && PF00501:AMP-binding enzyme|PF13193:AMP-binding enzyme C-terminal domain	-	-
GLYMA_12G084167	12.4503	22.2715	1.78883	hypothetical protein && sp|Q8LPL6|AP2A1_ARATH AP-2 complex subunit alpha-1 OS=Arabidopsis thaliana OX=3702 GN=ALPHA-ADR PE=1 SV=1 && -	-	-
GLYMA_13G343200	22.1038	39.54	1.78883	hypothetical protein && - && -	-	-
GLYMA_06G310700	19.805	35.4278	1.78883	hypothetical protein && sp|Q9FL41|WTR38_ARATH WAT1-related protein At5g07050 OS=Arabidopsis thaliana OX=3702 GN=At5g07050 PE=2 SV=1 && PF00892:EamA-like transporter family	-	-
GLYMA_13G159700	7.38578	13.2119	1.78883	hypothetical protein && - && -	-	-
GLYMA_13G303700	14.1398	25.1909	1.78156	hypothetical protein && - && PF00643:B-box zinc finger	Others	Others
GLYMA_11G091600	23.0635	40.9958	1.77752	hypothetical protein && sp|P31687|4CL2_SOYBN 4-coumarate--CoA ligase 2 OS=Glycine max OX=3847 PE=2 SV=2 && PF13193:AMP-binding enzyme C-terminal domain|PF00501:AMP-binding enzyme	-	-
GLYMA_15G261400	8.1342	14.4352	1.77463	hypothetical protein && - && -	-	-
GLYMA_02G224100	5.84302	10.364	1.77374	hypothetical protein && sp|P62785|H41_WHEAT Histone H4 variant TH011 OS=Triticum aestivum OX=4565 PE=3 SV=2 && PF15511:Centromere kinetochore component CENP-T histone fold	-	-
GLYMA_16G084000	10.9367	19.3602	1.7702	hypothetical protein && sp|Q9FML4|LOB_ARATH Protein LATERAL ORGAN BOUNDARIES OS=Arabidopsis thaliana OX=3702 GN=LOB PE=1 SV=1 && -	LOB	LOB
GLYMA_18G028100	7.41586	13.1145	1.76845	hypothetical protein && - && -	-	-
GLYMA_13G001800	26.4607	46.7493	1.76675	hypothetical protein && - && -	-	-
GLYMA_04G101400	6.62153	11.6675	1.76205	hypothetical protein && sp|Q9S9Z7|P2C10_ARATH Probable protein phosphatase 2C 10 OS=Arabidopsis thaliana OX=3702 GN=At1g34750 PE=2 SV=1 && PF00481:Protein phosphatase 2C	-	-
GLYMA_10G186000	7.63171	13.4432	1.76149	hypothetical protein && sp|Q9SPK4|PPCK1_ARATH Phosphoenolpyruvate carboxylase kinase 1 OS=Arabidopsis thaliana OX=3702 GN=PPCK1 PE=1 SV=1 && PF00069:Protein kinase domain	-	-
GLYMA_17G225500	7.20791	12.6707	1.75789	hypothetical protein && sp|Q9S7X6|ACL5_ARATH Thermospermine synthase ACAULIS5 OS=Arabidopsis thaliana OX=3702 GN=ACL5 PE=1 SV=1 && PF17284:Spermidine synthase tetramerisation domain|PF01564:Spermine/spermidine synthase domain	-	-
GLYMA_19G182700	9.99317	17.5513	1.75633	hypothetical protein && - && -	-	-
GLYMA_15G091900	7.20772	12.6406	1.75376	hypothetical protein && sp|Q9LYP4|BAG3_ARATH BAG family molecular chaperone regulator 3 OS=Arabidopsis thaliana OX=3702 GN=BAG3 PE=1 SV=1 && PF00240:Ubiquitin family|PF02179:BAG domain	-	-
GLYMA_20G002700	11.3145	19.8364	1.75318	hypothetical protein && sp|Q9FMY1|C86B1_ARATH Cytochrome P450 86B1 OS=Arabidopsis thaliana OX=3702 GN=CYP86B1 PE=2 SV=1 && PF00067:Cytochrome P450	-	-
GLYMA_13G188800	11.5769	20.2955	1.7531	hypothetical protein && sp|Q8GYA4|CRK10_ARATH Cysteine-rich receptor-like protein kinase 10 OS=Arabidopsis thaliana OX=3702 GN=CRK10 PE=1 SV=3 && PF11883:Domain of unknown function (DUF3403)	-	-
GLYMA_12G111600	15.4625	27.101	1.75269	hypothetical protein && sp|O22216|GPDHC_ARATH Glycerol-3-phosphate dehydrogenase [NAD(+)] GPDHC1, cytosolic OS=Arabidopsis thaliana OX=3702 GN=GPDHC1 PE=2 SV=1 && -	-	-
GLYMA_20G236200	11.1103	19.4695	1.75238	hypothetical protein && sp|Q948T9|RBOHB_SOLTU Respiratory burst oxidase homolog protein B OS=Solanum tuberosum OX=4113 GN=RBOHB PE=1 SV=1 && PF08022:FAD-binding domain|PF08030:Ferric reductase NAD binding domain|PF01794:Ferric reductase like transmembrane component|PF08414:Respiratory burst NADPH oxidase	-	-
GLYMA_15G090500	8.51981	14.9143	1.75054	hypothetical protein && - && -	-	-
GLYMA_17G218500	26.7759	46.7183	1.74479	hypothetical protein && sp|Q9LXA5|LRK91_ARATH L-type lectin-domain containing receptor kinase IX.1 OS=Arabidopsis thaliana OX=3702 GN=LECRK91 PE=1 SV=1 && PF00069:Protein kinase domain|PF00139:Legume lectin domain	-	-
GLYMA_08G153700	7.8401	13.6529	1.74142	hypothetical protein && - && -	-	-
GLYMA_13G209400	6.15383	10.7105	1.74046	hypothetical protein && sp|A7S4N4|SERIC_NEMVE Probable serine incorporator OS=Nematostella vectensis OX=45351 GN=serinc PE=3 SV=1 && PF03348:Serine incorporator (Serinc)	-	-
GLYMA_13G258951	6.74727	11.7345	1.73914	hypothetical protein && - && -	-	-
GLYMA_15G081600	7.03663	12.2244	1.73725	hypothetical protein && sp|Q8VY22|TBL38_ARATH Protein trichome birefringence-like 38 OS=Arabidopsis thaliana OX=3702 GN=TBL38 PE=2 SV=1 && PF13839:GDSL/SGNH-like Acyl-Esterase family found in Pmr5 and Cas1p|PF14416:PMR5 N terminal Domain	-	-
GLYMA_12G200800	10.6996	18.5482	1.73354	hypothetical protein && - && -	-	-
GLYMA_11G146481	9.09098	15.684	1.72523	hypothetical protein && sp|P62785|H41_WHEAT Histone H4 variant TH011 OS=Triticum aestivum OX=4565 PE=3 SV=2 && PF15511:Centromere kinetochore component CENP-T histone fold	-	-
GLYMA_03G124700	10.3572	17.8437	1.72283	hypothetical protein && sp|Q9FHK9|MD26B_ARATH Probable mediator of RNA polymerase II transcription subunit 26b OS=Arabidopsis thaliana OX=3702 GN=MED26B PE=2 SV=1 && -	IWS1	IWS1
GLYMA_08G151000	6.93833	11.9406	1.72096	hypothetical protein && - && -	-	-
GLYMA_19G161400	7.45229	12.8206	1.72035	hypothetical protein && sp|Q39194|PSBW_ARATH Photosystem II reaction center W protein, chloroplastic OS=Arabidopsis thaliana OX=3702 GN=PSBW PE=1 SV=2 && PF07123:Photosystem II reaction centre W protein (PsbW)	-	-
GLYMA_08G161000	15.2667	26.1322	1.71171	hypothetical protein && sp|Q54V77|PYRG_DICDI CTP synthase OS=Dictyostelium discoideum OX=44689 GN=ctps PE=3 SV=1 && -	-	-
GLYMA_20G211000	17.625	30.082	1.70678	hypothetical protein && sp|Q9SII5|EXOL5_ARATH Protein EXORDIUM-like 5 OS=Arabidopsis thaliana OX=3702 GN=EXL5 PE=2 SV=1 && PF04674:Phosphate-induced protein 1 conserved region	-	-
GLYMA_02G195400	7.23286	12.3186	1.70315	hypothetical protein && sp|Q9ZSD4|SY121_ARATH Syntaxin-121 OS=Arabidopsis thaliana OX=3702 GN=SYP121 PE=1 SV=1 && PF05739:SNARE domain|PF00804:Syntaxin	-	-
GLYMA_02G259700	401.355	682.012	1.69927	hypothetical protein && - && -	-	-
GLYMA_18G005800	7.82972	13.2279	1.68945	hypothetical protein && sp|Q9C7F7|LTPG1_ARATH Non-specific lipid transfer protein GPI-anchored 1 OS=Arabidopsis thaliana OX=3702 GN=LTPG1 PE=2 SV=1 && PF14368:Probable lipid transfer	-	-
GLYMA_11G123400	13.3573	22.5606	1.68901	hypothetical protein && - && -	-	-
GLYMA_18G187600	12.1233	20.4718	1.68863	hypothetical protein && sp|Q0PGJ6|AKRC9_ARATH NADPH-dependent aldo-keto reductase, chloroplastic OS=Arabidopsis thaliana OX=3702 GN=AKR4C9 PE=1 SV=1 && PF00248:Aldo/keto reductase family	-	-
GLYMA_06G077400	12.9478	21.8567	1.68807	hypothetical protein && sp|Q9SJA8|WRK17_ARATH Probable WRKY transcription factor 17 OS=Arabidopsis thaliana OX=3702 GN=WRKY17 PE=1 SV=2 && PF10533:Plant zinc cluster domain|PF03106:WRKY DNA -binding domain	WRKY	WRKY
GLYMA_01G182200	6.21999	10.494	1.68714	hypothetical protein && - && -	-	-
GLYMA_13G160100	9.48131	15.9956	1.68707	hypothetical protein && sp|Q8RX87|RFS6_ARATH Probable galactinol--sucrose galactosyltransferase 6 OS=Arabidopsis thaliana OX=3702 GN=RFS6 PE=2 SV=2 && PF05691:Raffinose synthase or seed imbibition protein Sip1	-	-
GLYMA_15G167666	47.3112	79.8062	1.68684	hypothetical protein && - && -	-	-
GLYMA_18G102800	7.33319	12.361	1.68563	hypothetical protein && sp|P25269|TRBP2_ARATH Tryptophan synthase beta chain 2, chloroplastic OS=Arabidopsis thaliana OX=3702 GN=TSB2 PE=1 SV=2 && PF00291:Pyridoxal-phosphate dependent enzyme	-	-
GLYMA_04G171600	23.2406	39.1148	1.68304	hypothetical protein && sp|A2XD15|ILI3_ORYSI Transcription factor ILI3 OS=Oryza sativa subsp. indica OX=39946 GN=ILI3 PE=3 SV=1 && -	-	-
GLYMA_13G297400	10.165	17.0956	1.68181	hypothetical protein && - && -	-	-
GLYMA_12G079500	9.39704	15.7792	1.67917	hypothetical protein && sp|Q9FJH5|HIP3_ARATH Heavy metal-associated isoprenylated plant protein 3 OS=Arabidopsis thaliana OX=3702 GN=HIPP03 PE=1 SV=1 && PF00403:Heavy-metal-associated domain	-	-
GLYMA_14G063900	9.01011	15.095	1.67534	hypothetical protein && - && -	-	-
GLYMA_16G038600	23.4884	39.2523	1.67113	hypothetical protein && - && PF00011:Hsp20/alpha crystallin family	-	-
GLYMA_04G062800	8.39762	14.0269	1.67034	hypothetical protein && - && PF05910:Plant protein of unknown function (DUF868)	-	-
GLYMA_01G086700	16.448	27.4637	1.66973	hypothetical protein && sp|Q8VZS3|HHO2_ARATH Transcription factor HHO2 OS=Arabidopsis thaliana OX=3702 GN=HHO2 PE=1 SV=1 && -	GARP-G2-like	GARP->GARP-G2-like
GLYMA_20G114200	26.827	44.7706	1.66886	hypothetical protein && sp|H2DH22|C7A10_PANGI Cytochrome P450 CYP73A100 OS=Panax ginseng OX=4054 PE=2 SV=1 && PF00067:Cytochrome P450	-	-
GLYMA_03G149400	16.9891	28.312	1.66648	hypothetical protein && sp|Q60EY1|GH36_ORYSJ Probable indole-3-acetic acid-amido synthetase GH3.6 OS=Oryza sativa subsp. japonica OX=39947 GN=GH3.6 PE=2 SV=2 && PF03321:GH3 auxin-responsive promoter	-	-
GLYMA_08G230500	17.0788	28.4409	1.66528	hypothetical protein && sp|P85524|KIRO_ACTDE Kirola OS=Actinidia deliciosa OX=3627 PE=1 SV=1 && PF00407:Pathogenesis-related protein Bet v I family	-	-
GLYMA_11G077700	6.32129	10.5249	1.665	hypothetical protein && sp|A0A1P8B554|THLP1_ARATH Thaumatin-like protein 1 OS=Arabidopsis thaliana OX=3702 GN=TLP1 PE=2 SV=1 && PF00314:Thaumatin family	-	-
GLYMA_10G051800	95.163	158.358	1.66407	hypothetical protein && - && PF12906:RING-variant domain	-	-
GLYMA_17G262300	7.75507	12.9036	1.6639	hypothetical protein && sp|Q8LG64|CKB22_ARATH Cyclin-dependent kinase B2-2 OS=Arabidopsis thaliana OX=3702 GN=CDKB2-2 PE=1 SV=2 && PF00069:Protein kinase domain	-	-
GLYMA_06G078400	16.7991	27.9475	1.66363	hypothetical protein && sp|Q84MC1|GCT22_ARATH Gamma-glutamylcyclotransferase 2-2 OS=Arabidopsis thaliana OX=3702 GN=GGCT2;2 PE=1 SV=1 && PF04752:ChaC-like protein	-	-
GLYMA_15G034000	8.85368	14.7249	1.66314	hypothetical protein && sp|Q8GUQ8|XDH1_ARATH Xanthine dehydrogenase 1 OS=Arabidopsis thaliana OX=3702 GN=XDH1 PE=1 SV=1 && PF01799:[2Fe-2S] binding domain|PF02738:Molybdopterin-binding domain of aldehyde dehydrogenase|PF00111:2Fe-2S iron-sulfur cluster binding domain|PF01315:Aldehyde oxidase and xanthine dehydrogenase, a/b hammerhead domain|PF03450:CO dehydrogenase flavoprotein C-terminal domain|…	-	-
GLYMA_18G281200	14.699	24.4303	1.66204	hypothetical protein && sp|O49884|RL30_LUPLU 60S ribosomal protein L30 OS=Lupinus luteus OX=3873 GN=RPL30 PE=3 SV=1 && PF01248:Ribosomal protein L7Ae/L30e/S12e/Gadd45 family	-	-
GLYMA_18G267100	13.666	22.6864	1.66005	hypothetical protein && sp|D4AZ24|ENG1_ARTBC Probable endo-1,3(4)-beta-glucanase ARB_01444 OS=Arthroderma benhamiae (strain ATCC MYA-4681 / CBS 112371) OX=663331 GN=ARB_01444 PE=1 SV=1 && PF03639:Glycosyl hydrolase family 81 N-terminal domain|PF17652:Glycosyl hydrolase family 81 C-terminal domain	-	-
GLYMA_17G041600	37.3942	61.957	1.65686	hypothetical protein && sp|Q9C5W0|DGAT3_ARATH Diacylglycerol O-acyltransferase 3 OS=Arabidopsis thaliana OX=3702 GN=DGAT3 PE=1 SV=2 && -	-	-
GLYMA_13G293500	46.4331	76.9243	1.65667	hypothetical protein && sp|Q9SIL7|FLA6_ARATH Fasciclin-like arabinogalactan protein 6 OS=Arabidopsis thaliana OX=3702 GN=FLA6 PE=2 SV=2 && PF02469:Fasciclin domain	-	-
GLYMA_09G182600	10.9528	18.1449	1.65664	hypothetical protein && sp|Q8LPQ5|BTS_ARATH Zinc finger protein BRUTUS OS=Arabidopsis thaliana OX=3702 GN=BTS PE=1 SV=1 && PF05495:CHY zinc finger|PF01814:Hemerythrin HHE cation binding domain|PF13639:Ring finger domain	-	-
GLYMA_10G003900	11.1441	18.4582	1.65633	hypothetical protein && - && -	-	-
GLYMA_12G225700	84.3792	139.759	1.65633	hypothetical protein && - && -	-	-
GLYMA_14G165400	7.82985	12.9604	1.65526	hypothetical protein && - && -	-	-
GLYMA_17G145000	7.40153	12.2275	1.65202	hypothetical protein && sp|Q93VG8|PPDEX_ARATH DeSI-like protein At4g17486 OS=Arabidopsis thaliana OX=3702 GN=At4g17486 PE=2 SV=1 && PF05903:PPPDE putative peptidase domain	-	-
GLYMA_02G303400	8.85092	14.5643	1.64551	hypothetical protein && sp|Q9FKT8|COX15_ARATH Cytochrome c oxidase assembly protein COX15 OS=Arabidopsis thaliana OX=3702 GN=COX15 PE=2 SV=1 && PF02628:Cytochrome oxidase assembly protein	-	-
GLYMA_09G189800	6.83085	11.2361	1.6449	hypothetical protein && - && -	-	-
GLYMA_10G268300	8.20807	13.4936	1.64394	hypothetical protein && sp|F4HXY7|PSS1_ARATH CDP-diacylglycerol--serine O-phosphatidyltransferase 1 OS=Arabidopsis thaliana OX=3702 GN=PSS1 PE=1 SV=1 && PF03034:Phosphatidyl serine synthase	-	-
GLYMA_02G116300	76.3249	125.445	1.64357	hypothetical protein && sp|Q41706|UPSA3_VIGUN Probable ureide permease A3 (Fragment) OS=Vigna unguiculata OX=3917 GN=A3 PE=2 SV=2 && PF07168:Ureide permease	-	-
GLYMA_05G164700	10.2674	16.872	1.64326	hypothetical protein && sp|Q8L7A0|TAUE3_ARATH Sulfite exporter TauE/SafE family protein 3 OS=Arabidopsis thaliana OX=3702 GN=At2g25737 PE=2 SV=1 && PF01925:Sulfite exporter TauE/SafE	-	-
GLYMA_05G212300	9.04618	14.8555	1.64219	hypothetical protein && sp|A0MFL4|LOR17_ARATH Protein LURP-one-related 17 OS=Arabidopsis thaliana OX=3702 GN=At5g41590 PE=2 SV=2 && PF04525:LURP-one-related	-	-
GLYMA_09G196300	6.63357	10.8856	1.64098	hypothetical protein && sp|Q9SVW8|PIRL4_ARATH Plant intracellular Ras-group-related LRR protein 4 OS=Arabidopsis thaliana OX=3702 GN=PIRL4 PE=1 SV=1 && PF13855:Leucine rich repeat	-	-
GLYMA_10G188500	10.8052	17.6481	1.63329	hypothetical protein && sp|Q0WPQ2|ETR2_ARATH Ethylene receptor 2 OS=Arabidopsis thaliana OX=3702 GN=ETR2 PE=1 SV=2 && PF01590:GAF domain|PF00512:His Kinase A (phospho-acceptor) domain	Others	Others
GLYMA_20G111600	8.21103	13.3854	1.63017	hypothetical protein && - && -	-	-
GLYMA_15G008800	6.84077	11.1193	1.62544	hypothetical protein && sp|Q6NPM5|ATS3B_ARATH Embryo-specific protein ATS3B OS=Arabidopsis thaliana OX=3702 GN=ATS3B PE=1 SV=1 && PF06232:Embryo-specific protein 3, (ATS3)	-	-
novel.361	11.1458	18.1159	1.62537	- && - && -	-	-
GLYMA_15G221500	38.4115	62.2319	1.62014	hypothetical protein && - && -	-	-
GLYMA_08G018800	11.6738	18.897	1.61876	hypothetical protein && sp|A0MFL4|LOR17_ARATH Protein LURP-one-related 17 OS=Arabidopsis thaliana OX=3702 GN=At5g41590 PE=2 SV=2 && PF04525:LURP-one-related	-	-
GLYMA_10G056200	61.3255	99.0642	1.61538	hypothetical protein && sp|Q9ZUZ3|SAU32_ARATH Auxin-responsive protein SAUR32 OS=Arabidopsis thaliana OX=3702 GN=SAUR32 PE=2 SV=1 && PF02519:Auxin responsive protein	-	-
GLYMA_13G068200	8.42983	13.6135	1.61492	hypothetical protein && sp|Q9SRI2|PTR31_ARATH Protein NRT1/ PTR FAMILY 5.9 OS=Arabidopsis thaliana OX=3702 GN=NPF5.9 PE=2 SV=1 && PF00854:POT family	-	-
GLYMA_11G048300	8.19877	13.224	1.61293	hypothetical protein && sp|O81108|ACA2_ARATH Calcium-transporting ATPase 2, plasma membrane-type OS=Arabidopsis thaliana OX=3702 GN=ACA2 PE=1 SV=1 && PF00689:Cation transporting ATPase, C-terminus|PF12515:Ca2+-ATPase N terminal autoinhibitory domain|PF00690:Cation transporter/ATPase, N-terminus|PF00122:E1-E2 ATPase|PF13246:Cation transport ATPase (P-type)	-	-
GLYMA_05G138700	9.01286	14.5308	1.61223	hypothetical protein && sp|Q38909|XTH28_ARATH Probable xyloglucan endotransglucosylase/hydrolase protein 28 OS=Arabidopsis thaliana OX=3702 GN=XTH28 PE=2 SV=1 && PF06955:Xyloglucan endo-transglycosylase (XET) C-terminus|PF00722:Glycosyl hydrolases family 16	-	-
GLYMA_19G215400	8.59086	13.8485	1.612	hypothetical protein && - && -	-	-
GLYMA_07G200200	16.8657	27.1619	1.61048	hypothetical protein && sp|P05478|HSP16_SOYBN 18.5 kDa class I heat shock protein OS=Glycine max OX=3847 GN=HSP18.5-C PE=3 SV=1 && PF00011:Hsp20/alpha crystallin family	-	-
GLYMA_09G037500	30.5033	49.0798	1.609	hypothetical protein && - && -	-	-
GLYMA_02G099500	7.39952	11.901	1.60834	hypothetical protein && sp|Q9C6M5|RAVL1_ARATH AP2/ERF and B3 domain-containing transcription repressor TEM1 OS=Arabidopsis thaliana OX=3702 GN=TEM1 PE=1 SV=1 && PF00847:AP2 domain|PF02362:B3 DNA binding domain	AP2/ERF-RAV	AP2/ERF->AP2/ERF-RAV
GLYMA_11G153800	29.9977	48.1304	1.60447	hypothetical protein && sp|P51074|ANX4_FRAAN Annexin-like protein RJ4 OS=Fragaria ananassa OX=3747 PE=2 SV=2 && -	-	-
GLYMA_18G266900	43.8689	70.2739	1.60191	hypothetical protein && sp|D4AZ24|ENG1_ARTBC Probable endo-1,3(4)-beta-glucanase ARB_01444 OS=Arthroderma benhamiae (strain ATCC MYA-4681 / CBS 112371) OX=663331 GN=ARB_01444 PE=1 SV=1 && PF17652:Glycosyl hydrolase family 81 C-terminal domain|PF03639:Glycosyl hydrolase family 81 N-terminal domain	-	-
GLYMA_08G071300	8.45839	13.5447	1.60134	hypothetical protein && sp|Q9FE06|EXOL2_ARATH Protein EXORDIUM-like 2 OS=Arabidopsis thaliana OX=3702 GN=EXL2 PE=2 SV=1 && PF04674:Phosphate-induced protein 1 conserved region	-	-
GLYMA_13G132500	16.135	25.8283	1.60076	hypothetical protein && sp|Q9ZUS1|WTR13_ARATH WAT1-related protein At2g37460 OS=Arabidopsis thaliana OX=3702 GN=At2g37460 PE=2 SV=1 && PF00892:EamA-like transporter family	-	-
GLYMA_17G030700	9.0411	14.4491	1.59815	hypothetical protein && sp|Q8GZ17|COBL7_ARATH COBRA-like protein 7 OS=Arabidopsis thaliana OX=3702 GN=COBL7 PE=2 SV=2 && PF04833:COBRA-like protein	-	-
GLYMA_16G164100	6.63084	10.5936	1.59762	hypothetical protein && - && -	-	-
GLYMA_02G016100	85.5558	136.636	1.59704	hypothetical protein && sp|P42736|RAP23_ARATH Ethylene-responsive transcription factor RAP2-3 OS=Arabidopsis thaliana OX=3702 GN=RAP2-3 PE=1 SV=2 && PF00847:AP2 domain	AP2/ERF-ERF	AP2/ERF->AP2/ERF-ERF
GLYMA_11G155100	11.172	17.8363	1.59651	hypothetical protein && sp|O80366|ARR9_ARATH Two-component response regulator ARR9 OS=Arabidopsis thaliana OX=3702 GN=ARR9 PE=1 SV=1 && PF00072:Response regulator receiver domain	Others	Others
GLYMA_10G137300	10.6185	16.9241	1.59382	hypothetical protein && - && -	-	-
GLYMA_02G095000	14.0784	22.4301	1.59323	hypothetical protein && sp|Q9AT35|RL23A_DAUCA 60S ribosomal protein L23a OS=Daucus carota OX=4039 GN=RPL23A PE=2 SV=1 && PF00276:Ribosomal protein L23|PF03939:Ribosomal protein L23, N-terminal domain	-	-
GLYMA_13G301700	21.9816	35.0199	1.59315	hypothetical protein && - && -	-	-
GLYMA_14G194900	12.4875	19.887	1.59256	hypothetical protein && sp|Q9LUZ6|TBL44_ARATH Protein PMR5 OS=Arabidopsis thaliana OX=3702 GN=PMR5 PE=2 SV=1 && PF14416:PMR5 N terminal Domain|PF13839:GDSL/SGNH-like Acyl-Esterase family found in Pmr5 and Cas1p	-	-
GLYMA_15G148000	41.9172	66.7071	1.5914	hypothetical protein && sp|O22775|XXT2_ARATH Xyloglucan 6-xylosyltransferase 2 OS=Arabidopsis thaliana OX=3702 GN=XXT2 PE=1 SV=1 && PF05637:galactosyl transferase GMA12/MNN10 family	-	-
GLYMA_20G180100	10.1279	16.1147	1.59113	hypothetical protein && sp|Q9SV30|GATA8_ARATH GATA transcription factor 8 OS=Arabidopsis thaliana OX=3702 GN=GATA8 PE=1 SV=1 && PF00320:GATA zinc finger	C2C2-GATA	C2C2->C2C2-GATA
GLYMA_03G143500	8.01585	12.7511	1.59074	hypothetical protein && - && -	GARP-G2-like	GARP->GARP-G2-like
GLYMA_11G132802	21.4428	34.1067	1.59059	hypothetical protein && - && PF04554:Extensin-like region	-	-
GLYMA_18G210500	14.1709	22.5107	1.58852	hypothetical protein && sp|Q9SR86|AGT23_ARATH Alanine--glyoxylate aminotransferase 2 homolog 3, mitochondrial OS=Arabidopsis thaliana OX=3702 GN=At3g08860 PE=2 SV=1 && PF00202:Aminotransferase class-III	-	-
GLYMA_19G056500	8.8211	13.9873	1.58567	hypothetical protein && - && PF04724:Glycosyltransferase family 17	-	-
GLYMA_04G223500	20.3487	32.2483	1.58479	hypothetical protein && sp|Q9ZVH8|RDO2_ARATH Transcription elongation factor TFIIS OS=Arabidopsis thaliana OX=3702 GN=TFIIS PE=1 SV=1 && PF01096:Transcription factor S-II (TFIIS)|PF07500:Transcription factor S-II (TFIIS), central domain|PF08711:TFIIS helical bundle-like domain	IWS1	IWS1
GLYMA_17G048900	28.2988	44.843	1.58462	hypothetical protein && sp|Q9ZUF4|RIPK_ARATH Serine/threonine-protein kinase RIPK OS=Arabidopsis thaliana OX=3702 GN=RIPK PE=1 SV=1 && PF07714:Protein tyrosine kinase	-	-
GLYMA_17G233700	7.3675	11.6672	1.58361	hypothetical protein && - && -	-	-
GLYMA_06G036800	19.6615	31.1339	1.58349	hypothetical protein && sp|Q9FDW1|MYB44_ARATH Transcription factor MYB44 OS=Arabidopsis thaliana OX=3702 GN=MYB44 PE=1 SV=1 && PF13921:Myb-like DNA-binding domain	MYB	MYB->MYB
GLYMA_09G047900	11.8844	18.7986	1.58179	hypothetical protein && sp|O65431|GALS3_ARATH Galactan beta-1,4-galactosyltransferase GALS3 OS=Arabidopsis thaliana OX=3702 GN=GALS3 PE=2 SV=1 && PF01697:Glycosyltransferase family 92	-	-
GLYMA_13G212800	39.4853	62.4476	1.58154	hypothetical protein && sp|Q9ZNV9|AHP1_ARATH Histidine-containing phosphotransfer protein 1 OS=Arabidopsis thaliana OX=3702 GN=AHP1 PE=1 SV=1 && PF01627:Hpt domain	-	-
GLYMA_08G314300	7.22725	11.4074	1.57838	hypothetical protein && sp|P0C7R2|LI2P2_ARATH Octanoyltransferase LIP2p2, chloroplastic OS=Arabidopsis thaliana OX=3702 GN=LIP2P2 PE=1 SV=1 && -	-	-
GLYMA_01G212800	11.3489	17.8934	1.57665	hypothetical protein && sp|Q9LNA5|ACR8_ARATH ACT domain-containing protein ACR8 OS=Arabidopsis thaliana OX=3702 GN=ACR8 PE=2 SV=1 && PF13740:ACT domain|PF01842:ACT domain	-	-
GLYMA_03G148100	8.1247	12.8096	1.57662	hypothetical protein && sp|O65759|H2AX_CICAR Histone H2AX OS=Cicer arietinum OX=3827 GN=HIS2A PE=2 SV=1 && PF00125:Core histone H2A/H2B/H3/H4|PF16211:C-terminus of histone H2A	-	-
GLYMA_10G256100	12.9712	20.4473	1.57636	hypothetical protein && sp|Q8L9K4|SOFL5_ARATH Protein SOB FIVE-LIKE 5 OS=Arabidopsis thaliana OX=3702 GN=SOFL5 PE=2 SV=1 && -	-	-
GLYMA_19G248300	8.68764	13.6906	1.57588	hypothetical protein && sp|Q9M836|LSH2_ARATH Protein LIGHT-DEPENDENT SHORT HYPOCOTYLS 2 OS=Arabidopsis thaliana OX=3702 GN=LSH2 PE=1 SV=1 && PF04852:Protein of unknown function (DUF640)	-	-
GLYMA_06G003500	36.1438	56.9557	1.57581	hypothetical protein && - && -	-	-
GLYMA_15G019300	29.2234	46.0143	1.57457	hypothetical protein && sp|Q9CA83|MAOP4_ARATH NADP-dependent malic enzyme 4, chloroplastic OS=Arabidopsis thaliana OX=3702 GN=NADP-ME4 PE=1 SV=1 && PF03949:Malic enzyme, NAD binding domain|PF00390:Malic enzyme, N-terminal domain	-	-
GLYMA_16G087300	15.5085	24.4046	1.57362	hypothetical protein && sp|Q9SRT2|BH062_ARATH Transcription factor bHLH62 OS=Arabidopsis thaliana OX=3702 GN=BHLH62 PE=2 SV=1 && -	bHLH	bHLH
GLYMA_19G199500	18.1313	28.5273	1.57337	hypothetical protein && sp|Q9SJ56|BLH1_ARATH BEL1-like homeodomain protein 1 OS=Arabidopsis thaliana OX=3702 GN=BLH1 PE=1 SV=1 && PF07526:Associated with HOX|PF05920:Homeobox KN domain	HB-BELL	HB->HB-BELL
GLYMA_15G095000	9.5518	15.0281	1.57333	hypothetical protein && sp|Q1T7C2|C7111_SOLLC Cytochrome P450 710A11 OS=Solanum lycopersicum OX=4081 GN=CYP710A11 PE=1 SV=1 && PF00067:Cytochrome P450	-	-
GLYMA_13G342000	6.92183	10.8811	1.572	hypothetical protein && sp|P68429|H32_MEDSA Histone H3.2 OS=Medicago sativa OX=3879 GN=H3-1.1 PE=1 SV=2 && PF00125:Core histone H2A/H2B/H3/H4	-	-
GLYMA_19G033800	10.3579	16.2775	1.5715	hypothetical protein && sp|Q8H8T0|RGP1_ORYSJ UDP-arabinopyranose mutase 1 OS=Oryza sativa subsp. japonica OX=39947 GN=UAM1 PE=1 SV=1 && PF03214:Reversibly glycosylated polypeptide	-	-
GLYMA_07G118600	11.3462	17.8125	1.56991	hypothetical protein && sp|Q9XHE4|RL37A_GOSHI 60S ribosomal protein L37a OS=Gossypium hirsutum OX=3635 GN=RPL37A PE=3 SV=1 && PF01780:Ribosomal L37ae protein family	-	-
GLYMA_10G277700	9.69278	15.2146	1.56969	hypothetical protein && sp|Q9SQZ0|CAAT7_ARATH Cationic amino acid transporter 7, chloroplastic OS=Arabidopsis thaliana OX=3702 GN=CAT7 PE=3 SV=1 && PF13906:C-terminus of AA_permease|PF13520:Amino acid permease	-	-
novel.788	9.19502	14.4329	1.56964	- && sp|P49692|RL7A1_ARATH 60S ribosomal protein L7a-1 OS=Arabidopsis thaliana OX=3702 GN=RPL7AA PE=2 SV=2 && -	-	-
GLYMA_08G179700	36.9737	58.0236	1.56932	hypothetical protein && sp|P22196|PER2_ARAHY Cationic peroxidase 2 OS=Arachis hypogaea OX=3818 GN=PNC2 PE=2 SV=1 && PF00141:Peroxidase	-	-
GLYMA_13G275300	13.9346	21.8654	1.56915	hypothetical protein && - && -	-	-
GLYMA_20G131500	9.28736	14.5719	1.569	hypothetical protein && sp|O81760|P2C63_ARATH Probable protein phosphatase 2C 63 OS=Arabidopsis thaliana OX=3702 GN=At4g33920 PE=2 SV=1 && PF00481:Protein phosphatase 2C	-	-
GLYMA_08G139800	27.1513	42.5562	1.56737	hypothetical protein && - && -	-	-
GLYMA_19G256400	6.73325	10.5499	1.56683	hypothetical protein && sp|Q9LNJ3|APF2_ARATH Aspartyl protease family protein 2 OS=Arabidopsis thaliana OX=3702 GN=APF2 PE=2 SV=1 && PF14541:Xylanase inhibitor C-terminal|PF14543:Xylanase inhibitor N-terminal	-	-
GLYMA_11G162500	43.9007	68.7184	1.56531	hypothetical protein && - && -	-	-
GLYMA_04G066900	16.251	25.4375	1.56529	hypothetical protein && sp|Q708Y0|EBF2_ARATH EIN3-binding F-box protein 2 OS=Arabidopsis thaliana OX=3702 GN=EBF2 PE=1 SV=1 && PF00646:F-box domain	-	-
GLYMA_03G175800	7.9649	12.4386	1.56168	hypothetical protein && sp|Q9ZUT3|ALS3_ARATH Protein ALUMINUM SENSITIVE 3 OS=Arabidopsis thaliana OX=3702 GN=ALS3 PE=1 SV=1 && PF03649:Uncharacterised protein family (UPF0014)	-	-
GLYMA_20G115900	6.77015	10.5728	1.56168	hypothetical protein && - && -	-	-
GLYMA_12G207600	16.7963	26.1909	1.55933	hypothetical protein && sp|Q9FFH6|FLA13_ARATH Fasciclin-like arabinogalactan protein 13 OS=Arabidopsis thaliana OX=3702 GN=FLA13 PE=1 SV=1 && PF02469:Fasciclin domain	-	-
GLYMA_13G256000	11.9629	18.6296	1.55729	hypothetical protein && - && PF06747:CHCH domain	-	-
GLYMA_08G246300	22.5413	35.0882	1.55662	hypothetical protein && sp|D4AZ24|ENG1_ARTBC Probable endo-1,3(4)-beta-glucanase ARB_01444 OS=Arthroderma benhamiae (strain ATCC MYA-4681 / CBS 112371) OX=663331 GN=ARB_01444 PE=1 SV=1 && PF03639:Glycosyl hydrolase family 81 N-terminal domain|PF17652:Glycosyl hydrolase family 81 C-terminal domain	-	-
GLYMA_06G139300	7.17014	11.1563	1.55594	hypothetical protein && sp|Q9SCK2|LSU3_ARATH Protein RESPONSE TO LOW SULFUR 3 OS=Arabidopsis thaliana OX=3702 GN=LSU3 PE=4 SV=1 && -	-	-
GLYMA_18G187300	35.5681	55.3156	1.5552	hypothetical protein && - && -	-	-
GLYMA_03G088500	7.82876	12.1751	1.55518	hypothetical protein && sp|O48890|NRPB4_ARATH DNA-directed RNA polymerase II subunit 4 OS=Arabidopsis thaliana OX=3702 GN=NRPB4 PE=1 SV=1 && PF03874:RNA polymerase Rpb4	-	-
GLYMA_16G153600	18.8127	29.2502	1.55481	hypothetical protein && - && -	-	-
GLYMA_12G045500	15.5308	24.1475	1.55481	hypothetical protein && - && PF14368:Probable lipid transfer	-	-
GLYMA_08G139200	8.90205	13.8272	1.55327	hypothetical protein && sp|O65657|HIP23_ARATH Heavy metal-associated isoprenylated plant protein 23 OS=Arabidopsis thaliana OX=3702 GN=HIPP23 PE=1 SV=1 && PF00403:Heavy-metal-associated domain	-	-
GLYMA_08G345800	8.90345	13.8242	1.55267	hypothetical protein && sp|Q9SRT0|PUB9_ARATH U-box domain-containing protein 9 OS=Arabidopsis thaliana OX=3702 GN=PUB9 PE=1 SV=1 && PF04564:U-box domain	-	-
GLYMA_04G062900	9.16957	14.2355	1.55247	hypothetical protein && sp|P16146|PZ02_LUPPO Protein PPLZ02 OS=Lupinus polyphyllus OX=3874 GN=PPLZ02 PE=2 SV=1 && PF00847:AP2 domain	AP2/ERF-ERF	AP2/ERF->AP2/ERF-ERF
GLYMA_04G089900	7.10978	11.0259	1.5508	hypothetical protein && sp|Q38826|IAA8_ARATH Auxin-responsive protein IAA8 OS=Arabidopsis thaliana OX=3702 GN=IAA8 PE=1 SV=1 && PF02309:AUX/IAA family	AUX/IAA	AUX/IAA
GLYMA_01G003700	8.70877	13.5014	1.55032	hypothetical protein && - && -	-	-
GLYMA_12G165600	13.1253	20.3485	1.55032	hypothetical protein && - && -	-	-
GLYMA_19G236800	7.13349	11.0554	1.5498	hypothetical protein && sp|Q8RXX9|ATL6_ARATH E3 ubiquitin-protein ligase ATL6 OS=Arabidopsis thaliana OX=3702 GN=ATL6 PE=1 SV=2 && PF13639:Ring finger domain	-	-
GLYMA_15G084900	7.69373	11.9226	1.54965	hypothetical protein && - && -	-	-
GLYMA_13G337600	7.05794	10.9358	1.54944	hypothetical protein && sp|P0C883|SCL33_ARATH Scarecrow-like protein 33 OS=Arabidopsis thaliana OX=3702 GN=SCL33 PE=1 SV=1 && PF03514:GRAS domain family	GRAS	GRAS
GLYMA_12G218300	53.6224	83.084	1.54943	hypothetical protein && - && PF12609:Wound-induced protein	-	-
GLYMA_13G293300	6.54323	10.1333	1.54866	hypothetical protein && - && -	-	-
GLYMA_07G256700	23.0571	35.6171	1.54473	hypothetical protein && sp|Q94ID2|IPT5_ARATH Adenylate isopentenyltransferase 5, chloroplastic OS=Arabidopsis thaliana OX=3702 GN=IPT5 PE=1 SV=2 && PF01715:IPP transferase	-	-
GLYMA_16G040400	22.4665	34.6964	1.54436	hypothetical protein && - && -	-	-
GLYMA_02G105600	7.30523	11.2763	1.54359	hypothetical protein && sp|Q8L736|SKI11_ARATH F-box/kelch-repeat protein SKIP11 OS=Arabidopsis thaliana OX=3702 GN=SKIP11 PE=1 SV=2 && PF01344:Kelch motif	-	-
GLYMA_02G208200	20.016	30.8789	1.54271	hypothetical protein && sp|O82161|PHI1_TOBAC Protein PHOSPHATE-INDUCED 1 OS=Nicotiana tabacum OX=4097 GN=PHI-1 PE=2 SV=1 && PF04674:Phosphate-induced protein 1 conserved region	-	-
GLYMA_07G223300	7.47019	11.5197	1.5421	hypothetical protein && - && -	-	-
GLYMA_03G082100	13.4169	20.6842	1.54166	hypothetical protein && sp|P43399|MT1_TRIRP Metallothionein-like protein 1 OS=Trifolium repens OX=3899 GN=MT1B PE=3 SV=1 && -	-	-
GLYMA_19G213100	15.8447	24.4205	1.54125	hypothetical protein && sp|O22259|ERF71_ARATH Ethylene-responsive transcription factor ERF071 OS=Arabidopsis thaliana OX=3702 GN=ERF071 PE=1 SV=1 && PF00847:AP2 domain	AP2/ERF-ERF	AP2/ERF->AP2/ERF-ERF
GLYMA_06G114800	50.2094	77.1979	1.53752	hypothetical protein && sp|P29828|PDI_MEDSA Protein disulfide-isomerase OS=Medicago sativa OX=3879 GN=PDI PE=2 SV=1 && PF13848:Thioredoxin-like domain|PF00085:Thioredoxin	-	-
GLYMA_11G091800	15.5761	23.9176	1.53553	hypothetical protein && sp|Q9M9M6|NDUS6_ARATH NADH dehydrogenase [ubiquinone] iron-sulfur protein 6, mitochondrial OS=Arabidopsis thaliana OX=3702 GN=At3g03070 PE=1 SV=1 && PF10276:Zinc-finger domain	-	-
GLYMA_06G092000	47.8907	73.4916	1.53457	hypothetical protein && sp|Q9LSL1|BH093_ARATH Transcription factor bHLH93 OS=Arabidopsis thaliana OX=3702 GN=BHLH93 PE=1 SV=1 && PF00010:Helix-loop-helix DNA-binding domain	bHLH	bHLH
GLYMA_09G023000	8.17402	12.5373	1.5338	hypothetical protein && sp|P17180|PER3_ARMRU Peroxidase C3 OS=Armoracia rusticana OX=3704 GN=PRXC3 PE=3 SV=1 && PF00141:Peroxidase	-	-
GLYMA_05G012300	20.9914	32.1868	1.53333	hypothetical protein && sp|Q9SJE2|FATB_ARATH Palmitoyl-acyl carrier protein thioesterase, chloroplastic OS=Arabidopsis thaliana OX=3702 GN=FATB PE=1 SV=1 && PF01643:Acyl-ACP thioesterase|PF12590:Acyl-ATP thioesterase	-	-
GLYMA_17G021800	7.84742	12.0307	1.53308	hypothetical protein && sp|O78328|DXS_CAPAN Probable 1-deoxy-D-xylulose-5-phosphate synthase, chloroplastic OS=Capsicum annuum OX=4072 GN=TKT2 PE=2 SV=1 && PF02779:Transketolase, pyrimidine binding domain|PF02780:Transketolase, C-terminal domain|PF13292:1-deoxy-D-xylulose-5-phosphate synthase	-	-
GLYMA_06G192600	13.6781	20.968	1.53296	hypothetical protein && sp|Q9FJJ5|EB1B_ARATH Microtubule-associated protein RP/EB family member 1B OS=Arabidopsis thaliana OX=3702 GN=EB1B PE=1 SV=1 && PF03271:EB1-like C-terminal motif|PF00307:Calponin homology (CH) domain	-	-
GLYMA_08G227400	7.22297	11.0663	1.5321	hypothetical protein && sp|P68429|H32_MEDSA Histone H3.2 OS=Medicago sativa OX=3879 GN=H3-1.1 PE=1 SV=2 && PF00125:Core histone H2A/H2B/H3/H4	-	-
GLYMA_16G020700	15.2714	23.3929	1.53182	hypothetical protein && sp|Q9ZUZ3|SAU32_ARATH Auxin-responsive protein SAUR32 OS=Arabidopsis thaliana OX=3702 GN=SAUR32 PE=2 SV=1 && PF02519:Auxin responsive protein	-	-
GLYMA_16G035000	9.94995	15.2085	1.5285	hypothetical protein && sp|P42749|UBC5_ARATH Ubiquitin-conjugating enzyme E2 5 OS=Arabidopsis thaliana OX=3702 GN=UBC5 PE=2 SV=2 && PF00179:Ubiquitin-conjugating enzyme	-	-
GLYMA_07G189500	7.79659	11.9149	1.52822	hypothetical protein && sp|Q41144|STC_RICCO Sugar carrier protein C OS=Ricinus communis OX=3988 GN=STC PE=2 SV=1 && PF00083:Sugar (and other) transporter	-	-
GLYMA_10G119633	6.67549	10.1968	1.5275	hypothetical protein && sp|O22397|POT1_ARATH Potassium transporter 1 OS=Arabidopsis thaliana OX=3702 GN=POT1 PE=1 SV=2 && PF02705:K+ potassium transporter	-	-
GLYMA_10G147600	105.873	161.682	1.52713	hypothetical protein && sp|Q40401|CALR_NICPL Calreticulin OS=Nicotiana plumbaginifolia OX=4092 GN=CAL1 PE=2 SV=1 && PF00262:Calreticulin family	-	-
GLYMA_09G071600	6.93942	10.5887	1.52587	hypothetical protein && sp|Q9S7M2|TI10B_ARATH Protein TIFY 10B OS=Arabidopsis thaliana OX=3702 GN=TIFY10B PE=1 SV=1 && PF06200:tify domain|PF09425:Divergent CCT motif	Tify	Tify
GLYMA_10G236300	7.46298	11.3756	1.52427	hypothetical protein && sp|P93788|REMO_SOLTU Remorin OS=Solanum tuberosum OX=4113 PE=1 SV=1 && PF03766:Remorin, N-terminal region|PF03763:Remorin, C-terminal region	-	-
GLYMA_02G146900	8.18638	12.4767	1.52408	hypothetical protein && sp|Q94KE2|TIC_ARATH Protein TIME FOR COFFEE OS=Arabidopsis thaliana OX=3702 GN=TIC PE=1 SV=2 && -	-	-
GLYMA_12G114200	7.92165	12.06	1.52241	hypothetical protein && - && PF04720:PDDEXK-like family of unknown function	-	-
GLYMA_01G217400	9.53185	14.5018	1.5214	hypothetical protein && sp|Q9SCW4|HFB2A_ARATH Heat stress transcription factor B-2a OS=Arabidopsis thaliana OX=3702 GN=HSFB2A PE=2 SV=1 && PF00447:HSF-type DNA-binding	HSF	HSF
GLYMA_10G187400	26.5014	40.3008	1.52071	hypothetical protein && sp|Q9FL41|WTR38_ARATH WAT1-related protein At5g07050 OS=Arabidopsis thaliana OX=3702 GN=At5g07050 PE=2 SV=1 && PF00892:EamA-like transporter family	-	-
GLYMA_13G118300	19.2023	29.1981	1.52055	hypothetical protein && sp|Q9C5W0|DGAT3_ARATH Diacylglycerol O-acyltransferase 3 OS=Arabidopsis thaliana OX=3702 GN=DGAT3 PE=1 SV=2 && -	-	-
GLYMA_13G091100	23.0238	35.0001	1.52017	hypothetical protein && sp|Q9SUD5|WTR36_ARATH WAT1-related protein At4g28040 OS=Arabidopsis thaliana OX=3702 GN=At4g28040 PE=2 SV=1 && PF00892:EamA-like transporter family	-	-
GLYMA_02G019400	11.5617	17.5668	1.51939	hypothetical protein && sp|Q9M9S6|UTR3_ARATH UDP-galactose/UDP-glucose transporter 3 OS=Arabidopsis thaliana OX=3702 GN=UTR3 PE=1 SV=1 && PF08449:UAA transporter family	-	-
GLYMA_05G179900	12.4107	18.8525	1.51905	hypothetical protein && sp|O65665|ERF60_ARATH Ethylene-responsive transcription factor ERF060 OS=Arabidopsis thaliana OX=3702 GN=ERF060 PE=1 SV=1 && PF00847:AP2 domain	AP2/ERF-ERF	AP2/ERF->AP2/ERF-ERF
GLYMA_13G326800	10.1806	15.4549	1.51807	hypothetical protein && sp|Q9FKJ0|FK132_ARATH F-box/kelch-repeat protein At5g60570 OS=Arabidopsis thaliana OX=3702 GN=At5g60570 PE=2 SV=1 && PF01344:Kelch motif	-	-
GLYMA_02G267800	10.6326	16.1247	1.51653	hypothetical protein && sp|P93471|COP1_PEA E3 ubiquitin-protein ligase COP1 OS=Pisum sativum OX=3888 GN=COP1 PE=2 SV=1 && -	-	-
GLYMA_18G136500	7.58808	11.5015	1.51574	hypothetical protein && sp|Q8W4I4|POT6_ARATH Potassium transporter 6 OS=Arabidopsis thaliana OX=3702 GN=POT6 PE=2 SV=1 && PF02705:K+ potassium transporter	-	-
GLYMA_12G101800	20.6689	31.3143	1.51504	hypothetical protein && sp|Q8LDW9|XTH9_ARATH Xyloglucan endotransglucosylase/hydrolase protein 9 OS=Arabidopsis thaliana OX=3702 GN=XTH9 PE=2 SV=2 && PF06955:Xyloglucan endo-transglycosylase (XET) C-terminus|PF00722:Glycosyl hydrolases family 16	-	-
GLYMA_16G043300	65.2585	98.7661	1.51346	hypothetical protein && sp|P52914|NTPA_PEA Nucleoside-triphosphatase OS=Pisum sativum OX=3888 PE=2 SV=1 && PF01150:GDA1/CD39 (nucleoside phosphatase) family	-	-
GLYMA_11G096700	8.46195	12.797	1.5123	hypothetical protein && sp|Q9SVE5|EXLA2_ARATH Expansin-like A2 OS=Arabidopsis thaliana OX=3702 GN=EXLA2 PE=2 SV=1 && PF03330:Lytic transglycolase|PF01357:Pollen allergen	-	-
GLYMA_19G190000	9.17166	13.8639	1.5116	hypothetical protein && - && PF13837:Myb/SANT-like DNA-binding domain	Trihelix	Trihelix
GLYMA_09G004400	24.0764	36.369	1.51057	hypothetical protein && sp|P92980|APR3_ARATH 5'-adenylylsulfate reductase 3, chloroplastic OS=Arabidopsis thaliana OX=3702 GN=APR3 PE=2 SV=2 && PF00085:Thioredoxin|PF01507:Phosphoadenosine phosphosulfate reductase family	-	-
GLYMA_13G116200	7.94244	11.9891	1.50949	hypothetical protein && sp|O75629|CREG1_HUMAN Protein CREG1 OS=Homo sapiens OX=9606 GN=CREG1 PE=1 SV=1 && PF13883:Pyridoxamine 5'-phosphate oxidase	-	-
GLYMA_03G218600	12.1861	18.382	1.50844	hypothetical protein && - && -	-	-
GLYMA_05G063600	9.83917	14.832	1.50744	hypothetical protein && sp|O80337|EF100_ARATH Ethylene-responsive transcription factor 1A OS=Arabidopsis thaliana OX=3702 GN=ERF1A PE=1 SV=2 && PF00847:AP2 domain	AP2/ERF-ERF	AP2/ERF->AP2/ERF-ERF
GLYMA_09G022300	11.9191	17.9482	1.50584	hypothetical protein && sp|Q42578|PER53_ARATH Peroxidase 53 OS=Arabidopsis thaliana OX=3702 GN=PER53 PE=1 SV=1 && PF00141:Peroxidase	-	-
GLYMA_01G192500	7.08965	10.6703	1.50505	hypothetical protein && sp|Q9SZE7|PER51_ARATH Peroxidase 51 OS=Arabidopsis thaliana OX=3702 GN=PER51 PE=2 SV=1 && PF00141:Peroxidase	-	-
GLYMA_09G065000	7.88534	11.865	1.50469	hypothetical protein && sp|O64851|IQM4_ARATH IQ domain-containing protein IQM4 OS=Arabidopsis thaliana OX=3702 GN=IQM4 PE=2 SV=1 && -	-	-
GLYMA_04G178500	6.69924	10.079	1.5045	hypothetical protein && - && -	-	-
GLYMA_13G183700	38.2202	57.501	1.50447	hypothetical protein && sp|O04084|SCP31_ARATH Serine carboxypeptidase-like 31 OS=Arabidopsis thaliana OX=3702 GN=SCPL31 PE=2 SV=2 && PF00450:Serine carboxypeptidase	-	-
GLYMA_09G189700	10.8583	16.3284	1.50377	hypothetical protein && sp|Q9M373|AGP20_ARATH Arabinogalactan protein 20 OS=Arabidopsis thaliana OX=3702 GN=AGP20 PE=1 SV=1 && -	-	-
GLYMA_13G236600	9.63478	14.4853	1.50343	hypothetical protein && sp|Q94ID6|ERF81_ARATH Ethylene-responsive transcription factor 12 OS=Arabidopsis thaliana OX=3702 GN=ERF12 PE=1 SV=1 && PF00847:AP2 domain	AP2/ERF-ERF	AP2/ERF->AP2/ERF-ERF
GLYMA_16G195200	896.386	1347.32	1.50305	hypothetical protein && - && -	-	-
GLYMA_19G174600	34.7539	52.2325	1.50292	hypothetical protein && - && -	-	-
GLYMA_12G029300	29.8338	44.7869	1.50121	hypothetical protein && sp|Q8RXR6|Y1028_ARATH BTB/POZ domain-containing protein At1g50280 OS=Arabidopsis thaliana OX=3702 GN=At1g50280 PE=2 SV=1 && PF03000:NPH3 family	-	-

## Sheet: WT vs OE
gene_id	C1 WT LN	C2 NIGT1-OE LN	WT / NIGT OE	gene_name	gene_description
GLYMA_02G054200	16.7567	0	#DIV/0!	GLYMA_02G054200	hypothetical protein && sp|A4ZDG8|BSMT3_PETHY S-adenosyl-L-methionine:benzoic acid/salicylic acid carboxyl methyltransferase 3 OS=Petunia hybrida OX=4102 GN=BSMT3 PE=2 SV=1 && PF03492:SAM dependent carboxyl methyltransferase
GLYMA_13G054100	29.4289	0.275636	106.767	GLYMA_13G054100	hypothetical protein && - && -
GLYMA_17G238200	18.2596	0.173224	105.41	GLYMA_17G238200	hypothetical protein && sp|Q8GXG1|ASPGB_ARATH Probable isoaspartyl peptidase/L-asparaginase 2 OS=Arabidopsis thaliana OX=3702 GN=At3g16150 PE=2 SV=2 && PF01112:Asparaginase
GLYMA_06G123200	19.295	0.24062	80.1885	GLYMA_06G123200	hypothetical protein && sp|F4I5D5|WTR11_ARATH WAT1-related protein At1g70260 OS=Arabidopsis thaliana OX=3702 GN=At1g70260 PE=2 SV=1 && PF00892:EamA-like transporter family
GLYMA_14G086300	84.8075	1.05945	80.0488	GLYMA_14G086300	hypothetical protein && sp|Q8GXG1|ASPGB_ARATH Probable isoaspartyl peptidase/L-asparaginase 2 OS=Arabidopsis thaliana OX=3702 GN=At3g16150 PE=2 SV=2 && PF01112:Asparaginase
GLYMA_06G234050	12.0958	0.413454	29.2554	GLYMA_06G234050	hypothetical protein && sp|Q5VRH4|HGD_ORYSJ Homogentisate 1,2-dioxygenase OS=Oryza sativa subsp. japonica OX=39947 GN=HGO PE=2 SV=1 && PF04209:homogentisate 1,2-dioxygenase
GLYMA_18G295500	10.6215	0.558997	19.0009	GLYMA_18G295500	hypothetical protein && sp|Q39265|ZFP6_ARATH Zinc finger protein 6 OS=Arabidopsis thaliana OX=3702 GN=ZFP6 PE=2 SV=1 && -
GLYMA_02G009500	119.788	6.39805	18.7225	GLYMA_02G009500	hypothetical protein && - && PF15699:NPR1 interacting
GLYMA_02G153400	10.6832	0.605496	17.6437	GLYMA_02G153400	hypothetical protein && - && -
GLYMA_16G172000	44.559	2.73594	16.2865	GLYMA_16G172000	hypothetical protein && - && -
GLYMA_13G084000	18.0151	1.12353	16.0344	GLYMA_13G084000	hypothetical protein && sp|P54233|NIA1_SOYBN Inducible nitrate reductase [NADH] 1 OS=Glycine max OX=3847 GN=INR1 PE=2 SV=1 && PF00970:Oxidoreductase FAD-binding domain|PF00173:Cytochrome b5-like Heme/Steroid binding domain|PF00174:Oxidoreductase molybdopterin binding domain|PF03404:Mo-co oxidoreductase dimerisation domain|PF00175:Oxidoreductase NAD-binding domain
GLYMA_06G143300	18.7438	1.18251	15.8509	GLYMA_06G143300	hypothetical protein && sp|O22874|EXPA8_ARATH Expansin-A8 OS=Arabidopsis thaliana OX=3702 GN=EXPA8 PE=2 SV=1 && PF01357:Pollen allergen|PF03330:Lytic transglycolase
GLYMA_09G260500	21.5204	1.41575	15.2008	GLYMA_09G260500	hypothetical protein && - && -
GLYMA_08G314350	10.6942	0.738705	14.4769	GLYMA_08G314350	hypothetical protein && - && -
GLYMA_06G214400	11.984	0.845415	14.1753	GLYMA_06G214400	hypothetical protein && - && -
GLYMA_16G017500	144.898	10.486	13.8182	GLYMA_16G017500	hypothetical protein && sp|Q9ZSA7|DLO2_ARATH Protein DMR6-LIKE OXYGENASE 2 OS=Arabidopsis thaliana OX=3702 GN=DLO2 PE=2 SV=1 && PF14226:non-haem dioxygenase in morphine synthesis N-terminal|PF03171:2OG-Fe(II) oxygenase superfamily
GLYMA_10G010100	62.6143	4.69165	13.3459	GLYMA_10G010100	hypothetical protein && - && PF15699:NPR1 interacting
GLYMA_08G162400	18.7087	1.45333	12.8729	GLYMA_08G162400	hypothetical protein && sp|Q3EBM5|ASPR1_ARATH Probable aspartic protease At2g35615 OS=Arabidopsis thaliana OX=3702 GN=At2g35615 PE=3 SV=1 && PF14543:Xylanase inhibitor N-terminal|PF14541:Xylanase inhibitor C-terminal
GLYMA_18G040900	15.3456	1.33625	11.4841	GLYMA_18G040900	hypothetical protein && sp|Q9ZU95|NUD17_ARATH Nudix hydrolase 17, mitochondrial OS=Arabidopsis thaliana OX=3702 GN=NUDT17 PE=2 SV=1 && PF00293:NUDIX domain
GLYMA_02G282300	2485.8	229.578	10.8277	GLYMA_02G282300	hypothetical protein && - && -
GLYMA_18G212700	13.129	1.22708	10.6993	GLYMA_18G212700	hypothetical protein && sp|Q9LZW4|CIPKE_ARATH CBL-interacting serine/threonine-protein kinase 14 OS=Arabidopsis thaliana OX=3702 GN=CIPK14 PE=1 SV=1 && PF00069:Protein kinase domain|PF03822:NAF domain
GLYMA_06G137000	19.9973	1.9001	10.5243	GLYMA_06G137000	hypothetical protein && sp|Q9FLV0|DMR6_ARATH Protein DOWNY MILDEW RESISTANCE 6 OS=Arabidopsis thaliana OX=3702 GN=DMR6 PE=1 SV=1 && PF14226:non-haem dioxygenase in morphine synthesis N-terminal|PF03171:2OG-Fe(II) oxygenase superfamily
GLYMA_07G150400	41.4527	4.06804	10.1899	GLYMA_07G150400	hypothetical protein && sp|Q9SRM5|CPR49_ARATH GDSL esterase/lipase CPRD49 OS=Arabidopsis thaliana OX=3702 GN=CPRD49 PE=2 SV=1 && PF13472:GDSL-like Lipase/Acylhydrolase family
GLYMA_02G135800	10.705	1.06073	10.0921	GLYMA_02G135800	hypothetical protein && - && -
GLYMA_03G073742	11.4879	1.15423	9.95288	GLYMA_03G073742	hypothetical protein && - && -
GLYMA_11G215700	27.0676	3.05994	8.84582	GLYMA_11G215700	hypothetical protein && sp|Q9ZU95|NUD17_ARATH Nudix hydrolase 17, mitochondrial OS=Arabidopsis thaliana OX=3702 GN=NUDT17 PE=2 SV=1 && PF00293:NUDIX domain
GLYMA_06G275900	10.6687	1.21035	8.81457	GLYMA_06G275900	hypothetical protein && sp|Q9FLC0|PER52_ARATH Peroxidase 52 OS=Arabidopsis thaliana OX=3702 GN=PER52 PE=2 SV=1 && PF00141:Peroxidase
GLYMA_20G143000	11.4671	1.32016	8.68615	GLYMA_20G143000	hypothetical protein && sp|Q6NMR8|FAF3_ARATH Protein FANTASTIC FOUR 3 OS=Arabidopsis thaliana OX=3702 GN=FAF3 PE=2 SV=1 && PF11250:Fantastic Four meristem regulator
GLYMA_19G064950	11.9967	1.42059	8.44487	GLYMA_19G064950	hypothetical protein && - && -
GLYMA_17G111100	85.707	10.185	8.41499	GLYMA_17G111100	hypothetical protein && sp|Q9SU35|ERLL1_ARATH pEARLI1-like lipid transfer protein 1 OS=Arabidopsis thaliana OX=3702 GN=AZI1 PE=1 SV=1 && PF14547:Hydrophobic seed protein
GLYMA_02G245600	35.3771	4.22692	8.36947	GLYMA_02G245600	hypothetical protein && sp|P47926|RSI1_SOLLC Protein RSI-1 OS=Solanum lycopersicum OX=4081 GN=RSI-1 PE=2 SV=1 && PF02704:Gibberellin regulated protein
GLYMA_20G022700	11.279	1.38507	8.14326	GLYMA_20G022700	hypothetical protein && sp|Q5NAY4|HISX_ORYSJ Histidinol dehydrogenase, chloroplastic OS=Oryza sativa subsp. japonica OX=39947 GN=HDH PE=2 SV=1 && -
GLYMA_03G222400	108.703	13.6152	7.98393	GLYMA_03G222400	hypothetical protein && - && PF15699:NPR1 interacting
GLYMA_17G119000	149.593	20.0885	7.44671	GLYMA_17G119000	hypothetical protein && - && -
GLYMA_19G050700	13.1034	1.7824	7.35156	GLYMA_19G050700	hypothetical protein && - && -
GLYMA_10G119700	12.5024	1.71621	7.28486	GLYMA_10G119700	hypothetical protein && sp|Q9SIS3|MA656_ARATH 65-kDa microtubule-associated protein 6 OS=Arabidopsis thaliana OX=3702 GN=MAP65-6 PE=1 SV=1 && PF03999:Microtubule associated protein (MAP65/ASE1 family)
GLYMA_03G166500	12.767	1.80703	7.0652	GLYMA_03G166500	hypothetical protein && sp|P27061|PPA1_SOLLC Acid phosphatase 1 OS=Solanum lycopersicum OX=4081 GN=APS1 PE=2 SV=1 && PF03767:HAD superfamily, subfamily IIIB (Acid phosphatase)
GLYMA_02G064400	14.8173	2.13329	6.94573	GLYMA_02G064400	hypothetical protein && - && PF00445:Ribonuclease T2 family
GLYMA_09G251600	12.9203	1.96484	6.57578	GLYMA_09G251600	hypothetical protein && sp|Q9FFD0|PIN5_ARATH Auxin efflux carrier component 5 OS=Arabidopsis thaliana OX=3702 GN=PIN5 PE=2 SV=2 && PF03547:Membrane transport protein
GLYMA_12G141301	11.505	1.81649	6.33365	GLYMA_12G141301	hypothetical protein && - && -
GLYMA_12G130000	12.0892	1.91495	6.31309	GLYMA_12G130000	hypothetical protein && sp|P39101|CAJ1_YEAST Protein CAJ1 OS=Saccharomyces cerevisiae (strain ATCC 204508 / S288c) OX=559292 GN=CAJ1 PE=1 SV=1 && PF13370:4Fe-4S single cluster domain of Ferredoxin I|PF00226:DnaJ domain
GLYMA_13G236100	17.9188	2.89814	6.18285	GLYMA_13G236100	hypothetical protein && - && -
GLYMA_12G200400	31.9251	5.31674	6.00463	GLYMA_12G200400	hypothetical protein && - && -
GLYMA_13G305400	28.2437	4.73948	5.95925	GLYMA_13G305400	hypothetical protein && - && -
GLYMA_10G252600	21.8744	3.69352	5.92237	GLYMA_10G252600	hypothetical protein && - && -
GLYMA_11G097000	25.4312	4.32413	5.88125	GLYMA_11G097000	hypothetical protein && sp|Q9SX98|LHTL8_ARATH Lysine histidine transporter-like 8 OS=Arabidopsis thaliana OX=3702 GN=AATL1 PE=1 SV=1 && PF01490:Transmembrane amino acid transporter protein
GLYMA_15G251300	107.367	18.2731	5.87569	GLYMA_15G251300	hypothetical protein && sp|Q9XGI7|NAS_SOLLC Nicotianamine synthase OS=Solanum lycopersicum OX=4081 GN=CHLN PE=2 SV=1 && PF03059:Nicotianamine synthase protein
GLYMA_10G229300	12.4881	2.14505	5.82184	GLYMA_10G229300	hypothetical protein && sp|Q9FLV9|SLAH3_ARATH S-type anion channel SLAH3 OS=Arabidopsis thaliana OX=3702 GN=SLAH3 PE=1 SV=1 && PF03595:Voltage-dependent anion channel
GLYMA_08G181000	29.4876	5.16276	5.71159	GLYMA_08G181000	hypothetical protein && sp|D4Q9Z5|SGT3_SOYBN Soyasaponin III rhamnosyltransferase OS=Glycine max OX=3847 GN=GmSGT3 PE=1 SV=1 && PF00201:UDP-glucoronosyl and UDP-glucosyl transferase
GLYMA_05G011200	373.854	67.8846	5.50719	GLYMA_05G011200	hypothetical protein && - && -
GLYMA_06G132200	15.897	2.91594	5.45175	GLYMA_06G132200	hypothetical protein && - && -
GLYMA_17G227700	11.4945	2.11731	5.42884	GLYMA_17G227700	hypothetical protein && sp|Q8L9S3|GRXC6_ARATH Glutaredoxin-C6 OS=Arabidopsis thaliana OX=3702 GN=GRXC6 PE=2 SV=2 && PF00462:Glutaredoxin
GLYMA_19G098500	83.2558	15.4725	5.38088	GLYMA_19G098500	hypothetical protein && sp|Q9SGA2|GDPD1_ARATH Glycerophosphodiester phosphodiesterase GDPD1, chloroplastic OS=Arabidopsis thaliana OX=3702 GN=GDPD1 PE=1 SV=1 && PF03009:Glycerophosphoryl diester phosphodiesterase family
GLYMA_14G032000	1206.37	225.595	5.34751	GLYMA_14G032000	hypothetical protein && - && -
GLYMA_03G068101	51.2947	9.87803	5.19281	GLYMA_03G068101	hypothetical protein && - && -
GLYMA_16G014100	23.2749	4.4895	5.1843	GLYMA_16G014100	hypothetical protein && sp|Q43143|PMEU1_SOLLC Pectinesterase/pectinesterase inhibitor U1 OS=Solanum lycopersicum OX=4081 GN=PMEU1 PE=2 SV=1 && PF01095:Pectinesterase|PF04043:Plant invertase/pectin methylesterase inhibitor
GLYMA_15G051200	17.088	3.30172	5.1755	GLYMA_15G051200	hypothetical protein && sp|Q8GWK6|NC104_ARATH NAC domain-containing protein 104 OS=Arabidopsis thaliana OX=3702 GN=NAC104 PE=2 SV=1 && PF02365:No apical meristem (NAM) protein
GLYMA_17G059800	19.0159	3.68822	5.15584	GLYMA_17G059800	hypothetical protein && sp|O64481|SBT25_ARATH Subtilisin-like protease SBT2.5 OS=Arabidopsis thaliana OX=3702 GN=SBT2.5 PE=2 SV=1 && PF05922:Peptidase inhibitor I9|PF17766:Fibronectin type-III domain|PF00082:Subtilase family
GLYMA_13G175300	13.5493	2.62916	5.15347	GLYMA_13G175300	hypothetical protein && sp|Q01197|E6_GOSHI Protein E6 OS=Gossypium hirsutum OX=3635 GN=E6 PE=2 SV=1 && -
GLYMA_06G324300	14.437	2.8371	5.08864	GLYMA_06G324300	hypothetical protein && sp|Q570S7|CSLG1_ARATH Cellulose synthase-like protein G1 OS=Arabidopsis thaliana OX=3702 GN=CSLG1 PE=2 SV=1 && PF03552:Cellulose synthase
GLYMA_15G105900	104.395	20.5764	5.07353	GLYMA_15G105900	hypothetical protein && sp|Q94B38|GPT2_ARATH Glucose-6-phosphate/phosphate translocator 2, chloroplastic OS=Arabidopsis thaliana OX=3702 GN=GPT2 PE=2 SV=2 && PF03151:Triose-phosphate Transporter family
GLYMA_16G158900	48.2723	9.5758	5.04107	GLYMA_16G158900	hypothetical protein && - && -
GLYMA_03G212600	15.6908	3.15301	4.97644	GLYMA_03G212600	hypothetical protein && - && -
GLYMA_09G185100	17.0588	3.43167	4.97099	GLYMA_09G185100	hypothetical protein && - && -
GLYMA_02G259700	604.654	122.826	4.92284	GLYMA_02G259700	hypothetical protein && - && -
GLYMA_13G322600	24.2869	4.99969	4.85768	GLYMA_13G322600	hypothetical protein && sp|Q56WF8|SCP48_ARATH Serine carboxypeptidase-like 48 OS=Arabidopsis thaliana OX=3702 GN=SCPL48 PE=2 SV=2 && PF00450:Serine carboxypeptidase
GLYMA_01G182200	13.9362	2.91191	4.78595	GLYMA_01G182200	hypothetical protein && - && -
novel.380	21.1118	4.41989	4.77654	-	- && - && -
GLYMA_08G339500	44.1814	9.39031	4.705	GLYMA_08G339500	hypothetical protein && - && -
GLYMA_03G130400	30.2015	6.55101	4.61021	GLYMA_03G130400	hypothetical protein && sp|Q9M1K1|ORG2_ARATH Transcription factor ORG2 OS=Arabidopsis thaliana OX=3702 GN=ORG2 PE=1 SV=1 && PF00010:Helix-loop-helix DNA-binding domain
GLYMA_02G292800	13.8728	3.04728	4.55253	GLYMA_02G292800	hypothetical protein && sp|Q8RWE8|GGAP1_ARATH GDP-L-galactose phosphorylase 1 OS=Arabidopsis thaliana OX=3702 GN=VTC2 PE=1 SV=1 && -
GLYMA_03G130500	50.7432	11.2707	4.50223	GLYMA_03G130500	hypothetical protein && - && -
GLYMA_08G238100	51.7434	11.6562	4.43914	GLYMA_08G238100	hypothetical protein && sp|Q9LUC5|C7A15_ARATH Cytochrome P450 72A15 OS=Arabidopsis thaliana OX=3702 GN=CYP72A15 PE=2 SV=1 && PF00067:Cytochrome P450
GLYMA_14G153600	15.7456	3.55146	4.43355	GLYMA_14G153600	hypothetical protein && - && -
GLYMA_02G009400	69.6039	15.7739	4.41261	GLYMA_02G009400	hypothetical protein && - && PF15699:NPR1 interacting
GLYMA_06G148000	12.2865	2.80635	4.3781	GLYMA_06G148000	hypothetical protein && - && PF12023:Domain of unknown function (DUF3511)
GLYMA_04G005600	10.8758	2.48691	4.37323	GLYMA_04G005600	hypothetical protein && - && -
GLYMA_01G127400	10.8059	2.50507	4.31362	GLYMA_01G127400	hypothetical protein && sp|Q9C523|DIR19_ARATH Dirigent protein 19 OS=Arabidopsis thaliana OX=3702 GN=DIR19 PE=2 SV=1 && PF03018:Dirigent-like protein
GLYMA_10G041200	20.3462	4.73137	4.30027	GLYMA_10G041200	hypothetical protein && - && PF05899:Protein of unknown function (DUF861)
GLYMA_11G207000	20.8548	4.86615	4.2857	GLYMA_11G207000	hypothetical protein && sp|Q93YN1|CRPK1_ARATH Cold-responsive protein kinase 1 OS=Arabidopsis thaliana OX=3702 GN=CRPK1 PE=1 SV=1 && PF00069:Protein kinase domain|PF01657:Salt stress response/antifungal
GLYMA_02G106300	14.5471	3.39527	4.28453	GLYMA_02G106300	hypothetical protein && sp|Q3EBF7|SLD2_ARATH Delta(8)-fatty-acid desaturase 2 OS=Arabidopsis thaliana OX=3702 GN=SLD2 PE=1 SV=1 && PF00173:Cytochrome b5-like Heme/Steroid binding domain|PF00487:Fatty acid desaturase
GLYMA_13G252600	58.4343	13.8507	4.21886	GLYMA_13G252600	hypothetical protein && sp|P11670|PRB1_TOBAC Basic form of pathogenesis-related protein 1 OS=Nicotiana tabacum OX=4097 PE=3 SV=1 && PF00188:Cysteine-rich secretory protein family
GLYMA_04G236600	66.6081	15.9022	4.18862	GLYMA_04G236600	hypothetical protein && sp|Q9LV04|PAP14_ARATH Probable plastid-lipid-associated protein 14, chloroplastic OS=Arabidopsis thaliana OX=3702 GN=PAP14 PE=1 SV=1 && PF04755:PAP_fibrillin
GLYMA_04G227900	50.8592	12.1718	4.17843	GLYMA_04G227900	hypothetical protein && sp|Q9FLV0|DMR6_ARATH Protein DOWNY MILDEW RESISTANCE 6 OS=Arabidopsis thaliana OX=3702 GN=DMR6 PE=1 SV=1 && PF14226:non-haem dioxygenase in morphine synthesis N-terminal|PF03171:2OG-Fe(II) oxygenase superfamily
GLYMA_08G286700	11.6311	2.79273	4.16477	GLYMA_08G286700	hypothetical protein && sp|P27141|CAHC_TOBAC Carbonic anhydrase, chloroplastic OS=Nicotiana tabacum OX=4097 PE=2 SV=1 && PF00484:Carbonic anhydrase
GLYMA_15G105800	13.6966	3.28945	4.16379	GLYMA_15G105800	hypothetical protein && sp|Q4TU14|RHF1A_ARATH E3 ubiquitin-protein ligase RHF1A OS=Arabidopsis thaliana OX=3702 GN=RHF1A PE=1 SV=1 && -
GLYMA_06G182700	55.764	13.4074	4.15919	GLYMA_06G182700	hypothetical protein && sp|P27141|CAHC_TOBAC Carbonic anhydrase, chloroplastic OS=Nicotiana tabacum OX=4097 PE=2 SV=1 && PF00484:Carbonic anhydrase
GLYMA_13G171400	32.7432	7.89944	4.14499	GLYMA_13G171400	hypothetical protein && - && -
GLYMA_16G029700	317.483	77.0065	4.12281	GLYMA_16G029700	hypothetical protein && - && -
GLYMA_01G187700	42.4033	10.4701	4.04993	GLYMA_01G187700	hypothetical protein && sp|Q9SWB8|CAMT2_EUCGL Caffeoyl-CoA O-methyltransferase 2 OS=Eucalyptus globulus OX=34317 GN=CCOAOMT2 PE=2 SV=1 && PF01596:O-methyltransferase
GLYMA_15G246450	18.2762	4.6169	3.95853	GLYMA_15G246450	hypothetical protein && - && -
GLYMA_04G222100	70.1205	17.7422	3.9522	GLYMA_04G222100	hypothetical protein && sp|O22874|EXPA8_ARATH Expansin-A8 OS=Arabidopsis thaliana OX=3702 GN=EXPA8 PE=2 SV=1 && PF03330:Lytic transglycolase|PF01357:Pollen allergen
GLYMA_17G104900	10.3508	2.64724	3.91006	GLYMA_17G104900	hypothetical protein && - && -
GLYMA_10G139400	50.8261	13.0737	3.88765	GLYMA_10G139400	hypothetical protein && sp|Q41651|CYPB_VICFA Peptidyl-prolyl cis-trans isomerase, chloroplastic OS=Vicia faba OX=3906 PE=1 SV=1 && -
GLYMA_15G248401	11.1759	2.87807	3.88313	GLYMA_15G248401	hypothetical protein && sp|Q9SQ80|G2OX1_PEA Gibberellin 2-beta-dioxygenase 1 OS=Pisum sativum OX=3888 GN=GA2OX1 PE=1 SV=1 && PF03171:2OG-Fe(II) oxygenase superfamily
GLYMA_14G021800	59.9982	15.4724	3.87774	GLYMA_14G021800	hypothetical protein && sp|Q8RWE8|GGAP1_ARATH GDP-L-galactose phosphorylase 1 OS=Arabidopsis thaliana OX=3702 GN=VTC2 PE=1 SV=1 && -
GLYMA_07G093700	54.6018	14.1715	3.85295	GLYMA_07G093700	hypothetical protein && sp|Q8LPQ5|BTS_ARATH Zinc finger protein BRUTUS OS=Arabidopsis thaliana OX=3702 GN=BTS PE=1 SV=1 && PF14599:Zinc-ribbon|PF05495:CHY zinc finger|PF13639:Ring finger domain|PF01814:Hemerythrin HHE cation binding domain
GLYMA_01G175751	23.0322	5.9895	3.84543	GLYMA_01G175751	hypothetical protein && - && -
GLYMA_13G188800	17.9566	4.68581	3.83212	GLYMA_13G188800	hypothetical protein && sp|Q8GYA4|CRK10_ARATH Cysteine-rich receptor-like protein kinase 10 OS=Arabidopsis thaliana OX=3702 GN=CRK10 PE=1 SV=3 && PF11883:Domain of unknown function (DUF3403)
GLYMA_03G130600	37.0736	9.75793	3.79933	GLYMA_03G130600	hypothetical protein && sp|Q9M1K0|ORG3_ARATH Transcription factor ORG3 OS=Arabidopsis thaliana OX=3702 GN=ORG3 PE=1 SV=1 && PF00010:Helix-loop-helix DNA-binding domain
GLYMA_05G101700	45.3231	11.979	3.78354	GLYMA_05G101700	hypothetical protein && sp|Q9SNV9|NRAM3_ARATH Metal transporter Nramp3 OS=Arabidopsis thaliana OX=3702 GN=NRAMP3 PE=1 SV=2 && PF01566:Natural resistance-associated macrophage protein
GLYMA_04G183100	13.334	3.54458	3.7618	GLYMA_04G183100	hypothetical protein && sp|Q9FJJ3|SRO5_ARATH Probable inactive poly [ADP-ribose] polymerase SRO5 OS=Arabidopsis thaliana OX=3702 GN=SRO5 PE=1 SV=1 && PF12174:RCD1-SRO-TAF4 (RST) plant domain
GLYMA_13G104700	79.6542	21.3821	3.72527	GLYMA_13G104700	hypothetical protein && sp|Q9LTS3|CKX3_ARATH Cytokinin dehydrogenase 3 OS=Arabidopsis thaliana OX=3702 GN=CKX3 PE=1 SV=1 && PF01565:FAD binding domain|PF09265:Cytokinin dehydrogenase 1, FAD and cytokinin binding
GLYMA_09G127700	12.4073	3.34692	3.70707	GLYMA_09G127700	hypothetical protein && sp|A0A067YB04|UGT1_PUEML UDP-glycosyltransferase 1 OS=Pueraria montana var. lobata OX=3893 GN=UGT1 PE=1 SV=1 && PF00201:UDP-glucoronosyl and UDP-glucosyl transferase
GLYMA_16G040400	18.0854	4.89337	3.69591	GLYMA_16G040400	hypothetical protein && - && -
GLYMA_09G148900	13.7031	3.72705	3.67668	GLYMA_09G148900	hypothetical protein && sp|Q9FLH8|SCRK7_ARATH Probable fructokinase-7 OS=Arabidopsis thaliana OX=3702 GN=At5g51830 PE=1 SV=1 && PF00294:pfkB family carbohydrate kinase
GLYMA_17G117200	14.3041	3.89292	3.6744	GLYMA_17G117200	hypothetical protein && sp|Q02921|NO93_SOYBN Early nodulin-93 OS=Glycine max OX=3847 PE=2 SV=1 && PF03386:Early nodulin 93 ENOD93 protein
GLYMA_13G301600	17.8293	4.85489	3.67245	GLYMA_13G301600	hypothetical protein && - && -
GLYMA_18G301700	12.1509	3.31518	3.66524	GLYMA_18G301700	hypothetical protein && sp|Q9FPJ5|LRR1_ARATH Leucine-rich repeat protein 1 OS=Arabidopsis thaliana OX=3702 GN=LRR1 PE=1 SV=1 && PF08263:Leucine rich repeat N-terminal domain
GLYMA_12G208900	11.3467	3.11953	3.63732	GLYMA_12G208900	hypothetical protein && - && -
GLYMA_07G012100	10.6393	2.9577	3.59716	GLYMA_07G012100	hypothetical protein && sp|Q94AR6|DOF31_ARATH Dof zinc finger protein DOF3.1 OS=Arabidopsis thaliana OX=3702 GN=DOF3.1 PE=2 SV=2 && PF02701:Dof domain, zinc finger
GLYMA_12G096900	34.2037	9.67735	3.5344	GLYMA_12G096900	hypothetical protein && sp|Q339N5|CSLH1_ORYSJ Cellulose synthase-like protein H1 OS=Oryza sativa subsp. japonica OX=39947 GN=CSLH1 PE=2 SV=2 && PF03552:Cellulose synthase
GLYMA_08G093600	12.2991	3.48745	3.52669	GLYMA_08G093600	hypothetical protein && sp|Q8VYZ2|PPA8_ARATH Purple acid phosphatase 8 OS=Arabidopsis thaliana OX=3702 GN=PAP8 PE=2 SV=1 && PF00149:Calcineurin-like phosphoesterase
GLYMA_12G159800	38.8731	11.0934	3.50417	GLYMA_12G159800	hypothetical protein && - && -
GLYMA_06G127700	63.6884	18.3465	3.47141	GLYMA_06G127700	hypothetical protein && sp|Q9LV04|PAP14_ARATH Probable plastid-lipid-associated protein 14, chloroplastic OS=Arabidopsis thaliana OX=3702 GN=PAP14 PE=1 SV=1 && PF04755:PAP_fibrillin
GLYMA_04G191100	20.0333	5.77883	3.46667	GLYMA_04G191100	hypothetical protein && sp|Q9C5M8|PLY18_ARATH Probable pectate lyase 18 OS=Arabidopsis thaliana OX=3702 GN=At4g24780 PE=2 SV=2 && PF00544:Pectate lyase
GLYMA_14G151600	25.2506	7.33218	3.44381	GLYMA_14G151600	hypothetical protein && sp|Q9SUF1|WTR31_ARATH WAT1-related protein At4g08290 OS=Arabidopsis thaliana OX=3702 GN=At4g08290 PE=2 SV=1 && PF00892:EamA-like transporter family
GLYMA_13G306900	157.984	45.9075	3.44136	GLYMA_13G306900	hypothetical protein && sp|Q9SUT2|PER39_ARATH Peroxidase 39 OS=Arabidopsis thaliana OX=3702 GN=PER39 PE=1 SV=1 && PF00141:Peroxidase
GLYMA_11G177001	23.4875	6.83363	3.43705	GLYMA_11G177001	hypothetical protein && sp|Q0V865|FAFL_ARATH Protein FAF-like, chloroplastic OS=Arabidopsis thaliana OX=3702 GN=At5g22090 PE=2 SV=1 && PF11250:Fantastic Four meristem regulator
GLYMA_08G063000	11.458	3.34678	3.42359	GLYMA_08G063000	hypothetical protein && sp|K7QKH1|BCAT1_HUMLU Branched-chain amino acid aminotransferase 1, mitochondrial OS=Humulus lupulus OX=3486 GN=BCAT1 PE=1 SV=1 && PF01063:Amino-transferase class IV
GLYMA_11G066200	19.4946	5.81388	3.35311	GLYMA_11G066200	hypothetical protein && - && -
GLYMA_13G275300	28.3337	8.46972	3.3453	GLYMA_13G275300	hypothetical protein && - && -
GLYMA_15G123200	10.5671	3.15904	3.34504	GLYMA_15G123200	hypothetical protein && - && PF12146:Serine aminopeptidase, S33
GLYMA_15G009600	12.9142	3.86785	3.33887	GLYMA_15G009600	hypothetical protein && - && -
GLYMA_15G234300	40.1031	12.0202	3.33632	GLYMA_15G234300	hypothetical protein && sp|O04496|AED3_ARATH Aspartyl protease AED3 OS=Arabidopsis thaliana OX=3702 GN=AED3 PE=1 SV=1 && PF14543:Xylanase inhibitor N-terminal|PF14541:Xylanase inhibitor C-terminal
GLYMA_14G148100	37.6298	11.2858	3.33427	GLYMA_14G148100	hypothetical protein && sp|Q9SUF1|WTR31_ARATH WAT1-related protein At4g08290 OS=Arabidopsis thaliana OX=3702 GN=At4g08290 PE=2 SV=1 && PF00892:EamA-like transporter family
GLYMA_07G151800	13.3251	3.99688	3.33387	GLYMA_07G151800	hypothetical protein && sp|B3H5Q1|BGL11_ARATH Beta-glucosidase 11 OS=Arabidopsis thaliana OX=3702 GN=BGLU11 PE=2 SV=2 && PF00232:Glycosyl hydrolase family 1
GLYMA_10G287000	14.7045	4.43223	3.31763	GLYMA_10G287000	hypothetical protein && - && -
GLYMA_11G162500	24.9208	7.5405	3.30493	GLYMA_11G162500	hypothetical protein && - && -
GLYMA_01G128300	12.2997	3.72399	3.30282	GLYMA_01G128300	hypothetical protein && sp|O80905|S40A1_ARATH Solute carrier family 40 member 1 OS=Arabidopsis thaliana OX=3702 GN=IREG1 PE=3 SV=1 && PF06963:Ferroportin1 (FPN1)
GLYMA_15G073000	16.9639	5.17403	3.27866	GLYMA_15G073000	hypothetical protein && sp|Q94AP0|ALN_ARATH Allantoinase OS=Arabidopsis thaliana OX=3702 GN=ALN PE=1 SV=1 && PF01979:Amidohydrolase family
GLYMA_06G297600	53.4755	16.4128	3.25816	GLYMA_06G297600	hypothetical protein && - && -
GLYMA_19G190000	15.5937	4.79055	3.2551	GLYMA_19G190000	hypothetical protein && - && PF13837:Myb/SANT-like DNA-binding domain
GLYMA_05G043100	10.9318	3.38773	3.22688	GLYMA_05G043100	hypothetical protein && sp|P92961|PROT1_ARATH Proline transporter 1 OS=Arabidopsis thaliana OX=3702 GN=PROT1 PE=1 SV=1 && PF01490:Transmembrane amino acid transporter protein
GLYMA_08G302700	11.7586	3.64792	3.22338	GLYMA_08G302700	hypothetical protein && - && -
GLYMA_11G007750	10.9124	3.39201	3.21709	GLYMA_11G007750	hypothetical protein && - && -
GLYMA_02G270200	29.7991	9.27514	3.21279	GLYMA_02G270200	hypothetical protein && - && PF02221:ML domain
GLYMA_13G232400	13.0866	4.08486	3.20369	GLYMA_13G232400	hypothetical protein && sp|O80467|SDT_ARATH Spermidine sinapoyl-CoA acyltransferase OS=Arabidopsis thaliana OX=3702 GN=SDT PE=1 SV=1 && PF02458:Transferase family
GLYMA_18G119200	11.7138	3.66156	3.19914	GLYMA_18G119200	hypothetical protein && - && -
novel.389	13.0028	4.0651	3.19863	-	- && - && -
GLYMA_07G010700	10.4611	3.29334	3.17645	GLYMA_07G010700	hypothetical protein && sp|Q94IA6|C90D1_ARATH 3-epi-6-deoxocathasterone 23-monooxygenase CYP90D1 OS=Arabidopsis thaliana OX=3702 GN=CYP90D1 PE=1 SV=1 && PF00067:Cytochrome P450
GLYMA_12G178200	10.2103	3.23418	3.15699	GLYMA_12G178200	hypothetical protein && - && PF07795:Protein of unknown function (DUF1635)
GLYMA_07G249000	14.2098	4.55632	3.1187	GLYMA_07G249000	hypothetical protein && sp|O82248|NFYB5_ARATH Nuclear transcription factor Y subunit B-5 OS=Arabidopsis thaliana OX=3702 GN=NFYB5 PE=1 SV=1 && PF00808:Histone-like transcription factor (CBF/NF-Y) and archaeal histone
novel.425	50.5805	16.2216	3.1181	-	- && - && -
GLYMA_10G132500	88.5593	28.467	3.11095	GLYMA_10G132500	hypothetical protein && sp|P82353|NLTP2_PRUAR Non-specific lipid-transfer protein 2 OS=Prunus armeniaca OX=36596 PE=1 SV=1 && PF14368:Probable lipid transfer
GLYMA_16G211700	21.653	6.97989	3.1022	GLYMA_16G211700	hypothetical protein && sp|Q41015|PIP21_PEA Kunitz-type trypsin inhibitor-like 1 protein OS=Pisum sativum OX=3888 GN=PIP20-1 PE=1 SV=2 && PF00197:Trypsin and protease inhibitor
GLYMA_13G272250	10.0258	3.28313	3.05372	GLYMA_13G272250	hypothetical protein && - && -
GLYMA_07G214000	32.0771	10.5188	3.0495	GLYMA_07G214000	hypothetical protein && sp|Q9SD82|RFA1B_ARATH Replication protein A 70 kDa DNA-binding subunit B OS=Arabidopsis thaliana OX=3702 GN=RPA1B PE=3 SV=1 && PF02721:Domain of unknown function DUF223|PF08646:Replication factor-A C terminal domain
GLYMA_07G051900	34.5332	11.3268	3.04881	GLYMA_07G051900	hypothetical protein && - && -
GLYMA_10G005800	11.2038	3.67937	3.04502	GLYMA_10G005800	hypothetical protein && - && -
GLYMA_20G114200	40.2927	13.2774	3.03467	GLYMA_20G114200	hypothetical protein && sp|H2DH22|C7A10_PANGI Cytochrome P450 CYP73A100 OS=Panax ginseng OX=4054 PE=2 SV=1 && PF00067:Cytochrome P450
GLYMA_05G068500	44.035	14.5191	3.0329	GLYMA_05G068500	hypothetical protein && sp|Q8VZM9|FLZ2_ARATH FCS-Like Zinc finger 2 OS=Arabidopsis thaliana OX=3702 GN=FLZ2 PE=1 SV=1 && PF04570:zinc-finger of the FCS-type, C2-C2
GLYMA_16G150300	17.419	5.74935	3.02973	GLYMA_16G150300	hypothetical protein && sp|Q41638|XTHA_PHAAN Xyloglucan endotransglucosylase/hydrolase protein A OS=Phaseolus angularis OX=3914 GN=XTHA PE=1 SV=1 && PF06955:Xyloglucan endo-transglycosylase (XET) C-terminus|PF00722:Glycosyl hydrolases family 16
GLYMA_11G058100	62.3352	20.6069	3.02497	GLYMA_11G058100	hypothetical protein && sp|Q9FX85|PER10_ARATH Peroxidase 10 OS=Arabidopsis thaliana OX=3702 GN=PER10 PE=1 SV=1 && PF00141:Peroxidase
GLYMA_12G173000	10.5757	3.50651	3.01602	GLYMA_12G173000	hypothetical protein && - && -
GLYMA_07G110900	71.2973	23.9004	2.9831	GLYMA_07G110900	hypothetical protein && sp|Q9SAA9|CP511_ARATH Sterol 14-demethylase OS=Arabidopsis thaliana OX=3702 GN=CYP51G1 PE=1 SV=1 && PF00067:Cytochrome P450
GLYMA_19G101401	12.7107	4.26176	2.98251	GLYMA_19G101401	hypothetical protein && sp|Q7ZZ25|ATD1A_DANRE Outer mitochondrial transmembrane helix translocase OS=Danio rerio OX=7955 GN=atad1a PE=2 SV=2 && PF17862:AAA+ lid domain
GLYMA_18G236700	13.8146	4.63838	2.97832	GLYMA_18G236700	hypothetical protein && sp|A7PZL3|PGLR_VITVI Probable polygalacturonase OS=Vitis vinifera OX=29760 GN=GSVIVT00026920001 PE=1 SV=1 && PF12708:Pectate lyase superfamily protein|PF00295:Glycosyl hydrolases family 28
GLYMA_13G240500	17.2718	5.81666	2.96937	GLYMA_13G240500	hypothetical protein && sp|Q94AP0|ALN_ARATH Allantoinase OS=Arabidopsis thaliana OX=3702 GN=ALN PE=1 SV=1 && PF01979:Amidohydrolase family
GLYMA_13G068200	21.8265	7.35648	2.96698	GLYMA_13G068200	hypothetical protein && sp|Q9SRI2|PTR31_ARATH Protein NRT1/ PTR FAMILY 5.9 OS=Arabidopsis thaliana OX=3702 GN=NPF5.9 PE=2 SV=1 && PF00854:POT family
GLYMA_12G029100	29.4654	9.9361	2.96549	GLYMA_12G029100	hypothetical protein && - && PF11267:Domain of unknown function (DUF3067)
GLYMA_15G062700	13.0153	4.39705	2.96001	GLYMA_15G062700	hypothetical protein && sp|P11670|PRB1_TOBAC Basic form of pathogenesis-related protein 1 OS=Nicotiana tabacum OX=4097 PE=3 SV=1 && PF00188:Cysteine-rich secretory protein family
GLYMA_10G064500	14.9495	5.06327	2.95253	GLYMA_10G064500	hypothetical protein && sp|Q8S9J0|TAUE4_ARATH Sulfite exporter TauE/SafE family protein 4 OS=Arabidopsis thaliana OX=3702 GN=At2g36630 PE=2 SV=1 && PF01925:Sulfite exporter TauE/SafE
GLYMA_05G236400	10.0476	3.4307	2.92872	GLYMA_05G236400	hypothetical protein && sp|Q9CAC1|GUN8_ARATH Endoglucanase 8 OS=Arabidopsis thaliana OX=3702 GN=CEL1 PE=2 SV=1 && PF00759:Glycosyl hydrolase family 9
GLYMA_06G265800	10.2475	3.50018	2.9277	GLYMA_06G265800	hypothetical protein && - && -
GLYMA_18G285300	46.8634	16.0104	2.92706	GLYMA_18G285300	hypothetical protein && - && -
GLYMA_07G105400	40.4051	13.8295	2.92166	GLYMA_07G105400	hypothetical protein && sp|Q9LVI9|DPYD_ARATH Dihydropyrimidine dehydrogenase (NADP(+)), chloroplastic OS=Arabidopsis thaliana OX=3702 GN=PYD1 PE=1 SV=1 && PF01180:Dihydroorotate dehydrogenase
GLYMA_01G161750	22.8151	7.81322	2.92006	GLYMA_01G161750	hypothetical protein && - && -
GLYMA_12G161500	14.1244	4.84339	2.91621	GLYMA_12G161500	hypothetical protein && sp|Q9FN30|TAT2_ARATH Probable aminotransferase TAT2 OS=Arabidopsis thaliana OX=3702 GN=At5g53970 PE=2 SV=1 && PF00155:Aminotransferase class I and II
GLYMA_14G092800	18.0075	6.19745	2.90563	GLYMA_14G092800	hypothetical protein && sp|O24325|VPE1_PHAVU Vacuolar-processing enzyme OS=Phaseolus vulgaris OX=3885 PE=1 SV=1 && PF01650:Peptidase C13 family
GLYMA_13G307000	17.911	6.19611	2.89068	GLYMA_13G307000	hypothetical protein && sp|O23044|PER3_ARATH Peroxidase 3 OS=Arabidopsis thaliana OX=3702 GN=PER3 PE=2 SV=1 && PF00141:Peroxidase
novel.126	11.6221	4.02367	2.88842	-	- && - && -
GLYMA_10G108300	37.9507	13.1464	2.88677	GLYMA_10G108300	hypothetical protein && - && -
GLYMA_20G195100	57.9819	20.2814	2.85887	GLYMA_20G195100	hypothetical protein && sp|Q39162|TGA4_ARATH Transcription factor TGA4 OS=Arabidopsis thaliana OX=3702 GN=TGA4 PE=1 SV=2 && PF14144:Seed dormancy control
GLYMA_18G037500	104.127	36.5464	2.84918	GLYMA_18G037500	hypothetical protein && - && -
GLYMA_17G238300	10.6862	3.76441	2.83875	GLYMA_17G238300	hypothetical protein && sp|Q9SD53|Y3720_ARATH UPF0481 protein At3g47200 OS=Arabidopsis thaliana OX=3702 GN=At3g47200 PE=2 SV=1 && PF03140:Plant protein of unknown function
novel.693	20.0516	7.08075	2.83184	-	- && - && -
GLYMA_05G133400	13.3507	4.72169	2.82752	GLYMA_05G133400	hypothetical protein && sp|Q949Z1|PGLR4_ARATH Polygalacturonase At1g48100 OS=Arabidopsis thaliana OX=3702 GN=At1g48100 PE=2 SV=1 && PF00295:Glycosyl hydrolases family 28
GLYMA_17G165200	112.867	39.953	2.825	GLYMA_17G165200	hypothetical protein && sp|Q9SNV9|NRAM3_ARATH Metal transporter Nramp3 OS=Arabidopsis thaliana OX=3702 GN=NRAMP3 PE=1 SV=2 && PF01566:Natural resistance-associated macrophage protein
GLYMA_13G149100	13.346	4.73682	2.8175	GLYMA_13G149100	hypothetical protein && sp|Q8S9J0|TAUE4_ARATH Sulfite exporter TauE/SafE family protein 4 OS=Arabidopsis thaliana OX=3702 GN=At2g36630 PE=2 SV=1 && PF01925:Sulfite exporter TauE/SafE
GLYMA_14G048400	12.9376	4.59202	2.81741	GLYMA_14G048400	hypothetical protein && sp|Q9ZU91|E133_ARATH Glucan endo-1,3-beta-glucosidase 3 OS=Arabidopsis thaliana OX=3702 GN=At2g01630 PE=2 SV=2 && PF07983:X8 domain|PF00332:Glycosyl hydrolases family 17
GLYMA_09G189800	32.2902	11.4799	2.81277	GLYMA_09G189800	hypothetical protein && - && -
GLYMA_16G020700	44.9797	16.1243	2.78956	GLYMA_16G020700	hypothetical protein && sp|Q9ZUZ3|SAU32_ARATH Auxin-responsive protein SAUR32 OS=Arabidopsis thaliana OX=3702 GN=SAUR32 PE=2 SV=1 && PF02519:Auxin responsive protein
GLYMA_11G188300	22.627	8.13253	2.78228	GLYMA_11G188300	hypothetical protein && sp|Q9FK81|Y5258_ARATH Stress-response A/B barrel domain-containing protein At5g22580 OS=Arabidopsis thaliana OX=3702 GN=At5g22580 PE=1 SV=1 && PF07876:Stress responsive A/B Barrel Domain
GLYMA_13G168500	13.6234	4.89709	2.78194	GLYMA_13G168500	hypothetical protein && sp|O24088|N24_MEDTR CASP-like protein N24 OS=Medicago truncatula OX=3880 GN=N24 PE=2 SV=1 && PF04535:Domain of unknown function (DUF588)
GLYMA_02G217700	105.745	38.0378	2.77999	GLYMA_02G217700	hypothetical protein && - && -
GLYMA_12G225700	160.261	57.9212	2.76687	GLYMA_12G225700	hypothetical protein && - && -
GLYMA_18G152400	38.3315	13.8841	2.76082	GLYMA_18G152400	hypothetical protein && sp|Q8VY10|UBC24_ARATH Probable ubiquitin-conjugating enzyme E2 24 OS=Arabidopsis thaliana OX=3702 GN=UBC24 PE=1 SV=1 && PF14368:Probable lipid transfer
GLYMA_12G046800	12.3202	4.4653	2.7591	GLYMA_12G046800	hypothetical protein && - && PF14009:Domain of unknown function (DUF4228)
GLYMA_19G130400	13.3869	4.85222	2.75892	GLYMA_19G130400	hypothetical protein && sp|O80669|SIB2_ARATH Sigma factor binding protein 2, chloroplastic OS=Arabidopsis thaliana OX=3702 GN=SIB2 PE=1 SV=1 && PF05678:VQ motif
GLYMA_02G146100	12.8178	4.66366	2.74844	GLYMA_02G146100	hypothetical protein && sp|Q8L471|FLZ8_ARATH FCS-Like Zinc finger 8 OS=Arabidopsis thaliana OX=3702 GN=FLZ8 PE=1 SV=1 && PF04570:zinc-finger of the FCS-type, C2-C2
GLYMA_03G189600	137.322	49.9951	2.74672	GLYMA_03G189600	hypothetical protein && - && PF13837:Myb/SANT-like DNA-binding domain
GLYMA_04G071300	13.2736	4.838	2.74361	GLYMA_04G071300	hypothetical protein && - && -
GLYMA_19G112700	11.8458	4.33512	2.73252	GLYMA_19G112700	hypothetical protein && - && -
GLYMA_13G077800	40.4093	14.8256	2.72565	GLYMA_13G077800	hypothetical protein && sp|Q9SUF1|WTR31_ARATH WAT1-related protein At4g08290 OS=Arabidopsis thaliana OX=3702 GN=At4g08290 PE=2 SV=1 && PF00892:EamA-like transporter family
GLYMA_05G179100	10.8182	3.97587	2.72098	GLYMA_05G179100	hypothetical protein && - && -
GLYMA_06G121100	16.225	5.97734	2.71442	GLYMA_06G121100	hypothetical protein && sp|P00303|BABL_CUCSA Basic blue protein OS=Cucumis sativus OX=3659 PE=1 SV=1 && PF02298:Plastocyanin-like domain
GLYMA_13G046300	156.182	57.6792	2.70776	GLYMA_13G046300	hypothetical protein && sp|Q9M886|LBD41_ARATH LOB domain-containing protein 41 OS=Arabidopsis thaliana OX=3702 GN=LBD41 PE=2 SV=1 && PF03195:Lateral organ boundaries (LOB) domain
GLYMA_10G051700	42.1271	15.6064	2.69934	GLYMA_10G051700	hypothetical protein && - && -
GLYMA_01G148700	16.5765	6.1804	2.68211	GLYMA_01G148700	hypothetical protein && sp|Q9ZUM9|ASHR2_ARATH Histone-lysine N-methyltransferase ASHR2 OS=Arabidopsis thaliana OX=3702 GN=ASHR2 PE=2 SV=3 && PF00856:SET domain
GLYMA_18G274200	82.352	30.7569	2.67751	GLYMA_18G274200	hypothetical protein && - && PF01190:Pollen proteins Ole e I like
GLYMA_04G252200	44.7692	16.7254	2.67672	GLYMA_04G252200	hypothetical protein && - && -
GLYMA_13G191600	264.848	98.9696	2.67605	GLYMA_13G191600	hypothetical protein && sp|Q8L5A7|SOT15_ARATH Cytosolic sulfotransferase 15 OS=Arabidopsis thaliana OX=3702 GN=SOT15 PE=1 SV=1 && PF00685:Sulfotransferase domain
GLYMA_13G159700	39.3668	14.7115	2.67592	GLYMA_13G159700	hypothetical protein && - && -
GLYMA_20G128800	11.0481	4.13091	2.6745	GLYMA_20G128800	hypothetical protein && - && PF06658:Protein of unknown function (DUF1168)
GLYMA_12G073651	30.1702	11.2858	2.67329	GLYMA_12G073651	hypothetical protein && - && -
GLYMA_17G139500	31.4714	11.8276	2.66085	GLYMA_17G139500	hypothetical protein && sp|P14009|14KD_DAUCA 14 kDa proline-rich protein DC2.15 OS=Daucus carota OX=4039 PE=2 SV=1 && PF14547:Hydrophobic seed protein
GLYMA_17G199200	20.8206	7.83536	2.65726	GLYMA_17G199200	hypothetical protein && sp|Q03194|PMA4_NICPL Plasma membrane ATPase 4 OS=Nicotiana plumbaginifolia OX=4092 GN=PMA4 PE=2 SV=1 && PF00702:haloacid dehalogenase-like hydrolase|PF00122:E1-E2 ATPase
GLYMA_01G061100	60.446	22.805	2.65055	GLYMA_01G061100	hypothetical protein && sp|Q9LMX7|C78A5_ARATH Cytochrome P450 78A5 OS=Arabidopsis thaliana OX=3702 GN=CYP78A5 PE=2 SV=1 && PF00067:Cytochrome P450
GLYMA_18G203602	156.525	59.1718	2.64526	GLYMA_18G203602	hypothetical protein && - && -
GLYMA_08G158500	31.4153	11.8899	2.64219	GLYMA_08G158500	hypothetical protein && - && -
GLYMA_04G114600	16.4821	6.25168	2.63642	GLYMA_04G114600	hypothetical protein && - && -
GLYMA_16G175400	116.073	44.0382	2.63574	GLYMA_16G175400	hypothetical protein && sp|A0A067YB04|UGT1_PUEML UDP-glycosyltransferase 1 OS=Pueraria montana var. lobata OX=3893 GN=UGT1 PE=1 SV=1 && PF00201:UDP-glucoronosyl and UDP-glucosyl transferase
GLYMA_08G131925	8891.1	3381.42	2.6294	GLYMA_08G131925	hypothetical protein && sp|P08297|NO75_SOYBN Early nodulin-75 OS=Glycine max OX=3847 GN=ENOD2A PE=2 SV=2 && -
GLYMA_03G158700	27.2889	10.4923	2.60085	GLYMA_03G158700	hypothetical protein && sp|P13089|AUX28_SOYBN Auxin-induced protein AUX28 OS=Glycine max OX=3847 GN=AUX28 PE=2 SV=1 && PF02309:AUX/IAA family
GLYMA_08G138800	12.3579	4.77877	2.586	GLYMA_08G138800	hypothetical protein && sp|E9L7A5|PAT_PETHY Bifunctional aspartate aminotransferase and glutamate/aspartate-prephenate aminotransferase OS=Petunia hybrida OX=4102 GN=PPA-AT PE=1 SV=1 && PF00155:Aminotransferase class I and II
GLYMA_10G084100	55.2496	21.4463	2.57619	GLYMA_10G084100	hypothetical protein && - && -
GLYMA_19G046300	147.077	57.3346	2.56524	GLYMA_19G046300	hypothetical protein && sp|Q9M886|LBD41_ARATH LOB domain-containing protein 41 OS=Arabidopsis thaliana OX=3702 GN=LBD41 PE=2 SV=1 && PF03195:Lateral organ boundaries (LOB) domain
GLYMA_17G247051	26.631	10.388	2.56362	GLYMA_17G247051	hypothetical protein && - && -
GLYMA_11G238500	101.786	39.7665	2.55959	GLYMA_11G238500	hypothetical protein && sp|Q02920|NO70_SOYBN Early nodulin-70 OS=Glycine max OX=3847 PE=2 SV=1 && PF01740:STAS domain|PF00916:Sulfate permease family
GLYMA_13G309400	16.7096	6.5347	2.55706	GLYMA_13G309400	hypothetical protein && - && -
GLYMA_16G073300	15.0851	5.89938	2.55706	GLYMA_16G073300	hypothetical protein && - && -
GLYMA_07G058000	15.562	6.08823	2.55608	GLYMA_07G058000	hypothetical protein && - && -
GLYMA_13G355100	12.2072	4.78987	2.54854	GLYMA_13G355100	hypothetical protein && - && PF05553:Cotton fibre expressed protein
GLYMA_18G242900	38.0796	14.9449	2.548	GLYMA_18G242900	hypothetical protein && sp|Q8L7B2|SCP20_ARATH Serine carboxypeptidase-like 20 OS=Arabidopsis thaliana OX=3702 GN=SCPL20 PE=2 SV=2 && PF00450:Serine carboxypeptidase
GLYMA_01G088501	35.0752	13.8091	2.54	GLYMA_01G088501	hypothetical protein && sp|Q39011|KSG7_ARATH Shaggy-related protein kinase eta OS=Arabidopsis thaliana OX=3702 GN=ASK7 PE=1 SV=2 && -
GLYMA_12G207600	21.0835	8.30797	2.53774	GLYMA_12G207600	hypothetical protein && sp|Q9FFH6|FLA13_ARATH Fasciclin-like arabinogalactan protein 13 OS=Arabidopsis thaliana OX=3702 GN=FLA13 PE=1 SV=1 && PF02469:Fasciclin domain
GLYMA_06G170200	12.9409	5.11874	2.52814	GLYMA_06G170200	hypothetical protein && - && -
GLYMA_09G182600	14.125	5.58941	2.5271	GLYMA_09G182600	hypothetical protein && sp|Q8LPQ5|BTS_ARATH Zinc finger protein BRUTUS OS=Arabidopsis thaliana OX=3702 GN=BTS PE=1 SV=1 && PF05495:CHY zinc finger|PF01814:Hemerythrin HHE cation binding domain|PF13639:Ring finger domain
GLYMA_04G080300	15.0316	5.95173	2.52559	GLYMA_04G080300	hypothetical protein && sp|Q8L7A0|TAUE3_ARATH Sulfite exporter TauE/SafE family protein 3 OS=Arabidopsis thaliana OX=3702 GN=At2g25737 PE=2 SV=1 && PF01925:Sulfite exporter TauE/SafE
GLYMA_02G221200	14.0019	5.5521	2.52191	GLYMA_02G221200	hypothetical protein && - && PF04654:Protein of unknown function, DUF599
GLYMA_17G022600	14.0124	5.5621	2.51927	GLYMA_17G022600	hypothetical protein && - && -
GLYMA_12G205600	13.4605	5.38639	2.49899	GLYMA_12G205600	hypothetical protein && - && -
GLYMA_12G084600	39.0084	15.6895	2.48628	GLYMA_12G084600	hypothetical protein && sp|Q9FNI7|CSLA2_ARATH Glucomannan 4-beta-mannosyltransferase 2 OS=Arabidopsis thaliana OX=3702 GN=CSLA2 PE=1 SV=1 && PF13641:Glycosyltransferase like family 2
GLYMA_04G124951	42.7506	17.2684	2.47565	GLYMA_04G124951	hypothetical protein && - && -
GLYMA_11G201800	40.4192	16.3463	2.47268	GLYMA_11G201800	hypothetical protein && sp|F4KEV7|FHIT_ARATH Bifunctional bis(5'-adenosyl)-triphosphatase/adenylylsulfatase FHIT OS=Arabidopsis thaliana OX=3702 GN=FHIT PE=1 SV=1 && PF01230:HIT domain
GLYMA_01G174501	23.2624	9.41486	2.47082	GLYMA_01G174501	hypothetical protein && - && -
GLYMA_01G234900	19.0355	7.71175	2.46838	GLYMA_01G234900	hypothetical protein && sp|Q2PE59|LTG26_ARATH Non-specific lipid transfer protein GPI-anchored 26 OS=Arabidopsis thaliana OX=3702 GN=LTPG26 PE=2 SV=1 && PF14368:Probable lipid transfer
GLYMA_07G087500	13.3616	5.45824	2.44798	GLYMA_07G087500	hypothetical protein && sp|Q56YU0|AL2C4_ARATH Aldehyde dehydrogenase family 2 member C4 OS=Arabidopsis thaliana OX=3702 GN=ALDH2C4 PE=1 SV=2 && PF00171:Aldehyde dehydrogenase family
GLYMA_06G052400	10.424	4.27172	2.44024	GLYMA_06G052400	hypothetical protein && sp|Q8LD98|NHL6_ARATH NDR1/HIN1-like protein 6 OS=Arabidopsis thaliana OX=3702 GN=NHL6 PE=1 SV=1 && -
GLYMA_16G029800	203.308	83.332	2.43974	GLYMA_16G029800	hypothetical protein && - && -
GLYMA_03G193900	61.5797	25.3109	2.43293	GLYMA_03G193900	hypothetical protein && - && -
GLYMA_20G221401	11.8963	4.89021	2.43269	GLYMA_20G221401	hypothetical protein && sp|O04161|AMT12_SOLLC Ammonium transporter 1 member 2 OS=Solanum lycopersicum OX=4081 GN=AMT1-2 PE=2 SV=1 && PF00909:Ammonium Transporter Family
GLYMA_03G211133	36.7612	15.1434	2.42753	GLYMA_03G211133	hypothetical protein && sp|Q8RY16|PEX6_ARATH Peroxisome biogenesis protein 6 OS=Arabidopsis thaliana OX=3702 GN=PEX6 PE=1 SV=1 && -
novel.918	16.5702	6.84443	2.42097	-	- && - && -
GLYMA_14G071400	12.8129	5.3286	2.40456	GLYMA_14G071400	hypothetical protein && - && PF00170:bZIP transcription factor
GLYMA_15G260700	76.6074	31.8747	2.40339	GLYMA_15G260700	hypothetical protein && sp|Q6XBF8|CDR1_ARATH Aspartic proteinase CDR1 OS=Arabidopsis thaliana OX=3702 GN=CDR1 PE=1 SV=1 && PF14543:Xylanase inhibitor N-terminal|PF14541:Xylanase inhibitor C-terminal
GLYMA_13G340800	10.6066	4.4192	2.40012	GLYMA_13G340800	hypothetical protein && sp|Q9SVY1|ZWIP2_ARATH Zinc finger protein WIP2 OS=Arabidopsis thaliana OX=3702 GN=WIP2 PE=1 SV=1 && -
GLYMA_10G142300	14.863	6.19735	2.39828	GLYMA_10G142300	hypothetical protein && - && -
GLYMA_07G271200	10.7987	4.51046	2.39414	GLYMA_07G271200	hypothetical protein && sp|O65780|GALE1_CYATE UDP-glucose 4-epimerase GEPI42 OS=Cyamopsis tetragonoloba OX=3832 PE=2 SV=1 && PF16363:GDP-mannose 4,6 dehydratase
GLYMA_04G250900	89.2864	37.3484	2.39064	GLYMA_04G250900	hypothetical protein && sp|Q9SUF1|WTR31_ARATH WAT1-related protein At4g08290 OS=Arabidopsis thaliana OX=3702 GN=At4g08290 PE=2 SV=1 && PF00892:EamA-like transporter family
GLYMA_04G058000	17.5053	7.32842	2.38869	GLYMA_04G058000	hypothetical protein && - && -
GLYMA_09G211600	21.7852	9.12398	2.38769	GLYMA_09G211600	hypothetical protein && sp|E6Y2X0|PILR2_LINUS Bifunctional pinoresinol-lariciresinol reductase 2 OS=Linum usitatissimum OX=4006 GN=PLR_Lu2 PE=1 SV=1 && PF05368:NmrA-like family
GLYMA_13G183000	26.7177	11.2033	2.38481	GLYMA_13G183000	hypothetical protein && sp|P43309|PPO_MALDO Polyphenol oxidase, chloroplastic OS=Malus domestica OX=3750 PE=1 SV=1 && PF00264:Common central domain of tyrosinase|PF12142:Polyphenol oxidase middle domain|PF12143:Protein of unknown function (DUF_B2219)
GLYMA_19G040250	10.7503	4.52005	2.37835	GLYMA_19G040250	hypothetical protein && sp|Q56YU0|AL2C4_ARATH Aldehyde dehydrogenase family 2 member C4 OS=Arabidopsis thaliana OX=3702 GN=ALDH2C4 PE=1 SV=2 && PF00171:Aldehyde dehydrogenase family
GLYMA_07G018500	10.1388	4.2671	2.37604	GLYMA_07G018500	hypothetical protein && sp|Q8S3D1|BH068_ARATH Transcription factor bHLH68 OS=Arabidopsis thaliana OX=3702 GN=BHLH68 PE=1 SV=2 && -
GLYMA_16G055602	21.4187	9.06592	2.36255	GLYMA_16G055602	hypothetical protein && - && PF01283:Ribosomal protein S26e
GLYMA_17G160600	25.5852	10.8429	2.35963	GLYMA_17G160600	hypothetical protein && sp|Q9FJW6|PP451_ARATH Pentatricopeptide repeat-containing protein At5g67570, chloroplastic OS=Arabidopsis thaliana OX=3702 GN=DG1 PE=1 SV=2 && PF13812:Pentatricopeptide repeat domain
GLYMA_13G149700	67.0366	28.4265	2.35825	GLYMA_13G149700	hypothetical protein && - && PF13837:Myb/SANT-like DNA-binding domain
GLYMA_04G091800	190.552	80.833	2.35736	GLYMA_04G091800	hypothetical protein && sp|O04496|AED3_ARATH Aspartyl protease AED3 OS=Arabidopsis thaliana OX=3702 GN=AED3 PE=1 SV=1 && PF14541:Xylanase inhibitor C-terminal|PF14543:Xylanase inhibitor N-terminal
GLYMA_01G186600	81.2908	34.5248	2.35456	GLYMA_01G186600	hypothetical protein && sp|F4JFU8|OBL1_ARATH Triacylglycerol lipase OBL1 OS=Arabidopsis thaliana OX=3702 GN=OBL1 PE=1 SV=1 && PF01764:Lipase (class 3)
GLYMA_11G238800	112.803	47.9568	2.35218	GLYMA_11G238800	hypothetical protein && sp|Q9LW96|INO1_TOBAC Inositol-3-phosphate synthase OS=Nicotiana tabacum OX=4097 PE=2 SV=1 && PF01658:Myo-inositol-1-phosphate synthase|PF07994:Myo-inositol-1-phosphate synthase
GLYMA_17G034300	11.7703	5.0331	2.33858	GLYMA_17G034300	hypothetical protein && sp|Q8VY10|UBC24_ARATH Probable ubiquitin-conjugating enzyme E2 24 OS=Arabidopsis thaliana OX=3702 GN=UBC24 PE=1 SV=1 && PF00179:Ubiquitin-conjugating enzyme
GLYMA_15G267900	22.6717	9.71864	2.3328	GLYMA_15G267900	hypothetical protein && - && -
GLYMA_11G060500	24.7246	10.6111	2.33008	GLYMA_11G060500	hypothetical protein && - && -
GLYMA_16G202500	14.0953	6.06158	2.32535	GLYMA_16G202500	hypothetical protein && sp|Q6NPM5|ATS3B_ARATH Embryo-specific protein ATS3B OS=Arabidopsis thaliana OX=3702 GN=ATS3B PE=1 SV=1 && PF06232:Embryo-specific protein 3, (ATS3)
GLYMA_04G104800	10.8603	4.67481	2.32315	GLYMA_04G104800	hypothetical protein && sp|Q8VY80|FLZ5_ARATH FCS-Like Zinc finger 5 OS=Arabidopsis thaliana OX=3702 GN=FLZ5 PE=1 SV=1 && PF04570:zinc-finger of the FCS-type, C2-C2
GLYMA_18G186933	14.2728	6.15587	2.31857	GLYMA_18G186933	hypothetical protein && - && -
GLYMA_17G219500	12.4828	5.39983	2.3117	GLYMA_17G219500	hypothetical protein && - && PF07911:Protein of unknown function (DUF1677)
GLYMA_10G211000	10.1805	4.41171	2.30761	GLYMA_10G211000	hypothetical protein && sp|Q84RL7|PIP21_MAIZE Aquaporin PIP2-1 OS=Zea mays OX=4577 GN=PIP2-1 PE=1 SV=2 && PF00230:Major intrinsic protein
GLYMA_13G132500	36.0249	15.6246	2.30566	GLYMA_13G132500	hypothetical protein && sp|Q9ZUS1|WTR13_ARATH WAT1-related protein At2g37460 OS=Arabidopsis thaliana OX=3702 GN=At2g37460 PE=2 SV=1 && PF00892:EamA-like transporter family
GLYMA_09G155500	13.8676	6.01711	2.3047	GLYMA_09G155500	hypothetical protein && sp|O82711|PIP22_PEA Kunitz-type trypsin inhibitor-like 2 protein OS=Pisum sativum OX=3888 GN=PIP20-2 PE=3 SV=1 && PF00197:Trypsin and protease inhibitor
GLYMA_04G078000	35.0839	15.2305	2.30352	GLYMA_04G078000	hypothetical protein && sp|Q9LTV3|SAU72_ARATH Auxin-responsive protein SAUR72 OS=Arabidopsis thaliana OX=3702 GN=SAUR72 PE=1 SV=1 && PF02519:Auxin responsive protein
GLYMA_08G248700	12.4397	5.40116	2.30315	GLYMA_08G248700	hypothetical protein && - && -
GLYMA_07G113301	12.6451	5.49037	2.30315	GLYMA_07G113301	hypothetical protein && - && -
GLYMA_08G097000	11.9249	5.18639	2.29927	GLYMA_08G097000	hypothetical protein && - && -
novel.540	27.4882	11.9756	2.29535	-	- && - && -
GLYMA_19G158100	12.4537	5.43619	2.29089	GLYMA_19G158100	hypothetical protein && sp|Q8LGS1|MARD1_ARATH Protein MARD1 OS=Arabidopsis thaliana OX=3702 GN=MARD1 PE=1 SV=2 && PF04570:zinc-finger of the FCS-type, C2-C2
GLYMA_09G256100	24.6346	10.7791	2.28539	GLYMA_09G256100	hypothetical protein && sp|A7PZL3|PGLR_VITVI Probable polygalacturonase OS=Vitis vinifera OX=29760 GN=GSVIVT00026920001 PE=1 SV=1 && PF00295:Glycosyl hydrolases family 28|PF12708:Pectate lyase superfamily protein
GLYMA_10G108261	10.9362	4.78563	2.28522	GLYMA_10G108261	hypothetical protein && - && PF05970:PIF1-like helicase
GLYMA_15G005000	17.0628	7.4705	2.28403	GLYMA_15G005000	hypothetical protein && sp|Q9T072|BH025_ARATH Transcription factor bHLH25 OS=Arabidopsis thaliana OX=3702 GN=BHLH25 PE=2 SV=2 && PF00010:Helix-loop-helix DNA-binding domain
GLYMA_06G298600	82.2819	36.0606	2.28177	GLYMA_06G298600	hypothetical protein && - && -
GLYMA_09G092100	13.3898	5.86935	2.2813	GLYMA_09G092100	hypothetical protein && - && -
GLYMA_03G172100	55.5692	24.3658	2.28062	GLYMA_03G172100	hypothetical protein && sp|Q94AA1|UN933_ARATH UNC93-like protein 3 OS=Arabidopsis thaliana OX=3702 GN=At3g09470 PE=2 SV=1 && PF05978:Ion channel regulatory protein UNC-93
GLYMA_02G307700	23.79	10.4574	2.27494	GLYMA_02G307700	hypothetical protein && sp|Q9SJ81|FLA7_ARATH Fasciclin-like arabinogalactan protein 7 OS=Arabidopsis thaliana OX=3702 GN=FLA7 PE=2 SV=1 && PF02469:Fasciclin domain
GLYMA_12G200500	49.8724	21.9457	2.27254	GLYMA_12G200500	hypothetical protein && - && -
GLYMA_09G032400	20.2266	8.9113	2.26977	GLYMA_09G032400	hypothetical protein && - && -
GLYMA_02G079700	34.7046	15.2967	2.26877	GLYMA_02G079700	hypothetical protein && - && -
GLYMA_09G267700	18.3424	8.09123	2.26695	GLYMA_09G267700	hypothetical protein && sp|O22126|FLA8_ARATH Fasciclin-like arabinogalactan protein 8 OS=Arabidopsis thaliana OX=3702 GN=FLA8 PE=2 SV=1 && PF02469:Fasciclin domain
GLYMA_17G006300	21.2923	9.39605	2.26609	GLYMA_17G006300	hypothetical protein && - && -
GLYMA_16G046400	29.6446	13.1133	2.26064	GLYMA_16G046400	hypothetical protein && sp|Q93ZY7|NUD12_ARATH Nudix hydrolase 12, mitochondrial OS=Arabidopsis thaliana OX=3702 GN=NUDT12 PE=2 SV=1 && PF00293:NUDIX domain
GLYMA_03G098300	10.7549	4.768	2.25565	GLYMA_03G098300	hypothetical protein && - && -
GLYMA_08G169800	238.031	105.529	2.25559	GLYMA_08G169800	hypothetical protein && sp|O49326|JAL21_ARATH Nitrile-specifier protein 2 OS=Arabidopsis thaliana OX=3702 GN=NSP2 PE=2 SV=1 && PF01344:Kelch motif|PF13418:Galactose oxidase, central domain
novel.823	33.7457	14.9769	2.25318	-	- && - && -
GLYMA_01G190500	14.2509	6.33175	2.25071	GLYMA_01G190500	hypothetical protein && - && -
GLYMA_01G058500	44.8828	19.9478	2.25002	GLYMA_01G058500	hypothetical protein && sp|Q41706|UPSA3_VIGUN Probable ureide permease A3 (Fragment) OS=Vigna unguiculata OX=3917 GN=A3 PE=2 SV=2 && PF07168:Ureide permease
GLYMA_14G090400	52.4741	23.3275	2.24945	GLYMA_14G090400	hypothetical protein && sp|O48651|SQE1_PANGI Squalene monooxygenase SE1 OS=Panax ginseng OX=4054 GN=SQE1 PE=2 SV=1 && PF08491:Squalene epoxidase
GLYMA_19G161100	68.2501	30.3577	2.24819	GLYMA_19G161100	hypothetical protein && sp|P13089|AUX28_SOYBN Auxin-induced protein AUX28 OS=Glycine max OX=3847 GN=AUX28 PE=2 SV=1 && PF02309:AUX/IAA family
GLYMA_08G203600	17.7131	7.87967	2.24794	GLYMA_08G203600	hypothetical protein && sp|Q8S3D1|BH068_ARATH Transcription factor bHLH68 OS=Arabidopsis thaliana OX=3702 GN=BHLH68 PE=1 SV=2 && -
GLYMA_12G101800	17.7645	7.90902	2.2461	GLYMA_12G101800	hypothetical protein && sp|Q8LDW9|XTH9_ARATH Xyloglucan endotransglucosylase/hydrolase protein 9 OS=Arabidopsis thaliana OX=3702 GN=XTH9 PE=2 SV=2 && PF06955:Xyloglucan endo-transglycosylase (XET) C-terminus|PF00722:Glycosyl hydrolases family 16
GLYMA_20G138800	10.6428	4.74217	2.24428	GLYMA_20G138800	hypothetical protein && sp|Q8GYA4|CRK10_ARATH Cysteine-rich receptor-like protein kinase 10 OS=Arabidopsis thaliana OX=3702 GN=CRK10 PE=1 SV=3 && PF01657:Salt stress response/antifungal
GLYMA_20G142100	11.3212	5.04775	2.24282	GLYMA_20G142100	hypothetical protein && sp|F4IVV0|RIC1_ARATH CRIB domain-containing protein RIC1 OS=Arabidopsis thaliana OX=3702 GN=RIC1 PE=1 SV=1 && PF00786:P21-Rho-binding domain
GLYMA_06G052600	18.7946	8.38223	2.24219	GLYMA_06G052600	hypothetical protein && sp|Q8L9S3|GRXC6_ARATH Glutaredoxin-C6 OS=Arabidopsis thaliana OX=3702 GN=GRXC6 PE=2 SV=2 && PF00462:Glutaredoxin
GLYMA_18G297100	72.6419	32.4289	2.24003	GLYMA_18G297100	hypothetical protein && sp|Q9M886|LBD41_ARATH LOB domain-containing protein 41 OS=Arabidopsis thaliana OX=3702 GN=LBD41 PE=2 SV=1 && PF03195:Lateral organ boundaries (LOB) domain
GLYMA_04G249400	17.2715	7.71432	2.23888	GLYMA_04G249400	hypothetical protein && sp|Q9MBA1|CAO_ARATH Chlorophyllide a oxygenase, chloroplastic OS=Arabidopsis thaliana OX=3702 GN=CAO PE=1 SV=1 && PF08417:Pheophorbide a oxygenase
GLYMA_05G027600	13.5943	6.07899	2.23627	GLYMA_05G027600	hypothetical protein && sp|Q69V10|BH062_ORYSJ Transcription factor BHLH062 OS=Oryza sativa subsp. japonica OX=39947 GN=BHLH062 PE=1 SV=1 && -
GLYMA_15G276300	15.6482	7.00104	2.23512	GLYMA_15G276300	hypothetical protein && sp|Q9LM02|SMT1_ARATH Cycloartenol-C-24-methyltransferase OS=Arabidopsis thaliana OX=3702 GN=SMT1 PE=1 SV=1 && PF08498:Sterol methyltransferase C-terminal|PF08241:Methyltransferase domain
GLYMA_15G044100	20.2707	9.08244	2.23186	GLYMA_15G044100	hypothetical protein && - && -
GLYMA_06G299000	10.7419	4.82603	2.22583	GLYMA_06G299000	hypothetical protein && - && -
GLYMA_11G208400	42.0761	18.9126	2.22476	GLYMA_11G208400	hypothetical protein && - && -
GLYMA_05G048900	15.301	6.88509	2.22233	GLYMA_05G048900	hypothetical protein && sp|Q9CAM7|RFC2_ARATH Replication factor C subunit 2 OS=Arabidopsis thaliana OX=3702 GN=RFC2 PE=1 SV=1 && PF08542:Replication factor C C-terminal domain|PF00004:ATPase family associated with various cellular activities (AAA)
GLYMA_14G052300	577.496	260.092	2.22035	GLYMA_14G052300	hypothetical protein && - && -
GLYMA_09G040600	76.5886	34.5304	2.218	GLYMA_09G040600	hypothetical protein && sp|P52779|L18B_LUPLU Protein LlR18B OS=Lupinus luteus OX=3873 GN=LLR18B PE=1 SV=1 && PF00407:Pathogenesis-related protein Bet v I family
GLYMA_13G301900	26.6487	12.0324	2.21475	GLYMA_13G301900	hypothetical protein && - && -
novel.471	19.4413	8.78131	2.21394	-	- && - && -
GLYMA_06G283700	10.5032	4.74882	2.21175	GLYMA_06G283700	hypothetical protein && - && -
GLYMA_12G218600	174.132	78.9734	2.20495	GLYMA_12G218600	hypothetical protein && - && -
GLYMA_09G139200	14.915	6.78762	2.19739	GLYMA_09G139200	hypothetical protein && sp|Q9FFA5|RMR14_ARATH Remorin 1.4 OS=Arabidopsis thaliana OX=3702 GN=REM1.4 PE=1 SV=1 && PF03763:Remorin, C-terminal region|PF03766:Remorin, N-terminal region
GLYMA_20G237900	35.8483	16.3174	2.19694	GLYMA_20G237900	hypothetical protein && - && PF07173:Glycine-rich domain-containing protein-like
GLYMA_07G048702	19.432	8.87068	2.19059	GLYMA_07G048702	hypothetical protein && sp|A9X7L0|ANMT_RUTGR Anthranilate N-methyltransferase OS=Ruta graveolens OX=37565 PE=1 SV=1 && PF00891:O-methyltransferase domain
GLYMA_10G159600	25.5608	11.6908	2.1864	GLYMA_10G159600	hypothetical protein && sp|Q6E593|BEBT1_PETHY Benzyl alcohol O-benzoyltransferase OS=Petunia hybrida OX=4102 GN=BEBT1 PE=1 SV=1 && PF02458:Transferase family
GLYMA_19G251500	33.4193	15.3127	2.18245	GLYMA_19G251500	hypothetical protein && sp|O82777|SBT3_SOLLC Subtilisin-like protease SBT3 OS=Solanum lycopersicum OX=4081 GN=sbt3 PE=1 SV=1 && PF05922:Peptidase inhibitor I9|PF17766:Fibronectin type-III domain|PF00082:Subtilase family
GLYMA_18G075600	41.8592	19.1913	2.18116	GLYMA_18G075600	hypothetical protein && sp|Q9LVQ4|Y5586_ARATH WEB family protein At5g55860 OS=Arabidopsis thaliana OX=3702 GN=At5g55860 PE=1 SV=1 && PF05701:Weak chloroplast movement under blue light
GLYMA_18G288450	16.7096	7.67116	2.17824	GLYMA_18G288450	hypothetical protein && - && -
GLYMA_06G138700	28.3814	13.0697	2.17154	GLYMA_06G138700	hypothetical protein && sp|P30707|RL9_PEA 60S ribosomal protein L9 OS=Pisum sativum OX=3888 GN=RPL9 PE=2 SV=1 && PF00347:Ribosomal protein L6
GLYMA_10G229400	15.5735	7.18107	2.16869	GLYMA_10G229400	hypothetical protein && sp|Q60QD1|FIGL1_CAEBR Fidgetin-like protein 1 OS=Caenorhabditis briggsae OX=6238 GN=figl-1 PE=3 SV=1 && PF17862:AAA+ lid domain|PF00004:ATPase family associated with various cellular activities (AAA)
GLYMA_06G231100	18.0572	8.34021	2.16507	GLYMA_06G231100	hypothetical protein && - && -
GLYMA_12G020000	27.1099	12.5231	2.1648	GLYMA_12G020000	hypothetical protein && sp|Q94CJ5|RER4_ARATH Protein RETICULATA-RELATED 4, chloroplastic OS=Arabidopsis thaliana OX=3702 GN=RER4 PE=2 SV=1 && PF11891:Protein RETICULATA-related
GLYMA_04G180000	10.81	5.00165	2.16128	GLYMA_04G180000	hypothetical protein && sp|Q27GI3|NAT6_ARATH Nucleobase-ascorbate transporter 6 OS=Arabidopsis thaliana OX=3702 GN=NAT6 PE=2 SV=2 && PF00860:Permease family
novel.38	11.9465	5.53069	2.16003	-	- && sp|F4I171|MD15A_ARATH Mediator of RNA polymerase II transcription subunit 15a OS=Arabidopsis thaliana OX=3702 GN=MED15A PE=1 SV=1 && -
GLYMA_08G161600	54.5074	25.2818	2.15599	GLYMA_08G161600	hypothetical protein && - && PF14365:Neprosin activation peptide|PF03080:Neprosin
GLYMA_12G013200	11.5794	5.37406	2.15469	GLYMA_12G013200	hypothetical protein && sp|Q9C5L3|GLPT1_ARATH Putative glycerol-3-phosphate transporter 1 OS=Arabidopsis thaliana OX=3702 GN=At3g47420 PE=2 SV=1 && PF07690:Major Facilitator Superfamily
GLYMA_06G003200	32.7845	15.2346	2.15197	GLYMA_06G003200	hypothetical protein && sp|Q9ZVX8|PIP28_ARATH Probable aquaporin PIP2-8 OS=Arabidopsis thaliana OX=3702 GN=PIP2-8 PE=1 SV=1 && PF00230:Major intrinsic protein
GLYMA_04G073200	15.5006	7.20331	2.15187	GLYMA_04G073200	hypothetical protein && sp|Q9SL94|FLZ11_ARATH FCS-Like Zinc finger 11 OS=Arabidopsis thaliana OX=3702 GN=FLZ11 PE=1 SV=1 && PF04570:zinc-finger of the FCS-type, C2-C2
GLYMA_03G063200	15.7709	7.34555	2.147	GLYMA_03G063200	hypothetical protein && sp|O80439|RR31_ARATH 30S ribosomal protein S31, chloroplastic OS=Arabidopsis thaliana OX=3702 GN=RPS31 PE=1 SV=1 && PF17067:Ribosomal protein S31e
GLYMA_16G153600	17.9378	8.35865	2.14602	GLYMA_16G153600	hypothetical protein && - && -
GLYMA_10G199500	16.3836	7.63478	2.14591	GLYMA_10G199500	hypothetical protein && - && -
GLYMA_17G083000	97.0062	45.2207	2.14517	GLYMA_17G083000	hypothetical protein && - && -
GLYMA_14G005300	10.6752	4.97953	2.14382	GLYMA_14G005300	hypothetical protein && sp|Q9SJ81|FLA7_ARATH Fasciclin-like arabinogalactan protein 7 OS=Arabidopsis thaliana OX=3702 GN=FLA7 PE=2 SV=1 && PF02469:Fasciclin domain
GLYMA_08G139800	28.3582	13.2292	2.1436	GLYMA_08G139800	hypothetical protein && - && -
GLYMA_19G034900	85.6465	39.9564	2.1435	GLYMA_19G034900	hypothetical protein && - && PF01190:Pollen proteins Ole e I like
GLYMA_12G113400	10.0884	4.71004	2.14189	GLYMA_12G113400	hypothetical protein && sp|Q7Y223|MAN2_ARATH Mannan endo-1,4-beta-mannosidase 2 OS=Arabidopsis thaliana OX=3702 GN=MAN2 PE=2 SV=1 && PF00150:Cellulase (glycosyl hydrolase family 5)
GLYMA_17G073400	216.396	101.094	2.14054	GLYMA_17G073400	hypothetical protein && sp|Q02917|NO552_SOYBN Early nodulin-55-2 OS=Glycine max OX=3847 GN=ENOD55-2 PE=2 SV=1 && PF02298:Plastocyanin-like domain
GLYMA_18G285800	33.5864	15.6975	2.1396	GLYMA_18G285800	hypothetical protein && sp|P26690|6DCS_SOYBN NAD(P)H-dependent 6'-deoxychalcone synthase OS=Glycine max OX=3847 PE=1 SV=1 && PF00248:Aldo/keto reductase family
GLYMA_01G019700	54.896	25.6889	2.13696	GLYMA_01G019700	hypothetical protein && sp|Q9LSL1|BH093_ARATH Transcription factor bHLH93 OS=Arabidopsis thaliana OX=3702 GN=BHLH93 PE=1 SV=1 && PF00010:Helix-loop-helix DNA-binding domain
GLYMA_01G131100	15.2056	7.11993	2.13564	GLYMA_01G131100	hypothetical protein && sp|P46643|AAT1_ARATH Aspartate aminotransferase, mitochondrial OS=Arabidopsis thaliana OX=3702 GN=ASP1 PE=1 SV=1 && PF00155:Aminotransferase class I and II
GLYMA_10G018000	37.1093	17.4416	2.12763	GLYMA_10G018000	hypothetical protein && sp|O22252|MHX_ARATH Magnesium/proton exchanger OS=Arabidopsis thaliana OX=3702 GN=MHX PE=2 SV=3 && PF01699:Sodium/calcium exchanger protein
GLYMA_09G034900	15.7167	7.40726	2.1218	GLYMA_09G034900	hypothetical protein && sp|O23470|GDL64_ARATH GDSL esterase/lipase At4g16230 OS=Arabidopsis thaliana OX=3702 GN=At4g16230 PE=3 SV=2 && -
GLYMA_16G199900	10.507	4.9641	2.1166	GLYMA_16G199900	hypothetical protein && - && -
GLYMA_11G066000	46.6248	22.0802	2.11161	GLYMA_11G066000	hypothetical protein && sp|Q8GXR2|PLT6_ARATH Probable polyol transporter 6 OS=Arabidopsis thaliana OX=3702 GN=PLT6 PE=2 SV=2 && PF00083:Sugar (and other) transporter
GLYMA_13G307500	12.5322	5.93602	2.11122	GLYMA_13G307500	hypothetical protein && - && -
GLYMA_06G269700	80.151	37.9916	2.1097	GLYMA_06G269700	hypothetical protein && sp|F6H9A9|THI41_VITVI Thiamine thiazole synthase 1, chloroplastic OS=Vitis vinifera OX=29760 GN=THI1-1 PE=3 SV=1 && PF01946:Thi4 family
GLYMA_13G310700	12.9719	6.15312	2.10818	GLYMA_13G310700	hypothetical protein && sp|F4J1U4|KN12E_ARATH Kinesin-like protein KIN-12E OS=Arabidopsis thaliana OX=3702 GN=KIN12E PE=3 SV=1 && PF00225:Kinesin motor domain
GLYMA_18G045100	96.1827	45.6343	2.10768	GLYMA_18G045100	hypothetical protein && sp|Q8H191|PAO4_ARATH Probable polyamine oxidase 4 OS=Arabidopsis thaliana OX=3702 GN=PAO4 PE=1 SV=1 && PF01593:Flavin containing amine oxidoreductase
GLYMA_20G102300	24.8999	11.8201	2.10658	GLYMA_20G102300	hypothetical protein && sp|Q9FTA0|GEML4_ARATH GEM-like protein 4 OS=Arabidopsis thaliana OX=3702 GN=At5g08350 PE=2 SV=1 && PF02893:GRAM domain
GLYMA_12G197200	16.4913	7.83009	2.10615	GLYMA_12G197200	hypothetical protein && - && -
GLYMA_16G218000	11.3791	5.41532	2.10127	GLYMA_16G218000	hypothetical protein && sp|Q9LD37|CNG20_ARATH Probable cyclic nucleotide-gated ion channel 20, chloroplastic OS=Arabidopsis thaliana OX=3702 GN=CNGC20 PE=2 SV=1 && PF00520:Ion transport protein
GLYMA_18G066100	14.5193	6.91346	2.10015	GLYMA_18G066100	hypothetical protein && - && -
GLYMA_10G236300	14.3571	6.83854	2.09944	GLYMA_10G236300	hypothetical protein && sp|P93788|REMO_SOLTU Remorin OS=Solanum tuberosum OX=4113 PE=1 SV=1 && PF03766:Remorin, N-terminal region|PF03763:Remorin, C-terminal region
GLYMA_10G047300	14.4985	6.91227	2.09751	GLYMA_10G047300	hypothetical protein && - && -
GLYMA_04G222500	53.7486	25.6314	2.09698	GLYMA_04G222500	hypothetical protein && - && -
GLYMA_02G001100	17.6073	8.40527	2.09479	GLYMA_02G001100	hypothetical protein && sp|Q6E593|BEBT1_PETHY Benzyl alcohol O-benzoyltransferase OS=Petunia hybrida OX=4102 GN=BEBT1 PE=1 SV=1 && PF02458:Transferase family
GLYMA_17G201300	39.363	18.7944	2.0944	GLYMA_17G201300	hypothetical protein && sp|Q8W5S1|CCH11_ARATH Cyclin-H1-1 OS=Arabidopsis thaliana OX=3702 GN=CYCH1-1 PE=1 SV=1 && PF00134:Cyclin, N-terminal domain
GLYMA_02G001300	31.8454	15.2108	2.0936	GLYMA_02G001300	hypothetical protein && - && -
GLYMA_15G013300	24.6963	11.7994	2.09302	GLYMA_15G013300	hypothetical protein && sp|Q9M8L2|FBK30_ARATH F-box/kelch-repeat protein At1g80440 OS=Arabidopsis thaliana OX=3702 GN=At1g80440 PE=2 SV=1 && PF00646:F-box domain|PF01344:Kelch motif
GLYMA_11G148989	111.464	53.272	2.09237	GLYMA_11G148989	hypothetical protein && - && -
GLYMA_01G185400	10.917	5.22018	2.0913	GLYMA_01G185400	hypothetical protein && sp|Q94CL9|KRP7_ARATH Cyclin-dependent kinase inhibitor 7 OS=Arabidopsis thaliana OX=3702 GN=KRP7 PE=1 SV=2 && PF02234:Cyclin-dependent kinase inhibitor
GLYMA_10G121000	34.3585	16.4535	2.08821	GLYMA_10G121000	hypothetical protein && - && PF14368:Probable lipid transfer
novel.150	21.3805	10.2413	2.08768	-	- && sp|Q9XGZ9|P2C72_ARATH Probable protein phosphatase 2C 72 OS=Arabidopsis thaliana OX=3702 GN=At5g26010 PE=2 SV=2 && -
GLYMA_18G238000	11.6672	5.58931	2.08741	GLYMA_18G238000	hypothetical protein && sp|O03982|HIP39_ARATH Heavy metal-associated isoprenylated plant protein 39 OS=Arabidopsis thaliana OX=3702 GN=HIPP39 PE=2 SV=1 && -
GLYMA_11G093500	18.7787	9.00859	2.08454	GLYMA_11G093500	hypothetical protein && sp|Q94CJ5|RER4_ARATH Protein RETICULATA-RELATED 4, chloroplastic OS=Arabidopsis thaliana OX=3702 GN=RER4 PE=2 SV=1 && PF11891:Protein RETICULATA-related
GLYMA_12G192900	62.3409	29.9194	2.08363	GLYMA_12G192900	hypothetical protein && - && -
GLYMA_10G186700	167.902	80.6133	2.08281	GLYMA_10G186700	hypothetical protein && - && -
GLYMA_08G056400	15.3107	7.35719	2.08106	GLYMA_08G056400	hypothetical protein && sp|Q9SCX8|PPA17_ARATH Purple acid phosphatase 17 OS=Arabidopsis thaliana OX=3702 GN=PAP17 PE=2 SV=1 && PF00149:Calcineurin-like phosphoesterase
GLYMA_03G164000	11.0641	5.33021	2.07573	GLYMA_03G164000	hypothetical protein && sp|O82268|LSH3_ARATH Protein LIGHT-DEPENDENT SHORT HYPOCOTYLS 3 OS=Arabidopsis thaliana OX=3702 GN=LSH3 PE=1 SV=1 && PF04852:Protein of unknown function (DUF640)
GLYMA_06G129500	18.193	8.77573	2.0731	GLYMA_06G129500	hypothetical protein && sp|Q9LVV3|PHL22_ARATH Phytolongin Phyl2.2 OS=Arabidopsis thaliana OX=3702 GN=PHYL2.2 PE=2 SV=1 && -
GLYMA_15G047400	12.5108	6.06117	2.06409	GLYMA_15G047400	hypothetical protein && sp|F4ICF4|RBL10_ARATH RHOMBOID-like protein 10, chloroplastic OS=Arabidopsis thaliana OX=3702 GN=RBL10 PE=2 SV=1 && PF01694:Rhomboid family
GLYMA_09G257600	11.7809	5.713	2.06212	GLYMA_09G257600	hypothetical protein && - && PF09811:Essential protein Yae1, N terminal
GLYMA_08G104100	39.6822	19.2619	2.06014	GLYMA_08G104100	hypothetical protein && sp|Q9LMX7|C78A5_ARATH Cytochrome P450 78A5 OS=Arabidopsis thaliana OX=3702 GN=CYP78A5 PE=2 SV=1 && PF00067:Cytochrome P450
GLYMA_02G102700	80.3243	38.9928	2.05998	GLYMA_02G102700	hypothetical protein && sp|Q93XX5|Y5713_ARATH PI-PLC X domain-containing protein At5g67130 OS=Arabidopsis thaliana OX=3702 GN=At5g67130 PE=1 SV=1 && -
GLYMA_10G269200	38.0009	18.4676	2.05771	GLYMA_10G269200	hypothetical protein && - && -
GLYMA_08G108900	17.8685	8.69359	2.05536	GLYMA_08G108900	hypothetical protein && sp|O23254|GLYC4_ARATH Serine hydroxymethyltransferase 4 OS=Arabidopsis thaliana OX=3702 GN=SHM4 PE=1 SV=1 && PF00464:Serine hydroxymethyltransferase
GLYMA_11G235200	21.3822	10.4467	2.0468	GLYMA_11G235200	hypothetical protein && sp|Q8VZR7|PTR30_ARATH Protein NRT1/ PTR FAMILY 5.1 OS=Arabidopsis thaliana OX=3702 GN=NPF5.1 PE=2 SV=2 && PF00854:POT family
GLYMA_14G177500	10.8864	5.32296	2.04519	GLYMA_14G177500	hypothetical protein && sp|Q9LHN7|PHSC_ARATH Probable polyamine transporter At3g13620 OS=Arabidopsis thaliana OX=3702 GN=At3g13620 PE=2 SV=1 && PF13520:Amino acid permease
GLYMA_14G162800	14.4071	7.05259	2.04281	GLYMA_14G162800	hypothetical protein && - && -
GLYMA_01G027200	21.6403	10.5962	2.04228	GLYMA_01G027200	hypothetical protein && - && -
GLYMA_10G247000	47.9307	23.4936	2.04016	GLYMA_10G247000	hypothetical protein && sp|Q8L471|FLZ8_ARATH FCS-Like Zinc finger 8 OS=Arabidopsis thaliana OX=3702 GN=FLZ8 PE=1 SV=1 && PF04570:zinc-finger of the FCS-type, C2-C2
GLYMA_19G219300	10.3871	5.10216	2.03582	GLYMA_19G219300	hypothetical protein && sp|Q9ZST4|GLNB_ARATH Nitrogen regulatory protein P-II homolog OS=Arabidopsis thaliana OX=3702 GN=GLB1 PE=1 SV=1 && PF00543:Nitrogen regulatory protein P-II
GLYMA_11G242200	36.9156	18.1414	2.03488	GLYMA_11G242200	hypothetical protein && sp|Q940J1|ATB16_ARATH Homeobox-leucine zipper protein ATHB-16 OS=Arabidopsis thaliana OX=3702 GN=ATHB-16 PE=2 SV=2 && PF00046:Homeodomain|PF02183:Homeobox associated leucine zipper
GLYMA_07G051700	10.7677	5.29544	2.03338	GLYMA_07G051700	hypothetical protein && sp|Q9ZUZ3|SAU32_ARATH Auxin-responsive protein SAUR32 OS=Arabidopsis thaliana OX=3702 GN=SAUR32 PE=2 SV=1 && PF02519:Auxin responsive protein
GLYMA_02G057000	14.3033	7.03686	2.03263	GLYMA_02G057000	hypothetical protein && sp|P40389|RRG1_SCHPO Protein-lysine N-methyltransferase rrg1 OS=Schizosaccharomyces pombe (strain 972 / ATCC 24843) OX=284812 GN=rrg1 PE=2 SV=1 && PF10294:Lysine methyltransferase
GLYMA_20G206500	13.0527	6.43122	2.02959	GLYMA_20G206500	hypothetical protein && sp|Q66GN3|NPGR2_ARATH Protein NPGR2 OS=Arabidopsis thaliana OX=3702 GN=NPGR2 PE=1 SV=1 && -
GLYMA_04G122100	11.4982	5.66828	2.02852	GLYMA_04G122100	hypothetical protein && - && PF00861:Ribosomal L18 of archaea, bacteria, mitoch. and chloroplast
GLYMA_17G058100	12.9157	6.39895	2.01842	GLYMA_17G058100	hypothetical protein && - && -
GLYMA_02G300000	22.6459	11.2264	2.01721	GLYMA_02G300000	hypothetical protein && - && -
GLYMA_06G298700	87.3417	43.324	2.01601	GLYMA_06G298700	hypothetical protein && - && PF12609:Wound-induced protein
GLYMA_11G109600	11.8857	5.8991	2.01483	GLYMA_11G109600	hypothetical protein && sp|Q9M8T3|Y2910_ARATH Putative gamma-glutamylcyclotransferase At3g02910 OS=Arabidopsis thaliana OX=3702 GN=At3g02910 PE=2 SV=2 && PF06094:Gamma-glutamyl cyclotransferase, AIG2-like
GLYMA_17G053000	13.8925	6.89529	2.01477	GLYMA_17G053000	hypothetical protein && sp|Q42517|PERN_ARMRU Peroxidase N OS=Armoracia rusticana OX=3704 GN=HRPN PE=2 SV=1 && PF00141:Peroxidase
novel.898	18.3843	9.12476	2.01477	-	- && - && -
GLYMA_11G036400	16.1687	8.03806	2.01151	GLYMA_11G036400	hypothetical protein && sp|O80341|EF102_ARATH Ethylene-responsive transcription factor 5 OS=Arabidopsis thaliana OX=3702 GN=ERF5 PE=2 SV=1 && PF00847:AP2 domain
GLYMA_02G040600	13.7443	6.83318	2.01141	GLYMA_02G040600	hypothetical protein && sp|Q8LDD3|CUT1D_ARATH Protein CURVATURE THYLAKOID 1D, chloroplastic OS=Arabidopsis thaliana OX=3702 GN=CURT1D PE=1 SV=1 && PF14159:CAAD domains of cyanobacterial aminoacyl-tRNA synthetase
novel.827	27.1472	13.4984	2.01115	-	- && - && -
GLYMA_09G255100	11.5498	5.75157	2.00812	GLYMA_09G255100	hypothetical protein && sp|O03982|HIP39_ARATH Heavy metal-associated isoprenylated plant protein 39 OS=Arabidopsis thaliana OX=3702 GN=HIPP39 PE=2 SV=1 && -
novel.861	11.4067	5.68139	2.00773	-	- && - && PF00098:Zinc knuckle
GLYMA_20G068200	24.3483	12.1359	2.00631	GLYMA_20G068200	hypothetical protein && - && -
GLYMA_05G042200	137.854	68.7385	2.00549	GLYMA_05G042200	hypothetical protein && sp|Q9FGS5|NRT31_ARATH High-affinity nitrate transporter 3.1 OS=Arabidopsis thaliana OX=3702 GN=NRT3.1 PE=1 SV=1 && PF16974:High-affinity nitrate transporter accessory
GLYMA_15G266100	46.433	23.1706	2.00396	GLYMA_15G266100	hypothetical protein && - && PF14365:Neprosin activation peptide|PF03080:Neprosin
GLYMA_06G093600	57.2287	28.5634	2.00357	GLYMA_06G093600	hypothetical protein && sp|O04496|AED3_ARATH Aspartyl protease AED3 OS=Arabidopsis thaliana OX=3702 GN=AED3 PE=1 SV=1 && PF14541:Xylanase inhibitor C-terminal|PF14543:Xylanase inhibitor N-terminal
GLYMA_20G183300	11.8325	5.90589	2.0035	GLYMA_20G183300	hypothetical protein && - && -
GLYMA_11G103500	21.0066	10.4871	2.00308	GLYMA_11G103500	hypothetical protein && sp|P93472|DIM_PEA Delta(24)-sterol reductase OS=Pisum sativum OX=3888 GN=DIM PE=1 SV=1 && PF01565:FAD binding domain
GLYMA_02G265100	34.3943	17.2042	1.99917	GLYMA_02G265100	hypothetical protein && sp|P23233|NO16_SOYBN Nodulin-16 OS=Glycine max OX=3847 GN=GMN16 PE=2 SV=1 && -
GLYMA_03G009700	10.377	5.19244	1.99848	GLYMA_03G009700	hypothetical protein && - && PF03893:Lipase 3 N-terminal region|PF01764:Lipase (class 3)
GLYMA_15G062300	54.8269	27.4529	1.99713	GLYMA_15G062300	hypothetical protein && sp|P11670|PRB1_TOBAC Basic form of pathogenesis-related protein 1 OS=Nicotiana tabacum OX=4097 PE=3 SV=1 && PF00188:Cysteine-rich secretory protein family
GLYMA_16G205100	13.118	6.57397	1.99545	GLYMA_16G205100	hypothetical protein && sp|Q9ZUE0|PEK12_ARATH Proline-rich receptor-like protein kinase PERK12 OS=Arabidopsis thaliana OX=3702 GN=PERK12 PE=2 SV=2 && PF08263:Leucine rich repeat N-terminal domain|PF13855:Leucine rich repeat|PF07714:Protein tyrosine kinase
GLYMA_05G059600	15.7915	7.91469	1.99522	GLYMA_05G059600	hypothetical protein && sp|P49689|RS30_ARATH 40S ribosomal protein S30 OS=Arabidopsis thaliana OX=3702 GN=RPS30A PE=3 SV=3 && -
GLYMA_09G112700	19.9156	9.9854	1.99447	GLYMA_09G112700	hypothetical protein && - && PF05553:Cotton fibre expressed protein
GLYMA_02G097400	10.2681	5.14958	1.99397	GLYMA_02G097400	hypothetical protein && sp|Q9LRT1|Y3804_ARATH Probably inactive leucine-rich repeat receptor-like protein kinase At3g28040 OS=Arabidopsis thaliana OX=3702 GN=At3g28040 PE=1 SV=1 && PF13855:Leucine rich repeat|PF08263:Leucine rich repeat N-terminal domain|PF00069:Protein kinase domain
GLYMA_01G098700	84.7886	42.5804	1.99126	GLYMA_01G098700	hypothetical protein && - && PF13419:Haloacid dehalogenase-like hydrolase
GLYMA_11G206100	18.5374	9.30963	1.99121	GLYMA_11G206100	hypothetical protein && sp|Q9FNE1|CRK42_ARATH Cysteine-rich receptor-like protein kinase 42 OS=Arabidopsis thaliana OX=3702 GN=CRK42 PE=2 SV=1 && PF00069:Protein kinase domain|PF01657:Salt stress response/antifungal
GLYMA_20G106000	10.2114	5.12989	1.99058	GLYMA_20G106000	hypothetical protein && - && -
GLYMA_14G192700	39.8082	20.0066	1.98976	GLYMA_14G192700	hypothetical protein && sp|Q9LUX9|FQRL3_ARATH Probable NAD(P)H dehydrogenase (quinone) FQR1-like 3 OS=Arabidopsis thaliana OX=3702 GN=At5g58800 PE=1 SV=1 && PF03358:NADPH-dependent FMN reductase
GLYMA_07G255700	16.7219	8.40426	1.9897	GLYMA_07G255700	hypothetical protein && sp|Q9ZT66|E134_MAIZE Endo-1,3;1,4-beta-D-glucanase OS=Zea mays OX=4577 PE=1 SV=1 && PF01738:Dienelactone hydrolase family
GLYMA_04G136000	68.7843	34.5965	1.98819	GLYMA_04G136000	hypothetical protein && sp|O04496|AED3_ARATH Aspartyl protease AED3 OS=Arabidopsis thaliana OX=3702 GN=AED3 PE=1 SV=1 && PF14541:Xylanase inhibitor C-terminal|PF14543:Xylanase inhibitor N-terminal
GLYMA_19G213100	27.4767	13.8299	1.98676	GLYMA_19G213100	hypothetical protein && sp|O22259|ERF71_ARATH Ethylene-responsive transcription factor ERF071 OS=Arabidopsis thaliana OX=3702 GN=ERF071 PE=1 SV=1 && PF00847:AP2 domain
GLYMA_02G097332	17.2212	8.66847	1.98664	GLYMA_02G097332	hypothetical protein && - && -
GLYMA_07G142100	14.2157	7.16654	1.98362	GLYMA_07G142100	hypothetical protein && - && -
GLYMA_13G051900	42.2048	21.2822	1.9831	GLYMA_13G051900	hypothetical protein && - && PF01190:Pollen proteins Ole e I like
GLYMA_04G006500	21.8131	11.0078	1.9816	GLYMA_04G006500	hypothetical protein && sp|Q9FJF6|SAU23_ARATH Auxin-responsive protein SAUR23 OS=Arabidopsis thaliana OX=3702 GN=SAUR23 PE=2 SV=1 && -
GLYMA_13G362200	10.6976	5.40691	1.97851	GLYMA_13G362200	hypothetical protein && sp|Q9FMF5|RPT3_ARATH Root phototropism protein 3 OS=Arabidopsis thaliana OX=3702 GN=RPT3 PE=1 SV=2 && PF03000:NPH3 family
GLYMA_03G007500	10.5858	5.35913	1.97528	GLYMA_03G007500	hypothetical protein && sp|Q9LQX5|MY117_ARATH Transcription factor MYB117 OS=Arabidopsis thaliana OX=3702 GN=MYB117 PE=2 SV=1 && -
GLYMA_10G073750	11.1398	5.64288	1.97412	GLYMA_10G073750	hypothetical protein && - && -
GLYMA_14G075400	160.707	81.4748	1.97248	GLYMA_14G075400	hypothetical protein && - && -
GLYMA_03G212500	34.9583	17.7386	1.97074	GLYMA_03G212500	hypothetical protein && - && -
GLYMA_05G017000	11.6224	5.90358	1.9687	GLYMA_05G017000	hypothetical protein && - && -
GLYMA_14G183100	15.1414	7.70978	1.96392	GLYMA_14G183100	hypothetical protein && sp|Q39236|T2AG_ARATH Transcription initiation factor IIA subunit 2 OS=Arabidopsis thaliana OX=3702 GN=TFIIA-S PE=3 SV=2 && PF02751:Transcription initiation factor IIA, gamma subunit|PF02268:Transcription initiation factor IIA, gamma subunit, helical domain
GLYMA_06G074400	13.0226	6.634	1.96301	GLYMA_06G074400	hypothetical protein && sp|Q9LYE4|FLZ10_ARATH FCS-Like Zinc finger 10 OS=Arabidopsis thaliana OX=3702 GN=FLZ10 PE=1 SV=1 && PF04570:zinc-finger of the FCS-type, C2-C2
GLYMA_05G147100	53.2684	27.1853	1.95946	GLYMA_05G147100	hypothetical protein && sp|Q9LMX7|C78A5_ARATH Cytochrome P450 78A5 OS=Arabidopsis thaliana OX=3702 GN=CYP78A5 PE=2 SV=1 && PF00067:Cytochrome P450
GLYMA_16G020900	38.393	19.6411	1.95472	GLYMA_16G020900	hypothetical protein && - && -
GLYMA_07G221300	25.0976	12.8417	1.95438	GLYMA_07G221300	hypothetical protein && sp|O82179|GCSH2_ARATH Glycine cleavage system H protein 2, mitochondrial OS=Arabidopsis thaliana OX=3702 GN=GDH2 PE=2 SV=1 && PF01597:Glycine cleavage H-protein
GLYMA_13G087300	26.258	13.4366	1.95422	GLYMA_13G087300	hypothetical protein && sp|Q9SGZ8|FLZ6_ARATH FCS-Like Zinc finger 6 OS=Arabidopsis thaliana OX=3702 GN=FLZ6 PE=1 SV=1 && PF04570:zinc-finger of the FCS-type, C2-C2
GLYMA_20G136300	11.6471	5.96084	1.95394	GLYMA_20G136300	hypothetical protein && sp|Q9SUG3|ITPK3_ARATH Inositol-tetrakisphosphate 1-kinase 3 OS=Arabidopsis thaliana OX=3702 GN=ITPK3 PE=1 SV=2 && PF05770:Inositol 1,3,4-trisphosphate 5/6-kinase ATP-grasp domain|PF17927:Inositol 1,3,4-trisphosphate 5/6-kinase pre-ATP-grasp domain
GLYMA_10G194800	10.4084	5.32882	1.95323	GLYMA_10G194800	hypothetical protein && sp|Q39162|TGA4_ARATH Transcription factor TGA4 OS=Arabidopsis thaliana OX=3702 GN=TGA4 PE=1 SV=2 && PF14144:Seed dormancy control
GLYMA_20G102851	10.8745	5.5696	1.95248	GLYMA_20G102851	hypothetical protein && sp|P24715|RUXG_MEDSA Probable small nuclear ribonucleoprotein G OS=Medicago sativa OX=3879 GN=C29 PE=3 SV=1 && -
GLYMA_02G308400	12.3467	6.33815	1.948	GLYMA_02G308400	hypothetical protein && sp|Q9ZW33|TIM10_ARATH Mitochondrial import inner membrane translocase subunit TIM10 OS=Arabidopsis thaliana OX=3702 GN=TIM10 PE=1 SV=1 && -
novel.335	10.8146	5.55435	1.94705	-	- && - && -
GLYMA_08G277200	10.9697	5.63897	1.94534	GLYMA_08G277200	hypothetical protein && sp|Q66PF2|URT1_FRAAN Putative UDP-rhamnose:rhamnosyltransferase 1 OS=Fragaria ananassa OX=3747 GN=GT4 PE=2 SV=1 && -
GLYMA_08G161700	15.3244	7.89419	1.94122	GLYMA_08G161700	hypothetical protein && sp|Q9ZPW9|NLTP8_ARATH Non-specific lipid-transfer protein 8 OS=Arabidopsis thaliana OX=3702 GN=LTP8 PE=3 SV=1 && PF00234:Protease inhibitor/seed storage/LTP family
GLYMA_04G236400	11.6104	5.98247	1.94075	GLYMA_04G236400	hypothetical protein && sp|O82117|CO3_ORYSJ Zinc finger protein CO3 OS=Oryza sativa subsp. japonica OX=39947 GN=CO3 PE=2 SV=1 && PF06203:CCT motif
GLYMA_16G043800	20.1904	10.422	1.93729	GLYMA_16G043800	hypothetical protein && sp|Q9ATM2|SIP12_MAIZE Aquaporin SIP1-2 OS=Zea mays OX=4577 GN=SIP1-2 PE=2 SV=1 && PF00230:Major intrinsic protein
GLYMA_03G115300	290.557	150.016	1.93684	GLYMA_03G115300	hypothetical protein && sp|Q9SAA9|CP511_ARATH Sterol 14-demethylase OS=Arabidopsis thaliana OX=3702 GN=CYP51G1 PE=1 SV=1 && PF00067:Cytochrome P450
GLYMA_05G163100	20.465	10.5665	1.93678	GLYMA_05G163100	hypothetical protein && sp|O04147|CPD_ARATH Cyclic phosphodiesterase OS=Arabidopsis thaliana OX=3702 GN=At4g18930 PE=1 SV=1 && -
GLYMA_19G050500	70.2467	36.3391	1.93309	GLYMA_19G050500	hypothetical protein && sp|Q9ZT29|SC5D_TOBAC Delta(7)-sterol-C5(6)-desaturase OS=Nicotiana tabacum OX=4097 PE=2 SV=1 && PF04116:Fatty acid hydroxylase superfamily
GLYMA_02G136100	13.9843	7.23713	1.9323	GLYMA_02G136100	hypothetical protein && sp|Q9FFF6|JOX2_ARATH Jasmonate-induced oxygenase 2 OS=Arabidopsis thaliana OX=3702 GN=JOX2 PE=1 SV=1 && PF14226:non-haem dioxygenase in morphine synthesis N-terminal|PF03171:2OG-Fe(II) oxygenase superfamily
GLYMA_02G202700	15.313	7.93832	1.929	GLYMA_02G202700	hypothetical protein && - && PF02297:Cytochrome oxidase c subunit VIb
GLYMA_11G077900	41.7741	21.6639	1.92828	GLYMA_11G077900	hypothetical protein && sp|F4IPI4|STR17_ARATH Rhodanese-like domain-containing protein 17 OS=Arabidopsis thaliana OX=3702 GN=STR17 PE=2 SV=1 && PF00581:Rhodanese-like domain
GLYMA_14G031000	41.2476	21.4022	1.92726	GLYMA_14G031000	hypothetical protein && sp|O80852|GSTF9_ARATH Glutathione S-transferase F9 OS=Arabidopsis thaliana OX=3702 GN=GSTF9 PE=1 SV=1 && PF02798:Glutathione S-transferase, N-terminal domain|PF00043:Glutathione S-transferase, C-terminal domain
GLYMA_09G270400	14.6695	7.62326	1.92431	GLYMA_09G270400	hypothetical protein && sp|O65483|CRK24_ARATH Cysteine-rich receptor-like protein kinase 24 OS=Arabidopsis thaliana OX=3702 GN=CRK24 PE=3 SV=2 && -
GLYMA_04G080200	21.3158	11.0806	1.92371	GLYMA_04G080200	hypothetical protein && sp|O81062|SIP_ARATH Signal peptide peptidase OS=Arabidopsis thaliana OX=3702 GN=SPP PE=2 SV=1 && PF04258:Signal peptide peptidase
GLYMA_11G049600	13.1841	6.8594	1.92205	GLYMA_11G049600	hypothetical protein && sp|Q9SZE7|PER51_ARATH Peroxidase 51 OS=Arabidopsis thaliana OX=3702 GN=PER51 PE=2 SV=1 && PF00141:Peroxidase
GLYMA_17G248600	11.0823	5.77803	1.918	GLYMA_17G248600	hypothetical protein && sp|Q9FJV7|MCU4_ARATH Calcium uniporter protein 4, mitochondrial OS=Arabidopsis thaliana OX=3702 GN=At5g42610 PE=2 SV=1 && PF04678:Mitochondrial calcium uniporter
GLYMA_14G063100	15.4243	8.04999	1.91606	GLYMA_14G063100	hypothetical protein && sp|P85007|IR3IP_RAT Immediate early response 3-interacting protein 1 OS=Rattus norvegicus OX=10116 GN=Ier3ip1 PE=3 SV=1 && -
GLYMA_10G147600	41.1252	21.4933	1.9134	GLYMA_10G147600	hypothetical protein && sp|Q40401|CALR_NICPL Calreticulin OS=Nicotiana plumbaginifolia OX=4092 GN=CAL1 PE=2 SV=1 && PF00262:Calreticulin family
GLYMA_11G024900	10.2883	5.38119	1.9119	GLYMA_11G024900	hypothetical protein && sp|O42877|FCF2_SCHPO rRNA-processing protein fcf2 OS=Schizosaccharomyces pombe (strain 972 / ATCC 24843) OX=284812 GN=fcf2 PE=3 SV=1 && PF08698:Fcf2 pre-rRNA processing
GLYMA_20G102200	14.6256	7.65028	1.91177	GLYMA_20G102200	hypothetical protein && sp|Q9FTA0|GEML4_ARATH GEM-like protein 4 OS=Arabidopsis thaliana OX=3702 GN=At5g08350 PE=2 SV=1 && PF02893:GRAM domain
GLYMA_12G113700	11.3585	5.942	1.91156	GLYMA_12G113700	hypothetical protein && - && PF15341:Ribosome biogenesis protein SLX9
GLYMA_12G022100	17.9647	9.4072	1.90968	GLYMA_12G022100	hypothetical protein && sp|Q9LPR8|SCL3_ARATH Scarecrow-like protein 3 OS=Arabidopsis thaliana OX=3702 GN=SCL3 PE=1 SV=1 && PF03514:GRAS domain family
GLYMA_05G009200	16.0006	8.38198	1.90892	GLYMA_05G009200	hypothetical protein && sp|Q94E49|PID2_ORYSJ Protein kinase PINOID 2 OS=Oryza sativa subsp. japonica OX=39947 GN=PID2 PE=2 SV=1 && PF00069:Protein kinase domain
GLYMA_13G205800	21.9016	11.5015	1.90423	GLYMA_13G205800	hypothetical protein && sp|O49710|HS154_ARATH 15.4 kDa class V heat shock protein OS=Arabidopsis thaliana OX=3702 GN=HSP15.4 PE=2 SV=1 && PF00011:Hsp20/alpha crystallin family
GLYMA_06G240300	25.9079	13.6133	1.90313	GLYMA_06G240300	hypothetical protein && sp|Q5M750|VQ4_ARATH VQ motif-containing protein 4 OS=Arabidopsis thaliana OX=3702 GN=VQ4 PE=1 SV=1 && PF05678:VQ motif
GLYMA_17G135800	70.2313	36.9118	1.90268	GLYMA_17G135800	hypothetical protein && sp|Q8L7W5|SMO11_ARATH Methylsterol monooxygenase 1-1 OS=Arabidopsis thaliana OX=3702 GN=SMO1-1 PE=1 SV=1 && PF04116:Fatty acid hydroxylase superfamily
GLYMA_18G185900	40.4574	21.2722	1.9019	GLYMA_18G185900	hypothetical protein && sp|Q9SR34|TA1_ARATH Transcriptional regulator TAC1 OS=Arabidopsis thaliana OX=3702 GN=TAC1 PE=2 SV=1 && -
GLYMA_09G282700	13.7978	7.2604	1.90042	GLYMA_09G282700	hypothetical protein && sp|Q9FMY1|C86B1_ARATH Cytochrome P450 86B1 OS=Arabidopsis thaliana OX=3702 GN=CYP86B1 PE=2 SV=1 && PF00067:Cytochrome P450
GLYMA_15G102900	22.9222	12.075	1.89832	GLYMA_15G102900	hypothetical protein && - && -
GLYMA_04G219200	38.9497	20.5268	1.8975	GLYMA_04G219200	hypothetical protein && sp|Q00497|SK_SOLLC Shikimate kinase, chloroplastic OS=Solanum lycopersicum OX=4081 GN=SK PE=1 SV=1 && PF01202:Shikimate kinase
GLYMA_18G255000	24.2453	12.7923	1.8953	GLYMA_18G255000	hypothetical protein && sp|Q84WW3|VIP2L_ARATH Inositol hexakisphosphate and diphosphoinositol-pentakisphosphate kinase VIP2 OS=Arabidopsis thaliana OX=3702 GN=VIP2 PE=1 SV=1 && PF00328:Histidine phosphatase superfamily (branch 2)|PF18086:Diphosphoinositol pentakisphosphate kinase 2 N-terminal domain
GLYMA_06G122200	13.8773	7.3242	1.89472	GLYMA_06G122200	hypothetical protein && sp|Q8L9J7|SWET1_ARATH Bidirectional sugar transporter SWEET1 OS=Arabidopsis thaliana OX=3702 GN=SWEET1 PE=1 SV=1 && PF03083:Sugar efflux transporter for intercellular exchange
GLYMA_04G028200	12.2847	6.48461	1.89444	GLYMA_04G028200	hypothetical protein && sp|A7SWD3|GID8_NEMVE Glucose-induced degradation protein 8 homolog OS=Nematostella vectensis OX=45351 GN=v1g247787 PE=3 SV=1 && PF10607:CTLH/CRA C-terminal to LisH motif domain
GLYMA_12G098900	45.449	23.9999	1.89372	GLYMA_12G098900	hypothetical protein && sp|P49608|ACOC_CUCMA Aconitate hydratase, cytoplasmic OS=Cucurbita maxima OX=3661 PE=2 SV=1 && PF00330:Aconitase family (aconitate hydratase)|PF00694:Aconitase C-terminal domain
GLYMA_20G025800	20.7154	10.9414	1.8933	GLYMA_20G025800	hypothetical protein && sp|Q9FNQ2|PDCB1_ARATH PLASMODESMATA CALLOSE-BINDING PROTEIN 1 OS=Arabidopsis thaliana OX=3702 GN=PDCB1 PE=1 SV=1 && PF07983:X8 domain
GLYMA_05G070400	17.5753	9.29699	1.89043	GLYMA_05G070400	hypothetical protein && sp|Q9FUR2|IP5P2_ARATH Type I inositol polyphosphate 5-phosphatase 2 OS=Arabidopsis thaliana OX=3702 GN=IP5P2 PE=1 SV=2 && PF03372:Endonuclease/Exonuclease/phosphatase family
GLYMA_01G232100	13.3402	7.06299	1.88874	GLYMA_01G232100	hypothetical protein && sp|F4HUK6|AAE1_ARATH Butanoate--CoA ligase AAE1 OS=Arabidopsis thaliana OX=3702 GN=AAE1 PE=1 SV=1 && PF00501:AMP-binding enzyme|PF13193:AMP-binding enzyme C-terminal domain
GLYMA_06G192300	65.2039	34.5264	1.88852	GLYMA_06G192300	hypothetical protein && sp|A2XD15|ILI3_ORYSI Transcription factor ILI3 OS=Oryza sativa subsp. indica OX=39946 GN=ILI3 PE=3 SV=1 && -
GLYMA_03G204300	17.3472	9.19092	1.88743	GLYMA_03G204300	hypothetical protein && sp|Q66GR0|FLA17_ARATH Fasciclin-like arabinogalactan protein 17 OS=Arabidopsis thaliana OX=3702 GN=FLA17 PE=2 SV=1 && PF02469:Fasciclin domain
GLYMA_18G274400	170.127	90.2167	1.88576	GLYMA_18G274400	hypothetical protein && sp|Q9ZQ96|U73C3_ARATH UDP-glycosyltransferase 73C3 OS=Arabidopsis thaliana OX=3702 GN=UGT73C3 PE=2 SV=1 && PF00201:UDP-glucoronosyl and UDP-glucosyl transferase
GLYMA_11G247600	23.6544	12.5455	1.88548	GLYMA_11G247600	hypothetical protein && sp|Q7FAH2|G3PC2_ORYSJ Glyceraldehyde-3-phosphate dehydrogenase 2, cytosolic OS=Oryza sativa subsp. japonica OX=39947 GN=GAPC2 PE=1 SV=1 && PF02800:Glyceraldehyde 3-phosphate dehydrogenase, C-terminal domain|PF00044:Glyceraldehyde 3-phosphate dehydrogenase, NAD binding domain
GLYMA_17G080400	33.1168	17.5712	1.88472	GLYMA_17G080400	hypothetical protein && sp|Q9FNU2|AB25B_ORYSJ ABC transporter B family member 25 OS=Oryza sativa subsp. japonica OX=39947 GN=ABCB25 PE=2 SV=1 && PF00005:ABC transporter|PF00664:ABC transporter transmembrane region
GLYMA_15G181800	12.3598	6.56626	1.88232	GLYMA_15G181800	hypothetical protein && - && -
GLYMA_08G321100	35.3114	18.7622	1.88206	GLYMA_08G321100	hypothetical protein && sp|Q8S9J6|ASPA_ARATH Aspartyl protease family protein At5g10770 OS=Arabidopsis thaliana OX=3702 GN=At5g10770 PE=2 SV=1 && PF14541:Xylanase inhibitor C-terminal|PF14543:Xylanase inhibitor N-terminal
GLYMA_15G201800	11.2836	5.99686	1.88159	GLYMA_15G201800	hypothetical protein && sp|Q08D68|ZNRF3_XENTR E3 ubiquitin-protein ligase ZNRF3 OS=Xenopus tropicalis OX=8364 GN=znrf3 PE=1 SV=1 && PF13639:Ring finger domain
GLYMA_03G230600	67.5732	35.9144	1.88151	GLYMA_03G230600	hypothetical protein && - && PF04398:Protein of unknown function, DUF538
GLYMA_06G198500	22.001	11.6962	1.88105	GLYMA_06G198500	hypothetical protein && - && -
GLYMA_07G082900	10.97	5.83188	1.88105	GLYMA_07G082900	hypothetical protein && sp|B6K8A0|RRP36_SCHJY rRNA biogenesis protein rrp36 OS=Schizosaccharomyces japonicus (strain yFS275 / FY16936) OX=402676 GN=rrp36 PE=3 SV=2 && PF06102:rRNA biogenesis protein RRP36
GLYMA_15G074200	10.554	5.61356	1.88009	GLYMA_15G074200	hypothetical protein && sp|Q8VY10|UBC24_ARATH Probable ubiquitin-conjugating enzyme E2 24 OS=Arabidopsis thaliana OX=3702 GN=UBC24 PE=1 SV=1 && PF00179:Ubiquitin-conjugating enzyme
GLYMA_08G206200	55.1741	29.3814	1.87786	GLYMA_08G206200	hypothetical protein && - && -
GLYMA_15G190500	82.8123	44.1107	1.87738	GLYMA_15G190500	hypothetical protein && sp|Q4H1G3|METK2_BETVU S-adenosylmethionine synthase 2 OS=Beta vulgaris OX=161934 GN=SAMS2 PE=2 SV=1 && PF02772:S-adenosylmethionine synthetase, central domain|PF02773:S-adenosylmethionine synthetase, C-terminal domain
GLYMA_06G011700	32.8528	17.5527	1.87167	GLYMA_06G011700	hypothetical protein && sp|Q00081|GLGL1_SOLTU Glucose-1-phosphate adenylyltransferase large subunit 1 (Fragment) OS=Solanum tuberosum OX=4113 GN=AGPS1 PE=1 SV=1 && PF00483:Nucleotidyl transferase
GLYMA_20G179700	17.188	9.18463	1.87139	GLYMA_20G179700	hypothetical protein && sp|Q84RL7|PIP21_MAIZE Aquaporin PIP2-1 OS=Zea mays OX=4577 GN=PIP2-1 PE=1 SV=2 && PF00230:Major intrinsic protein
GLYMA_17G042800	83.4628	44.6458	1.86944	GLYMA_17G042800	hypothetical protein && sp|Q8H174|IAA31_ARATH Auxin-responsive protein IAA31 OS=Arabidopsis thaliana OX=3702 GN=IAA31 PE=1 SV=2 && PF02309:AUX/IAA family
GLYMA_07G209100	11.7642	6.2939	1.86914	GLYMA_07G209100	hypothetical protein && sp|Q9FFF6|JOX2_ARATH Jasmonate-induced oxygenase 2 OS=Arabidopsis thaliana OX=3702 GN=JOX2 PE=1 SV=1 && PF14226:non-haem dioxygenase in morphine synthesis N-terminal|PF03171:2OG-Fe(II) oxygenase superfamily
GLYMA_13G123800	16.2568	8.69877	1.86886	GLYMA_13G123800	hypothetical protein && - && -
GLYMA_05G152100	17.9058	9.58276	1.86854	GLYMA_05G152100	hypothetical protein && sp|O23254|GLYC4_ARATH Serine hydroxymethyltransferase 4 OS=Arabidopsis thaliana OX=3702 GN=SHM4 PE=1 SV=1 && PF00464:Serine hydroxymethyltransferase
GLYMA_02G244000	50.9127	27.2503	1.86834	GLYMA_02G244000	hypothetical protein && sp|O82560|GLNA2_SOYBN Glutamine synthetase cytosolic isozyme 2 OS=Glycine max OX=3847 PE=1 SV=1 && PF00120:Glutamine synthetase, catalytic domain|PF03951:Glutamine synthetase, beta-Grasp domain
GLYMA_10G157200	21.4685	11.4942	1.86776	GLYMA_10G157200	hypothetical protein && sp|Q3ECP6|GDL22_ARATH GDSL esterase/lipase At1g54790 OS=Arabidopsis thaliana OX=3702 GN=At1g54790 PE=2 SV=1 && PF00657:GDSL-like Lipase/Acylhydrolase
GLYMA_13G270400	352.902	188.954	1.86766	GLYMA_13G270400	hypothetical protein && sp|P51061|CAPP2_SOYBN Phosphoenolpyruvate carboxylase OS=Glycine max OX=3847 GN=PPC1 PE=2 SV=1 && PF00311:Phosphoenolpyruvate carboxylase
novel.28	23.4763	12.5769	1.86662	-	- && sp|Q10453|H331_CAEEL Histone H3.3 type 1 OS=Caenorhabditis elegans OX=6239 GN=his-71 PE=1 SV=2 && -
GLYMA_15G069300	11.7277	6.30175	1.86102	GLYMA_15G069300	hypothetical protein && - && PF00439:Bromodomain
GLYMA_12G231100	13.7872	7.42351	1.85724	GLYMA_12G231100	hypothetical protein && sp|Q4V8W7|UBTD1_DANRE Ubiquitin domain-containing protein 1 OS=Danio rerio OX=7955 GN=ubtd1 PE=2 SV=1 && PF16455:Ubiquitin-binding domain
GLYMA_08G211100	68.7208	37.0334	1.85565	GLYMA_08G211100	hypothetical protein && - && PF00903:Glyoxalase/Bleomycin resistance protein/Dioxygenase superfamily
GLYMA_11G216300	10.9791	5.91911	1.85485	GLYMA_11G216300	hypothetical protein && sp|Q00423|HMGYA_SOYBN HMG-Y-related protein A OS=Glycine max OX=3847 PE=2 SV=1 && PF00538:linker histone H1 and H5 family
GLYMA_06G162600	21.0671	11.371	1.8527	GLYMA_06G162600	hypothetical protein && sp|Q39817|CALX_SOYBN Calnexin homolog OS=Glycine max OX=3847 PE=2 SV=1 && PF00262:Calreticulin family
GLYMA_02G204500	197.055	106.549	1.84943	GLYMA_02G204500	hypothetical protein && sp|Q02917|NO552_SOYBN Early nodulin-55-2 OS=Glycine max OX=3847 GN=ENOD55-2 PE=2 SV=1 && PF02298:Plastocyanin-like domain
GLYMA_13G001800	112.337	60.7429	1.84939	GLYMA_13G001800	hypothetical protein && - && -
GLYMA_16G038100	10.3642	5.61042	1.84731	GLYMA_16G038100	hypothetical protein && - && -
GLYMA_18G041100	697.239	378.277	1.8432	GLYMA_18G041100	hypothetical protein && sp|P32289|GLNA_VIGAC Glutamine synthetase nodule isozyme OS=Vigna aconitifolia OX=3918 PE=2 SV=1 && PF00120:Glutamine synthetase, catalytic domain|PF03951:Glutamine synthetase, beta-Grasp domain
GLYMA_20G087302	15.0661	8.17419	1.84313	GLYMA_20G087302	hypothetical protein && - && -
GLYMA_20G144300	118.668	64.443	1.84145	GLYMA_20G144300	hypothetical protein && sp|Q94AZ2|STP13_ARATH Sugar transport protein 13 OS=Arabidopsis thaliana OX=3702 GN=STP13 PE=1 SV=2 && PF00083:Sugar (and other) transporter
GLYMA_10G056200	81.3952	44.2087	1.84116	GLYMA_10G056200	hypothetical protein && sp|Q9ZUZ3|SAU32_ARATH Auxin-responsive protein SAUR32 OS=Arabidopsis thaliana OX=3702 GN=SAUR32 PE=2 SV=1 && PF02519:Auxin responsive protein
GLYMA_11G035700	161.601	87.8454	1.83961	GLYMA_11G035700	hypothetical protein && sp|Q76NT9|ACCO1_DICDI 1-aminocyclopropane-1-carboxylate oxidase OS=Dictyostelium discoideum OX=44689 GN=aco PE=2 SV=1 && PF14226:non-haem dioxygenase in morphine synthesis N-terminal
GLYMA_07G169400	10.5449	5.73751	1.83789	GLYMA_07G169400	hypothetical protein && - && -
GLYMA_17G063200	27.0903	14.7507	1.83654	GLYMA_17G063200	hypothetical protein && sp|P62785|H41_WHEAT Histone H4 variant TH011 OS=Triticum aestivum OX=4565 PE=3 SV=2 && PF15511:Centromere kinetochore component CENP-T histone fold
GLYMA_18G284700	11.652	6.34931	1.83515	GLYMA_18G284700	hypothetical protein && sp|Q8LJW3|ACR4_ARATH ACT domain-containing protein ACR4 OS=Arabidopsis thaliana OX=3702 GN=ACR4 PE=2 SV=1 && PF01842:ACT domain
GLYMA_08G243400	22.5889	12.3117	1.83475	GLYMA_08G243400	hypothetical protein && - && -
GLYMA_06G308800	10.5966	5.77764	1.83407	GLYMA_06G308800	hypothetical protein && sp|Q8VWF6|SSL3_ARATH Protein STRICTOSIDINE SYNTHASE-LIKE 3 OS=Arabidopsis thaliana OX=3702 GN=SSL3 PE=2 SV=1 && PF03088:Strictosidine synthase
GLYMA_01G228700	69.49	37.9328	1.83192	GLYMA_01G228700	hypothetical protein && sp|P30081|CHS7_SOYBN Chalcone synthase 7 OS=Glycine max OX=3847 GN=CHS7 PE=3 SV=1 && PF00195:Chalcone and stilbene synthases, N-terminal domain|PF02797:Chalcone and stilbene synthases, C-terminal domain
GLYMA_15G000200	16.5153	9.01907	1.83116	GLYMA_15G000200	hypothetical protein && - && -
GLYMA_19G174600	25.372	13.879	1.82808	GLYMA_19G174600	hypothetical protein && - && -
GLYMA_16G093400	12.7435	6.97539	1.82692	GLYMA_16G093400	hypothetical protein && sp|F4INW9|MYOB4_ARATH Probable myosin-binding protein 4 OS=Arabidopsis thaliana OX=3702 GN=MYOB4 PE=3 SV=1 && PF04576:Zein-binding
GLYMA_15G139600	11.5726	6.34256	1.82459	GLYMA_15G139600	hypothetical protein && sp|O23470|GDL64_ARATH GDSL esterase/lipase At4g16230 OS=Arabidopsis thaliana OX=3702 GN=At4g16230 PE=3 SV=2 && PF00657:GDSL-like Lipase/Acylhydrolase
GLYMA_17G187300	92.7185	50.8436	1.8236	GLYMA_17G187300	hypothetical protein && sp|Q8LGJ5|PCO2_ARATH Plant cysteine oxidase 2 OS=Arabidopsis thaliana OX=3702 GN=PCO2 PE=1 SV=1 && PF07847:PCO_ADO
GLYMA_15G111300	15.4948	8.50071	1.82277	GLYMA_15G111300	hypothetical protein && sp|A0A0P0XII1|CERK1_ORYSJ Chitin elicitor receptor kinase 1 OS=Oryza sativa subsp. japonica OX=39947 GN=CERK1 PE=1 SV=1 && PF07714:Protein tyrosine kinase
GLYMA_08G179400	14.3409	7.86803	1.82268	GLYMA_08G179400	hypothetical protein && sp|A8MQN2|LNK1_ARATH Protein LNK1 OS=Arabidopsis thaliana OX=3702 GN=LNK1 PE=1 SV=1 && -
GLYMA_16G011600	10.4693	5.74518	1.82227	GLYMA_16G011600	hypothetical protein && sp|Q9LQI7|CIA30_ARATH Probable complex I intermediate-associated protein 30 OS=Arabidopsis thaliana OX=3702 GN=At1g17350 PE=1 SV=2 && PF08547:Complex I intermediate-associated protein 30 (CIA30)
GLYMA_09G068300	31.8087	17.4664	1.82114	GLYMA_09G068300	hypothetical protein && - && -
GLYMA_15G112700	102.383	56.2642	1.81969	GLYMA_15G112700	hypothetical protein && sp|P31239|ACCO_PEA 1-aminocyclopropane-1-carboxylate oxidase OS=Pisum sativum OX=3888 GN=ACO PE=2 SV=1 && PF14226:non-haem dioxygenase in morphine synthesis N-terminal|PF03171:2OG-Fe(II) oxygenase superfamily
GLYMA_01G099100	11.9692	6.58015	1.81899	GLYMA_01G099100	hypothetical protein && sp|Q93VV0|ZDHC6_ARATH Probable protein S-acyltransferase 16 OS=Arabidopsis thaliana OX=3702 GN=PAT16 PE=2 SV=1 && PF01529:DHHC palmitoyltransferase
GLYMA_20G236400	12.1672	6.69376	1.81769	GLYMA_20G236400	hypothetical protein && sp|Q9SRY3|RLF1_ARATH Protein RALF-like 1 OS=Arabidopsis thaliana OX=3702 GN=RALF1 PE=1 SV=1 && PF05498:Rapid ALkalinization Factor (RALF)
GLYMA_11G256100	37.8177	20.8231	1.81615	GLYMA_11G256100	hypothetical protein && sp|O64865|LTG14_ARATH Non-specific lipid transfer protein GPI-anchored 14 OS=Arabidopsis thaliana OX=3702 GN=LTPG14 PE=2 SV=1 && PF14368:Probable lipid transfer
GLYMA_11G011500	23.6633	13.042	1.81439	GLYMA_11G011500	hypothetical protein && sp|P23569|CHSY_PUEML Chalcone synthase OS=Pueraria montana var. lobata OX=3893 GN=CHS PE=2 SV=1 && PF02797:Chalcone and stilbene synthases, C-terminal domain|PF00195:Chalcone and stilbene synthases, N-terminal domain
GLYMA_08G200200	915.801	505.04	1.81332	GLYMA_08G200200	hypothetical protein && sp|P15490|VSPA_SOYBN Stem 28 kDa glycoprotein OS=Glycine max OX=3847 GN=VSPA PE=2 SV=1 && PF03767:HAD superfamily, subfamily IIIB (Acid phosphatase)
GLYMA_08G365100	15.6212	8.61605	1.81303	GLYMA_08G365100	hypothetical protein && sp|Q9M886|LBD41_ARATH LOB domain-containing protein 41 OS=Arabidopsis thaliana OX=3702 GN=LBD41 PE=2 SV=1 && -
GLYMA_09G187200	14.4247	7.95752	1.81271	GLYMA_09G187200	hypothetical protein && sp|Q9LS40|ASPG1_ARATH Protein ASPARTIC PROTEASE IN GUARD CELL 1 OS=Arabidopsis thaliana OX=3702 GN=ASPG1 PE=1 SV=1 && PF14541:Xylanase inhibitor C-terminal|PF14543:Xylanase inhibitor N-terminal
GLYMA_10G243300	10.2321	5.65432	1.80961	GLYMA_10G243300	hypothetical protein && sp|P24805|TSJT1_TOBAC Stem-specific protein TSJT1 OS=Nicotiana tabacum OX=4097 GN=TSJT1 PE=2 SV=1 && PF12481:Aluminium induced protein
GLYMA_16G069600	24.0113	13.2688	1.80961	GLYMA_16G069600	hypothetical protein && - && -
GLYMA_07G153100	43.8914	24.2546	1.80961	GLYMA_07G153100	hypothetical protein && sp|Q9FFT4|PDC2_ARATH Pyruvate decarboxylase 2 OS=Arabidopsis thaliana OX=3702 GN=PDC2 PE=2 SV=1 && -
GLYMA_08G044550	21.4388	11.8472	1.80961	GLYMA_08G044550	hypothetical protein && - && -
GLYMA_13G301700	22.5933	12.4852	1.80961	GLYMA_13G301700	hypothetical protein && - && -
GLYMA_19G132150	14.3703	7.94108	1.80961	GLYMA_19G132150	hypothetical protein && - && -
novel.74	19.1065	10.5583	1.80961	-	- && - && PF05162:Ribosomal protein L41
GLYMA_07G252900	15.2566	8.43087	1.80961	GLYMA_07G252900	hypothetical protein && - && -
GLYMA_08G317475	17.3064	9.56359	1.80961	GLYMA_08G317475	hypothetical protein && - && -
GLYMA_05G247500	17.7609	9.82844	1.8071	GLYMA_05G247500	hypothetical protein && sp|Q9M8S6|SKOR_ARATH Potassium channel SKOR OS=Arabidopsis thaliana OX=3702 GN=SKOR PE=1 SV=1 && PF11834:KHA, dimerisation domain of potassium ion channel|PF00520:Ion transport protein|PF12796:Ankyrin repeats (3 copies)|PF00027:Cyclic nucleotide-binding domain
GLYMA_07G110600	17.7676	9.83753	1.80611	GLYMA_07G110600	hypothetical protein && - && PF00300:Histidine phosphatase superfamily (branch 1)
GLYMA_16G035200	17.7963	9.86383	1.8042	GLYMA_16G035200	hypothetical protein && - && -
GLYMA_05G027700	13.6715	7.57847	1.80399	GLYMA_05G027700	hypothetical protein && sp|Q9S7 |HA22A_ARATH HVA22-like protein a OS=Arabidopsis thaliana OX=3702 GN=HVA22A PE=2 SV=1 && PF03134:TB2/DP1, HVA22 family
GLYMA_12G141400	12.3131	6.8285	1.8032	GLYMA_12G141400	hypothetical protein && sp|C6TKZ5|DRE2_SOYBN Anamorsin homolog OS=Glycine max OX=3847 PE=2 SV=1 && PF05093:Cytokine-induced anti-apoptosis inhibitor 1, Fe-S biogenesis
GLYMA_02G221000	44.6353	24.7921	1.80038	GLYMA_02G221000	hypothetical protein && - && -
GLYMA_20G222600	327.587	182.038	1.79955	GLYMA_20G222600	hypothetical protein && sp|Q9SPK4|PPCK1_ARATH Phosphoenolpyruvate carboxylase kinase 1 OS=Arabidopsis thaliana OX=3702 GN=PPCK1 PE=1 SV=1 && PF00069:Protein kinase domain
GLYMA_02G261900	35.1911	19.5968	1.79576	GLYMA_02G261900	hypothetical protein && sp|O80920|PYL4_ARATH Abscisic acid receptor PYL4 OS=Arabidopsis thaliana OX=3702 GN=PYL4 PE=1 SV=1 && PF10604:Polyketide cyclase / dehydrase and lipid transport
GLYMA_09G014400	143.31	79.8152	1.79553	GLYMA_09G014400	hypothetical protein && sp|P14009|14KD_DAUCA 14 kDa proline-rich protein DC2.15 OS=Daucus carota OX=4039 PE=2 SV=1 && PF14547:Hydrophobic seed protein
GLYMA_17G175600	19.5872	10.9112	1.79515	GLYMA_17G175600	hypothetical protein && sp|Q8GUM4|Y3739_ARATH Uncharacterized membrane protein At3g27390 OS=Arabidopsis thaliana OX=3702 GN=At3g27390 PE=1 SV=2 && -
GLYMA_20G151500	131.37	73.2571	1.79328	GLYMA_20G151500	hypothetical protein && sp|Q9LIK9|APS1_ARATH ATP sulfurylase 1, chloroplastic OS=Arabidopsis thaliana OX=3702 GN=APS1 PE=1 SV=1 && PF14306:PUA-like domain|PF01747:ATP-sulfurylase
GLYMA_01G177600	14.9453	8.33528	1.79301	GLYMA_01G177600	hypothetical protein && sp|O23207|FQRL2_ARATH Probable NAD(P)H dehydrogenase (quinone) FQR1-like 2 OS=Arabidopsis thaliana OX=3702 GN=At4g36750 PE=1 SV=1 && PF03358:NADPH-dependent FMN reductase
GLYMA_04G032100	19.6837	10.9835	1.79212	GLYMA_04G032100	hypothetical protein && sp|Q8RY60|Y1733_ARATH DUF21 domain-containing protein At1g47330 OS=Arabidopsis thaliana OX=3702 GN=CBSDUF7 PE=1 SV=1 && PF01595:Cyclin M transmembrane N-terminal domain
GLYMA_10G198800	5632.96	3143.67	1.79184	GLYMA_10G198800	hypothetical protein && sp|P02237|LGB3_SOYBN Leghemoglobin C3 OS=Glycine max OX=3847 GN=LGB1 PE=2 SV=2 && PF00042:Globin
GLYMA_13G101400	19.4605	10.8735	1.78973	GLYMA_13G101400	hypothetical protein && sp|Q9C942|CSE_ARATH Caffeoylshikimate esterase OS=Arabidopsis thaliana OX=3702 GN=CSE PE=1 SV=1 && PF12146:Serine aminopeptidase, S33
GLYMA_16G189302	31.4209	17.5629	1.78905	GLYMA_16G189302	hypothetical protein && sp|O03982|HIP39_ARATH Heavy metal-associated isoprenylated plant protein 39 OS=Arabidopsis thaliana OX=3702 GN=HIPP39 PE=2 SV=1 && -
GLYMA_12G218300	173.233	96.8375	1.78891	GLYMA_12G218300	hypothetical protein && - && PF12609:Wound-induced protein
GLYMA_20G102100	12.5173	6.99965	1.78827	GLYMA_20G102100	hypothetical protein && sp|Q9FTA0|GEML4_ARATH GEM-like protein 4 OS=Arabidopsis thaliana OX=3702 GN=At5g08350 PE=2 SV=1 && PF02893:GRAM domain
GLYMA_13G368066	12.3716	6.92536	1.78641	GLYMA_13G368066	hypothetical protein && - && PF04113:Gpi16 subunit, GPI transamidase component
GLYMA_09G010500	160.738	90.0296	1.78539	GLYMA_09G010500	hypothetical protein && - && -
GLYMA_17G160500	13.7105	7.68788	1.78339	GLYMA_17G160500	hypothetical protein && sp|Q8VWK4|TRB1_ARATH Telomere repeat-binding factor 1 OS=Arabidopsis thaliana OX=3702 GN=TRB1 PE=1 SV=1 && PF00538:linker histone H1 and H5 family|PF00249:Myb-like DNA-binding domain
GLYMA_19G044200	13.0091	7.29696	1.78281	GLYMA_19G044200	hypothetical protein && sp|Q9SWS1|ACFR2_ARATH Transmembrane ascorbate ferrireductase 2 OS=Arabidopsis thaliana OX=3702 GN=CYB561B PE=1 SV=1 && PF03188:Eukaryotic cytochrome b561
GLYMA_18G017200	13.9115	7.80581	1.7822	GLYMA_18G017200	hypothetical protein && sp|Q9LFU1|ASNS3_ARATH Asparagine synthetase [glutamine-hydrolyzing] 3 OS=Arabidopsis thaliana OX=3702 GN=ASN3 PE=2 SV=1 && PF13537:Glutamine amidotransferase domain|PF00733:Asparagine synthase
GLYMA_09G240300	26.284	14.7552	1.78134	GLYMA_09G240300	hypothetical protein && sp|Q9LHA4|VA0D2_ARATH V-type proton ATPase subunit d2 OS=Arabidopsis thaliana OX=3702 GN=VHA-d2 PE=2 SV=1 && PF01992:ATP synthase (C/AC39) subunit
GLYMA_05G182600	11.8355	6.64581	1.78089	GLYMA_05G182600	hypothetical protein && sp|Q940M2|AGT21_ARATH Alanine--glyoxylate aminotransferase 2 homolog 1, mitochondrial OS=Arabidopsis thaliana OX=3702 GN=AGT2 PE=1 SV=1 && PF00202:Aminotransferase class-III
GLYMA_13G295000	118.171	66.4055	1.77954	GLYMA_13G295000	hypothetical protein && sp|A0A0P0VI36|NAAT1_ORYSJ Nicotianamine aminotransferase 1 OS=Oryza sativa subsp. japonica OX=39947 GN=NAAT1 PE=1 SV=1 && PF00155:Aminotransferase class I and II
GLYMA_05G008500	17.6048	9.89337	1.77945	GLYMA_05G008500	hypothetical protein && - && -
GLYMA_19G180100	17.1695	9.65738	1.77787	GLYMA_19G180100	hypothetical protein && - && -
GLYMA_20G071600	10.8133	6.09264	1.77481	GLYMA_20G071600	hypothetical protein && sp|Q65XS5|BC10_ORYSJ Glycosyltransferase BC10 OS=Oryza sativa subsp. japonica OX=39947 GN=BC10 PE=1 SV=1 && PF02485:Core-2/I-Branching enzyme
GLYMA_01G176200	15.3364	8.64713	1.77358	GLYMA_01G176200	hypothetical protein && - && -
GLYMA_13G258951	26.412	14.8932	1.77342	GLYMA_13G258951	hypothetical protein && - && -
GLYMA_05G040900	17.9109	10.1057	1.77236	GLYMA_05G040900	hypothetical protein && sp|P49637|R27A3_ARATH 60S ribosomal protein L27a-3 OS=Arabidopsis thaliana OX=3702 GN=RPL27AC PE=2 SV=2 && PF00828:Ribosomal proteins 50S-L15, 50S-L18e, 60S-L27A
GLYMA_11G043800	27.3852	15.4648	1.77082	GLYMA_11G043800	hypothetical protein && sp|O49545|BAME1_ARATH Leucine-rich repeat receptor-like serine/threonine-protein kinase BAM1 OS=Arabidopsis thaliana OX=3702 GN=BAM1 PE=1 SV=1 && PF07714:Protein tyrosine kinase|PF13855:Leucine rich repeat|PF08263:Leucine rich repeat N-terminal domain
GLYMA_04G202900	10.5993	5.98633	1.77058	GLYMA_04G202900	hypothetical protein && sp|Q39817|CALX_SOYBN Calnexin homolog OS=Glycine max OX=3847 PE=2 SV=1 && PF00262:Calreticulin family
GLYMA_04G051900	15.7488	8.91063	1.76742	GLYMA_04G051900	hypothetical protein && sp|Q8L9S3|GRXC6_ARATH Glutaredoxin-C6 OS=Arabidopsis thaliana OX=3702 GN=GRXC6 PE=2 SV=2 && PF00462:Glutaredoxin
GLYMA_04G076500	24.3181	13.7645	1.76672	GLYMA_04G076500	hypothetical protein && sp|Q9SB75|CSLC5_ARATH Probable xyloglucan glycosyltransferase 5 OS=Arabidopsis thaliana OX=3702 GN=CSLC5 PE=1 SV=1 && PF13632:Glycosyl transferase family group 2
GLYMA_05G056100	10.4302	5.90757	1.76556	GLYMA_05G056100	hypothetical protein && sp|Q9SU40|SKU5_ARATH Monocopper oxidase-like protein SKU5 OS=Arabidopsis thaliana OX=3702 GN=SKU5 PE=1 SV=1 && PF07731:Multicopper oxidase|PF00394:Multicopper oxidase|PF07732:Multicopper oxidase
GLYMA_20G024200	13778.1	7807.27	1.76478	GLYMA_20G024200	hypothetical protein && sp|P04671|NO51_SOYBN Nodulin-C51 OS=Glycine max OX=3847 PE=2 SV=1 && PF02451:Nodulin
GLYMA_06G138400	27.2692	15.4538	1.76456	GLYMA_06G138400	hypothetical protein && sp|P30707|RL9_PEA 60S ribosomal protein L9 OS=Pisum sativum OX=3888 GN=RPL9 PE=2 SV=1 && PF00347:Ribosomal protein L6
GLYMA_13G247000	93.1986	52.8352	1.76395	GLYMA_13G247000	hypothetical protein && - && -
GLYMA_03G138400	12.1714	6.90242	1.76336	GLYMA_03G138400	hypothetical protein && sp|P93756|SD31_ARATH G-type lectin S-receptor-like serine/threonine-protein kinase SD3-1 OS=Arabidopsis thaliana OX=3702 GN=SD31 PE=3 SV=1 && PF01453:D-mannose binding lectin|PF00954:S-locus glycoprotein domain|PF07714:Protein tyrosine kinase|PF00024:PAN domain
GLYMA_02G290000	10.8278	6.1418	1.76297	GLYMA_02G290000	hypothetical protein && sp|Q50EK1|C16B1_PICSI Cytochrome P450 716B1 OS=Picea sitchensis OX=3332 GN=CYP716B1 PE=2 SV=1 && PF00067:Cytochrome P450
GLYMA_05G095400	12.9964	7.38705	1.75935	GLYMA_05G095400	hypothetical protein && sp|Q948P6|FRI3_SOYBN Ferritin-3, chloroplastic OS=Glycine max OX=3847 PE=2 SV=1 && -
GLYMA_16G038800	13.3572	7.59354	1.75902	GLYMA_16G038800	hypothetical protein && sp|Q9LFD5|BPA1_ARATH Binding partner of ACD11 1 OS=Arabidopsis thaliana OX=3702 GN=BPA1 PE=1 SV=1 && -
GLYMA_14G155700	10.1181	5.75373	1.75854	GLYMA_14G155700	hypothetical protein && sp|Q9LUD7|CALS8_ARATH Putative callose synthase 8 OS=Arabidopsis thaliana OX=3702 GN=CALS8 PE=3 SV=2 && -
GLYMA_18G173600	164.675	93.6763	1.75791	GLYMA_18G173600	hypothetical protein && - && -
GLYMA_15G176250	172.908	98.3601	1.75791	GLYMA_15G176250	hypothetical protein && - && -
GLYMA_06G216500	539.839	307.125	1.75772	GLYMA_06G216500	hypothetical protein && sp|Q02921|NO93_SOYBN Early nodulin-93 OS=Glycine max OX=3847 PE=2 SV=1 && PF03386:Early nodulin 93 ENOD93 protein
GLYMA_18G047000	50.5495	28.7791	1.75647	GLYMA_18G047000	hypothetical protein && sp|Q93V51|PSE1_ARATH Protein LEAD-SENSITIVE 1 OS=Arabidopsis thaliana OX=3702 GN=PSE1 PE=2 SV=1 && PF04970:Lecithin retinol acyltransferase
GLYMA_13G171100	16.5786	9.439	1.75639	GLYMA_13G171100	hypothetical protein && sp|Q9LI74|CHUP1_ARATH Protein CHUP1, chloroplastic OS=Arabidopsis thaliana OX=3702 GN=CHUP1 PE=1 SV=1 && -
GLYMA_02G141400	16.0218	9.12202	1.75639	GLYMA_02G141400	hypothetical protein && sp|Q9LIC6|PR1F3_ARATH PRA1 family protein F3 OS=Arabidopsis thaliana OX=3702 GN=PRA1F3 PE=1 SV=1 && PF03208:PRA1 family protein
GLYMA_14G068000	149.394	85.1275	1.75495	GLYMA_14G068000	hypothetical protein && sp|Q38865|EXPA6_ARATH Expansin-A6 OS=Arabidopsis thaliana OX=3702 GN=EXPA6 PE=2 SV=2 && PF01357:Pollen allergen|PF03330:Lytic transglycolase
GLYMA_17G146500	111.687	63.6513	1.75468	GLYMA_17G146500	hypothetical protein && sp|Q9LD45|BI1_ARATH Bax inhibitor 1 OS=Arabidopsis thaliana OX=3702 GN=BI-1 PE=1 SV=1 && PF01027:Inhibitor of apoptosis-promoting Bax1
GLYMA_11G056400	17.7481	10.1207	1.75365	GLYMA_11G056400	hypothetical protein && sp|Q0CXD0|IF4A_ASPTN ATP-dependent RNA helicase eIF4A OS=Aspergillus terreus (strain NIH 2624 / FGSC A1156) OX=341663 GN=tif1 PE=3 SV=2 && -
GLYMA_16G195200	2487.03	1419.02	1.75264	GLYMA_16G195200	hypothetical protein && - && -
GLYMA_06G122600	67.1796	38.3558	1.75148	GLYMA_06G122600	hypothetical protein && sp|P12886|ADH1_PEA Alcohol dehydrogenase 1 OS=Pisum sativum OX=3888 PE=1 SV=1 && PF00107:Zinc-binding dehydrogenase|PF08240:Alcohol dehydrogenase GroES-like domain
GLYMA_12G226400	27.0876	15.4656	1.75147	GLYMA_12G226400	hypothetical protein && sp|Q8L493|DAAA_ARATH D-amino-acid transaminase, chloroplastic OS=Arabidopsis thaliana OX=3702 GN=DAAT PE=1 SV=1 && -
GLYMA_06G293450	12.0742	6.90235	1.74929	GLYMA_06G293450	hypothetical protein && - && -
GLYMA_10G084200	10.3327	5.90775	1.74901	GLYMA_10G084200	hypothetical protein && sp|Q9SJ62|WDL4_ARATH Protein WVD2-like 4 OS=Arabidopsis thaliana OX=3702 GN=WDL4 PE=1 SV=2 && PF06886:Targeting protein for Xklp2 (TPX2)
GLYMA_06G184300	29.3774	16.8006	1.74859	GLYMA_06G184300	hypothetical protein && - && -
GLYMA_06G029600	10.1657	5.8223	1.74599	GLYMA_06G029600	hypothetical protein && sp|O65683|BZP11_ARATH bZIP transcription factor 11 OS=Arabidopsis thaliana OX=3702 GN=BZIP11 PE=1 SV=1 && PF00170:bZIP transcription factor
GLYMA_10G236900	13.053	7.48169	1.74465	GLYMA_10G236900	hypothetical protein && sp|Q9M2Z5|FBL53_ARATH F-box/LRR-repeat protein At3g48880 OS=Arabidopsis thaliana OX=3702 GN=At3g48880 PE=2 SV=1 && PF12937:F-box-like
GLYMA_02G097000	11.8223	6.7889	1.74141	GLYMA_02G097000	hypothetical protein && - && -
GLYMA_19G175800	21.6939	12.4623	1.74077	GLYMA_19G175800	hypothetical protein && - && -
GLYMA_10G256500	56.9647	32.738	1.74001	GLYMA_10G256500	hypothetical protein && - && -
GLYMA_18G209000	34.3607	19.7682	1.73818	GLYMA_18G209000	hypothetical protein && - && -
GLYMA_20G146900	20.1066	11.5676	1.73818	GLYMA_20G146900	hypothetical protein && sp|Q8L471|FLZ8_ARATH FCS-Like Zinc finger 8 OS=Arabidopsis thaliana OX=3702 GN=FLZ8 PE=1 SV=1 && PF04570:zinc-finger of the FCS-type, C2-C2
GLYMA_03G169300	16.6878	9.6022	1.73791	GLYMA_03G169300	hypothetical protein && sp|P32143|SQUV_ECOLI Sulfofructose kinase OS=Escherichia coli (strain K12) OX=83333 GN=yihV PE=1 SV=2 && PF00294:pfkB family carbohydrate kinase
GLYMA_13G049700	11.4272	6.57839	1.73708	GLYMA_13G049700	hypothetical protein && sp|Q6NKX1|PROD2_ARATH Proline dehydrogenase 2, mitochondrial OS=Arabidopsis thaliana OX=3702 GN=POX2 PE=2 SV=1 && PF01619:Proline dehydrogenase
GLYMA_16G061500	20.7809	11.9634	1.73704	GLYMA_16G061500	hypothetical protein && - && PF01281:Ribosomal protein L9, N-terminal domain
GLYMA_11G239900	13.5935	7.83626	1.73469	GLYMA_11G239900	hypothetical protein && - && PF00168:C2 domain
GLYMA_20G112600	14.3676	8.28803	1.73353	GLYMA_20G112600	hypothetical protein && sp|Q9SCP2|PLY12_ARATH Probable pectate lyase 12 OS=Arabidopsis thaliana OX=3702 GN=At3g53190 PE=2 SV=2 && PF00544:Pectate lyase
GLYMA_19G079850	12.8448	7.41217	1.73294	GLYMA_19G079850	hypothetical protein && - && -
GLYMA_18G153500	53.1413	30.6893	1.73159	GLYMA_18G153500	hypothetical protein && sp|O48818|EXPA4_ARATH Expansin-A4 OS=Arabidopsis thaliana OX=3702 GN=EXPA4 PE=1 SV=1 && PF03330:Lytic transglycolase|PF01357:Pollen allergen
GLYMA_10G051100	10.7298	6.20181	1.7301	GLYMA_10G051100	hypothetical protein && sp|P0CH04|UBI1P_PETCR Polyubiquitin OS=Petroselinum crispum OX=4043 GN=PCUBI4-1 PE=2 SV=1 && PF00240:Ubiquitin family
GLYMA_04G188100	32.4212	18.7434	1.72974	GLYMA_04G188100	hypothetical protein && sp|O64733|U87A2_ARATH UDP-glycosyltransferase 87A2 OS=Arabidopsis thaliana OX=3702 GN=UGT87A2 PE=1 SV=1 && PF00201:UDP-glucoronosyl and UDP-glucosyl transferase
GLYMA_05G175500	11.1421	6.44981	1.72751	GLYMA_05G175500	hypothetical protein && sp|P47924|RIBA1_ARATH Bifunctional riboflavin biosynthesis protein RIBA 1, chloroplastic OS=Arabidopsis thaliana OX=3702 GN=RIBA1 PE=1 SV=2 && PF07727:Reverse transcriptase (RNA-dependent DNA polymerase)
GLYMA_07G037300	12.1112	7.01483	1.72652	GLYMA_07G037300	hypothetical protein && sp|Q570U6|EF4L4_ARATH Protein ELF4-LIKE 4 OS=Arabidopsis thaliana OX=3702 GN=EFL4 PE=2 SV=1 && PF07011:Early Flowering 4 domain
novel.257	35.7485	20.7061	1.72647	-	- && - && -
GLYMA_01G031700	19.2593	11.1711	1.72402	GLYMA_01G031700	hypothetical protein && sp|Q9ZTR1|SPDS1_PEA Spermidine synthase 1 OS=Pisum sativum OX=3888 GN=SPDSYN1 PE=2 SV=1 && PF01564:Spermine/spermidine synthase domain|PF17284:Spermidine synthase tetramerisation domain
GLYMA_13G294700	25.4316	14.7544	1.72366	GLYMA_13G294700	hypothetical protein && sp|O49453|Y4844_ARATH Uncharacterized protein At4g28440 OS=Arabidopsis thaliana OX=3702 GN=At4g28440 PE=1 SV=1 && -
GLYMA_16G053200	31.1904	18.0989	1.72334	GLYMA_16G053200	hypothetical protein && - && PF01190:Pollen proteins Ole e I like
GLYMA_14G210900	11.2266	6.51798	1.7224	GLYMA_14G210900	hypothetical protein && sp|Q3UJZ3|ARMC7_MOUSE Armadillo repeat-containing protein 7 OS=Mus musculus OX=10090 GN=Armc7 PE=1 SV=2 && -
GLYMA_07G267800	44.3227	25.753	1.72107	GLYMA_07G267800	hypothetical protein && sp|O23482|OPT3_ARATH Oligopeptide transporter 3 OS=Arabidopsis thaliana OX=3702 GN=OPT3 PE=2 SV=3 && PF03169:OPT oligopeptide transporter protein
GLYMA_13G050700	10.0777	5.85605	1.72091	GLYMA_13G050700	hypothetical protein && sp|Q9FMC2|BZP43_ARATH Basic leucine zipper 43 OS=Arabidopsis thaliana OX=3702 GN=BZIP43 PE=1 SV=1 && PF00170:bZIP transcription factor
GLYMA_18G076600	17.6839	10.2779	1.72057	GLYMA_18G076600	hypothetical protein && sp|Q9FM65|FLA1_ARATH Fasciclin-like arabinogalactan protein 1 OS=Arabidopsis thaliana OX=3702 GN=FLA1 PE=1 SV=1 && PF02469:Fasciclin domain
GLYMA_15G059600	16.3969	9.53008	1.72054	GLYMA_15G059600	hypothetical protein && sp|Q6EP49|MAD27_ORYSJ MADS-box transcription factor 27 OS=Oryza sativa subsp. japonica OX=39947 GN=MADS27 PE=2 SV=2 && PF01486:K-box region|PF00319:SRF-type transcription factor (DNA-binding and dimerisation domain)
GLYMA_02G112400	60.8079	35.3501	1.72016	GLYMA_02G112400	hypothetical protein && sp|Q9AXJ4|IF5A_MANES Eukaryotic translation initiation factor 5A OS=Manihot esculenta OX=3983 PE=2 SV=2 && PF01287:Eukaryotic elongation factor 5A hypusine, DNA-binding OB fold
GLYMA_11G128800	22.4945	13.0848	1.71913	GLYMA_11G128800	hypothetical protein && - && -
GLYMA_08G074801	27.2128	15.8294	1.71913	GLYMA_08G074801	hypothetical protein && - && -
GLYMA_03G234800	70.9999	41.3222	1.7182	GLYMA_03G234800	hypothetical protein && sp|Q8LD26|DRMH3_ARATH Dormancy-associated protein homolog 3 OS=Arabidopsis thaliana OX=3702 GN=At1g56220 PE=1 SV=1 && PF05564:Dormancy/auxin associated protein
GLYMA_16G177700	35.9518	20.9276	1.71792	GLYMA_16G177700	hypothetical protein && sp|P0C2G1|FBL26_ARATH F-box/LRR-repeat protein At3g58980 OS=Arabidopsis thaliana OX=3702 GN=At3g58980 PE=2 SV=1 && PF05641:Agenet domain|PF00646:F-box domain
GLYMA_08G126900	11.9269	6.94471	1.7174	GLYMA_08G126900	hypothetical protein && sp|Q940G0|TMN1_ARATH Transmembrane 9 superfamily member 1 OS=Arabidopsis thaliana OX=3702 GN=TMN1 PE=1 SV=1 && PF02990:Endomembrane protein 70
GLYMA_05G193400	16.6966	9.72359	1.71712	GLYMA_05G193400	hypothetical protein && - && -
GLYMA_02G025600	21.8367	12.7185	1.71693	GLYMA_02G025600	hypothetical protein && sp|F4I3V6|SHW1_ARATH Protein SHORT HYPOCOTYL IN WHITE LIGHT 1 OS=Arabidopsis thaliana OX=3702 GN=SHW1 PE=1 SV=1 && -
GLYMA_07G205600	61.8256	36.0119	1.71681	GLYMA_07G205600	hypothetical protein && - && -
GLYMA_02G047500	11.8332	6.89736	1.71561	GLYMA_02G047500	hypothetical protein && sp|P27484|GRP2_NICSY Glycine-rich protein 2 OS=Nicotiana sylvestris OX=4096 GN=GRP-2 PE=2 SV=1 && PF00098:Zinc knuckle|PF00313:'Cold-shock' DNA-binding domain
GLYMA_12G165600	21.944	12.7938	1.7152	GLYMA_12G165600	hypothetical protein && - && -
GLYMA_10G161100	28.6685	16.7174	1.71489	GLYMA_10G161100	hypothetical protein && sp|Q9LNQ1|TI231_ARATH Mitochondrial import inner membrane translocase subunit TIM23-1 OS=Arabidopsis thaliana OX=3702 GN=TIM23-1 PE=2 SV=1 && PF02466:Tim17/Tim22/Tim23/Pmp24 family
GLYMA_09G280700	90.0478	52.5818	1.71253	GLYMA_09G280700	hypothetical protein && sp|Q6NKS1|P2C65_ARATH Probable protein phosphatase 2C 65 OS=Arabidopsis thaliana OX=3702 GN=At5g01700 PE=2 SV=1 && PF00481:Protein phosphatase 2C
GLYMA_20G134200	24.394	14.2497	1.7119	GLYMA_20G134200	hypothetical protein && sp|Q84WT5|XYN5L_ARATH Endo-1,4-beta-xylanase 5-like OS=Arabidopsis thaliana OX=3702 GN=At4g33820 PE=2 SV=1 && PF02018:Carbohydrate binding domain|PF00331:Glycosyl hydrolase family 10
GLYMA_14G148500	18.0895	10.5682	1.71169	GLYMA_14G148500	hypothetical protein && - && -
GLYMA_03G070100	17.1374	10.0126	1.71159	GLYMA_03G070100	hypothetical protein && sp|Q0PGJ6|AKRC9_ARATH NADPH-dependent aldo-keto reductase, chloroplastic OS=Arabidopsis thaliana OX=3702 GN=AKR4C9 PE=1 SV=1 && PF00248:Aldo/keto reductase family
GLYMA_18G252300	12.5019	7.31103	1.71	GLYMA_18G252300	hypothetical protein && sp|Q9LW50|ERF2_NICSY Ethylene-responsive transcription factor 2 OS=Nicotiana sylvestris OX=4096 GN=ERF2 PE=2 SV=1 && PF00847:AP2 domain
GLYMA_04G003500	23.9563	14.0128	1.7096	GLYMA_04G003500	hypothetical protein && - && PF13386:Cytochrome C biogenesis protein transmembrane region
GLYMA_18G037533	49.56	28.9939	1.70932	GLYMA_18G037533	hypothetical protein && - && -
GLYMA_20G117800	13.745	8.04235	1.70908	GLYMA_20G117800	hypothetical protein && sp|Q9C9H1|GIS3_ARATH Zinc finger protein GIS3 OS=Arabidopsis thaliana OX=3702 GN=GIS3 PE=1 SV=1 && -
GLYMA_02G211600	10.4244	6.0994	1.70908	GLYMA_02G211600	hypothetical protein && sp|Q94AC1|STR6_ARATH Rhodanese-like domain-containing protein 6 OS=Arabidopsis thaliana OX=3702 GN=STR6 PE=2 SV=1 && PF03959:Serine hydrolase (FSH1)
GLYMA_04G150400	15.944	9.33336	1.70828	GLYMA_04G150400	hypothetical protein && - && -
GLYMA_05G010450	71.1507	41.7011	1.70621	GLYMA_05G010450	hypothetical protein && - && -
GLYMA_18G272200	60.7373	35.6636	1.70306	GLYMA_18G272200	hypothetical protein && sp|Q8H8T0|RGP1_ORYSJ UDP-arabinopyranose mutase 1 OS=Oryza sativa subsp. japonica OX=39947 GN=UAM1 PE=1 SV=1 && PF03214:Reversibly glycosylated polypeptide
GLYMA_02G265200	1916.03	1125.07	1.70304	GLYMA_02G265200	hypothetical protein && sp|P23233|NO16_SOYBN Nodulin-16 OS=Glycine max OX=3847 GN=GMN16 PE=2 SV=1 && -
GLYMA_12G215300	35.2338	20.6934	1.70266	GLYMA_12G215300	hypothetical protein && sp|Q9FIT9|HS217_ARATH 21.7 kDa class VI heat shock protein OS=Arabidopsis thaliana OX=3702 GN=HSP21.7 PE=2 SV=1 && PF00011:Hsp20/alpha crystallin family
GLYMA_05G169900	15.6095	9.16809	1.70259	GLYMA_05G169900	hypothetical protein && sp|Q8LG89|BABL_ARATH Basic blue protein OS=Arabidopsis thaliana OX=3702 GN=ARPN PE=2 SV=2 && PF02298:Plastocyanin-like domain
GLYMA_16G038300	35.6958	20.9713	1.70213	GLYMA_16G038300	hypothetical protein && sp|O50008|METE1_ARATH 5-methyltetrahydropteroyltriglutamate--homocysteine methyltransferase 1 OS=Arabidopsis thaliana OX=3702 GN=MS1 PE=1 SV=1 && PF01717:Cobalamin-independent synthase, Catalytic domain|PF08267:Cobalamin-independent synthase, N-terminal domain
GLYMA_19G139000	18.3975	10.8194	1.70041	GLYMA_19G139000	hypothetical protein && - && -
GLYMA_19G096200	14.6937	8.6581	1.6971	GLYMA_19G096200	hypothetical protein && - && PF01190:Pollen proteins Ole e I like
GLYMA_20G136000	19.665	11.5933	1.69624	GLYMA_20G136000	hypothetical protein && sp|Q6VAF9|TBA4_GOSHI Tubulin alpha-4 chain OS=Gossypium hirsutum OX=3635 PE=2 SV=1 && PF03953:Tubulin C-terminal domain|PF00091:Tubulin/FtsZ family, GTPase domain
GLYMA_02G265500	250.161	147.491	1.6961	GLYMA_02G265500	hypothetical protein && sp|P23233|NO16_SOYBN Nodulin-16 OS=Glycine max OX=3847 GN=GMN16 PE=2 SV=1 && -
GLYMA_01G162500	51.0532	30.105	1.69584	GLYMA_01G162500	hypothetical protein && - && -
GLYMA_17G151000	123.648	72.9182	1.69571	GLYMA_17G151000	hypothetical protein && sp|Q8VZM9|FLZ2_ARATH FCS-Like Zinc finger 2 OS=Arabidopsis thaliana OX=3702 GN=FLZ2 PE=1 SV=1 && PF04570:zinc-finger of the FCS-type, C2-C2
GLYMA_15G139900	10.8657	6.40964	1.69521	GLYMA_15G139900	hypothetical protein && - && -
GLYMA_07G062600	15.4992	9.14416	1.69498	GLYMA_07G062600	hypothetical protein && sp|Q9SUR3|RTNLA_ARATH Reticulon-like protein B1 OS=Arabidopsis thaliana OX=3702 GN=RTNLB1 PE=1 SV=1 && PF02453:Reticulon
GLYMA_06G142900	218.326	128.809	1.69497	GLYMA_06G142900	hypothetical protein && - && -
GLYMA_12G131700	11.1713	6.59184	1.69472	GLYMA_12G131700	hypothetical protein && sp|P46287|RL11_MEDSA 60S ribosomal protein L11 OS=Medicago sativa OX=3879 GN=RPL11 PE=2 SV=1 && PF00281:Ribosomal protein L5|PF00673:ribosomal L5P family C-terminus
GLYMA_18G253100	365.366	215.808	1.69301	GLYMA_18G253100	hypothetical protein && - && -
GLYMA_04G173100	10.8432	6.40907	1.69185	GLYMA_04G173100	hypothetical protein && sp|Q8L4D8|IQD31_ARATH Protein IQ-DOMAIN 31 OS=Arabidopsis thaliana OX=3702 GN=IQD31 PE=1 SV=1 && PF13178:Protein of unknown function (DUF4005)
GLYMA_01G000137	18.4234	10.8912	1.6916	GLYMA_01G000137	hypothetical protein && - && -
GLYMA_17G054900	23.5867	13.9449	1.69142	GLYMA_17G054900	hypothetical protein && sp|E2RKN8|TM258_CANLF Transmembrane protein 258 OS=Canis lupus familiaris OX=9615 GN=TMEM258 PE=1 SV=1 && -
GLYMA_14G066000	33.659	19.9023	1.69122	GLYMA_14G066000	hypothetical protein && sp|Q9FN03|UVR8_ARATH Ultraviolet-B receptor UVR8 OS=Arabidopsis thaliana OX=3702 GN=UVR8 PE=1 SV=1 && PF13540:Regulator of chromosome condensation (RCC1) repeat|PF00415:Regulator of chromosome condensation (RCC1) repeat
GLYMA_14G178900	99.5244	58.8802	1.69029	GLYMA_14G178900	hypothetical protein && sp|Q07463|PUR7_VIGAC Phosphoribosylaminoimidazole-succinocarboxamide synthase, chloroplastic (Fragment) OS=Vigna aconitifolia OX=3918 GN=PUR7 PE=2 SV=1 && PF01259:SAICAR synthetase
GLYMA_18G289800	184.076	109.015	1.68854	GLYMA_18G289800	hypothetical protein && sp|C6T1Z6|CSPLC_SOYBN CASP-like protein 4D1 OS=Glycine max OX=3847 PE=2 SV=1 && PF04535:Domain of unknown function (DUF588)
GLYMA_04G049800	12.8405	7.61261	1.68674	GLYMA_04G049800	hypothetical protein && - && PF10258:PHAX RNA-binding domain
GLYMA_08G222300	14.2437	8.44466	1.68671	GLYMA_08G222300	hypothetical protein && sp|Q9LU40|MSR1_ARATH Protein MANNAN SYNTHESIS-RELATED 1 OS=Arabidopsis thaliana OX=3702 GN=MSR1 PE=2 SV=1 && PF10250:GDP-fucose protein O-fucosyltransferase
GLYMA_20G068000	59.7124	35.4045	1.68658	GLYMA_20G068000	hypothetical protein && - && -
GLYMA_15G217100	10.8031	6.40664	1.68623	GLYMA_15G217100	hypothetical protein && - && PF00407:Pathogenesis-related protein Bet v I family
GLYMA_10G041900	20.266	12.0286	1.68481	GLYMA_10G041900	hypothetical protein && sp|Q0J3L4|GRS10_ORYSJ Monothiol glutaredoxin-S10 OS=Oryza sativa subsp. japonica OX=39947 GN=GRXS10 PE=2 SV=2 && PF00462:Glutaredoxin
GLYMA_10G008021	13.4393	7.97899	1.68433	GLYMA_10G008021	hypothetical protein && sp|Q6NN02|Y4445_ARATH Uncharacterized protein At4g14450, chloroplastic OS=Arabidopsis thaliana OX=3702 GN=At4g14450 PE=2 SV=1 && -
GLYMA_09G203000	75.9194	45.0865	1.68386	GLYMA_09G203000	hypothetical protein && sp|Q9LSL1|BH093_ARATH Transcription factor bHLH93 OS=Arabidopsis thaliana OX=3702 GN=BHLH93 PE=1 SV=1 && PF00010:Helix-loop-helix DNA-binding domain
GLYMA_10G010200	18.3543	10.9061	1.68294	GLYMA_10G010200	hypothetical protein && sp|P51823|ARF2_ORYSJ ADP-ribosylation factor 2 OS=Oryza sativa subsp. japonica OX=39947 GN=ARF PE=2 SV=2 && PF00025:ADP-ribosylation factor family
GLYMA_07G167300	13.1695	7.82526	1.68294	GLYMA_07G167300	hypothetical protein && sp|Q39173|P2_ARATH NADP-dependent alkenal double bond reductase P2 OS=Arabidopsis thaliana OX=3702 GN=P2 PE=2 SV=2 && -
GLYMA_03G195700	16.6834	9.91511	1.68262	GLYMA_03G195700	hypothetical protein && sp|Q9LXJ2|QCR9_ARATH Cytochrome b-c1 complex subunit 9, mitochondrial OS=Arabidopsis thaliana OX=3702 GN=QCR9 PE=1 SV=1 && -
GLYMA_13G333800	49.2364	29.2632	1.68253	GLYMA_13G333800	hypothetical protein && sp|Q2HU65|H2A2_MEDTR Probable histone H2A.2 OS=Medicago truncatula OX=3880 GN=MtrDRAFT_AC149210g4v1 PE=3 SV=1 && PF00125:Core histone H2A/H2B/H3/H4|PF16211:C-terminus of histone H2A
GLYMA_08G084200	58.3132	34.6739	1.68176	GLYMA_08G084200	hypothetical protein && - && -
GLYMA_06G092100	27.9337	16.6108	1.68166	GLYMA_06G092100	hypothetical protein && sp|Q9FGF0|PGML1_ARATH Phosphoglycerate mutase-like protein 1 OS=Arabidopsis thaliana OX=3702 GN=At5g64460 PE=2 SV=1 && PF00300:Histidine phosphatase superfamily (branch 1)
GLYMA_06G002900	21.176	12.6021	1.68036	GLYMA_06G002900	hypothetical protein && sp|P45621|GSA_SOYBN Glutamate-1-semialdehyde 2,1-aminomutase, chloroplastic OS=Glycine max OX=3847 GN=GSA1 PE=2 SV=1 && PF00202:Aminotransferase class-III
GLYMA_13G118300	38.5546	22.9645	1.67888	GLYMA_13G118300	hypothetical protein && sp|Q9C5W0|DGAT3_ARATH Diacylglycerol O-acyltransferase 3 OS=Arabidopsis thaliana OX=3702 GN=DGAT3 PE=1 SV=2 && -
GLYMA_14G067500	28.6069	17.0395	1.67886	GLYMA_14G067500	hypothetical protein && sp|Q8S8S3|DVL11_ARATH Small polypeptide DEVIL 11 OS=Arabidopsis thaliana OX=3702 GN=DVL11 PE=3 SV=1 && -
GLYMA_07G151900	17.0584	10.1685	1.67758	GLYMA_07G151900	hypothetical protein && sp|B3H5Q1|BGL11_ARATH Beta-glucosidase 11 OS=Arabidopsis thaliana OX=3702 GN=BGLU11 PE=2 SV=2 && PF00232:Glycosyl hydrolase family 1
GLYMA_10G000300	37.6446	22.4787	1.67467	GLYMA_10G000300	hypothetical protein && sp|Q6E593|BEBT1_PETHY Benzyl alcohol O-benzoyltransferase OS=Petunia hybrida OX=4102 GN=BEBT1 PE=1 SV=1 && PF02458:Transferase family
GLYMA_19G120400	28.4021	16.9683	1.67383	GLYMA_19G120400	hypothetical protein && sp|Q39891|LEU1_SOYBN Probable 2-isopropylmalate synthase OS=Glycine max OX=3847 GN=GMN56 PE=2 SV=1 && PF00682:HMGL-like|PF08502:LeuA allosteric (dimerisation) domain
GLYMA_11G225400	14.8041	8.84502	1.67373	GLYMA_11G225400	hypothetical protein && - && -
GLYMA_20G019600	103.579	61.9968	1.67072	GLYMA_20G019600	hypothetical protein && sp|O82179|GCSH2_ARATH Glycine cleavage system H protein 2, mitochondrial OS=Arabidopsis thaliana OX=3702 GN=GDH2 PE=2 SV=1 && PF01597:Glycine cleavage H-protein
GLYMA_10G180800	17.5414	10.5046	1.66988	GLYMA_10G180800	hypothetical protein && sp|Q9LTC4|MYB15_ARATH Transcription factor MYB15 OS=Arabidopsis thaliana OX=3702 GN=MYB15 PE=1 SV=1 && PF00249:Myb-like DNA-binding domain
GLYMA_13G308600	33.2808	19.9319	1.66973	GLYMA_13G308600	hypothetical protein && - && -
GLYMA_09G196300	17.5702	10.5329	1.66814	GLYMA_09G196300	hypothetical protein && sp|Q9SVW8|PIRL4_ARATH Plant intracellular Ras-group-related LRR protein 4 OS=Arabidopsis thaliana OX=3702 GN=PIRL4 PE=1 SV=1 && PF13855:Leucine rich repeat
GLYMA_10G002100	88.1145	52.8518	1.6672	GLYMA_10G002100	hypothetical protein && - && PF04720:PDDEXK-like family of unknown function
GLYMA_11G189900	21.6606	12.9957	1.66675	GLYMA_11G189900	hypothetical protein && - && -
GLYMA_16G042000	69.9463	42.0126	1.66489	GLYMA_16G042000	hypothetical protein && sp|Q9SQR4|ADRC3_ARATH NADPH-dependent aldehyde reductase-like protein, chloroplastic OS=Arabidopsis thaliana OX=3702 GN=At3g03980 PE=3 SV=1 && PF13561:Enoyl-(Acyl carrier protein) reductase
GLYMA_06G137100	17.5466	10.5452	1.66395	GLYMA_06G137100	hypothetical protein && sp|P28002|COMT1_MEDSA Caffeic acid 3-O-methyltransferase OS=Medicago sativa OX=3879 PE=1 SV=1 && PF00891:O-methyltransferase domain
GLYMA_13G229300	52.3851	31.4857	1.66378	GLYMA_13G229300	hypothetical protein && sp|O75533|SF3B1_HUMAN Splicing factor 3B subunit 1 OS=Homo sapiens OX=9606 GN=SF3B1 PE=1 SV=3 && PF10604:Polyketide cyclase / dehydrase and lipid transport
GLYMA_20G171100	14.0988	8.47759	1.66306	GLYMA_20G171100	hypothetical protein && sp|Q724J4|TILS_LISMF Bifunctional protein TilS/HprT OS=Listeria monocytogenes serotype 4b (strain F2365) OX=265669 GN=tilS/hprT PE=3 SV=1 && PF00156:Phosphoribosyl transferase domain
GLYMA_20G179300	21.9213	13.1827	1.66289	GLYMA_20G179300	hypothetical protein && - && -
GLYMA_10G147800	10.6192	6.386	1.66289	GLYMA_10G147800	hypothetical protein && sp|O04834|SAR1A_ARATH GTP-binding protein SAR1A OS=Arabidopsis thaliana OX=3702 GN=SAR1A PE=2 SV=1 && PF00025:ADP-ribosylation factor family
GLYMA_13G126400	36.9617	22.235	1.66232	GLYMA_13G126400	hypothetical protein && sp|P49690|RL23_ARATH 60S ribosomal protein L23 OS=Arabidopsis thaliana OX=3702 GN=RPL23A PE=2 SV=3 && PF00238:Ribosomal protein L14p/L23e
GLYMA_11G141800	10.8679	6.54018	1.66171	GLYMA_11G141800	hypothetical protein && sp|Q1S9I9|H2B1_MEDTR Probable histone H2B.1 OS=Medicago truncatula OX=3880 PE=3 SV=3 && PF00125:Core histone H2A/H2B/H3/H4
GLYMA_05G069701	176.842	106.513	1.66029	GLYMA_05G069701	hypothetical protein && sp|O49725|PUP10_ARATH Probable purine permease 10 OS=Arabidopsis thaliana OX=3702 GN=PUP10 PE=2 SV=2 && PF16913:Purine nucleobase transmembrane transport
GLYMA_06G003400	22.0747	13.3	1.65975	GLYMA_06G003400	hypothetical protein && - && PF13386:Cytochrome C biogenesis protein transmembrane region
GLYMA_02G049900	45.9515	27.7014	1.65881	GLYMA_02G049900	hypothetical protein && - && -
GLYMA_19G012000	11.8096	7.11931	1.65881	GLYMA_19G012000	hypothetical protein && - && PF13563:2'-5' RNA ligase superfamily
GLYMA_10G147700	345.057	208.052	1.65852	GLYMA_10G147700	hypothetical protein && - && PF00582:Universal stress protein family
GLYMA_08G166600	38.9891	23.5186	1.6578	GLYMA_08G166600	hypothetical protein && sp|Q6XBF8|CDR1_ARATH Aspartic proteinase CDR1 OS=Arabidopsis thaliana OX=3702 GN=CDR1 PE=1 SV=1 && -
GLYMA_13G278650	43.5903	26.2963	1.65766	GLYMA_13G278650	hypothetical protein && sp|Q7XSK0|BGL18_ORYSJ Beta-glucosidase 18 OS=Oryza sativa subsp. japonica OX=39947 GN=BGLU18 PE=1 SV=2 && -
GLYMA_11G226900	23.0143	13.8873	1.65723	GLYMA_11G226900	hypothetical protein && sp|O20252|S17P_SPIOL Sedoheptulose-1,7-bisphosphatase, chloroplastic OS=Spinacia oleracea OX=3562 PE=2 SV=1 && PF00316:Fructose-1-6-bisphosphatase, N-terminal domain
GLYMA_02G030900	116.743	70.5	1.65592	GLYMA_02G030900	hypothetical protein && sp|Q8VWZ8|SMO22_ARATH Methylsterol monooxygenase 2-2 OS=Arabidopsis thaliana OX=3702 GN=SMO2-2 PE=2 SV=1 && PF04116:Fatty acid hydroxylase superfamily
GLYMA_02G152600	15.157	9.15797	1.65507	GLYMA_02G152600	hypothetical protein && sp|Q66GR8|NET3A_ARATH Protein NETWORKED 3A OS=Arabidopsis thaliana OX=3702 GN=NET3A PE=2 SV=1 && PF07765:KIP1-like protein
GLYMA_08G166200	23.3757	14.1238	1.65506	GLYMA_08G166200	hypothetical protein && sp|Q6XBF8|CDR1_ARATH Aspartic proteinase CDR1 OS=Arabidopsis thaliana OX=3702 GN=CDR1 PE=1 SV=1 && PF14541:Xylanase inhibitor C-terminal|PF14543:Xylanase inhibitor N-terminal
GLYMA_04G023700	10.8533	6.55988	1.6545	GLYMA_04G023700	hypothetical protein && sp|Q9FF29|PR5K_ARATH PR5-like receptor kinase OS=Arabidopsis thaliana OX=3702 GN=PR5K PE=1 SV=1 && PF00314:Thaumatin family
GLYMA_10G145200	14.8815	8.99572	1.65428	GLYMA_10G145200	hypothetical protein && sp|Q9LZ98|AB20I_ARATH ABC transporter I family member 20 OS=Arabidopsis thaliana OX=3702 GN=ABCI20 PE=2 SV=1 && PF00005:ABC transporter
GLYMA_15G100600	11.2103	6.77925	1.65361	GLYMA_15G100600	hypothetical protein && - && -
GLYMA_01G035100	25.844	15.6325	1.65323	GLYMA_01G035100	hypothetical protein && sp|Q8VWZ8|SMO22_ARATH Methylsterol monooxygenase 2-2 OS=Arabidopsis thaliana OX=3702 GN=SMO2-2 PE=2 SV=1 && PF04116:Fatty acid hydroxylase superfamily
GLYMA_05G021500	13.3437	8.07128	1.65323	GLYMA_05G021500	hypothetical protein && sp|Q9SD84|PDCB2_ARATH PLASMODESMATA CALLOSE-BINDING PROTEIN 2 OS=Arabidopsis thaliana OX=3702 GN=PDCB2 PE=1 SV=1 && PF07983:X8 domain
GLYMA_13G142400	164.1	99.3015	1.65255	GLYMA_13G142400	hypothetical protein && sp|Q9SJL2|HIP5_ARATH Heavy metal-associated isoprenylated plant protein 5 OS=Arabidopsis thaliana OX=3702 GN=HIPP05 PE=1 SV=2 && PF00403:Heavy-metal-associated domain
GLYMA_01G144400	18.1551	10.9911	1.6518	GLYMA_01G144400	hypothetical protein && sp|O22130|AHL22_ARATH AT-hook motif nuclear-localized protein 22 OS=Arabidopsis thaliana OX=3702 GN=AHL22 PE=1 SV=1 && PF03479:Plants and Prokaryotes Conserved (PCC) domain
GLYMA_03G155800	17.6407	10.6825	1.65136	GLYMA_03G155800	hypothetical protein && sp|Q8LGS1|MARD1_ARATH Protein MARD1 OS=Arabidopsis thaliana OX=3702 GN=MARD1 PE=1 SV=2 && PF04570:zinc-finger of the FCS-type, C2-C2
GLYMA_14G004300	18.474	11.1953	1.65016	GLYMA_14G004300	hypothetical protein && sp|Q94B74|NUDT2_ARATH Nudix hydrolase 2 OS=Arabidopsis thaliana OX=3702 GN=NUDT2 PE=1 SV=1 && PF18290:Nudix hydrolase domain|PF00293:NUDIX domain
GLYMA_09G020800	42.8265	25.9696	1.6491	GLYMA_09G020800	hypothetical protein && sp|E7BQV0|NPR1_MALHU BTB/POZ domain and ankyrin repeat-containing protein NPR1 OS=Malus hupehensis OX=106556 GN=NPR1 PE=2 SV=2 && PF00651:BTB/POZ domain|PF12796:Ankyrin repeats (3 copies)|PF12313:NPR1/NIM1 like defence protein C terminal
GLYMA_13G093400	11.111	6.73973	1.64859	GLYMA_13G093400	hypothetical protein && sp|A4FUI2|RUXE_BOVIN Small nuclear ribonucleoprotein E OS=Bos taurus OX=9913 GN=SNRPE PE=3 SV=1 && -
GLYMA_02G026300	91.7968	55.6845	1.64852	GLYMA_02G026300	hypothetical protein && sp|Q9LVS0|KUA1_ARATH Transcription factor KUA1 OS=Arabidopsis thaliana OX=3702 GN=KUA1 PE=1 SV=1 && PF00249:Myb-like DNA-binding domain
GLYMA_08G069600	17.966	10.9001	1.64825	GLYMA_08G069600	hypothetical protein && - && -
GLYMA_04G184000	10.655	6.46525	1.64804	GLYMA_04G184000	hypothetical protein && sp|Q8VYR7|BOR1_ARATH Boron transporter 1 OS=Arabidopsis thaliana OX=3702 GN=BOR1 PE=1 SV=1 && -
GLYMA_08G095300	10.7797	6.54089	1.64804	GLYMA_08G095300	hypothetical protein && sp|Q9FJK3|AGL80_ARATH Agamous-like MADS-box protein AGL80 OS=Arabidopsis thaliana OX=3702 GN=AGL80 PE=1 SV=1 && PF00319:SRF-type transcription factor (DNA-binding and dimerisation domain)
GLYMA_08G025700	12.6391	7.67047	1.64776	GLYMA_08G025700	hypothetical protein && sp|Q03685|BIP5_TOBAC Luminal-binding protein 5 OS=Nicotiana tabacum OX=4097 GN=BIP5 PE=2 SV=1 && PF00012:Hsp70 protein
GLYMA_19G064200	16.0276	9.73062	1.64713	GLYMA_19G064200	hypothetical protein && - && -
GLYMA_18G244500	14.5197	8.81686	1.64681	GLYMA_18G244500	hypothetical protein && sp|Q93V61|LCAT3_ARATH Phospholipase A(1) LCAT3 OS=Arabidopsis thaliana OX=3702 GN=LCAT3 PE=1 SV=1 && PF02450:Lecithin:cholesterol acyltransferase
GLYMA_19G088400	14.0687	8.54393	1.64664	GLYMA_19G088400	hypothetical protein && sp|Q9SE42|RPE1_ORYSJ Ribulose-phosphate 3-epimerase, cytoplasmic isoform OS=Oryza sativa subsp. japonica OX=39947 GN=Os09g0505700 PE=1 SV=1 && PF00834:Ribulose-phosphate 3 epimerase family
GLYMA_18G026100	22.2157	13.4935	1.64639	GLYMA_18G026100	hypothetical protein && sp|B8B9K6|R10A_ORYSI 60S ribosomal protein L10a OS=Oryza sativa subsp. indica OX=39946 GN=RPL10A PE=3 SV=1 && PF00687:Ribosomal protein L1p/L10e family
GLYMA_09G031600	47.4228	28.8048	1.64635	GLYMA_09G031600	hypothetical protein && sp|Q949Z1|PGLR4_ARATH Polygalacturonase At1g48100 OS=Arabidopsis thaliana OX=3702 GN=At1g48100 PE=2 SV=1 && PF00295:Glycosyl hydrolases family 28
GLYMA_13G195800	20.5073	12.4983	1.64081	GLYMA_13G195800	hypothetical protein && sp|Q9LJG8|ASIL2_ARATH Trihelix transcription factor ASIL2 OS=Arabidopsis thaliana OX=3702 GN=ASIL2 PE=1 SV=1 && PF13837:Myb/SANT-like DNA-binding domain
GLYMA_13G299100	33.7915	20.5979	1.64053	GLYMA_13G299100	hypothetical protein && - && -
GLYMA_02G192600	27.7722	16.9329	1.64013	GLYMA_02G192600	hypothetical protein && sp|Q9SJ62|WDL4_ARATH Protein WVD2-like 4 OS=Arabidopsis thaliana OX=3702 GN=WDL4 PE=1 SV=2 && PF06886:Targeting protein for Xklp2 (TPX2)
GLYMA_09G147300	11.095	6.76652	1.6397	GLYMA_09G147300	hypothetical protein && sp|Q0VFE3|PGAP3_XENTR Post-GPI attachment to proteins factor 3 OS=Xenopus tropicalis OX=8364 GN=pgap3 PE=2 SV=1 && PF04080:Per1-like family
GLYMA_01G032000	10.4455	6.37213	1.63925	GLYMA_01G032000	hypothetical protein && - && -
GLYMA_19G001300	15.9109	9.71051	1.63852	GLYMA_19G001300	hypothetical protein && sp|B9SEZ6|EFTS_RICCO Elongation factor Ts, mitochondrial OS=Ricinus communis OX=3988 GN=EFTS PE=3 SV=1 && PF00889:Elongation factor TS
GLYMA_09G168600	11.6994	7.1499	1.63631	GLYMA_09G168600	hypothetical protein && sp|Q9LD37|CNG20_ARATH Probable cyclic nucleotide-gated ion channel 20, chloroplastic OS=Arabidopsis thaliana OX=3702 GN=CNGC20 PE=2 SV=1 && PF00520:Ion transport protein
GLYMA_11G089300	13.355	8.16241	1.63615	GLYMA_11G089300	hypothetical protein && sp|Q01IX6|DAO_ORYSI 2-oxoglutarate-dependent dioxygenase DAO OS=Oryza sativa subsp. indica OX=39946 GN=DAO PE=3 SV=1 && PF14226:non-haem dioxygenase in morphine synthesis N-terminal|PF03171:2OG-Fe(II) oxygenase superfamily
GLYMA_01G173050	10.4581	6.39264	1.63596	GLYMA_01G173050	hypothetical protein && sp|Q9ZPV8|COAD_ARATH Phosphopantetheine adenylyltransferase OS=Arabidopsis thaliana OX=3702 GN=COAD PE=1 SV=1 && PF01467:Cytidylyltransferase-like
GLYMA_01G213500	11.8025	7.22341	1.63392	GLYMA_01G213500	hypothetical protein && - && PF09335:SNARE associated Golgi protein
GLYMA_11G106100	14.9724	9.16486	1.63368	GLYMA_11G106100	hypothetical protein && sp|Q9FF29|PR5K_ARATH PR5-like receptor kinase OS=Arabidopsis thaliana OX=3702 GN=PR5K PE=1 SV=1 && PF00314:Thaumatin family
GLYMA_05G187900	48.0105	29.3938	1.63335	GLYMA_05G187900	hypothetical protein && sp|Q9FGG3|WTR45_ARATH WAT1-related protein At5g64700 OS=Arabidopsis thaliana OX=3702 GN=At5g64700 PE=2 SV=1 && PF00892:EamA-like transporter family
GLYMA_07G043100	18.3655	11.2537	1.63195	GLYMA_07G043100	hypothetical protein && sp|A6LJ63|DNAJ_THEM4 Chaperone protein DnaJ OS=Thermosipho melanesiensis (strain DSM 12029 / CIP 104789 / BI429) OX=391009 GN=dnaJ PE=3 SV=1 && PF00226:DnaJ domain
GLYMA_10G267800	35.2061	21.6167	1.62865	GLYMA_10G267800	hypothetical protein && sp|Q9C994|DTX14_ARATH Protein DETOXIFICATION 14 OS=Arabidopsis thaliana OX=3702 GN=DTX14 PE=1 SV=1 && PF01554:MatE
GLYMA_01G136200	11.5682	7.10293	1.62865	GLYMA_01G136200	hypothetical protein && - && -
GLYMA_08G011400	11.0618	6.79608	1.62767	GLYMA_08G011400	hypothetical protein && sp|P0DI12|SA1B1_ARATH SUMO-activating enzyme subunit 1B-1 OS=Arabidopsis thaliana OX=3702 GN=SAE1B-1 PE=1 SV=1 && PF00899:ThiF family
GLYMA_05G066300	19.3391	11.8821	1.62758	GLYMA_05G066300	hypothetical protein && - && -
GLYMA_12G168500	118.877	73.079	1.62669	GLYMA_12G168500	hypothetical protein && sp|P38385|SC61G_ORYSJ Protein transport protein Sec61 subunit gamma OS=Oryza sativa subsp. japonica OX=39947 GN=Os02g0178400 PE=3 SV=1 && -
GLYMA_11G046000	15.3342	9.42896	1.62629	GLYMA_11G046000	hypothetical protein && sp|Q9M2Y0|PSK3_ARATH Phytosulfokines 3 OS=Arabidopsis thaliana OX=3702 GN=PSK3 PE=2 SV=2 && -
GLYMA_08G018800	23.9396	14.7273	1.62552	GLYMA_08G018800	hypothetical protein && sp|A0MFL4|LOR17_ARATH Protein LURP-one-related 17 OS=Arabidopsis thaliana OX=3702 GN=At5g41590 PE=2 SV=2 && PF04525:LURP-one-related
GLYMA_06G066800	26.1425	16.0847	1.6253	GLYMA_06G066800	hypothetical protein && - && -
GLYMA_13G165200	47.2138	29.0596	1.62472	GLYMA_13G165200	hypothetical protein && sp|P17093|RS11_SOYBN 40S ribosomal protein S11 OS=Glycine max OX=3847 GN=RPS11 PE=2 SV=2 && PF16205:Ribosomal_S17 N-terminal|PF00366:Ribosomal protein S17
GLYMA_19G257600	28.2493	17.3882	1.62462	GLYMA_19G257600	hypothetical protein && sp|Q93V51|PSE1_ARATH Protein LEAD-SENSITIVE 1 OS=Arabidopsis thaliana OX=3702 GN=PSE1 PE=2 SV=1 && PF04970:Lecithin retinol acyltransferase
GLYMA_09G028000	12.9852	7.99336	1.6245	GLYMA_09G028000	hypothetical protein && sp|O04893|AGLU_SPIOL Alpha-glucosidase OS=Spinacia oleracea OX=3562 PE=1 SV=1 && PF01055:Glycosyl hydrolases family 31|PF13802:Galactose mutarotase-like|PF16863:N-terminal barrel of NtMGAM and CtMGAM, maltase-glucoamylase
GLYMA_16G100400	322.173	198.333	1.6244	GLYMA_16G100400	hypothetical protein && sp|P82659|DFSD2_HELAN Defensin SD2 OS=Helianthus annuus OX=4232 GN=SD2 PE=2 SV=1 && -
GLYMA_19G102200	11.492	7.08047	1.62306	GLYMA_19G102200	hypothetical protein && - && PF03879:Cgr1 family
GLYMA_12G102600	16.1669	9.96223	1.62282	GLYMA_12G102600	hypothetical protein && - && PF06749:Protein of unknown function (DUF1218)
GLYMA_06G069300	119.776	73.8084	1.62279	GLYMA_06G069300	hypothetical protein && sp|Q3E6T0|PT525_ARATH Probable sugar phosphate/phosphate translocator At5g25400 OS=Arabidopsis thaliana OX=3702 GN=At5g25400 PE=2 SV=1 && PF03151:Triose-phosphate Transporter family
GLYMA_19G242300	13.383	8.2488	1.62241	GLYMA_19G242300	hypothetical protein && sp|Q43317|CYSK_CITLA Cysteine synthase OS=Citrullus lanatus OX=3654 PE=1 SV=1 && -
GLYMA_04G003700	60.9823	37.6256	1.62077	GLYMA_04G003700	hypothetical protein && sp|Q9SZN7|HIP26_ARATH Heavy metal-associated isoprenylated plant protein 26 OS=Arabidopsis thaliana OX=3702 GN=HIPP26 PE=1 SV=1 && PF00403:Heavy-metal-associated domain
GLYMA_08G205900	11.9901	7.40114	1.62004	GLYMA_08G205900	hypothetical protein && - && -
GLYMA_08G254200	22.1703	13.6914	1.61929	GLYMA_08G254200	hypothetical protein && sp|Q9LI61|AVT6A_ARATH Amino acid transporter AVT6A OS=Arabidopsis thaliana OX=3702 GN=AVT6A PE=2 SV=1 && PF01490:Transmembrane amino acid transporter protein
GLYMA_15G121400	34.4892	21.3233	1.61744	GLYMA_15G121400	hypothetical protein && sp|P49351|FPPS1_LUPAL Farnesyl pyrophosphate synthase 1 OS=Lupinus albus OX=3870 GN=FPS1 PE=2 SV=1 && PF00348:Polyprenyl synthetase
GLYMA_08G127800	19.3724	11.9848	1.61642	GLYMA_08G127800	hypothetical protein && sp|Q6IDL4|P24D3_ARATH Transmembrane emp24 domain-containing protein p24delta3 OS=Arabidopsis thaliana OX=3702 GN=At1g09580 PE=1 SV=1 && PF01105:emp24/gp25L/p24 family/GOLD
GLYMA_17G156900	37.317	23.0939	1.61588	GLYMA_17G156900	hypothetical protein && sp|Q9ZRR5|TBA3_HORVU Tubulin alpha-3 chain OS=Hordeum vulgare OX=4513 GN=TUBA3 PE=2 SV=1 && PF00091:Tubulin/FtsZ family, GTPase domain
GLYMA_17G089500	15.1799	9.39638	1.6155	GLYMA_17G089500	hypothetical protein && - && PF07816:Protein of unknown function (DUF1645)
GLYMA_02G172400	13.9861	8.65836	1.61533	GLYMA_02G172400	hypothetical protein && - && -
GLYMA_03G245200	17.504	10.8384	1.615	GLYMA_03G245200	hypothetical protein && sp|F4K5T4|STKLU_ARATH Probable transcription factor At5g28040 OS=Arabidopsis thaliana OX=3702 GN=At5g28040 PE=1 SV=1 && PF04504:Protein of unknown function, DUF573
GLYMA_07G054000	18.6495	11.5484	1.61491	GLYMA_07G054000	hypothetical protein && sp|Q9FJ07|MY111_ARATH Transcription factor MYB111 OS=Arabidopsis thaliana OX=3702 GN=MYB111 PE=1 SV=1 && PF00249:Myb-like DNA-binding domain
GLYMA_14G002000	24.032	14.8825	1.61478	GLYMA_14G002000	hypothetical protein && sp|Q9SVE7|DTX45_ARATH Protein DETOXIFICATION 45, chloroplastic OS=Arabidopsis thaliana OX=3702 GN=DTX45 PE=2 SV=2 && PF01554:MatE
GLYMA_04G057000	80.274	49.7253	1.61435	GLYMA_04G057000	hypothetical protein && sp|Q93VM8|COPT5_ARATH Copper transporter 5 OS=Arabidopsis thaliana OX=3702 GN=COPT5 PE=1 SV=1 && PF04145:Ctr copper transporter family
GLYMA_10G269700	26.5289	16.4341	1.61426	GLYMA_10G269700	hypothetical protein && sp|Q9ZU50|BAT1_ARATH Amino-acid permease BAT1 OS=Arabidopsis thaliana OX=3702 GN=BAT1 PE=2 SV=2 && PF13520:Amino acid permease
GLYMA_05G077034	10.4041	6.44624	1.61398	GLYMA_05G077034	hypothetical protein && sp|Q40983|SPP_PEA Stromal processing peptidase, chloroplastic OS=Pisum sativum OX=3888 GN=SPP PE=1 SV=2 && -
GLYMA_13G206700	17.0232	10.5607	1.61195	GLYMA_13G206700	hypothetical protein && sp|Q94B38|GPT2_ARATH Glucose-6-phosphate/phosphate translocator 2, chloroplastic OS=Arabidopsis thaliana OX=3702 GN=GPT2 PE=2 SV=2 && PF03151:Triose-phosphate Transporter family
GLYMA_13G151800	156.874	97.3304	1.61176	GLYMA_13G151800	hypothetical protein && sp|Q9SJQ9|ALFC6_ARATH Fructose-bisphosphate aldolase 6, cytosolic OS=Arabidopsis thaliana OX=3702 GN=FBA6 PE=1 SV=1 && PF00274:Fructose-bisphosphate aldolase class-I
GLYMA_04G078400	24.4498	15.1716	1.61155	GLYMA_04G078400	hypothetical protein && sp|Q9FI19|CML43_ARATH Probable calcium-binding protein CML43 OS=Arabidopsis thaliana OX=3702 GN=CML43 PE=2 SV=1 && PF13499:EF-hand domain pair
GLYMA_10G292200	12.7228	7.90544	1.60937	GLYMA_10G292200	hypothetical protein && sp|Q53B70|CF1B2_SOYBN Chalcone--flavanone isomerase 1B-2 OS=Glycine max OX=3847 GN=CHI1B2 PE=2 SV=1 && PF02431:Chalcone-flavanone isomerase
GLYMA_01G184600	11.5011	7.14998	1.60855	GLYMA_01G184600	hypothetical protein && - && PF04784:Protein of unknown function, DUF547|PF14389:Leucine-zipper of ternary complex factor MIP1
GLYMA_17G133000	11.8175	7.34667	1.60855	GLYMA_17G133000	hypothetical protein && sp|Q8L3Z8|FZR2_ARATH Protein FIZZY-RELATED 2 OS=Arabidopsis thaliana OX=3702 GN=FZR2 PE=1 SV=1 && -
GLYMA_06G184800	16.3654	10.1752	1.60835	GLYMA_06G184800	hypothetical protein && sp|Q27GI3|NAT6_ARATH Nucleobase-ascorbate transporter 6 OS=Arabidopsis thaliana OX=3702 GN=NAT6 PE=2 SV=2 && PF00860:Permease family
GLYMA_12G010200	10.9774	6.82733	1.60787	GLYMA_12G010200	hypothetical protein && sp|A5PK19|EFNMT_BOVIN eEF1A lysine and N-terminal methyltransferase OS=Bos taurus OX=9913 GN=EEF1AKNMT PE=2 SV=1 && PF08241:Methyltransferase domain
GLYMA_17G206300	12.1921	7.586	1.60719	GLYMA_17G206300	hypothetical protein && sp|H6WS93|PDR1_PETAX Pleiotropic drug resistance protein 1 OS=Petunia axillaris OX=33119 GN=PDR1 PE=2 SV=1 && PF00005:ABC transporter|PF08370:Plant PDR ABC transporter associated|PF01061:ABC-2 type transporter|PF14510:ABC-transporter N-terminal
GLYMA_07G243000	10.3079	6.4157	1.60667	GLYMA_07G243000	hypothetical protein && sp|Q8LG10|GAT15_ARATH GATA transcription factor 15 OS=Arabidopsis thaliana OX=3702 GN=GATA15 PE=2 SV=2 && PF00320:GATA zinc finger
GLYMA_10G186000	16.8387	10.4816	1.60649	GLYMA_10G186000	hypothetical protein && sp|Q9SPK4|PPCK1_ARATH Phosphoenolpyruvate carboxylase kinase 1 OS=Arabidopsis thaliana OX=3702 GN=PPCK1 PE=1 SV=1 && PF00069:Protein kinase domain
GLYMA_19G028300	15.2757	9.50872	1.60649	GLYMA_19G028300	hypothetical protein && - && -
GLYMA_18G133100	19.3386	12.0409	1.60608	GLYMA_18G133100	hypothetical protein && sp|P42751|CCD11_ARATH Cyclin-D1-1 OS=Arabidopsis thaliana OX=3702 GN=CYCD1-1 PE=1 SV=3 && PF02984:Cyclin, C-terminal domain|PF00134:Cyclin, N-terminal domain
GLYMA_06G119400	11.0999	6.91296	1.60566	GLYMA_06G119400	hypothetical protein && sp|Q0WT31|PMTP_ARATH Probable methyltransferase PMT25 OS=Arabidopsis thaliana OX=3702 GN=At2g34300 PE=2 SV=2 && PF03141:Putative S-adenosyl-L-methionine-dependent methyltransferase
GLYMA_06G123500	27.8651	17.3575	1.60537	GLYMA_06G123500	hypothetical protein && sp|Q94JU2|WTR18_ARATH WAT1-related protein At3g28050 OS=Arabidopsis thaliana OX=3702 GN=At3g28050 PE=2 SV=1 && PF00892:EamA-like transporter family
GLYMA_06G323900	18.7602	11.6874	1.60516	GLYMA_06G323900	hypothetical protein && - && PF09835:Uncharacterized protein conserved in bacteria (DUF2062)
GLYMA_01G185700	13.6987	8.53938	1.60417	GLYMA_01G185700	hypothetical protein && sp|P47943|IF4A_SCHPO ATP-dependent RNA helicase eIF4A OS=Schizosaccharomyces pombe (strain 972 / ATCC 24843) OX=284812 GN=tif1 PE=1 SV=2 && -
GLYMA_02G028700	49.3537	30.7714	1.60388	GLYMA_02G028700	hypothetical protein && sp|Q9ZUJ5|5MMP_ARATH Metalloendoproteinase 5-MMP OS=Arabidopsis thaliana OX=3702 GN=5MMP PE=1 SV=1 && PF00413:Matrixin|PF01471:Putative peptidoglycan binding domain
GLYMA_16G043300	118.234	73.7213	1.6038	GLYMA_16G043300	hypothetical protein && sp|P52914|NTPA_PEA Nucleoside-triphosphatase OS=Pisum sativum OX=3888 PE=2 SV=1 && PF01150:GDA1/CD39 (nucleoside phosphatase) family
GLYMA_08G005200	21.4456	13.3725	1.60371	GLYMA_08G005200	hypothetical protein && sp|Q9M0R2|PATL5_ARATH Patellin-5 OS=Arabidopsis thaliana OX=3702 GN=PATL5 PE=1 SV=2 && PF00650:CRAL/TRIO domain|PF03765:CRAL/TRIO, N-terminal domain
novel.837	19.7169	12.3028	1.60263	-	- && - && -
GLYMA_02G308700	10.9392	6.82621	1.60253	GLYMA_02G308700	hypothetical protein && sp|Q9SU13|FLA2_ARATH Fasciclin-like arabinogalactan protein 2 OS=Arabidopsis thaliana OX=3702 GN=FLA2 PE=2 SV=1 && PF02469:Fasciclin domain
GLYMA_18G247500	29.8836	18.6555	1.60186	GLYMA_18G247500	hypothetical protein && - && PF06916:Protein of unknown function (DUF1279)
GLYMA_10G002400	37.0923	23.156	1.60184	GLYMA_10G002400	hypothetical protein && sp|O49884|RL30_LUPLU 60S ribosomal protein L30 OS=Lupinus luteus OX=3873 GN=RPL30 PE=3 SV=1 && PF01248:Ribosomal protein L7Ae/L30e/S12e/Gadd45 family
GLYMA_02G092600	127.934	79.9103	1.60097	GLYMA_02G092600	hypothetical protein && sp|C6T1Z6|CSPLC_SOYBN CASP-like protein 4D1 OS=Glycine max OX=3847 PE=2 SV=1 && PF04535:Domain of unknown function (DUF588)
GLYMA_13G281800	13.8911	8.67756	1.60081	GLYMA_13G281800	hypothetical protein && - && -
GLYMA_15G083700	11.6579	7.28463	1.60034	GLYMA_15G083700	hypothetical protein && sp|Q9LXT4|PCO5_ARATH Plant cysteine oxidase 5 OS=Arabidopsis thaliana OX=3702 GN=PCO5 PE=1 SV=1 && PF07847:PCO_ADO
GLYMA_06G292400	19.2731	12.0497	1.59947	GLYMA_06G292400	hypothetical protein && sp|Q7Y223|MAN2_ARATH Mannan endo-1,4-beta-mannosidase 2 OS=Arabidopsis thaliana OX=3702 GN=MAN2 PE=2 SV=1 && PF00150:Cellulase (glycosyl hydrolase family 5)
GLYMA_06G030600	10.3246	6.45755	1.59884	GLYMA_06G030600	hypothetical protein && sp|Q43814|OTC_PEA Ornithine carbamoyltransferase, chloroplastic OS=Pisum sativum OX=3888 GN=ARGF PE=2 SV=1 && PF02729:Aspartate/ornithine carbamoyltransferase, carbamoyl-P binding domain|PF00185:Aspartate/ornithine carbamoyltransferase, Asp/Orn binding domain
GLYMA_19G131100	33.9653	21.2438	1.59884	GLYMA_19G131100	hypothetical protein && - && -
GLYMA_02G019400	10.1066	6.32963	1.59672	GLYMA_02G019400	hypothetical protein && sp|Q9M9S6|UTR3_ARATH UDP-galactose/UDP-glucose transporter 3 OS=Arabidopsis thaliana OX=3702 GN=UTR3 PE=1 SV=1 && PF08449:UAA transporter family
GLYMA_19G015800	20.019	12.5466	1.59557	GLYMA_19G015800	hypothetical protein && sp|Q9SRI2|PTR31_ARATH Protein NRT1/ PTR FAMILY 5.9 OS=Arabidopsis thaliana OX=3702 GN=NPF5.9 PE=2 SV=1 && PF00854:POT family
GLYMA_17G156300	12.7536	7.99644	1.59491	GLYMA_17G156300	hypothetical protein && sp|O49545|BAME1_ARATH Leucine-rich repeat receptor-like serine/threonine-protein kinase BAM1 OS=Arabidopsis thaliana OX=3702 GN=BAM1 PE=1 SV=1 && PF00069:Protein kinase domain|PF08263:Leucine rich repeat N-terminal domain
GLYMA_10G252800	18.6598	11.7071	1.59389	GLYMA_10G252800	hypothetical protein && sp|Q8GYA4|CRK10_ARATH Cysteine-rich receptor-like protein kinase 10 OS=Arabidopsis thaliana OX=3702 GN=CRK10 PE=1 SV=3 && PF07714:Protein tyrosine kinase|PF01657:Salt stress response/antifungal
GLYMA_15G198900	33.2758	20.8851	1.59328	GLYMA_15G198900	hypothetical protein && - && -
GLYMA_14G201300	22.3652	14.0387	1.59311	GLYMA_14G201300	hypothetical protein && - && -
GLYMA_18G009700	120.006	75.352	1.59261	GLYMA_18G009700	hypothetical protein && sp|P25858|G3PC1_ARATH Glyceraldehyde-3-phosphate dehydrogenase GAPC1, cytosolic OS=Arabidopsis thaliana OX=3702 GN=GAPC1 PE=1 SV=2 && PF00044:Glyceraldehyde 3-phosphate dehydrogenase, NAD binding domain|PF02800:Glyceraldehyde 3-phosphate dehydrogenase, C-terminal domain
GLYMA_03G144900	12.1191	7.61028	1.59246	GLYMA_03G144900	hypothetical protein && sp|A1VMG1|DNAJ_POLNA Chaperone protein DnaJ OS=Polaromonas naphthalenivorans (strain CJ2) OX=365044 GN=dnaJ PE=3 SV=1 && -
GLYMA_02G110400	14.151	8.88754	1.59223	GLYMA_02G110400	hypothetical protein && - && -
GLYMA_07G071100	13.6794	8.59494	1.59156	GLYMA_07G071100	hypothetical protein && - && PF01764:Lipase (class 3)|PF03893:Lipase 3 N-terminal region
GLYMA_15G218000	20.4526	12.8535	1.59121	GLYMA_15G218000	hypothetical protein && - && -
GLYMA_09G019500	27.4679	17.266	1.59087	GLYMA_09G019500	hypothetical protein && sp|Q6Z844|COPZ2_ORYSJ Coatomer subunit zeta-2 OS=Oryza sativa subsp. japonica OX=39947 GN=COPZ2 PE=2 SV=1 && PF01217:Clathrin adaptor complex small chain
GLYMA_02G238100	33.623	21.1477	1.58992	GLYMA_02G238100	hypothetical protein && sp|Q9ZU32|NADC_ARATH Nicotinate-nucleotide pyrophosphorylase [carboxylating], chloroplastic OS=Arabidopsis thaliana OX=3702 GN=QPT PE=2 SV=2 && PF01729:Quinolinate phosphoribosyl transferase, C-terminal domain|PF02749:Quinolinate phosphoribosyl transferase, N-terminal domain
GLYMA_14G121400	499.057	313.919	1.58976	GLYMA_14G121400	hypothetical protein && sp|Q84VY3|STAD6_ARATH Stearoyl-[acyl-carrier-protein] 9-desaturase 6, chloroplastic OS=Arabidopsis thaliana OX=3702 GN=S-ACP-DES6 PE=2 SV=2 && PF03405:Fatty acid desaturase
GLYMA_03G198200	16.9154	10.6439	1.58921	GLYMA_03G198200	hypothetical protein && sp|Q9SIH1|CP18B_ARATH Peptidyl-prolyl cis-trans isomerase CYP18-2 OS=Arabidopsis thaliana OX=3702 GN=CYP18-2 PE=2 SV=1 && PF00160:Cyclophilin type peptidyl-prolyl cis-trans isomerase/CLD
novel.30	22.0382	13.8682	1.58912	-	- && - && -
GLYMA_08G305100	32.5417	20.4881	1.58832	GLYMA_08G305100	hypothetical protein && sp|Q550S9|TLC4B_DICDI TLC domain-containing protein 4 B OS=Dictyostelium discoideum OX=44689 GN=tlcd4b PE=3 SV=1 && PF03798:TLC domain
GLYMA_13G202800	38.884	24.4815	1.5883	GLYMA_13G202800	hypothetical protein && sp|Q10EL1|C3H24_ORYSJ Zinc finger CCCH domain-containing protein 24 OS=Oryza sativa subsp. japonica OX=39947 GN=Os03g0698800 PE=2 SV=1 && -
GLYMA_18G154900	13.1804	8.29849	1.58829	GLYMA_18G154900	hypothetical protein && sp|P49099|CYB5S_TOBAC Cytochrome b5, seed isoform OS=Nicotiana tabacum OX=4097 PE=2 SV=1 && PF00173:Cytochrome b5-like Heme/Steroid binding domain
GLYMA_08G346300	11.3412	7.14119	1.58814	GLYMA_08G346300	hypothetical protein && sp|Q9SRT2|BH062_ARATH Transcription factor bHLH62 OS=Arabidopsis thaliana OX=3702 GN=BHLH62 PE=2 SV=1 && PF00010:Helix-loop-helix DNA-binding domain
GLYMA_06G111900	144.485	91.0216	1.58737	GLYMA_06G111900	hypothetical protein && sp|Q9SUF1|WTR31_ARATH WAT1-related protein At4g08290 OS=Arabidopsis thaliana OX=3702 GN=At4g08290 PE=2 SV=1 && PF00892:EamA-like transporter family
GLYMA_18G234600	28.2109	17.7778	1.58687	GLYMA_18G234600	hypothetical protein && sp|Q1KLZ2|CAS1_MALDO L-3-cyanoalanine synthase 1, mitochondrial OS=Malus domestica OX=3750 GN=CAS1 PE=1 SV=1 && PF00291:Pyridoxal-phosphate dependent enzyme
GLYMA_04G064600	34.5761	21.7918	1.58666	GLYMA_04G064600	hypothetical protein && - && -
GLYMA_18G219900	11.9018	7.50166	1.58655	GLYMA_18G219900	hypothetical protein && sp|Q8GXZ3|PBL8_ARATH Probable serine/threonine-protein kinase PBL8 OS=Arabidopsis thaliana OX=3702 GN=PBL8 PE=1 SV=1 && PF07714:Protein tyrosine kinase
GLYMA_03G109900	35.2391	22.216	1.58621	GLYMA_03G109900	hypothetical protein && sp|Q41001|BCP_PEA Blue copper protein OS=Pisum sativum OX=3888 PE=2 SV=1 && PF02298:Plastocyanin-like domain
GLYMA_13G144800	23.0104	14.511	1.58573	GLYMA_13G144800	hypothetical protein && sp|Q9LZG0|ADK2_ARATH Adenosine kinase 2 OS=Arabidopsis thaliana OX=3702 GN=ADK2 PE=1 SV=1 && PF00294:pfkB family carbohydrate kinase
GLYMA_16G154900	11.7833	7.43119	1.58565	GLYMA_16G154900	hypothetical protein && - && -
GLYMA_20G070500	18.8375	11.8826	1.5853	GLYMA_20G070500	hypothetical protein && sp|Q5IH14|SPP1_TOBAC Sucrose-phosphatase 1 OS=Nicotiana tabacum OX=4097 GN=SPP1 PE=2 SV=1 && PF08472:Sucrose-6-phosphate phosphohydrolase C-terminal|PF05116:Sucrose-6F-phosphate phosphohydrolase
GLYMA_13G328800	8048.7	5083.14	1.58341	GLYMA_13G328800	hypothetical protein && sp|Q43460|NO20A_SOYBN Nodulin-20a OS=Glycine max OX=3847 GN=NOD20A PE=3 SV=1 && PF02451:Nodulin
GLYMA_16G037600	92.9056	58.6962	1.58282	GLYMA_16G037600	hypothetical protein && sp|Q8LGJ5|PCO2_ARATH Plant cysteine oxidase 2 OS=Arabidopsis thaliana OX=3702 GN=PCO2 PE=1 SV=1 && PF07847:PCO_ADO
GLYMA_17G065600	23.2696	14.7025	1.58269	GLYMA_17G065600	hypothetical protein && sp|Q6DCD1|FGGY_XENLA FGGY carbohydrate kinase domain-containing protein OS=Xenopus laevis OX=8355 GN=fggy PE=2 SV=2 && PF02782:FGGY family of carbohydrate kinases, C-terminal domain|PF00370:FGGY family of carbohydrate kinases, N-terminal domain
GLYMA_03G223600	20.5657	12.9984	1.58218	GLYMA_03G223600	hypothetical protein && sp|Q8S9H7|DIV_ANTMA Transcription factor DIVARICATA OS=Antirrhinum majus OX=4151 GN=DIVARICATA PE=2 SV=1 && -
GLYMA_18G234200	10.0728	6.36765	1.58187	GLYMA_18G234200	hypothetical protein && - && -
GLYMA_10G044800	13.6066	8.60348	1.58153	GLYMA_10G044800	hypothetical protein && sp|Q9ZUS1|WTR13_ARATH WAT1-related protein At2g37460 OS=Arabidopsis thaliana OX=3702 GN=At2g37460 PE=2 SV=1 && -
GLYMA_13G081000	94.1735	59.569	1.58091	GLYMA_13G081000	hypothetical protein && sp|Q501F8|WTR32_ARATH WAT1-related protein At4g08300 OS=Arabidopsis thaliana OX=3702 GN=At4g08300 PE=2 SV=1 && PF00892:EamA-like transporter family
GLYMA_02G100900	14.2906	9.04872	1.5793	GLYMA_02G100900	hypothetical protein && sp|P13994|CC130_HUMAN Coiled-coil domain-containing protein 130 OS=Homo sapiens OX=9606 GN=CCDC130 PE=1 SV=2 && PF04502:Family of unknown function (DUF572)
GLYMA_05G182200	12.2043	7.73063	1.5787	GLYMA_05G182200	hypothetical protein && - && PF12906:RING-variant domain
GLYMA_08G147700	37.834	23.9764	1.57797	GLYMA_08G147700	hypothetical protein && - && PF04720:PDDEXK-like family of unknown function
GLYMA_06G230300	28.9564	18.3529	1.57776	GLYMA_06G230300	hypothetical protein && sp|Q9FZ48|UBC36_ARATH Ubiquitin-conjugating enzyme E2 36 OS=Arabidopsis thaliana OX=3702 GN=UBC36 PE=1 SV=1 && PF00179:Ubiquitin-conjugating enzyme
GLYMA_10G179100	18.0517	11.4424	1.57761	GLYMA_10G179100	hypothetical protein && - && PF04720:PDDEXK-like family of unknown function
GLYMA_12G065100	25.8203	16.3736	1.57695	GLYMA_12G065100	hypothetical protein && sp|Q1S9I9|H2B1_MEDTR Probable histone H2B.1 OS=Medicago truncatula OX=3880 PE=3 SV=3 && PF00125:Core histone H2A/H2B/H3/H4
GLYMA_09G036400	23.7277	15.0511	1.57647	GLYMA_09G036400	hypothetical protein && sp|Q9XGI7|NAS_SOLLC Nicotianamine synthase OS=Solanum lycopersicum OX=4081 GN=CHLN PE=2 SV=1 && PF03059:Nicotianamine synthase protein
GLYMA_02G108300	26.8094	17.0066	1.57642	GLYMA_02G108300	hypothetical protein && sp|Q9LQX2|MPSR1_ARATH E3 ubiquitin-protein ligase MPSR1 OS=Arabidopsis thaliana OX=3702 GN=MPSR1 PE=1 SV=1 && PF13639:Ring finger domain
GLYMA_17G250300	11.9377	7.57602	1.57572	GLYMA_17G250300	hypothetical protein && - && -
GLYMA_02G096000	16.1833	10.2715	1.57555	GLYMA_02G096000	hypothetical protein && sp|Q9SY09|SMD1B_ARATH Small nuclear ribonucleoprotein SmD1b OS=Arabidopsis thaliana OX=3702 GN=SMD1B PE=3 SV=1 && PF01423:LSM domain
GLYMA_08G137200	13.6937	8.69329	1.57521	GLYMA_08G137200	hypothetical protein && sp|Q8LAL0|SCO12_ARATH Protein SCO1 homolog 2, mitochondrial OS=Arabidopsis thaliana OX=3702 GN=HCC2 PE=2 SV=1 && PF02630:SCO1/SenC
GLYMA_20G020100	10.347	6.57088	1.57468	GLYMA_20G020100	hypothetical protein && sp|P0C8Q4|Y4990_ARATH Uncharacterized protein At4g19900 OS=Arabidopsis thaliana OX=3702 GN=At4g19900 PE=2 SV=1 && PF04488:Glycosyltransferase sugar-binding region containing DXD motif|PF04572:Alpha 1,4-glycosyltransferase conserved region
GLYMA_14G152860	12.3198	7.82526	1.57436	GLYMA_14G152860	hypothetical protein && sp|Q9M5M7|RL10_EUPES 60S ribosomal protein L10 OS=Euphorbia esula OX=3993 GN=RPL10 PE=2 SV=1 && -
GLYMA_17G024500	10.2376	6.50268	1.57436	GLYMA_17G024500	hypothetical protein && - && -
GLYMA_08G063100	39.1646	24.8839	1.57389	GLYMA_08G063100	hypothetical protein && sp|Q940Q3|ZTP29_ARATH Zinc transporter ZTP29 OS=Arabidopsis thaliana OX=3702 GN=ZTP29 PE=2 SV=1 && -
GLYMA_14G004366	10.2829	6.5347	1.57358	GLYMA_14G004366	hypothetical protein && - && -
GLYMA_02G248900	78.6336	49.9712	1.57358	GLYMA_02G248900	hypothetical protein && sp|Q8S8S3|DVL11_ARATH Small polypeptide DEVIL 11 OS=Arabidopsis thaliana OX=3702 GN=DVL11 PE=3 SV=1 && -
GLYMA_17G225100	27.3919	17.4123	1.57313	GLYMA_17G225100	hypothetical protein && sp|Q8BGF9|S2544_MOUSE Solute carrier family 25 member 44 OS=Mus musculus OX=10090 GN=Slc25a44 PE=1 SV=1 && PF00153:Mitochondrial carrier protein
GLYMA_15G208600	12.3239	7.84292	1.57134	GLYMA_15G208600	hypothetical protein && sp|Q9LU77|PIN2_ARATH Auxin efflux carrier component 2 OS=Arabidopsis thaliana OX=3702 GN=PIN2 PE=1 SV=2 && PF03547:Membrane transport protein
GLYMA_12G096800	14.4007	9.16665	1.57098	GLYMA_12G096800	hypothetical protein && - && PF06364:Protein of unknown function (DUF1068)
GLYMA_04G138500	10.8698	6.92536	1.56956	GLYMA_04G138500	hypothetical protein && - && -
GLYMA_07G067000	156.085	99.4843	1.56894	GLYMA_07G067000	hypothetical protein && sp|A7PZL3|PGLR_VITVI Probable polygalacturonase OS=Vitis vinifera OX=29760 GN=GSVIVT00026920001 PE=1 SV=1 && PF00295:Glycosyl hydrolases family 28
GLYMA_15G013700	13.121	8.3662	1.56833	GLYMA_15G013700	hypothetical protein && - && -
GLYMA_01G015400	11.3552	7.2442	1.56748	GLYMA_01G015400	hypothetical protein && - && -
GLYMA_10G016400	281.299	179.47	1.56739	GLYMA_10G016400	hypothetical protein && sp|Q9LUQ6|RL192_ARATH 60S ribosomal protein L19-2 OS=Arabidopsis thaliana OX=3702 GN=RPL19B PE=2 SV=1 && PF01280:Ribosomal protein L19e
GLYMA_17G165600	130.229	83.1043	1.56705	GLYMA_17G165600	hypothetical protein && sp|Q39266|ZFP7_ARATH Zinc finger protein 7 OS=Arabidopsis thaliana OX=3702 GN=ZFP7 PE=1 SV=1 && -
GLYMA_03G050951	19.2803	12.3117	1.56601	GLYMA_03G050951	hypothetical protein && - && -
GLYMA_01G005000	90.844	58.0111	1.56598	GLYMA_01G005000	hypothetical protein && sp|O82199|C3H20_ARATH Zinc finger CCCH domain-containing protein 20 OS=Arabidopsis thaliana OX=3702 GN=At2g19810 PE=2 SV=1 && -
GLYMA_12G063000	15.5863	9.9632	1.56439	GLYMA_12G063000	hypothetical protein && sp|Q9XGX7|TIM9_ORYSJ Mitochondrial import inner membrane translocase subunit Tim9 OS=Oryza sativa subsp. japonica OX=39947 GN=TIM9 PE=3 SV=2 && -
GLYMA_11G230700	15.4274	9.86419	1.56398	GLYMA_11G230700	hypothetical protein && sp|F4IGZ2|SMXL8_ARATH Protein SMAX1-LIKE 8 OS=Arabidopsis thaliana OX=3702 GN=SMXL8 PE=1 SV=1 && -
GLYMA_15G005600	122.05	78.0419	1.56391	GLYMA_15G005600	hypothetical protein && - && -
GLYMA_15G098500	41.0286	26.2524	1.56285	GLYMA_15G098500	hypothetical protein && sp|P93092|ACP1_CASGL Acyl carrier protein 1, chloroplastic OS=Casuarina glauca OX=3522 GN=ACP1 PE=2 SV=1 && PF00550:Phosphopantetheine attachment site
GLYMA_14G214300	13.1958	8.4467	1.56224	GLYMA_14G214300	hypothetical protein && sp|Q9C7U5|E132_ARATH Glucan endo-1,3-beta-glucosidase 2 OS=Arabidopsis thaliana OX=3702 GN=At1g66250 PE=2 SV=2 && PF00332:Glycosyl hydrolases family 17|PF07983:X8 domain
GLYMA_09G179900	14.1998	9.09059	1.56203	GLYMA_09G179900	hypothetical protein && - && -
GLYMA_07G151700	10.0301	6.42422	1.5613	GLYMA_07G151700	hypothetical protein && sp|Q96328|SAC8_ARATH Phosphoinositide phosphatase SAC8 OS=Arabidopsis thaliana OX=3702 GN=SAC8 PE=2 SV=1 && PF02383:SacI homology domain
GLYMA_15G260600	18.3643	11.7656	1.56085	GLYMA_15G260600	hypothetical protein && sp|Q6XBF8|CDR1_ARATH Aspartic proteinase CDR1 OS=Arabidopsis thaliana OX=3702 GN=CDR1 PE=1 SV=1 && PF14543:Xylanase inhibitor N-terminal|PF14541:Xylanase inhibitor C-terminal
GLYMA_18G164100	14.0589	9.01131	1.56014	GLYMA_18G164100	hypothetical protein && sp|Q9LTH7|ACH12_ARATH 1-aminocyclopropane-1-carboxylate oxidase homolog 12 OS=Arabidopsis thaliana OX=3702 GN=At5g59540 PE=2 SV=1 && PF03171:2OG-Fe(II) oxygenase superfamily|PF14226:non-haem dioxygenase in morphine synthesis N-terminal
GLYMA_11G123400	63.1636	40.4891	1.56001	GLYMA_11G123400	hypothetical protein && - && -
GLYMA_06G213000	32.2257	20.6581	1.55996	GLYMA_06G213000	hypothetical protein && - && -
GLYMA_12G136900	10.0667	6.45446	1.55965	GLYMA_12G136900	hypothetical protein && - && -
GLYMA_16G048802	10.5621	6.77415	1.55918	GLYMA_16G048802	hypothetical protein && sp|P49676|BGAL_BRAOL Beta-galactosidase OS=Brassica oleracea OX=3712 PE=2 SV=1 && PF02140:Galactose binding lectin domain
GLYMA_19G224300	11.1543	7.15499	1.55896	GLYMA_19G224300	hypothetical protein && sp|Q6I544|GL52_ORYSJ Germin-like protein 5-1 OS=Oryza sativa subsp. japonica OX=39947 GN=Os05g0277500 PE=2 SV=1 && PF00190:Cupin
GLYMA_15G209900	39.846	25.5705	1.55828	GLYMA_15G209900	hypothetical protein && - && -
GLYMA_10G158600	27.3511	17.5763	1.55613	GLYMA_10G158600	hypothetical protein && sp|Q94AH1|CAND2_ARATH Protein CANDIDATE G-PROTEIN COUPLED RECEPTOR 2 OS=Arabidopsis thaliana OX=3702 GN=CAND2 PE=1 SV=1 && PF10160:Predicted membrane protein
GLYMA_15G127200	32.4262	20.8403	1.55594	GLYMA_15G127200	hypothetical protein && sp|E7BQV0|NPR1_MALHU BTB/POZ domain and ankyrin repeat-containing protein NPR1 OS=Malus hupehensis OX=106556 GN=NPR1 PE=2 SV=2 && PF12313:NPR1/NIM1 like defence protein C terminal|PF00651:BTB/POZ domain|PF12796:Ankyrin repeats (3 copies)
GLYMA_03G088200	132.538	85.2029	1.55556	GLYMA_03G088200	hypothetical protein && - && -
GLYMA_08G100700	15.1004	9.70854	1.55537	GLYMA_08G100700	hypothetical protein && sp|Q9M022|AIRP2_ARATH E3 ubiquitin-protein ligase AIRP2 OS=Arabidopsis thaliana OX=3702 GN=AIRP2 PE=1 SV=1 && PF13639:Ring finger domain
GLYMA_08G166300	11.2473	7.24436	1.55257	GLYMA_08G166300	hypothetical protein && - && -
GLYMA_05G245000	10.207	6.57492	1.55241	GLYMA_05G245000	hypothetical protein && - && PF06966:Protein of unknown function (DUF1295)
GLYMA_05G191333	12.66	8.15671	1.55209	GLYMA_05G191333	hypothetical protein && - && -
GLYMA_14G221800	77.5968	50.0104	1.55161	GLYMA_14G221800	hypothetical protein && sp|Q8L9W3|ATL23_ARATH E3 ubiquitin-protein ligase ATL23 OS=Arabidopsis thaliana OX=3702 GN=ATL23 PE=1 SV=2 && PF13639:Ring finger domain
GLYMA_18G219100	29.1297	18.7788	1.55121	GLYMA_18G219100	hypothetical protein && sp|P35493|PMGI_RICCO 2,3-bisphosphoglycerate-independent phosphoglycerate mutase OS=Ricinus communis OX=3988 PE=1 SV=2 && PF06415:BPG-independent PGAM N-terminus (iPGM_N)|PF01676:Metalloenzyme superfamily
GLYMA_16G141700	31.9541	20.6038	1.55088	GLYMA_16G141700	hypothetical protein && sp|Q94ID7|GGPPS_HEVBR Geranylgeranyl pyrophosphate synthase, chloroplastic OS=Hevea brasiliensis OX=3981 GN=GGPS PE=1 SV=1 && PF00348:Polyprenyl synthetase
GLYMA_06G054300	11.3408	7.31552	1.55024	GLYMA_06G054300	hypothetical protein && sp|G7ID19|RBP2_MEDTR RNA-binding protein 2 OS=Medicago truncatula OX=3880 GN=RBP2 PE=2 SV=1 && PF00076:RNA recognition motif. (a.k.a. RRM, RBD, or RNP domain)
GLYMA_07G045700	29.1934	18.8318	1.55022	GLYMA_07G045700	hypothetical protein && - && -
GLYMA_10G107400	17.1011	11.0319	1.55015	GLYMA_10G107400	hypothetical protein && - && -
GLYMA_11G084400	13.7919	8.8989	1.54985	GLYMA_11G084400	hypothetical protein && sp|Q96255|SERB1_ARATH Phosphoserine aminotransferase 1, chloroplastic OS=Arabidopsis thaliana OX=3702 GN=PSAT1 PE=1 SV=1 && PF00266:Aminotransferase class-V
GLYMA_18G091600	12.9879	8.38238	1.54943	GLYMA_18G091600	hypothetical protein && sp|Q9SXS8|ERF3_TOBAC Ethylene-responsive transcription factor 3 OS=Nicotiana tabacum OX=4097 GN=ERF3 PE=2 SV=1 && PF00847:AP2 domain
GLYMA_05G030000	14.4924	9.35373	1.54937	GLYMA_05G030000	hypothetical protein && sp|A2X980|HOX16_ORYSI Homeobox-leucine zipper protein HOX16 OS=Oryza sativa subsp. indica OX=39946 GN=HOX16 PE=2 SV=1 && PF02183:Homeobox associated leucine zipper|PF00046:Homeodomain
GLYMA_11G138900	16.6426	10.7518	1.54789	GLYMA_11G138900	hypothetical protein && - && -
GLYMA_06G271800	16.7634	10.8308	1.54775	GLYMA_06G271800	hypothetical protein && - && PF14764:AP-5 complex subunit, vesicle trafficking
GLYMA_16G034100	14.0295	9.06757	1.54722	GLYMA_16G034100	hypothetical protein && sp|Q9XF92|BRH1_ARATH Brassinosteroid-responsive RING protein 1 OS=Arabidopsis thaliana OX=3702 GN=BRH1 PE=2 SV=1 && PF13639:Ring finger domain
GLYMA_06G160500	13.0986	8.46749	1.54693	GLYMA_06G160500	hypothetical protein && sp|P81395|MYB30_ANTMA Myb-related protein 330 OS=Antirrhinum majus OX=4151 GN=MYB330 PE=2 SV=1 && PF00249:Myb-like DNA-binding domain
GLYMA_08G246300	14.3348	9.26928	1.54648	GLYMA_08G246300	hypothetical protein && sp|D4AZ24|ENG1_ARTBC Probable endo-1,3(4)-beta-glucanase ARB_01444 OS=Arthroderma benhamiae (strain ATCC MYA-4681 / CBS 112371) OX=663331 GN=ARB_01444 PE=1 SV=1 && PF03639:Glycosyl hydrolase family 81 N-terminal domain|PF17652:Glycosyl hydrolase family 81 C-terminal domain
GLYMA_13G191200	14.7125	9.52114	1.54525	GLYMA_13G191200	hypothetical protein && sp|Q07076|ANXA7_MOUSE Annexin A7 OS=Mus musculus OX=10090 GN=Anxa7 PE=1 SV=2 && PF00191:Annexin
GLYMA_14G093100	137.77	89.1874	1.54472	GLYMA_14G093100	hypothetical protein && sp|P43399|MT1_TRIRP Metallothionein-like protein 1 OS=Trifolium repens OX=3899 GN=MT1B PE=3 SV=1 && -
GLYMA_02G037700	12.8684	8.3352	1.54387	GLYMA_02G037700	hypothetical protein && sp|O22715|AP1M2_ARATH AP-1 complex subunit mu-2 OS=Arabidopsis thaliana OX=3702 GN=AP1M2 PE=1 SV=1 && PF00928:Adaptor complexes medium subunit family|PF01217:Clathrin adaptor complex small chain
GLYMA_14G141500	11.0692	7.16978	1.54387	GLYMA_14G141500	hypothetical protein && sp|Q7SCY7|SYM1_NEUCR Protein sym-1 OS=Neurospora crassa (strain ATCC 24698 / 74-OR23-1A / CBS 708.71 / DSM 1257 / FGSC 987) OX=367110 GN=sym-1 PE=3 SV=2 && PF04117:Mpv17 / PMP22 family
GLYMA_05G118400	14.8084	9.60008	1.54253	GLYMA_05G118400	hypothetical protein && - && -
GLYMA_03G104300	18.8811	12.2433	1.54216	GLYMA_03G104300	hypothetical protein && sp|Q84MB3|ACCH1_ARATH 1-aminocyclopropane-1-carboxylate oxidase homolog 1 OS=Arabidopsis thaliana OX=3702 GN=At1g06620 PE=2 SV=1 && PF14226:non-haem dioxygenase in morphine synthesis N-terminal|PF03171:2OG-Fe(II) oxygenase superfamily
GLYMA_17G145300	53.7841	34.8891	1.54157	GLYMA_17G145300	hypothetical protein && sp|O80341|EF102_ARATH Ethylene-responsive transcription factor 5 OS=Arabidopsis thaliana OX=3702 GN=ERF5 PE=2 SV=1 && PF00847:AP2 domain
GLYMA_11G097100	45.8626	29.7525	1.54147	GLYMA_11G097100	hypothetical protein && - && PF03168:Late embryogenesis abundant protein
GLYMA_12G234300	14.2927	9.27227	1.54145	GLYMA_12G234300	hypothetical protein && sp|Q9SYM5|RHM1_ARATH Trifunctional UDP-glucose 4,6-dehydratase/UDP-4-keto-6-deoxy-D-glucose 3,5-epimerase/UDP-4-keto-L-rhamnose-reductase RHM1 OS=Arabidopsis thaliana OX=3702 GN=RHM1 PE=1 SV=1 && PF16363:GDP-mannose 4,6 dehydratase|PF04321:RmlD substrate binding domain
GLYMA_07G216400	16.4139	10.6527	1.54082	GLYMA_07G216400	hypothetical protein && sp|Q6NLC8|Y1648_ARATH Uncharacterized protein At1g66480 OS=Arabidopsis thaliana OX=3702 GN=At1g66480 PE=2 SV=1 && PF14009:Domain of unknown function (DUF4228)
GLYMA_17G247800	12.3863	8.04309	1.53999	GLYMA_17G247800	hypothetical protein && sp|O64825|LYK4_ARATH LysM domain receptor-like kinase 4 OS=Arabidopsis thaliana OX=3702 GN=LYK4 PE=1 SV=1 && PF07714:Protein tyrosine kinase
GLYMA_10G251400	15.8721	10.3107	1.53938	GLYMA_10G251400	hypothetical protein && sp|F4IVV0|RIC1_ARATH CRIB domain-containing protein RIC1 OS=Arabidopsis thaliana OX=3702 GN=RIC1 PE=1 SV=1 && PF00786:P21-Rho-binding domain
GLYMA_02G248600	50.5629	32.858	1.53883	GLYMA_02G248600	hypothetical protein && - && -
GLYMA_04G158800	13.7087	8.91614	1.53752	GLYMA_04G158800	hypothetical protein && sp|Q8LDR0|DOF54_ARATH Dof zinc finger protein DOF5.4 OS=Arabidopsis thaliana OX=3702 GN=DOF5.4 PE=2 SV=2 && PF02701:Dof domain, zinc finger
GLYMA_20G145900	18.8317	12.2516	1.53708	GLYMA_20G145900	hypothetical protein && sp|Q43072|HIS7_PEA Imidazoleglycerol-phosphate dehydratase, chloroplastic OS=Pisum sativum OX=3888 GN=HIS3 PE=2 SV=1 && PF00475:Imidazoleglycerol-phosphate dehydratase
GLYMA_11G189600	21.0299	13.6858	1.53662	GLYMA_11G189600	hypothetical protein && sp|Q9FNI7|CSLA2_ARATH Glucomannan 4-beta-mannosyltransferase 2 OS=Arabidopsis thaliana OX=3702 GN=CSLA2 PE=1 SV=1 && PF13641:Glycosyltransferase like family 2
GLYMA_03G141200	13.6589	8.89155	1.53617	GLYMA_03G141200	hypothetical protein && sp|Q3EAI1|BH060_ARATH Transcription factor bHLH60 OS=Arabidopsis thaliana OX=3702 GN=BHLH60 PE=1 SV=1 && PF00010:Helix-loop-helix DNA-binding domain
GLYMA_17G139800	14.9517	9.73553	1.53579	GLYMA_17G139800	hypothetical protein && sp|P14009|14KD_DAUCA 14 kDa proline-rich protein DC2.15 OS=Daucus carota OX=4039 PE=2 SV=1 && PF14547:Hydrophobic seed protein
GLYMA_10G130200	12.5771	8.19128	1.53543	GLYMA_10G130200	hypothetical protein && - && -
GLYMA_15G216067	17.4905	11.3912	1.53543	GLYMA_15G216067	hypothetical protein && sp|F4HYJ7|DEXH3_ARATH DExH-box ATP-dependent RNA helicase DExH3 OS=Arabidopsis thaliana OX=3702 GN=At1g48650 PE=3 SV=1 && -
GLYMA_15G003600	26.1047	17.007	1.53494	GLYMA_15G003600	hypothetical protein && sp|A0A059TC02|CCR1_PETHY Cinnamoyl-CoA reductase 1 OS=Petunia hybrida OX=4102 GN=CCR1 PE=1 SV=1 && PF01370:NAD dependent epimerase/dehydratase family
GLYMA_13G237800	10.3623	6.75406	1.53424	GLYMA_13G237800	hypothetical protein && sp|Q9M3V8|RS6_ASPOF 40S ribosomal protein S6 OS=Asparagus officinalis OX=4686 GN=rps6 PE=2 SV=1 && PF01092:Ribosomal protein S6e
GLYMA_02G134000	18.9719	12.3664	1.53415	GLYMA_02G134000	hypothetical protein && sp|Q9SMN0|CXE12_ARATH Probable carboxylesterase 12 OS=Arabidopsis thaliana OX=3702 GN=CXE12 PE=1 SV=1 && PF07859:alpha/beta hydrolase fold
GLYMA_19G173400	103.328	67.3658	1.53384	GLYMA_19G173400	hypothetical protein && sp|Q1S9I9|H2B1_MEDTR Probable histone H2B.1 OS=Medicago truncatula OX=3880 PE=3 SV=3 && PF00125:Core histone H2A/H2B/H3/H4
GLYMA_12G219600	46.787	30.5117	1.53341	GLYMA_12G219600	hypothetical protein && sp|O04350|TBCA_ARATH Tubulin-folding cofactor A OS=Arabidopsis thaliana OX=3702 GN=TFCA PE=1 SV=2 && PF02970:Tubulin binding cofactor A
GLYMA_10G242600	295.838	192.934	1.53337	GLYMA_10G242600	hypothetical protein && sp|Q9LIK9|APS1_ARATH ATP sulfurylase 1, chloroplastic OS=Arabidopsis thaliana OX=3702 GN=APS1 PE=1 SV=1 && PF01747:ATP-sulfurylase|PF14306:PUA-like domain
GLYMA_11G251100	21.5046	14.0247	1.53334	GLYMA_11G251100	hypothetical protein && sp|Q9C7F7|LTPG1_ARATH Non-specific lipid transfer protein GPI-anchored 1 OS=Arabidopsis thaliana OX=3702 GN=LTPG1 PE=2 SV=1 && PF14368:Probable lipid transfer
GLYMA_02G031000	10.9015	7.11053	1.53315	GLYMA_02G031000	hypothetical protein && sp|Q0WPE9|NAT7_ARATH Nucleobase-ascorbate transporter 7 OS=Arabidopsis thaliana OX=3702 GN=NAT7 PE=2 SV=2 && PF00860:Permease family
GLYMA_13G258901	35.7838	23.3459	1.53277	GLYMA_13G258901	hypothetical protein && - && PF04113:Gpi16 subunit, GPI transamidase component
GLYMA_01G200700	11.4909	7.50082	1.53195	GLYMA_01G200700	hypothetical protein && sp|Q9C5W7|TOM2A_ARATH Tobamovirus multiplication protein 2A OS=Arabidopsis thaliana OX=3702 GN=TOM2A PE=1 SV=1 && PF00335:Tetraspanin family
GLYMA_07G185500	12.8882	8.41332	1.53188	GLYMA_07G185500	hypothetical protein && sp|O48651|SQE1_PANGI Squalene monooxygenase SE1 OS=Panax ginseng OX=4054 GN=SQE1 PE=2 SV=1 && PF08491:Squalene epoxidase
GLYMA_17G092500	10.2163	6.6694	1.53182	GLYMA_17G092500	hypothetical protein && - && PF14009:Domain of unknown function (DUF4228)
GLYMA_01G005400	22.6734	14.8039	1.53158	GLYMA_01G005400	hypothetical protein && sp|Q94AA4|PFKA3_ARATH ATP-dependent 6-phosphofructokinase 3 OS=Arabidopsis thaliana OX=3702 GN=PFK3 PE=1 SV=1 && PF00365:Phosphofructokinase
GLYMA_18G225700	13.0217	8.50416	1.53121	GLYMA_18G225700	hypothetical protein && sp|Q96287|KSG8_ARATH Shaggy-related protein kinase theta OS=Arabidopsis thaliana OX=3702 GN=ASK8 PE=2 SV=3 && PF00069:Protein kinase domain
GLYMA_15G132500	41.542	27.1518	1.52999	GLYMA_15G132500	hypothetical protein && sp|O48916|FAH1_ARATH Dihydroceramide fatty acyl 2-hydroxylase FAH1 OS=Arabidopsis thaliana OX=3702 GN=FAH1 PE=1 SV=1 && PF04116:Fatty acid hydroxylase superfamily
GLYMA_01G016800	11.6032	7.58541	1.52967	GLYMA_01G016800	hypothetical protein && sp|Q8L586|Y4958_ARATH Uncharacterized membrane protein At4g09580 OS=Arabidopsis thaliana OX=3702 GN=At4g09580 PE=1 SV=1 && PF09335:SNARE associated Golgi protein
GLYMA_18G247000	11.672	7.63653	1.52844	GLYMA_18G247000	hypothetical protein && sp|Q6VAA6|U74G1_STERE UDP-glycosyltransferase 74G1 OS=Stevia rebaudiana OX=55670 GN=UGT74G1 PE=1 SV=1 && PF00201:UDP-glucoronosyl and UDP-glucosyl transferase
GLYMA_11G112200	10.4833	6.86284	1.52755	GLYMA_11G112200	hypothetical protein && sp|Q8W4G3|DTX46_ARATH Protein DETOXIFICATION 46, chloroplastic OS=Arabidopsis thaliana OX=3702 GN=DTX46 PE=2 SV=1 && PF01554:MatE
GLYMA_14G031400	12.9631	8.48848	1.52714	GLYMA_14G031400	hypothetical protein && sp|Q550S9|TLC4B_DICDI TLC domain-containing protein 4 B OS=Dictyostelium discoideum OX=44689 GN=tlcd4b PE=3 SV=1 && PF03798:TLC domain
GLYMA_09G184300	20.017	13.1083	1.52705	GLYMA_09G184300	hypothetical protein && sp|Q39140|TGA6_ARATH Transcription factor TGA6 OS=Arabidopsis thaliana OX=3702 GN=TGA6 PE=1 SV=2 && -
GLYMA_10G199100	8838.53	5791.42	1.52614	GLYMA_10G199100	hypothetical protein && sp|P02238|LGBA_SOYBN Leghemoglobin A OS=Glycine max OX=3847 GN=LBA PE=1 SV=2 && PF00042:Globin
GLYMA_10G031700	15.9649	10.461	1.52613	GLYMA_10G031700	hypothetical protein && sp|Q9SX99|OSB1_ARATH Protein OSB1, mitochondrial OS=Arabidopsis thaliana OX=3702 GN=OSB1 PE=1 SV=1 && PF00436:Single-strand binding protein family
GLYMA_01G159200	28.4232	18.625	1.52608	GLYMA_01G159200	hypothetical protein && sp|O81791|RKD5_ARATH Protein RKD5 OS=Arabidopsis thaliana OX=3702 GN=RKD5 PE=3 SV=1 && PF02042:RWP-RK domain
GLYMA_20G000200	25.1559	16.4875	1.52575	GLYMA_20G000200	hypothetical protein && sp|Q8LAC4|URH2_ARATH Probable uridine nucleosidase 2 OS=Arabidopsis thaliana OX=3702 GN=URH2 PE=2 SV=1 && PF01156:Inosine-uridine preferring nucleoside hydrolase
GLYMA_06G295600	52.5862	34.491	1.52464	GLYMA_06G295600	hypothetical protein && - && -
GLYMA_10G145400	13.3583	8.76429	1.52417	GLYMA_10G145400	hypothetical protein && sp|Q8LEK2|TVP23_ARATH Golgi apparatus membrane protein-like protein ECHIDNA OS=Arabidopsis thaliana OX=3702 GN=ECH PE=1 SV=1 && PF05832:Eukaryotic protein of unknown function (DUF846)
GLYMA_03G042800	85.8607	56.3528	1.52363	GLYMA_03G042800	hypothetical protein && sp|D7LBN4|CSPLH_ARALL CASP-like protein 4B1 OS=Arabidopsis lyrata subsp. lyrata OX=81972 GN=ARALYDRAFT_321547 PE=3 SV=1 && PF04535:Domain of unknown function (DUF588)
GLYMA_12G043900	11.0587	7.25883	1.52348	GLYMA_12G043900	hypothetical protein && sp|P93397|GBB1_TOBAC Guanine nucleotide-binding protein subunit beta-1 OS=Nicotiana tabacum OX=4097 PE=1 SV=1 && PF00400:WD domain, G-beta repeat
GLYMA_15G140200	14.1243	9.27141	1.52342	GLYMA_15G140200	hypothetical protein && sp|Q93VT8|ACLB1_ORYSJ ATP-citrate synthase beta chain protein 1 OS=Oryza sativa subsp. japonica OX=39947 GN=ACLB-1 PE=2 SV=1 && PF00549:CoA-ligase|PF00285:Citrate synthase, C-terminal domain
GLYMA_13G268800	21.0956	13.8507	1.52307	GLYMA_13G268800	hypothetical protein && sp|Q9LXU9|IRKI_ARATH IRK-interacting protein OS=Arabidopsis thaliana OX=3702 GN=IRKI PE=1 SV=1 && PF04859:Plant protein of unknown function (DUF641)
GLYMA_17G096900	33.1735	21.7818	1.523	GLYMA_17G096900	hypothetical protein && sp|F4HVS0|BTSL2_ARATH Zinc finger protein BRUTUS-like At1g74770 OS=Arabidopsis thaliana OX=3702 GN=At1g74770 PE=2 SV=1 && PF05495:CHY zinc finger|PF01814:Hemerythrin HHE cation binding domain|PF13639:Ring finger domain|PF14599:Zinc-ribbon
GLYMA_16G216500	68.8307	45.2314	1.52174	GLYMA_16G216500	hypothetical protein && sp|Q9CAT6|OCT1_ARATH Organic cation/carnitine transporter 1 OS=Arabidopsis thaliana OX=3702 GN=OCT1 PE=2 SV=1 && PF00083:Sugar (and other) transporter
GLYMA_01G010300	13.2632	8.72463	1.5202	GLYMA_01G010300	hypothetical protein && sp|Q9C6X2|SCAM4_ARATH Secretory carrier-associated membrane protein 4 OS=Arabidopsis thaliana OX=3702 GN=SCAMP4 PE=1 SV=1 && PF04144:SCAMP family
GLYMA_06G213101	30.2502	19.9005	1.52008	GLYMA_06G213101	hypothetical protein && - && -
GLYMA_15G045000	7682.56	5055.2	1.51973	GLYMA_15G045000	hypothetical protein && sp|P08961|NO22_SOYBN Nodulin-22 OS=Glycine max OX=3847 PE=2 SV=1 && PF02451:Nodulin
GLYMA_03G191500	33.3866	21.9732	1.51942	GLYMA_03G191500	hypothetical protein && sp|Q9SJQ9|ALFC6_ARATH Fructose-bisphosphate aldolase 6, cytosolic OS=Arabidopsis thaliana OX=3702 GN=FBA6 PE=1 SV=1 && PF00274:Fructose-bisphosphate aldolase class-I
GLYMA_02G242000	11.487	7.5613	1.51918	GLYMA_02G242000	hypothetical protein && - && PF05603:Protein of unknown function (DUF775)
GLYMA_06G149500	31.358	20.6416	1.51916	GLYMA_06G149500	hypothetical protein && sp|Q9FGG3|WTR45_ARATH WAT1-related protein At5g64700 OS=Arabidopsis thaliana OX=3702 GN=At5g64700 PE=2 SV=1 && PF00892:EamA-like transporter family
GLYMA_10G276700	13.802	9.08697	1.51887	GLYMA_10G276700	hypothetical protein && - && PF06813:Nodulin-like|PF07690:Major Facilitator Superfamily
GLYMA_07G141500	167.172	110.137	1.51785	GLYMA_07G141500	hypothetical protein && - && PF14368:Probable lipid transfer
GLYMA_04G065800	11.1113	7.32092	1.51774	GLYMA_04G065800	hypothetical protein && sp|Q9LFP0|APT5_ARATH Adenine phosphoribosyltransferase 5 OS=Arabidopsis thaliana OX=3702 GN=APT5 PE=1 SV=1 && PF00156:Phosphoribosyl transferase domain
GLYMA_09G071800	11.2427	7.40783	1.51768	GLYMA_09G071800	hypothetical protein && sp|Q8GYX2|FLZ14_ARATH FCS-Like Zinc finger 14 OS=Arabidopsis thaliana OX=3702 GN=FLZ14 PE=1 SV=1 && PF04570:zinc-finger of the FCS-type, C2-C2
novel.608	38.4792	25.3605	1.51729	-	- && - && -
GLYMA_10G039900	55.9454	36.8788	1.517	GLYMA_10G039900	hypothetical protein && sp|P49690|RL23_ARATH 60S ribosomal protein L23 OS=Arabidopsis thaliana OX=3702 GN=RPL23A PE=2 SV=3 && PF00238:Ribosomal protein L14p/L23e
GLYMA_17G218500	53.1083	35.047	1.51534	GLYMA_17G218500	hypothetical protein && sp|Q9LXA5|LRK91_ARATH L-type lectin-domain containing receptor kinase IX.1 OS=Arabidopsis thaliana OX=3702 GN=LECRK91 PE=1 SV=1 && PF00069:Protein kinase domain|PF00139:Legume lectin domain
GLYMA_08G017800	21.5302	14.2157	1.51453	GLYMA_08G017800	hypothetical protein && sp|P92947|MDAR_ARATH Monodehydroascorbate reductase, chloroplastic/mitochondrial OS=Arabidopsis thaliana OX=3702 GN=MDAR5 PE=1 SV=3 && PF07992:Pyridine nucleotide-disulphide oxidoreductase
GLYMA_03G129700	14.4679	9.55652	1.51393	GLYMA_03G129700	hypothetical protein && sp|P53780|METC_ARATH Cystathionine beta-lyase, chloroplastic OS=Arabidopsis thaliana OX=3702 GN=At3g57050 PE=1 SV=1 && PF01053:Cys/Met metabolism PLP-dependent enzyme
GLYMA_02G233300	16.3724	10.8159	1.51374	GLYMA_02G233300	hypothetical protein && - && -
GLYMA_16G200600	63.7145	42.1096	1.51307	GLYMA_16G200600	hypothetical protein && sp|Q9FLH8|SCRK7_ARATH Probable fructokinase-7 OS=Arabidopsis thaliana OX=3702 GN=At5g51830 PE=1 SV=1 && PF00294:pfkB family carbohydrate kinase
GLYMA_10G027800	33.3365	22.0331	1.51302	GLYMA_10G027800	hypothetical protein && - && PF15365:Proline-rich nuclear receptor coactivator motif
GLYMA_09G063400	10.6283	7.02941	1.51198	GLYMA_09G063400	hypothetical protein && sp|Q2H5Z7|DENR_CHAGB Translation machinery-associated protein 22 OS=Chaetomium globosum (strain ATCC 6205 / CBS 148.51 / DSM 1962 / NBRC 6347 / NRRL 1970) OX=306901 GN=TMA22 PE=3 SV=1 && PF01253:Translation initiation factor SUI1
GLYMA_04G008100	27.3121	18.0661	1.51178	GLYMA_04G008100	hypothetical protein && sp|Q945M1|NDUB9_ARATH NADH dehydrogenase [ubiquinone] 1 beta subcomplex subunit 9 OS=Arabidopsis thaliana OX=3702 GN=CIB22 PE=1 SV=1 && PF05347:Complex 1 protein (LYR family)
GLYMA_07G200200	25.6238	16.9519	1.51156	GLYMA_07G200200	hypothetical protein && sp|P05478|HSP16_SOYBN 18.5 kDa class I heat shock protein OS=Glycine max OX=3847 GN=HSP18.5-C PE=3 SV=1 && PF00011:Hsp20/alpha crystallin family
GLYMA_10G247200	37.9764	25.1307	1.51116	GLYMA_10G247200	hypothetical protein && - && PF07911:Protein of unknown function (DUF1677)
GLYMA_18G057700	16.4593	10.8938	1.51088	GLYMA_18G057700	hypothetical protein && sp|P71019|FABD_BACSU Malonyl CoA-acyl carrier protein transacylase OS=Bacillus subtilis (strain 168) OX=224308 GN=fabD PE=3 SV=2 && PF00698:Acyl transferase domain
novel.632	24.2429	16.0463	1.51081	-	- && - && -
GLYMA_18G187300	154.694	102.409	1.51054	GLYMA_18G187300	hypothetical protein && - && -
GLYMA_11G076300	31.5978	20.9183	1.51054	GLYMA_11G076300	hypothetical protein && - && -
GLYMA_15G161000	13.0197	8.62104	1.51023	GLYMA_15G161000	hypothetical protein && sp|P42856|ZB14_MAIZE 14 kDa zinc-binding protein OS=Zea mays OX=4577 GN=ZBP14 PE=1 SV=1 && PF01230:HIT domain
GLYMA_05G222400	193.806	128.501	1.50821	GLYMA_05G222400	hypothetical protein && sp|Q9ZUN4|ACCO1_ARATH 1-aminocyclopropane-1-carboxylate oxidase 1 OS=Arabidopsis thaliana OX=3702 GN=ACO1 PE=2 SV=1 && -
GLYMA_01G128000	526.027	348.937	1.50751	GLYMA_01G128000	hypothetical protein && sp|C5WNF5|CSPL3_SORBI CASP-like protein 4B1 OS=Sorghum bicolor OX=4558 GN=Sb01g038100 PE=2 SV=1 && PF04535:Domain of unknown function (DUF588)
GLYMA_03G101000	15.2754	10.1354	1.50714	GLYMA_03G101000	hypothetical protein && sp|Q9M1C7|AB9C_ARATH ABC transporter C family member 9 OS=Arabidopsis thaliana OX=3702 GN=ABCC9 PE=2 SV=2 && PF00664:ABC transporter transmembrane region|PF00005:ABC transporter
GLYMA_06G144600	13.5028	8.95945	1.5071	GLYMA_06G144600	hypothetical protein && sp|Q8GUJ1|UXT2_ARATH UDP-xylose transporter 2 OS=Arabidopsis thaliana OX=3702 GN=UXT2 PE=1 SV=1 && PF03151:Triose-phosphate Transporter family
GLYMA_09G035600	25.571	16.9747	1.50642	GLYMA_09G035600	hypothetical protein && sp|Q9C522|ACLB1_ARATH ATP-citrate synthase beta chain protein 1 OS=Arabidopsis thaliana OX=3702 GN=ACLB-1 PE=2 SV=1 && PF00285:Citrate synthase, C-terminal domain|PF00549:CoA-ligase
GLYMA_13G285500	10.2902	6.83157	1.50627	GLYMA_13G285500	hypothetical protein && sp|Q9FIU5|CRLK1_ARATH Calcium/calmodulin-regulated receptor-like kinase 1 OS=Arabidopsis thaliana OX=3702 GN=CRLK1 PE=1 SV=1 && PF07714:Protein tyrosine kinase
GLYMA_07G126800	18.5545	12.3215	1.50587	GLYMA_07G126800	hypothetical protein && sp|O82199|C3H20_ARATH Zinc finger CCCH domain-containing protein 20 OS=Arabidopsis thaliana OX=3702 GN=At2g19810 PE=2 SV=1 && PF00642:Zinc finger C-x8-C-x5-C-x3-H type (and similar)
GLYMA_02G142700	22.9896	15.2725	1.50529	GLYMA_02G142700	hypothetical protein && sp|Q8GXH3|OSB2_ARATH Protein OSB2, chloroplastic OS=Arabidopsis thaliana OX=3702 GN=OSB2 PE=1 SV=2 && PF00436:Single-strand binding protein family
novel.185	11.7096	7.78119	1.50486	-	- && - && -
GLYMA_13G059100	18.1145	12.048	1.50353	GLYMA_13G059100	hypothetical protein && - && PF13445:RING-type zinc-finger
GLYMA_11G162574	129.791	86.3492	1.50309	GLYMA_11G162574	hypothetical protein && sp|Q9LW07|PGLR3_ARATH Probable polygalacturonase At3g15720 OS=Arabidopsis thaliana OX=3702 GN=At3g15720 PE=3 SV=1 && -
GLYMA_02G308100	19.4892	12.9666	1.50303	GLYMA_02G308100	hypothetical protein && sp|Q9S7M9|P24B2_ARATH Transmembrane emp24 domain-containing protein p24beta2 OS=Arabidopsis thaliana OX=3702 GN=At3g07680 PE=1 SV=1 && PF01105:emp24/gp25L/p24 family/GOLD
GLYMA_08G204600	14.4996	9.65082	1.50243	GLYMA_08G204600	hypothetical protein && sp|Q9M812|CUT1C_ARATH Protein CURVATURE THYLAKOID 1C, chloroplastic OS=Arabidopsis thaliana OX=3702 GN=CURT1C PE=1 SV=1 && PF14159:CAAD domains of cyanobacterial aminoacyl-tRNA synthetase
GLYMA_06G212700	12.7238	8.47138	1.50198	GLYMA_06G212700	hypothetical protein && sp|Q8RWZ7|VHAA1_ARATH V-type proton ATPase subunit a1 OS=Arabidopsis thaliana OX=3702 GN=VHA-a1 PE=2 SV=1 && -
GLYMA_06G137300	20.0059	13.3253	1.50135	GLYMA_06G137300	hypothetical protein && sp|P28002|COMT1_MEDSA Caffeic acid 3-O-methyltransferase OS=Medicago sativa OX=3879 PE=1 SV=1 && PF00891:O-methyltransferase domain|PF08100:Dimerisation domain
GLYMA_10G037600	49.0845	32.7031	1.50092	GLYMA_10G037600	hypothetical protein && sp|O82268|LSH3_ARATH Protein LIGHT-DEPENDENT SHORT HYPOCOTYLS 3 OS=Arabidopsis thaliana OX=3702 GN=LSH3 PE=1 SV=1 && PF04852:Protein of unknown function (DUF640)
GLYMA_04G223300	23.2841	15.5199	1.50028	GLYMA_04G223300	hypothetical protein && sp|K4BIZ9|WRK70_SOLLC WRKY DNA-binding transcription factor 70 OS=Solanum lycopersicum OX=4081 GN=WRKY70 PE=2 SV=1 && PF03106:WRKY DNA -binding domain

## Sheet: WT LN vs WT HN
gene_id	C1 WT LN	C3 WT HN	WT LN / WT HN	gene_name	gene_description
GLYMA_03G065400	10.8922	0	#DIV/0!	GLYMA_03G065400	hypothetical protein && - && -
GLYMA_12G208900	11.3467	0	#DIV/0!	GLYMA_12G208900	hypothetical protein && - && -
GLYMA_03G073742	11.4879	0	#DIV/0!	GLYMA_03G073742	hypothetical protein && - && -
GLYMA_06G214400	11.984	0	#DIV/0!	GLYMA_06G214400	hypothetical protein && - && -
GLYMA_10G229300	12.4881	0	#DIV/0!	GLYMA_10G229300	hypothetical protein && sp|Q9FLV9|SLAH3_ARATH S-type anion channel SLAH3 OS=Arabidopsis thaliana OX=3702 GN=SLAH3 PE=1 SV=1 && PF03595:Voltage-dependent anion channel
GLYMA_09G251600	12.9203	0	#DIV/0!	GLYMA_09G251600	hypothetical protein && sp|Q9FFD0|PIN5_ARATH Auxin efflux carrier component 5 OS=Arabidopsis thaliana OX=3702 GN=PIN5 PE=2 SV=2 && PF03547:Membrane transport protein
GLYMA_13G275800	14.5847	0	#DIV/0!	GLYMA_13G275800	hypothetical protein && sp|Q5JNJ5|ENOL1_ORYSJ Early nodulin-like protein 1 OS=Oryza sativa subsp. japonica OX=39947 GN=ENODL1 PE=1 SV=1 && PF02298:Plastocyanin-like domain
GLYMA_02G054200	16.7567	0	#DIV/0!	GLYMA_02G054200	hypothetical protein && sp|A4ZDG8|BSMT3_PETHY S-adenosyl-L-methionine:benzoic acid/salicylic acid carboxyl methyltransferase 3 OS=Petunia hybrida OX=4102 GN=BSMT3 PE=2 SV=1 && PF03492:SAM dependent carboxyl methyltransferase
novel.380	21.1118	0	#DIV/0!	-	- && - && -
GLYMA_14G148100	37.6298	0	#DIV/0!	GLYMA_14G148100	hypothetical protein && sp|Q9SUF1|WTR31_ARATH WAT1-related protein At4g08290 OS=Arabidopsis thaliana OX=3702 GN=At4g08290 PE=2 SV=1 && PF00892:EamA-like transporter family
GLYMA_07G150400	41.4527	0	#DIV/0!	GLYMA_07G150400	hypothetical protein && sp|Q9SRM5|CPR49_ARATH GDSL esterase/lipase CPRD49 OS=Arabidopsis thaliana OX=3702 GN=CPRD49 PE=2 SV=1 && PF13472:GDSL-like Lipase/Acylhydrolase family
GLYMA_02G282300	2485.8	0.386013	6439.69	GLYMA_02G282300	hypothetical protein && - && -
GLYMA_04G179500	22.1375	0.0792752	279.248	GLYMA_04G179500	hypothetical protein && sp|P46687|GASA3_ARATH Gibberellin-regulated protein 3 OS=Arabidopsis thaliana OX=3702 GN=GASA3 PE=2 SV=1 && PF02704:Gibberellin regulated protein
GLYMA_12G130000	12.0892	0.0463943	260.575	GLYMA_12G130000	hypothetical protein && sp|P39101|CAJ1_YEAST Protein CAJ1 OS=Saccharomyces cerevisiae (strain ATCC 204508 / S288c) OX=559292 GN=CAJ1 PE=1 SV=1 && PF13370:4Fe-4S single cluster domain of Ferredoxin I|PF00226:DnaJ domain
GLYMA_16G017500	144.898	0.599594	241.66	GLYMA_16G017500	hypothetical protein && sp|Q9ZSA7|DLO2_ARATH Protein DMR6-LIKE OXYGENASE 2 OS=Arabidopsis thaliana OX=3702 GN=DLO2 PE=2 SV=1 && PF14226:non-haem dioxygenase in morphine synthesis N-terminal|PF03171:2OG-Fe(II) oxygenase superfamily
GLYMA_11G177001	23.4875	0.0977814	240.205	GLYMA_11G177001	hypothetical protein && sp|Q0V865|FAFL_ARATH Protein FAF-like, chloroplastic OS=Arabidopsis thaliana OX=3702 GN=At5g22090 PE=2 SV=1 && PF11250:Fantastic Four meristem regulator
GLYMA_17G119000	149.593	0.679827	220.046	GLYMA_17G119000	hypothetical protein && - && -
GLYMA_03G130600	37.0736	0.197195	188.005	GLYMA_03G130600	hypothetical protein && sp|Q9M1K0|ORG3_ARATH Transcription factor ORG3 OS=Arabidopsis thaliana OX=3702 GN=ORG3 PE=1 SV=1 && PF00010:Helix-loop-helix DNA-binding domain
GLYMA_02G009500	119.788	0.749492	159.825	GLYMA_02G009500	hypothetical protein && - && PF15699:NPR1 interacting
GLYMA_06G143300	18.7438	0.140063	133.824	GLYMA_06G143300	hypothetical protein && sp|O22874|EXPA8_ARATH Expansin-A8 OS=Arabidopsis thaliana OX=3702 GN=EXPA8 PE=2 SV=1 && PF01357:Pollen allergen|PF03330:Lytic transglycolase
GLYMA_10G213500	16.6206	0.125927	131.985	GLYMA_10G213500	hypothetical protein && sp|Q9LQR0|LBD1_ARATH LOB domain-containing protein 1 OS=Arabidopsis thaliana OX=3702 GN=LBD1 PE=2 SV=1 && PF03195:Lateral organ boundaries (LOB) domain
GLYMA_05G011200	373.854	2.91866	128.091	GLYMA_05G011200	hypothetical protein && - && -
GLYMA_06G137000	19.9973	0.15991	125.053	GLYMA_06G137000	hypothetical protein && sp|Q9FLV0|DMR6_ARATH Protein DOWNY MILDEW RESISTANCE 6 OS=Arabidopsis thaliana OX=3702 GN=DMR6 PE=1 SV=1 && PF14226:non-haem dioxygenase in morphine synthesis N-terminal|PF03171:2OG-Fe(II) oxygenase superfamily
GLYMA_14G032000	1206.37	9.65033	125.008	GLYMA_14G032000	hypothetical protein && - && -
GLYMA_20G143000	11.4671	0.0938205	122.224	GLYMA_20G143000	hypothetical protein && sp|Q6NMR8|FAF3_ARATH Protein FANTASTIC FOUR 3 OS=Arabidopsis thaliana OX=3702 GN=FAF3 PE=2 SV=1 && PF11250:Fantastic Four meristem regulator
GLYMA_03G068101	51.2947	0.457829	112.039	GLYMA_03G068101	hypothetical protein && - && -
GLYMA_02G245600	35.3771	0.321853	109.917	GLYMA_02G245600	hypothetical protein && sp|P47926|RSI1_SOLLC Protein RSI-1 OS=Solanum lycopersicum OX=4081 GN=RSI-1 PE=2 SV=1 && PF02704:Gibberellin regulated protein
GLYMA_14G071400	12.8129	0.116719	109.775	GLYMA_14G071400	hypothetical protein && - && PF00170:bZIP transcription factor
GLYMA_06G093600	57.2287	0.538637	106.247	GLYMA_06G093600	hypothetical protein && sp|O04496|AED3_ARATH Aspartyl protease AED3 OS=Arabidopsis thaliana OX=3702 GN=AED3 PE=1 SV=1 && PF14541:Xylanase inhibitor C-terminal|PF14543:Xylanase inhibitor N-terminal
GLYMA_15G062700	13.0153	0.133923	97.1852	GLYMA_15G062700	hypothetical protein && sp|P11670|PRB1_TOBAC Basic form of pathogenesis-related protein 1 OS=Nicotiana tabacum OX=4097 PE=3 SV=1 && PF00188:Cysteine-rich secretory protein family
GLYMA_08G053600	43.0768	0.450047	95.7162	GLYMA_08G053600	hypothetical protein && sp|P50699|TLPH_ARATH Thaumatin-like protein OS=Arabidopsis thaliana OX=3702 GN=At1g18250 PE=2 SV=2 && PF00314:Thaumatin family
GLYMA_08G181000	29.4876	0.309575	95.2519	GLYMA_08G181000	hypothetical protein && sp|D4Q9Z5|SGT3_SOYBN Soyasaponin III rhamnosyltransferase OS=Glycine max OX=3847 GN=GmSGT3 PE=1 SV=1 && PF00201:UDP-glucoronosyl and UDP-glucosyl transferase
GLYMA_01G032000	10.4455	0.113686	91.8804	GLYMA_01G032000	hypothetical protein && - && -
GLYMA_01G127400	10.8059	0.124206	86.9999	GLYMA_01G127400	hypothetical protein && sp|Q9C523|DIR19_ARATH Dirigent protein 19 OS=Arabidopsis thaliana OX=3702 GN=DIR19 PE=2 SV=1 && PF03018:Dirigent-like protein
GLYMA_12G096900	34.2037	0.408348	83.7611	GLYMA_12G096900	hypothetical protein && sp|Q339N5|CSLH1_ORYSJ Cellulose synthase-like protein H1 OS=Oryza sativa subsp. japonica OX=39947 GN=CSLH1 PE=2 SV=2 && PF03552:Cellulose synthase
GLYMA_10G194800	10.4084	0.135252	76.956	GLYMA_10G194800	hypothetical protein && sp|Q39162|TGA4_ARATH Transcription factor TGA4 OS=Arabidopsis thaliana OX=3702 GN=TGA4 PE=1 SV=2 && PF14144:Seed dormancy control
GLYMA_07G035800	15.1435	0.19769	76.6023	GLYMA_07G035800	hypothetical protein && - && PF13962:Domain of unknown function
GLYMA_03G130500	50.7432	0.723774	70.1092	GLYMA_03G130500	hypothetical protein && - && -
GLYMA_04G222100	70.1205	1.00871	69.515	GLYMA_04G222100	hypothetical protein && sp|O22874|EXPA8_ARATH Expansin-A8 OS=Arabidopsis thaliana OX=3702 GN=EXPA8 PE=2 SV=1 && PF03330:Lytic transglycolase|PF01357:Pollen allergen
GLYMA_19G161100	68.2501	0.988828	69.0212	GLYMA_19G161100	hypothetical protein && sp|P13089|AUX28_SOYBN Auxin-induced protein AUX28 OS=Glycine max OX=3847 GN=AUX28 PE=2 SV=1 && PF02309:AUX/IAA family
GLYMA_15G105900	104.395	1.53576	67.9761	GLYMA_15G105900	hypothetical protein && sp|Q94B38|GPT2_ARATH Glucose-6-phosphate/phosphate translocator 2, chloroplastic OS=Arabidopsis thaliana OX=3702 GN=GPT2 PE=2 SV=2 && PF03151:Triose-phosphate Transporter family
GLYMA_06G003200	32.7845	0.487696	67.2233	GLYMA_06G003200	hypothetical protein && sp|Q9ZVX8|PIP28_ARATH Probable aquaporin PIP2-8 OS=Arabidopsis thaliana OX=3702 GN=PIP2-8 PE=1 SV=1 && PF00230:Major intrinsic protein
GLYMA_18G212700	13.129	0.196213	66.9121	GLYMA_18G212700	hypothetical protein && sp|Q9LZW4|CIPKE_ARATH CBL-interacting serine/threonine-protein kinase 14 OS=Arabidopsis thaliana OX=3702 GN=CIPK14 PE=1 SV=1 && PF00069:Protein kinase domain|PF03822:NAF domain
GLYMA_08G053500	53.3359	0.807031	66.089	GLYMA_08G053500	hypothetical protein && sp|Q9C9U8|CML26_ARATH Probable calcium-binding protein CML26 OS=Arabidopsis thaliana OX=3702 GN=CML26 PE=1 SV=1 && PF13499:EF-hand domain pair
GLYMA_20G195100	57.9819	0.958766	60.4755	GLYMA_20G195100	hypothetical protein && sp|Q39162|TGA4_ARATH Transcription factor TGA4 OS=Arabidopsis thaliana OX=3702 GN=TGA4 PE=1 SV=2 && PF14144:Seed dormancy control
GLYMA_13G104700	79.6542	1.39375	57.1511	GLYMA_13G104700	hypothetical protein && sp|Q9LTS3|CKX3_ARATH Cytokinin dehydrogenase 3 OS=Arabidopsis thaliana OX=3702 GN=CKX3 PE=1 SV=1 && PF01565:FAD binding domain|PF09265:Cytokinin dehydrogenase 1, FAD and cytokinin binding
GLYMA_15G258100	15.6772	0.280703	55.8497	GLYMA_15G258100	hypothetical protein && sp|Q9SHE9|LBD4_ARATH LOB domain-containing protein 4 OS=Arabidopsis thaliana OX=3702 GN=LBD4 PE=1 SV=1 && PF03195:Lateral organ boundaries (LOB) domain
GLYMA_15G009600	12.9142	0.232291	55.595	GLYMA_15G009600	hypothetical protein && - && -
GLYMA_19G098500	83.2558	1.55003	53.7125	GLYMA_19G098500	hypothetical protein && sp|Q9SGA2|GDPD1_ARATH Glycerophosphodiester phosphodiesterase GDPD1, chloroplastic OS=Arabidopsis thaliana OX=3702 GN=GDPD1 PE=1 SV=1 && PF03009:Glycerophosphoryl diester phosphodiesterase family
GLYMA_17G199200	20.8206	0.424707	49.0234	GLYMA_17G199200	hypothetical protein && sp|Q03194|PMA4_NICPL Plasma membrane ATPase 4 OS=Nicotiana plumbaginifolia OX=4092 GN=PMA4 PE=2 SV=1 && PF00702:haloacid dehalogenase-like hydrolase|PF00122:E1-E2 ATPase
GLYMA_08G238100	51.7434	1.07382	48.1864	GLYMA_08G238100	hypothetical protein && sp|Q9LUC5|C7A15_ARATH Cytochrome P450 72A15 OS=Arabidopsis thaliana OX=3702 GN=CYP72A15 PE=2 SV=1 && PF00067:Cytochrome P450
GLYMA_02G221200	14.0019	0.293831	47.6529	GLYMA_02G221200	hypothetical protein && - && PF04654:Protein of unknown function, DUF599
GLYMA_20G151200	15.7414	0.331178	47.5316	GLYMA_20G151200	hypothetical protein && - && -
GLYMA_17G048700	13.0936	0.277377	47.2052	GLYMA_17G048700	hypothetical protein && sp|Q9ZUF6|SBT18_ARATH Subtilisin-like protease SBT1.8 OS=Arabidopsis thaliana OX=3702 GN=SBT1.8 PE=1 SV=1 && PF17766:Fibronectin type-III domain|PF00082:Subtilase family|PF05922:Peptidase inhibitor I9|PF02225:PA domain
GLYMA_06G275900	10.6687	0.249725	42.7219	GLYMA_06G275900	hypothetical protein && sp|Q9FLC0|PER52_ARATH Peroxidase 52 OS=Arabidopsis thaliana OX=3702 GN=PER52 PE=2 SV=1 && PF00141:Peroxidase
GLYMA_01G128300	12.2997	0.292256	42.0853	GLYMA_01G128300	hypothetical protein && sp|O80905|S40A1_ARATH Solute carrier family 40 member 1 OS=Arabidopsis thaliana OX=3702 GN=IREG1 PE=3 SV=1 && PF06963:Ferroportin1 (FPN1)
GLYMA_15G208600	12.3239	0.297531	41.4204	GLYMA_15G208600	hypothetical protein && sp|Q9LU77|PIN2_ARATH Auxin efflux carrier component 2 OS=Arabidopsis thaliana OX=3702 GN=PIN2 PE=1 SV=2 && PF03547:Membrane transport protein
GLYMA_04G227900	50.8592	1.23902	41.0479	GLYMA_04G227900	hypothetical protein && sp|Q9FLV0|DMR6_ARATH Protein DOWNY MILDEW RESISTANCE 6 OS=Arabidopsis thaliana OX=3702 GN=DMR6 PE=1 SV=1 && PF14226:non-haem dioxygenase in morphine synthesis N-terminal|PF03171:2OG-Fe(II) oxygenase superfamily
GLYMA_04G250900	89.2864	2.17815	40.9919	GLYMA_04G250900	hypothetical protein && sp|Q9SUF1|WTR31_ARATH WAT1-related protein At4g08290 OS=Arabidopsis thaliana OX=3702 GN=At4g08290 PE=2 SV=1 && PF00892:EamA-like transporter family
GLYMA_17G227700	11.4945	0.282134	40.7414	GLYMA_17G227700	hypothetical protein && sp|Q8L9S3|GRXC6_ARATH Glutaredoxin-C6 OS=Arabidopsis thaliana OX=3702 GN=GRXC6 PE=2 SV=2 && PF00462:Glutaredoxin
GLYMA_16G178000	88.2719	2.18452	40.408	GLYMA_16G178000	hypothetical protein && sp|O03982|HIP39_ARATH Heavy metal-associated isoprenylated plant protein 39 OS=Arabidopsis thaliana OX=3702 GN=HIPP39 PE=2 SV=1 && -
GLYMA_06G324300	14.437	0.362925	39.7795	GLYMA_06G324300	hypothetical protein && sp|Q570S7|CSLG1_ARATH Cellulose synthase-like protein G1 OS=Arabidopsis thaliana OX=3702 GN=CSLG1 PE=2 SV=1 && PF03552:Cellulose synthase
GLYMA_09G256100	24.6346	0.628669	39.1853	GLYMA_09G256100	hypothetical protein && sp|A7PZL3|PGLR_VITVI Probable polygalacturonase OS=Vitis vinifera OX=29760 GN=GSVIVT00026920001 PE=1 SV=1 && PF00295:Glycosyl hydrolases family 28|PF12708:Pectate lyase superfamily protein
GLYMA_13G305400	28.2437	0.754946	37.4116	GLYMA_13G305400	hypothetical protein && - && -
GLYMA_15G237800	10.969	0.294669	37.225	GLYMA_15G237800	hypothetical protein && sp|P51074|ANX4_FRAAN Annexin-like protein RJ4 OS=Fragaria ananassa OX=3747 PE=2 SV=2 && PF00191:Annexin
GLYMA_06G235900	32.7521	0.893224	36.6673	GLYMA_06G235900	hypothetical protein && sp|Q9FN30|TAT2_ARATH Probable aminotransferase TAT2 OS=Arabidopsis thaliana OX=3702 GN=At5g53970 PE=2 SV=1 && PF00155:Aminotransferase class I and II
GLYMA_18G236700	13.8146	0.377709	36.5747	GLYMA_18G236700	hypothetical protein && sp|A7PZL3|PGLR_VITVI Probable polygalacturonase OS=Vitis vinifera OX=29760 GN=GSVIVT00026920001 PE=1 SV=1 && PF12708:Pectate lyase superfamily protein|PF00295:Glycosyl hydrolases family 28
GLYMA_01G041200	11.4021	0.317954	35.8609	GLYMA_01G041200	hypothetical protein && sp|Q38879|TRXH2_ARATH Thioredoxin H2 OS=Arabidopsis thaliana OX=3702 GN=TRX2 PE=1 SV=2 && PF00085:Thioredoxin
novel.801	12.4438	0.347412	35.8185	-	- && - && -
GLYMA_03G130400	30.2015	0.864617	34.9305	GLYMA_03G130400	hypothetical protein && sp|Q9M1K1|ORG2_ARATH Transcription factor ORG2 OS=Arabidopsis thaliana OX=3702 GN=ORG2 PE=1 SV=1 && PF00010:Helix-loop-helix DNA-binding domain
GLYMA_03G166500	12.767	0.368869	34.6113	GLYMA_03G166500	hypothetical protein && sp|P27061|PPA1_SOLLC Acid phosphatase 1 OS=Solanum lycopersicum OX=4081 GN=APS1 PE=2 SV=1 && PF03767:HAD superfamily, subfamily IIIB (Acid phosphatase)
GLYMA_17G111100	85.707	2.48744	34.4559	GLYMA_17G111100	hypothetical protein && sp|Q9SU35|ERLL1_ARATH pEARLI1-like lipid transfer protein 1 OS=Arabidopsis thaliana OX=3702 GN=AZI1 PE=1 SV=1 && PF14547:Hydrophobic seed protein
GLYMA_17G073400	216.396	6.2989	34.3546	GLYMA_17G073400	hypothetical protein && sp|Q02917|NO552_SOYBN Early nodulin-55-2 OS=Glycine max OX=3847 GN=ENOD55-2 PE=2 SV=1 && PF02298:Plastocyanin-like domain
GLYMA_12G178200	10.2103	0.299797	34.0573	GLYMA_12G178200	hypothetical protein && - && PF07795:Protein of unknown function (DUF1635)
GLYMA_10G047300	14.4985	0.446578	32.4658	GLYMA_10G047300	hypothetical protein && - && -
GLYMA_12G192900	62.3409	2.01227	30.9804	GLYMA_12G192900	hypothetical protein && - && -
GLYMA_16G172000	44.559	1.45827	30.5561	GLYMA_16G172000	hypothetical protein && - && -
GLYMA_20G193100	11.6805	0.382265	30.5561	GLYMA_20G193100	hypothetical protein && sp|P26861|RM06_MARPO 60S ribosomal protein L6, mitochondrial OS=Marchantia polymorpha OX=3197 GN=RPL6 PE=3 SV=2 && PF00347:Ribosomal protein L6
GLYMA_13G322600	24.2869	0.799458	30.3792	GLYMA_13G322600	hypothetical protein && sp|Q56WF8|SCP48_ARATH Serine carboxypeptidase-like 48 OS=Arabidopsis thaliana OX=3702 GN=SCPL48 PE=2 SV=2 && PF00450:Serine carboxypeptidase
GLYMA_10G286900	12.1289	0.40731	29.778	GLYMA_10G286900	hypothetical protein && sp|Q9FTA0|GEML4_ARATH GEM-like protein 4 OS=Arabidopsis thaliana OX=3702 GN=At5g08350 PE=2 SV=1 && PF02893:GRAM domain
GLYMA_20G051900	23.9604	0.830272	28.8585	GLYMA_20G051900	hypothetical protein && sp|Q40588|ASO_TOBAC L-ascorbate oxidase OS=Nicotiana tabacum OX=4097 GN=AAO PE=2 SV=1 && PF07731:Multicopper oxidase|PF07732:Multicopper oxidase|PF00394:Multicopper oxidase
GLYMA_10G224500	29.8157	1.0378	28.7299	GLYMA_10G224500	hypothetical protein && sp|Q9CAK4|ROH1_ARATH Protein ROH1 OS=Arabidopsis thaliana OX=3702 GN=ROH1 PE=1 SV=1 && PF05633:Protein BYPASS1-related
GLYMA_04G071300	13.2736	0.499099	26.5951	GLYMA_04G071300	hypothetical protein && - && -
GLYMA_18G203602	156.525	6.02653	25.9726	GLYMA_18G203602	hypothetical protein && - && -
GLYMA_08G218100	93.9598	3.64568	25.7729	GLYMA_08G218100	hypothetical protein && sp|A0A059TC02|CCR1_PETHY Cinnamoyl-CoA reductase 1 OS=Petunia hybrida OX=4102 GN=CCR1 PE=1 SV=1 && PF01370:NAD dependent epimerase/dehydratase family
GLYMA_08G177100	81.4945	3.21695	25.3328	GLYMA_08G177100	hypothetical protein && - && -
GLYMA_13G054100	29.4289	1.17532	25.039	GLYMA_13G054100	hypothetical protein && - && -
GLYMA_09G130500	14.3126	0.575794	24.8571	GLYMA_09G130500	hypothetical protein && sp|O03982|HIP39_ARATH Heavy metal-associated isoprenylated plant protein 39 OS=Arabidopsis thaliana OX=3702 GN=HIPP39 PE=2 SV=1 && -
GLYMA_08G074801	27.2128	1.12495	24.1902	GLYMA_08G074801	hypothetical protein && - && -
novel.334	19.1428	0.797338	24.0083	-	- && - && -
GLYMA_06G269700	80.151	3.45975	23.1667	GLYMA_06G269700	hypothetical protein && sp|F6H9A9|THI41_VITVI Thiamine thiazole synthase 1, chloroplastic OS=Vitis vinifera OX=29760 GN=THI1-1 PE=3 SV=1 && PF01946:Thi4 family
GLYMA_09G036400	23.7277	1.03355	22.9575	GLYMA_09G036400	hypothetical protein && sp|Q9XGI7|NAS_SOLLC Nicotianamine synthase OS=Solanum lycopersicum OX=4081 GN=CHLN PE=2 SV=1 && PF03059:Nicotianamine synthase protein
GLYMA_02G106300	14.5471	0.638717	22.7756	GLYMA_02G106300	hypothetical protein && sp|Q3EBF7|SLD2_ARATH Delta(8)-fatty-acid desaturase 2 OS=Arabidopsis thaliana OX=3702 GN=SLD2 PE=1 SV=1 && PF00173:Cytochrome b5-like Heme/Steroid binding domain|PF00487:Fatty acid desaturase
GLYMA_15G104100	13.361	0.591783	22.5775	GLYMA_15G104100	hypothetical protein && - && -
GLYMA_18G103500	22.6905	1.0407	21.803	GLYMA_18G103500	hypothetical protein && sp|O64470|SHT_ARATH Spermidine hydroxycinnamoyl transferase OS=Arabidopsis thaliana OX=3702 GN=SHT PE=1 SV=1 && PF02458:Transferase family
GLYMA_14G090400	52.4741	2.41766	21.7045	GLYMA_14G090400	hypothetical protein && sp|O48651|SQE1_PANGI Squalene monooxygenase SE1 OS=Panax ginseng OX=4054 GN=SQE1 PE=2 SV=1 && PF08491:Squalene epoxidase
GLYMA_04G078400	24.4498	1.12648	21.7045	GLYMA_04G078400	hypothetical protein && sp|Q9FI19|CML43_ARATH Probable calcium-binding protein CML43 OS=Arabidopsis thaliana OX=3702 GN=CML43 PE=2 SV=1 && PF13499:EF-hand domain pair
GLYMA_17G053000	13.8925	0.641027	21.6722	GLYMA_17G053000	hypothetical protein && sp|Q42517|PERN_ARMRU Peroxidase N OS=Armoracia rusticana OX=3704 GN=HRPN PE=2 SV=1 && PF00141:Peroxidase
GLYMA_06G182700	55.764	2.58186	21.5984	GLYMA_06G182700	hypothetical protein && sp|P27141|CAHC_TOBAC Carbonic anhydrase, chloroplastic OS=Nicotiana tabacum OX=4097 PE=2 SV=1 && PF00484:Carbonic anhydrase
GLYMA_10G047400	18.5289	0.860097	21.5428	GLYMA_10G047400	hypothetical protein && - && -
GLYMA_13G362200	10.6976	0.499531	21.4154	GLYMA_13G362200	hypothetical protein && sp|Q9FMF5|RPT3_ARATH Root phototropism protein 3 OS=Arabidopsis thaliana OX=3702 GN=RPT3 PE=1 SV=2 && PF03000:NPH3 family
GLYMA_13G183000	26.7177	1.25115	21.3545	GLYMA_13G183000	hypothetical protein && sp|P43309|PPO_MALDO Polyphenol oxidase, chloroplastic OS=Malus domestica OX=3750 PE=1 SV=1 && PF00264:Common central domain of tyrosinase|PF12142:Polyphenol oxidase middle domain|PF12143:Protein of unknown function (DUF_B2219)
GLYMA_20G102100	12.5173	0.598343	20.9199	GLYMA_20G102100	hypothetical protein && sp|Q9FTA0|GEML4_ARATH GEM-like protein 4 OS=Arabidopsis thaliana OX=3702 GN=At5g08350 PE=2 SV=1 && PF02893:GRAM domain
GLYMA_04G023700	10.8533	0.519472	20.893	GLYMA_04G023700	hypothetical protein && sp|Q9FF29|PR5K_ARATH PR5-like receptor kinase OS=Arabidopsis thaliana OX=3702 GN=PR5K PE=1 SV=1 && PF00314:Thaumatin family
GLYMA_04G075800	41.2398	1.97439	20.8874	GLYMA_04G075800	hypothetical protein && - && -
GLYMA_15G251300	107.367	5.16895	20.7715	GLYMA_15G251300	hypothetical protein && sp|Q9XGI7|NAS_SOLLC Nicotianamine synthase OS=Solanum lycopersicum OX=4081 GN=CHLN PE=2 SV=1 && PF03059:Nicotianamine synthase protein
GLYMA_10G010100	62.6143	3.08907	20.2697	GLYMA_10G010100	hypothetical protein && - && PF15699:NPR1 interacting
GLYMA_06G111900	144.485	7.14591	20.2193	GLYMA_06G111900	hypothetical protein && sp|Q9SUF1|WTR31_ARATH WAT1-related protein At4g08290 OS=Arabidopsis thaliana OX=3702 GN=At4g08290 PE=2 SV=1 && PF00892:EamA-like transporter family
GLYMA_13G042500	105.672	5.27603	20.0287	GLYMA_13G042500	hypothetical protein && - && -
GLYMA_10G211000	10.1805	0.510395	19.9463	GLYMA_10G211000	hypothetical protein && sp|Q84RL7|PIP21_MAIZE Aquaporin PIP2-1 OS=Zea mays OX=4577 GN=PIP2-1 PE=1 SV=2 && PF00230:Major intrinsic protein
GLYMA_14G195000	49.2183	2.47573	19.8803	GLYMA_14G195000	hypothetical protein && sp|P49092|ASNS1_LOTJA Asparagine synthetase [glutamine-hydrolyzing] 1 OS=Lotus japonicus OX=34305 GN=AS1 PE=2 SV=2 && PF00733:Asparagine synthase|PF13537:Glutamine amidotransferase domain
GLYMA_19G219300	10.3871	0.532072	19.5219	GLYMA_19G219300	hypothetical protein && sp|Q9ZST4|GLNB_ARATH Nitrogen regulatory protein P-II homolog OS=Arabidopsis thaliana OX=3702 GN=GLB1 PE=1 SV=1 && PF00543:Nitrogen regulatory protein P-II
GLYMA_03G158700	27.2889	1.40396	19.437	GLYMA_03G158700	hypothetical protein && sp|P13089|AUX28_SOYBN Auxin-induced protein AUX28 OS=Glycine max OX=3847 GN=AUX28 PE=2 SV=1 && PF02309:AUX/IAA family
GLYMA_15G022800	11.1812	0.585477	19.0975	GLYMA_15G022800	hypothetical protein && sp|O82155|DOF17_ARATH Dof zinc finger protein DOF1.7 OS=Arabidopsis thaliana OX=3702 GN=DOF1.7 PE=2 SV=1 && PF02701:Dof domain, zinc finger
GLYMA_12G225700	160.261	8.50106	18.8518	GLYMA_12G225700	hypothetical protein && - && -
GLYMA_09G211600	21.7852	1.18876	18.3259	GLYMA_09G211600	hypothetical protein && sp|E6Y2X0|PILR2_LINUS Bifunctional pinoresinol-lariciresinol reductase 2 OS=Linum usitatissimum OX=4006 GN=PLR_Lu2 PE=1 SV=1 && PF05368:NmrA-like family
novel.456	18.3441	1.01945	17.9941	-	- && - && -
GLYMA_05G101700	45.3231	2.52985	17.9153	GLYMA_05G101700	hypothetical protein && sp|Q9SNV9|NRAM3_ARATH Metal transporter Nramp3 OS=Arabidopsis thaliana OX=3702 GN=NRAMP3 PE=1 SV=2 && PF01566:Natural resistance-associated macrophage protein
GLYMA_10G072000	14.2418	0.799008	17.8244	GLYMA_10G072000	hypothetical protein && sp|Q9LXJ1|BIC1_ARATH Protein BIC1 OS=Arabidopsis thaliana OX=3702 GN=BIC1 PE=1 SV=1 && -
GLYMA_17G030700	23.8709	1.359	17.565	GLYMA_17G030700	hypothetical protein && sp|Q8GZ17|COBL7_ARATH COBRA-like protein 7 OS=Arabidopsis thaliana OX=3702 GN=COBL7 PE=2 SV=2 && PF04833:COBRA-like protein
GLYMA_02G097400	10.2681	0.588687	17.4424	GLYMA_02G097400	hypothetical protein && sp|Q9LRT1|Y3804_ARATH Probably inactive leucine-rich repeat receptor-like protein kinase At3g28040 OS=Arabidopsis thaliana OX=3702 GN=At3g28040 PE=1 SV=1 && PF13855:Leucine rich repeat|PF08263:Leucine rich repeat N-terminal domain|PF00069:Protein kinase domain
GLYMA_08G162400	18.7087	1.07979	17.3262	GLYMA_08G162400	hypothetical protein && sp|Q3EBM5|ASPR1_ARATH Probable aspartic protease At2g35615 OS=Arabidopsis thaliana OX=3702 GN=At2g35615 PE=3 SV=1 && PF14543:Xylanase inhibitor N-terminal|PF14541:Xylanase inhibitor C-terminal
GLYMA_12G215300	35.2338	2.04384	17.239	GLYMA_12G215300	hypothetical protein && sp|Q9FIT9|HS217_ARATH 21.7 kDa class VI heat shock protein OS=Arabidopsis thaliana OX=3702 GN=HSP21.7 PE=2 SV=1 && PF00011:Hsp20/alpha crystallin family
GLYMA_11G048300	46.1879	2.7143	17.0165	GLYMA_11G048300	hypothetical protein && sp|O81108|ACA2_ARATH Calcium-transporting ATPase 2, plasma membrane-type OS=Arabidopsis thaliana OX=3702 GN=ACA2 PE=1 SV=1 && PF00689:Cation transporting ATPase, C-terminus|PF12515:Ca2+-ATPase N terminal autoinhibitory domain|PF00690:Cation transporter/ATPase, N-terminus|PF00122:E1-E2 ATPase|PF13246:Cation transport ATPase (P-type)
GLYMA_13G310700	12.9719	0.76547	16.9463	GLYMA_13G310700	hypothetical protein && sp|F4J1U4|KN12E_ARATH Kinesin-like protein KIN-12E OS=Arabidopsis thaliana OX=3702 GN=KIN12E PE=3 SV=1 && PF00225:Kinesin motor domain
GLYMA_11G077200	20.1715	1.19268	16.9127	GLYMA_11G077200	hypothetical protein && - && -
GLYMA_12G095200	19.4563	1.15918	16.7846	GLYMA_12G095200	hypothetical protein && sp|Q0V865|FAFL_ARATH Protein FAF-like, chloroplastic OS=Arabidopsis thaliana OX=3702 GN=At5g22090 PE=2 SV=1 && PF11250:Fantastic Four meristem regulator
GLYMA_14G086300	84.8075	5.08222	16.6871	GLYMA_14G086300	hypothetical protein && sp|Q8GXG1|ASPGB_ARATH Probable isoaspartyl peptidase/L-asparaginase 2 OS=Arabidopsis thaliana OX=3702 GN=At3g16150 PE=2 SV=2 && PF01112:Asparaginase
GLYMA_10G159600	25.5608	1.57152	16.265	GLYMA_10G159600	hypothetical protein && sp|Q6E593|BEBT1_PETHY Benzyl alcohol O-benzoyltransferase OS=Petunia hybrida OX=4102 GN=BEBT1 PE=1 SV=1 && PF02458:Transferase family
GLYMA_15G112700	102.383	6.30252	16.2448	GLYMA_15G112700	hypothetical protein && sp|P31239|ACCO_PEA 1-aminocyclopropane-1-carboxylate oxidase OS=Pisum sativum OX=3888 GN=ACO PE=2 SV=1 && PF14226:non-haem dioxygenase in morphine synthesis N-terminal|PF03171:2OG-Fe(II) oxygenase superfamily
GLYMA_10G137200	48.9354	3.04675	16.0615	GLYMA_10G137200	hypothetical protein && - && -
GLYMA_02G274400	56.0618	3.49494	16.0409	GLYMA_02G274400	hypothetical protein && sp|Q9ZVD2|NHL13_ARATH NDR1/HIN1-like protein 13 OS=Arabidopsis thaliana OX=3702 GN=NHL13 PE=2 SV=1 && PF03168:Late embryogenesis abundant protein
GLYMA_13G191200	14.7125	0.918897	16.0111	GLYMA_13G191200	hypothetical protein && sp|Q07076|ANXA7_MOUSE Annexin A7 OS=Mus musculus OX=10090 GN=Anxa7 PE=1 SV=2 && PF00191:Annexin
GLYMA_01G183100	49.8408	3.13968	15.8745	GLYMA_01G183100	hypothetical protein && sp|P29162|ASOL_TOBAC L-ascorbate oxidase homolog OS=Nicotiana tabacum OX=4097 PE=2 SV=1 && PF07731:Multicopper oxidase|PF07732:Multicopper oxidase|PF00394:Multicopper oxidase
GLYMA_04G091800	190.552	12.1492	15.6843	GLYMA_04G091800	hypothetical protein && sp|O04496|AED3_ARATH Aspartyl protease AED3 OS=Arabidopsis thaliana OX=3702 GN=AED3 PE=1 SV=1 && PF14541:Xylanase inhibitor C-terminal|PF14543:Xylanase inhibitor N-terminal
GLYMA_02G292800	13.8728	0.895236	15.4963	GLYMA_02G292800	hypothetical protein && sp|Q8RWE8|GGAP1_ARATH GDP-L-galactose phosphorylase 1 OS=Arabidopsis thaliana OX=3702 GN=VTC2 PE=1 SV=1 && -
GLYMA_07G017200	11.3362	0.735187	15.4195	GLYMA_07G017200	hypothetical protein && - && -
GLYMA_08G144500	13.9431	0.912627	15.278	GLYMA_08G144500	hypothetical protein && sp|Q66GQ6|IP5P5_ARATH Type I inositol polyphosphate 5-phosphatase 5 OS=Arabidopsis thaliana OX=3702 GN=IP5P5 PE=2 SV=1 && -
GLYMA_10G252600	21.8744	1.43176	15.278	GLYMA_10G252600	hypothetical protein && - && -
GLYMA_14G020000	51.6237	3.49664	14.7638	GLYMA_14G020000	hypothetical protein && sp|Q8VYE5|E1312_ARATH Glucan endo-1,3-beta-glucosidase 12 OS=Arabidopsis thaliana OX=3702 GN=At4g29360 PE=2 SV=1 && PF00332:Glycosyl hydrolases family 17|PF07983:X8 domain
GLYMA_20G221401	11.8963	0.811607	14.6578	GLYMA_20G221401	hypothetical protein && sp|O04161|AMT12_SOLLC Ammonium transporter 1 member 2 OS=Solanum lycopersicum OX=4081 GN=AMT1-2 PE=2 SV=1 && PF00909:Ammonium Transporter Family
GLYMA_07G051900	34.5332	2.3624	14.6179	GLYMA_07G051900	hypothetical protein && - && -
GLYMA_02G233300	16.3724	1.14325	14.3209	GLYMA_02G233300	hypothetical protein && - && -
GLYMA_05G160500	12.3236	0.867679	14.2029	GLYMA_05G160500	hypothetical protein && - && -
GLYMA_06G287000	69.597	4.90998	14.1746	GLYMA_06G287000	hypothetical protein && sp|Q9SGP6|GRXC9_ARATH Glutaredoxin-C9 OS=Arabidopsis thaliana OX=3702 GN=GRXC9 PE=1 SV=1 && PF00462:Glutaredoxin
GLYMA_10G229400	15.5735	1.11292	13.9934	GLYMA_10G229400	hypothetical protein && sp|Q60QD1|FIGL1_CAEBR Fidgetin-like protein 1 OS=Caenorhabditis briggsae OX=6238 GN=figl-1 PE=3 SV=1 && PF17862:AAA+ lid domain|PF00004:ATPase family associated with various cellular activities (AAA)
GLYMA_13G158000	31.9554	2.3023	13.8798	GLYMA_13G158000	hypothetical protein && sp|Q9ZQG9|E1314_ARATH Glucan endo-1,3-beta-glucosidase 14 OS=Arabidopsis thaliana OX=3702 GN=At2g27500 PE=2 SV=2 && -
GLYMA_14G153600	15.7456	1.13577	13.8634	GLYMA_14G153600	hypothetical protein && - && -
GLYMA_13G355100	12.2072	0.893559	13.6613	GLYMA_13G355100	hypothetical protein && - && PF05553:Cotton fibre expressed protein
GLYMA_01G148700	16.5765	1.21571	13.6352	GLYMA_01G148700	hypothetical protein && sp|Q9ZUM9|ASHR2_ARATH Histone-lysine N-methyltransferase ASHR2 OS=Arabidopsis thaliana OX=3702 GN=ASHR2 PE=2 SV=3 && PF00856:SET domain
GLYMA_01G030900	30.8844	2.2656	13.6319	GLYMA_01G030900	hypothetical protein && sp|P92990|PGL3_ARATH Polygalacturonase 1 beta-like protein 3 OS=Arabidopsis thaliana OX=3702 GN=PGL3 PE=2 SV=2 && PF03181:BURP domain
GLYMA_02G267001	14.0713	1.03614	13.5805	GLYMA_02G267001	hypothetical protein && - && -
GLYMA_20G206000	18.7096	1.3803	13.5547	GLYMA_20G206000	hypothetical protein && sp|Q9SR34|TA1_ARATH Transcriptional regulator TAC1 OS=Arabidopsis thaliana OX=3702 GN=TAC1 PE=2 SV=1 && -
GLYMA_08G303800	25.4968	1.88325	13.5387	GLYMA_08G303800	hypothetical protein && sp|Q9SKX5|PAO2_ARATH Polyamine oxidase 2 OS=Arabidopsis thaliana OX=3702 GN=PAO2 PE=1 SV=1 && PF01593:Flavin containing amine oxidoreductase
GLYMA_13G115900	49.7462	3.68186	13.5112	GLYMA_13G115900	hypothetical protein && sp|Q9XF92|BRH1_ARATH Brassinosteroid-responsive RING protein 1 OS=Arabidopsis thaliana OX=3702 GN=BRH1 PE=2 SV=1 && PF13639:Ring finger domain
GLYMA_11G134800	13.7439	1.01968	13.4786	GLYMA_11G134800	hypothetical protein && - && -
GLYMA_13G307000	17.911	1.3296	13.4709	GLYMA_13G307000	hypothetical protein && sp|O23044|PER3_ARATH Peroxidase 3 OS=Arabidopsis thaliana OX=3702 GN=PER3 PE=2 SV=1 && PF00141:Peroxidase
GLYMA_20G206500	13.0527	0.974899	13.3888	GLYMA_20G206500	hypothetical protein && sp|Q66GN3|NPGR2_ARATH Protein NPGR2 OS=Arabidopsis thaliana OX=3702 GN=NPGR2 PE=1 SV=1 && -
GLYMA_13G175300	13.5493	1.01547	13.3428	GLYMA_13G175300	hypothetical protein && sp|Q01197|E6_GOSHI Protein E6 OS=Gossypium hirsutum OX=3635 GN=E6 PE=2 SV=1 && -
GLYMA_15G234300	40.1031	3.03934	13.1947	GLYMA_15G234300	hypothetical protein && sp|O04496|AED3_ARATH Aspartyl protease AED3 OS=Arabidopsis thaliana OX=3702 GN=AED3 PE=1 SV=1 && PF14543:Xylanase inhibitor N-terminal|PF14541:Xylanase inhibitor C-terminal
GLYMA_14G179200	25.5273	1.95145	13.0812	GLYMA_14G179200	hypothetical protein && sp|Q94AC1|STR6_ARATH Rhodanese-like domain-containing protein 6 OS=Arabidopsis thaliana OX=3702 GN=STR6 PE=2 SV=1 && PF03959:Serine hydrolase (FSH1)
GLYMA_19G246600	12.2071	0.940224	12.9832	GLYMA_19G246600	hypothetical protein && sp|Q8L8A5|GIF1_ARATH GRF1-interacting factor 1 OS=Arabidopsis thaliana OX=3702 GN=GIF1 PE=1 SV=1 && PF05030:SSXT protein (N-terminal region)
GLYMA_04G092100	19.486	1.50617	12.9375	GLYMA_04G092100	hypothetical protein && sp|Q9SB52|PUMP4_ARATH Mitochondrial uncoupling protein 4 OS=Arabidopsis thaliana OX=3702 GN=PUMP4 PE=2 SV=1 && PF00153:Mitochondrial carrier protein
GLYMA_11G162500	24.9208	1.9461	12.8055	GLYMA_11G162500	hypothetical protein && - && -
novel.540	27.4882	2.15008	12.7847	-	- && - && -
GLYMA_13G281500	19.8924	1.56243	12.7317	GLYMA_13G281500	hypothetical protein && - && -
GLYMA_14G214300	13.1958	1.04237	12.6595	GLYMA_14G214300	hypothetical protein && sp|Q9C7U5|E132_ARATH Glucan endo-1,3-beta-glucosidase 2 OS=Arabidopsis thaliana OX=3702 GN=At1g66250 PE=2 SV=2 && PF00332:Glycosyl hydrolases family 17|PF07983:X8 domain
GLYMA_13G182700	22.4884	1.78359	12.6085	GLYMA_13G182700	hypothetical protein && sp|Q94AR6|DOF31_ARATH Dof zinc finger protein DOF3.1 OS=Arabidopsis thaliana OX=3702 GN=DOF3.1 PE=2 SV=2 && PF02701:Dof domain, zinc finger
GLYMA_03G078600	18.4984	1.48942	12.4199	GLYMA_03G078600	hypothetical protein && sp|O80437|GPAT6_ARATH Glycerol-3-phosphate 2-O-acyltransferase 6 OS=Arabidopsis thaliana OX=3702 GN=GPAT6 PE=1 SV=1 && PF01553:Acyltransferase|PF12710:haloacid dehalogenase-like hydrolase
GLYMA_02G217700	105.745	8.52109	12.4097	GLYMA_02G217700	hypothetical protein && - && -
GLYMA_17G057600	11.2358	0.912937	12.3073	GLYMA_17G057600	hypothetical protein && sp|O64566|PIRL6_ARATH Plant intracellular Ras-group-related LRR protein 6 OS=Arabidopsis thaliana OX=3702 GN=PIRL6 PE=2 SV=1 && PF13855:Leucine rich repeat
GLYMA_05G233500	59.5152	4.8609	12.2436	GLYMA_05G233500	hypothetical protein && - && -
GLYMA_15G140200	14.1243	1.15427	12.2366	GLYMA_15G140200	hypothetical protein && sp|Q93VT8|ACLB1_ORYSJ ATP-citrate synthase beta chain protein 1 OS=Oryza sativa subsp. japonica OX=39947 GN=ACLB-1 PE=2 SV=1 && PF00549:CoA-ligase|PF00285:Citrate synthase, C-terminal domain
GLYMA_15G123200	10.5671	0.867404	12.1825	GLYMA_15G123200	hypothetical protein && - && PF12146:Serine aminopeptidase, S33
GLYMA_19G258700	39.5212	3.24572	12.1764	GLYMA_19G258700	hypothetical protein && sp|O48927|C78A3_SOYBN Cytochrome P450 78A3 OS=Glycine max OX=3847 GN=CYP78A3 PE=2 SV=1 && PF00067:Cytochrome P450
GLYMA_12G029100	29.4654	2.44004	12.0758	GLYMA_12G029100	hypothetical protein && - && PF11267:Domain of unknown function (DUF3067)
GLYMA_18G301700	12.1509	1.01828	11.9328	GLYMA_18G301700	hypothetical protein && sp|Q9FPJ5|LRR1_ARATH Leucine-rich repeat protein 1 OS=Arabidopsis thaliana OX=3702 GN=LRR1 PE=1 SV=1 && PF08263:Leucine rich repeat N-terminal domain
GLYMA_13G050700	10.0777	0.856829	11.7617	GLYMA_13G050700	hypothetical protein && sp|Q9FMC2|BZP43_ARATH Basic leucine zipper 43 OS=Arabidopsis thaliana OX=3702 GN=BZIP43 PE=1 SV=1 && PF00170:bZIP transcription factor
GLYMA_12G225500	38.7735	3.30228	11.7414	GLYMA_12G225500	hypothetical protein && sp|Q9T076|ENL2_ARATH Early nodulin-like protein 2 OS=Arabidopsis thaliana OX=3702 GN=At4g27520 PE=1 SV=1 && PF02298:Plastocyanin-like domain
GLYMA_01G061100	60.446	5.14809	11.7414	GLYMA_01G061100	hypothetical protein && sp|Q9LMX7|C78A5_ARATH Cytochrome P450 78A5 OS=Arabidopsis thaliana OX=3702 GN=CYP78A5 PE=2 SV=1 && PF00067:Cytochrome P450
GLYMA_09G032400	20.2266	1.73706	11.6442	GLYMA_09G032400	hypothetical protein && - && -
GLYMA_09G127700	12.4073	1.07382	11.5544	GLYMA_09G127700	hypothetical protein && sp|A0A067YB04|UGT1_PUEML UDP-glycosyltransferase 1 OS=Pueraria montana var. lobata OX=3893 GN=UGT1 PE=1 SV=1 && PF00201:UDP-glucoronosyl and UDP-glucosyl transferase
GLYMA_18G086200	11.3785	0.996093	11.4232	GLYMA_18G086200	hypothetical protein && sp|Q9XIF0|DRL13_ARATH Putative disease resistance protein At1g59780 OS=Arabidopsis thaliana OX=3702 GN=At1g59780 PE=3 SV=1 && PF18052:Rx N-terminal domain|PF00931:NB-ARC domain
GLYMA_14G048400	12.9376	1.13424	11.4064	GLYMA_14G048400	hypothetical protein && sp|Q9ZU91|E133_ARATH Glucan endo-1,3-beta-glucosidase 3 OS=Arabidopsis thaliana OX=3702 GN=At2g01630 PE=2 SV=2 && PF07983:X8 domain|PF00332:Glycosyl hydrolases family 17
GLYMA_20G036300	20.2817	1.77943	11.3979	GLYMA_20G036300	hypothetical protein && sp|F4J1Q9|AVT1I_ARATH Amino acid transporter AVT1I OS=Arabidopsis thaliana OX=3702 GN=AVT1I PE=3 SV=1 && PF01490:Transmembrane amino acid transporter protein
GLYMA_18G272200	60.7373	5.33517	11.3843	GLYMA_18G272200	hypothetical protein && sp|Q8H8T0|RGP1_ORYSJ UDP-arabinopyranose mutase 1 OS=Oryza sativa subsp. japonica OX=39947 GN=UAM1 PE=1 SV=1 && PF03214:Reversibly glycosylated polypeptide
GLYMA_04G041400	10.6686	0.942258	11.3224	GLYMA_04G041400	hypothetical protein && sp|Q93Y06|Y5720_ARATH Probable inactive receptor kinase At5g67200 OS=Arabidopsis thaliana OX=3702 GN=At5g67200 PE=1 SV=1 && PF13855:Leucine rich repeat|PF07714:Protein tyrosine kinase
GLYMA_06G195000	10.079	0.896206	11.2463	GLYMA_06G195000	hypothetical protein && sp|O80622|EXP15_ARATH Expansin-A15 OS=Arabidopsis thaliana OX=3702 GN=EXPA15 PE=2 SV=2 && PF03330:Lytic transglycolase|PF01357:Pollen allergen
novel.918	16.5702	1.47896	11.2039	-	- && - && -
GLYMA_07G102400	40.5289	3.6941	10.9713	GLYMA_07G102400	hypothetical protein && sp|Q9LVH4|CAR4_ARATH Protein C2-DOMAIN ABA-RELATED 4 OS=Arabidopsis thaliana OX=3702 GN=CAR4 PE=1 SV=1 && PF00168:C2 domain
GLYMA_13G168500	13.6234	1.24665	10.928	GLYMA_13G168500	hypothetical protein && sp|O24088|N24_MEDTR CASP-like protein N24 OS=Medicago truncatula OX=3880 GN=N24 PE=2 SV=1 && PF04535:Domain of unknown function (DUF588)
GLYMA_17G043900	42.5006	3.91931	10.8439	GLYMA_17G043900	hypothetical protein && sp|Q9XF92|BRH1_ARATH Brassinosteroid-responsive RING protein 1 OS=Arabidopsis thaliana OX=3702 GN=BRH1 PE=2 SV=1 && PF13639:Ring finger domain
GLYMA_11G082100	13.9703	1.29093	10.8219	GLYMA_11G082100	hypothetical protein && sp|Q6IM86|DVL15_ARATH Small polypeptide DEVIL 15 OS=Arabidopsis thaliana OX=3702 GN=DVL15 PE=2 SV=1 && -
GLYMA_15G148000	64.1327	5.9535	10.7723	GLYMA_15G148000	hypothetical protein && sp|O22775|XXT2_ARATH Xyloglucan 6-xylosyltransferase 2 OS=Arabidopsis thaliana OX=3702 GN=XXT2 PE=1 SV=1 && PF05637:galactosyl transferase GMA12/MNN10 family
GLYMA_17G219500	12.4828	1.16456	10.7189	GLYMA_17G219500	hypothetical protein && - && PF07911:Protein of unknown function (DUF1677)
GLYMA_11G059200	22.8041	2.13042	10.704	GLYMA_11G059200	hypothetical protein && sp|P29162|ASOL_TOBAC L-ascorbate oxidase homolog OS=Nicotiana tabacum OX=4097 PE=2 SV=1 && PF07732:Multicopper oxidase|PF00394:Multicopper oxidase|PF07731:Multicopper oxidase
GLYMA_13G177100	65.3416	6.28298	10.3998	GLYMA_13G177100	hypothetical protein && - && -
GLYMA_10G037600	49.0845	4.73938	10.3567	GLYMA_10G037600	hypothetical protein && sp|O82268|LSH3_ARATH Protein LIGHT-DEPENDENT SHORT HYPOCOTYLS 3 OS=Arabidopsis thaliana OX=3702 GN=LSH3 PE=1 SV=1 && PF04852:Protein of unknown function (DUF640)
GLYMA_01G162300	77.5657	7.5344	10.2949	GLYMA_01G162300	hypothetical protein && - && -
GLYMA_20G211700	63.821	6.26596	10.1854	GLYMA_20G211700	hypothetical protein && sp|Q0JNL7|CALM3_ORYSJ Calmodulin-3 OS=Oryza sativa subsp. japonica OX=39947 GN=CAM3 PE=2 SV=1 && PF13499:EF-hand domain pair
GLYMA_17G231000	102.091	10.0413	10.1671	GLYMA_17G231000	hypothetical protein && - && -
GLYMA_12G084600	39.0084	3.84862	10.1357	GLYMA_12G084600	hypothetical protein && sp|Q9FNI7|CSLA2_ARATH Glucomannan 4-beta-mannosyltransferase 2 OS=Arabidopsis thaliana OX=3702 GN=CSLA2 PE=1 SV=1 && PF13641:Glycosyltransferase like family 2
GLYMA_11G238800	112.803	11.1308	10.1343	GLYMA_11G238800	hypothetical protein && sp|Q9LW96|INO1_TOBAC Inositol-3-phosphate synthase OS=Nicotiana tabacum OX=4097 PE=2 SV=1 && PF01658:Myo-inositol-1-phosphate synthase|PF07994:Myo-inositol-1-phosphate synthase
GLYMA_20G102200	14.6256	1.4469	10.1082	GLYMA_20G102200	hypothetical protein && sp|Q9FTA0|GEML4_ARATH GEM-like protein 4 OS=Arabidopsis thaliana OX=3702 GN=At5g08350 PE=2 SV=1 && PF02893:GRAM domain
GLYMA_02G031000	10.9015	1.07908	10.1025	GLYMA_02G031000	hypothetical protein && sp|Q0WPE9|NAT7_ARATH Nucleobase-ascorbate transporter 7 OS=Arabidopsis thaliana OX=3702 GN=NAT7 PE=2 SV=2 && PF00860:Permease family
GLYMA_18G284100	36.8724	3.6722	10.041	GLYMA_18G284100	hypothetical protein && sp|Q9LRT1|Y3804_ARATH Probably inactive leucine-rich repeat receptor-like protein kinase At3g28040 OS=Arabidopsis thaliana OX=3702 GN=At3g28040 PE=1 SV=1 && PF13855:Leucine rich repeat|PF08263:Leucine rich repeat N-terminal domain|PF00069:Protein kinase domain
GLYMA_16G045700	20.7131	2.07277	9.99296	GLYMA_16G045700	hypothetical protein && sp|Q38961|SNM1_ARATH DNA cross-link repair protein SNM1 OS=Arabidopsis thaliana OX=3702 GN=SNM1 PE=2 SV=1 && PF07522:DNA repair metallo-beta-lactamase
GLYMA_18G152400	38.3315	3.84246	9.97578	GLYMA_18G152400	hypothetical protein && sp|Q8VY10|UBC24_ARATH Probable ubiquitin-conjugating enzyme E2 24 OS=Arabidopsis thaliana OX=3702 GN=UBC24 PE=1 SV=1 && PF14368:Probable lipid transfer
GLYMA_13G306300	21.8925	2.19826	9.95901	GLYMA_13G306300	hypothetical protein && sp|Q1G3I2|MIP1A_ARATH B-box domain protein 30 OS=Arabidopsis thaliana OX=3702 GN=MIP1A PE=1 SV=1 && -
GLYMA_07G151900	17.0584	1.72132	9.91007	GLYMA_07G151900	hypothetical protein && sp|B3H5Q1|BGL11_ARATH Beta-glucosidase 11 OS=Arabidopsis thaliana OX=3702 GN=BGLU11 PE=2 SV=2 && PF00232:Glycosyl hydrolase family 1
GLYMA_15G272600	19.6862	1.99258	9.87979	GLYMA_15G272600	hypothetical protein && - && -
GLYMA_15G051200	17.088	1.75983	9.71003	GLYMA_15G051200	hypothetical protein && sp|Q8GWK6|NC104_ARATH NAC domain-containing protein 104 OS=Arabidopsis thaliana OX=3702 GN=NAC104 PE=2 SV=1 && PF02365:No apical meristem (NAM) protein
GLYMA_08G203600	17.7131	1.82929	9.68301	GLYMA_08G203600	hypothetical protein && sp|Q8S3D1|BH068_ARATH Transcription factor bHLH68 OS=Arabidopsis thaliana OX=3702 GN=BHLH68 PE=1 SV=2 && -
GLYMA_04G101000	27.0764	2.79631	9.68291	GLYMA_04G101000	hypothetical protein && - && PF13855:Leucine rich repeat
GLYMA_02G227950	13.5138	1.39851	9.66303	GLYMA_02G227950	hypothetical protein && sp|Q9LUZ6|TBL44_ARATH Protein PMR5 OS=Arabidopsis thaliana OX=3702 GN=PMR5 PE=2 SV=1 && -
GLYMA_19G230200	22.7376	2.35406	9.65889	GLYMA_19G230200	hypothetical protein && sp|O80492|P2C05_ARATH Probable protein phosphatase 2C 5 OS=Arabidopsis thaliana OX=3702 GN=At1g09160 PE=2 SV=1 && PF00481:Protein phosphatase 2C
GLYMA_03G212500	34.9583	3.62649	9.63971	GLYMA_03G212500	hypothetical protein && - && -
GLYMA_13G295000	118.171	12.2825	9.62109	GLYMA_13G295000	hypothetical protein && sp|A0A0P0VI36|NAAT1_ORYSJ Nicotianamine aminotransferase 1 OS=Oryza sativa subsp. japonica OX=39947 GN=NAAT1 PE=1 SV=1 && PF00155:Aminotransferase class I and II
GLYMA_17G165600	130.229	13.581	9.58903	GLYMA_17G165600	hypothetical protein && sp|Q39266|ZFP7_ARATH Zinc finger protein 7 OS=Arabidopsis thaliana OX=3702 GN=ZFP7 PE=1 SV=1 && -
GLYMA_14G021800	59.9982	6.32603	9.48434	GLYMA_14G021800	hypothetical protein && sp|Q8RWE8|GGAP1_ARATH GDP-L-galactose phosphorylase 1 OS=Arabidopsis thaliana OX=3702 GN=VTC2 PE=1 SV=1 && -
GLYMA_18G014100	10.5838	1.12023	9.44789	GLYMA_18G014100	hypothetical protein && - && PF04724:Glycosyltransferase family 17
GLYMA_13G252600	58.4343	6.20305	9.42025	GLYMA_13G252600	hypothetical protein && sp|P11670|PRB1_TOBAC Basic form of pathogenesis-related protein 1 OS=Nicotiana tabacum OX=4097 PE=3 SV=1 && PF00188:Cysteine-rich secretory protein family
GLYMA_17G195800	13.5643	1.45281	9.33657	GLYMA_17G195800	hypothetical protein && - && -
GLYMA_19G198600	33.4193	3.58492	9.32219	GLYMA_19G198600	hypothetical protein && sp|Q9SJ52|NHL10_ARATH NDR1/HIN1-like protein 10 OS=Arabidopsis thaliana OX=3702 GN=NHL10 PE=2 SV=1 && PF03168:Late embryogenesis abundant protein
GLYMA_07G249000	14.2098	1.55013	9.16682	GLYMA_07G249000	hypothetical protein && sp|O82248|NFYB5_ARATH Nuclear transcription factor Y subunit B-5 OS=Arabidopsis thaliana OX=3702 GN=NFYB5 PE=1 SV=1 && PF00808:Histone-like transcription factor (CBF/NF-Y) and archaeal histone
GLYMA_09G155500	13.8676	1.51281	9.16682	GLYMA_09G155500	hypothetical protein && sp|O82711|PIP22_PEA Kunitz-type trypsin inhibitor-like 2 protein OS=Pisum sativum OX=3888 GN=PIP20-2 PE=3 SV=1 && PF00197:Trypsin and protease inhibitor
GLYMA_16G159550	30.07	3.28351	9.15788	GLYMA_16G159550	hypothetical protein && sp|Q40392|TMVRN_NICGU TMV resistance protein N OS=Nicotiana glutinosa OX=35889 GN=N PE=1 SV=1 && PF01582:TIR domain
GLYMA_20G222600	327.587	35.8579	9.1357	GLYMA_20G222600	hypothetical protein && sp|Q9SPK4|PPCK1_ARATH Phosphoenolpyruvate carboxylase kinase 1 OS=Arabidopsis thaliana OX=3702 GN=PPCK1 PE=1 SV=1 && PF00069:Protein kinase domain
GLYMA_11G066000	46.6248	5.14503	9.06212	GLYMA_11G066000	hypothetical protein && sp|Q8GXR2|PLT6_ARATH Probable polyol transporter 6 OS=Arabidopsis thaliana OX=3702 GN=PLT6 PE=2 SV=2 && PF00083:Sugar (and other) transporter
GLYMA_06G068000	35.361	3.94573	8.96184	GLYMA_06G068000	hypothetical protein && - && -
GLYMA_03G173900	15.7757	1.76154	8.95562	GLYMA_03G173900	hypothetical protein && - && PF12552:Protein of unknown function (DUF3741)|PF14309:Domain of unknown function (DUF4378)
GLYMA_20G179300	21.9213	2.46875	8.87954	GLYMA_20G179300	hypothetical protein && - && -
GLYMA_02G064400	14.8173	1.67214	8.86126	GLYMA_02G064400	hypothetical protein && - && PF00445:Ribonuclease T2 family
GLYMA_18G013800	50.6758	5.72703	8.84852	GLYMA_18G013800	hypothetical protein && sp|Q9SI09|XERIC_ARATH Probable E3 ubiquitin-protein ligase XERICO OS=Arabidopsis thaliana OX=3702 GN=XERICO PE=1 SV=1 && PF13639:Ring finger domain
GLYMA_16G158900	48.2723	5.46852	8.8273	GLYMA_16G158900	hypothetical protein && - && -
GLYMA_10G056200	81.3952	9.25244	8.79716	GLYMA_10G056200	hypothetical protein && sp|Q9ZUZ3|SAU32_ARATH Auxin-responsive protein SAUR32 OS=Arabidopsis thaliana OX=3702 GN=SAUR32 PE=2 SV=1 && PF02519:Auxin responsive protein
GLYMA_06G160600	11.7026	1.33205	8.78542	GLYMA_06G160600	hypothetical protein && - && -
GLYMA_13G095100	83.116	9.50391	8.74546	GLYMA_13G095100	hypothetical protein && sp|Q38910|XTH23_ARATH Probable xyloglucan endotransglucosylase/hydrolase protein 23 OS=Arabidopsis thaliana OX=3702 GN=XTH23 PE=2 SV=1 && PF06955:Xyloglucan endo-transglycosylase (XET) C-terminus|PF00722:Glycosyl hydrolases family 16
GLYMA_05G031400	13.5519	1.55013	8.74243	GLYMA_05G031400	hypothetical protein && sp|Q9FLD5|ASD_ARATH AAA-ATPase ASD, mitochondrial OS=Arabidopsis thaliana OX=3702 GN=AATP1 PE=1 SV=1 && PF00004:ATPase family associated with various cellular activities (AAA)|PF14363:Domain associated at C-terminal with AAA
GLYMA_15G248401	11.1759	1.27835	8.74243	GLYMA_15G248401	hypothetical protein && sp|Q9SQ80|G2OX1_PEA Gibberellin 2-beta-dioxygenase 1 OS=Pisum sativum OX=3888 GN=GA2OX1 PE=1 SV=1 && PF03171:2OG-Fe(II) oxygenase superfamily
GLYMA_10G006700	14.1797	1.63132	8.69213	GLYMA_10G006700	hypothetical protein && sp|A7KTC5|PHT11_PETHY Low affinity inorganic phosphate transporter 1 OS=Petunia hybrida OX=4102 GN=PT1 PE=2 SV=1 && PF00083:Sugar (and other) transporter
GLYMA_11G207000	20.8548	2.4039	8.67542	GLYMA_11G207000	hypothetical protein && sp|Q93YN1|CRPK1_ARATH Cold-responsive protein kinase 1 OS=Arabidopsis thaliana OX=3702 GN=CRPK1 PE=1 SV=1 && PF00069:Protein kinase domain|PF01657:Salt stress response/antifungal
GLYMA_13G067900	36.1228	4.17555	8.65102	GLYMA_13G067900	hypothetical protein && sp|O04536|GATL9_ARATH Probable galacturonosyltransferase-like 9 OS=Arabidopsis thaliana OX=3702 GN=GATL9 PE=2 SV=1 && PF01501:Glycosyl transferase family 8
GLYMA_17G059800	19.0159	2.2031	8.63143	GLYMA_17G059800	hypothetical protein && sp|O64481|SBT25_ARATH Subtilisin-like protease SBT2.5 OS=Arabidopsis thaliana OX=3702 GN=SBT2.5 PE=2 SV=1 && PF05922:Peptidase inhibitor I9|PF17766:Fibronectin type-III domain|PF00082:Subtilase family
GLYMA_13G094100	70.5425	8.1748	8.62926	GLYMA_13G094100	hypothetical protein && sp|Q40374|PR1_MEDTR Pathogenesis-related protein PR-1 OS=Medicago truncatula OX=3880 GN=PR-1 PE=2 SV=1 && PF00188:Cysteine-rich secretory protein family
GLYMA_16G159600	28.1231	3.26976	8.60096	GLYMA_16G159600	hypothetical protein && sp|A0A290U7C4|ROQ1_NICBE Disease resistance protein Roq1 OS=Nicotiana benthamiana OX=4100 GN=ROQ1 PE=1 SV=1 && PF00931:NB-ARC domain
GLYMA_04G069500	14.2056	1.65842	8.56574	GLYMA_04G069500	hypothetical protein && sp|Q9XI23|BOR4_ARATH Boron transporter 4 OS=Arabidopsis thaliana OX=3702 GN=BOR4 PE=2 SV=1 && PF00955:HCO3- transporter family
GLYMA_04G248700	52.7052	6.18027	8.52797	GLYMA_04G248700	hypothetical protein && sp|Q0IU52|ASP1_ORYSJ Aspartic proteinase Asp1 OS=Oryza sativa subsp. japonica OX=39947 GN=ASP1 PE=2 SV=1 && PF14543:Xylanase inhibitor N-terminal|PF14541:Xylanase inhibitor C-terminal
GLYMA_02G034700	15.076	1.77803	8.47904	GLYMA_02G034700	hypothetical protein && sp|P92990|PGL3_ARATH Polygalacturonase 1 beta-like protein 3 OS=Arabidopsis thaliana OX=3702 GN=PGL3 PE=2 SV=2 && PF03181:BURP domain
GLYMA_10G051700	42.1271	4.99099	8.44064	GLYMA_10G051700	hypothetical protein && - && -
GLYMA_04G246200	16.1574	1.925	8.39348	GLYMA_04G246200	hypothetical protein && sp|Q0WQ57|AUXI2_ARATH Auxilin-related protein 2 OS=Arabidopsis thaliana OX=3702 GN=At4g12770 PE=1 SV=1 && -
GLYMA_20G112600	14.3676	1.72457	8.33109	GLYMA_20G112600	hypothetical protein && sp|Q9SCP2|PLY12_ARATH Probable pectate lyase 12 OS=Arabidopsis thaliana OX=3702 GN=At3g53190 PE=2 SV=2 && PF00544:Pectate lyase
GLYMA_10G137300	52.2416	6.33594	8.24528	GLYMA_10G137300	hypothetical protein && - && -
GLYMA_08G031700	15.2681	1.86407	8.19072	GLYMA_08G031700	hypothetical protein && sp|Q94AA4|PFKA3_ARATH ATP-dependent 6-phosphofructokinase 3 OS=Arabidopsis thaliana OX=3702 GN=PFK3 PE=1 SV=1 && PF00365:Phosphofructokinase
GLYMA_03G212600	15.6908	1.92065	8.1695	GLYMA_03G212600	hypothetical protein && - && -
novel.425	50.5805	6.20751	8.14828	-	- && - && -
GLYMA_04G191100	20.0333	2.47128	8.10646	GLYMA_04G191100	hypothetical protein && sp|Q9C5M8|PLY18_ARATH Probable pectate lyase 18 OS=Arabidopsis thaliana OX=3702 GN=At4g24780 PE=2 SV=2 && PF00544:Pectate lyase
GLYMA_16G173700	15.7011	1.9381	8.10129	GLYMA_16G173700	hypothetical protein && sp|Q6NW58|SPAST_DANRE Spastin OS=Danio rerio OX=7955 GN=spast PE=2 SV=2 && PF00004:ATPase family associated with various cellular activities (AAA)|PF17862:AAA+ lid domain
GLYMA_19G034900	85.6465	10.5804	8.09479	GLYMA_19G034900	hypothetical protein && - && PF01190:Pollen proteins Ole e I like
GLYMA_08G093600	12.2991	1.52086	8.08698	GLYMA_08G093600	hypothetical protein && sp|Q8VYZ2|PPA8_ARATH Purple acid phosphatase 8 OS=Arabidopsis thaliana OX=3702 GN=PAP8 PE=2 SV=1 && PF00149:Calcineurin-like phosphoesterase
GLYMA_11G097000	25.4312	3.16907	8.02482	GLYMA_11G097000	hypothetical protein && sp|Q9SX98|LHTL8_ARATH Lysine histidine transporter-like 8 OS=Arabidopsis thaliana OX=3702 GN=AATL1 PE=1 SV=1 && PF01490:Transmembrane amino acid transporter protein
GLYMA_01G207300	47.532	5.93381	8.01035	GLYMA_01G207300	hypothetical protein && sp|Q05466|HAT4_ARATH Homeobox-leucine zipper protein HAT4 OS=Arabidopsis thaliana OX=3702 GN=HAT4 PE=1 SV=1 && PF04618:HD-ZIP protein N terminus|PF02183:Homeobox associated leucine zipper|PF00046:Homeodomain
GLYMA_10G292200	12.7228	1.58875	8.00805	GLYMA_10G292200	hypothetical protein && sp|Q53B70|CF1B2_SOYBN Chalcone--flavanone isomerase 1B-2 OS=Glycine max OX=3847 GN=CHI1B2 PE=2 SV=1 && PF02431:Chalcone-flavanone isomerase
GLYMA_15G015100	24.4867	3.05997	8.00226	GLYMA_15G015100	hypothetical protein && sp|Q9LW83|CE101_ARATH G-type lectin S-receptor-like serine/threonine-protein kinase CES101 OS=Arabidopsis thaliana OX=3702 GN=CES101 PE=2 SV=2 && PF07714:Protein tyrosine kinase|PF00704:Glycosyl hydrolases family 18|PF08276:PAN-like domain
GLYMA_15G105800	13.6966	1.72082	7.95931	GLYMA_15G105800	hypothetical protein && sp|Q4TU14|RHF1A_ARATH E3 ubiquitin-protein ligase RHF1A OS=Arabidopsis thaliana OX=3702 GN=RHF1A PE=1 SV=1 && -
GLYMA_06G148000	12.2865	1.54405	7.95731	GLYMA_06G148000	hypothetical protein && - && PF12023:Domain of unknown function (DUF3511)
GLYMA_06G049500	114.746	14.4316	7.95099	GLYMA_06G049500	hypothetical protein && sp|O48651|SQE1_PANGI Squalene monooxygenase SE1 OS=Panax ginseng OX=4054 GN=SQE1 PE=2 SV=1 && PF08491:Squalene epoxidase
GLYMA_04G010300	67.4147	8.50826	7.92344	GLYMA_04G010300	hypothetical protein && sp|O65683|BZP11_ARATH bZIP transcription factor 11 OS=Arabidopsis thaliana OX=3702 GN=BZIP11 PE=1 SV=1 && PF00170:bZIP transcription factor
GLYMA_19G064950	11.9967	1.51436	7.92194	GLYMA_19G064950	hypothetical protein && - && -
GLYMA_08G248700	12.4397	1.57028	7.92194	GLYMA_08G248700	hypothetical protein && - && -
GLYMA_10G275000	45.156	5.70198	7.91934	GLYMA_10G275000	hypothetical protein && - && -
GLYMA_06G123200	19.295	2.43679	7.91822	GLYMA_06G123200	hypothetical protein && sp|F4I5D5|WTR11_ARATH WAT1-related protein At1g70260 OS=Arabidopsis thaliana OX=3702 GN=At1g70260 PE=2 SV=1 && PF00892:EamA-like transporter family
GLYMA_04G080300	15.0316	1.90338	7.89734	GLYMA_04G080300	hypothetical protein && sp|Q8L7A0|TAUE3_ARATH Sulfite exporter TauE/SafE family protein 3 OS=Arabidopsis thaliana OX=3702 GN=At2g25737 PE=2 SV=1 && PF01925:Sulfite exporter TauE/SafE
GLYMA_12G102600	16.1669	2.05545	7.86535	GLYMA_12G102600	hypothetical protein && - && PF06749:Protein of unknown function (DUF1218)
GLYMA_07G101100	10.9327	1.39051	7.86238	GLYMA_07G101100	hypothetical protein && sp|Q9LE22|CML27_ARATH Probable calcium-binding protein CML27 OS=Arabidopsis thaliana OX=3702 GN=CML27 PE=1 SV=1 && PF13833:EF-hand domain pair|PF13499:EF-hand domain pair
GLYMA_02G003700	22.528	2.87053	7.84804	GLYMA_02G003700	hypothetical protein && sp|Q8S403|PHO1_ARATH Phosphate transporter PHO1 OS=Arabidopsis thaliana OX=3702 GN=PHO1 PE=1 SV=1 && PF03124:EXS family|PF03105:SPX domain
GLYMA_06G052000	16.7003	2.13866	7.80877	GLYMA_06G052000	hypothetical protein && sp|Q8LE59|IRT3_ARATH Fe(2+) transport protein 3, chloroplastic OS=Arabidopsis thaliana OX=3702 GN=IRT3 PE=2 SV=3 && PF02535:ZIP Zinc transporter
GLYMA_20G167300	20.7974	2.66666	7.79903	GLYMA_20G167300	hypothetical protein && sp|Q9CAK4|ROH1_ARATH Protein ROH1 OS=Arabidopsis thaliana OX=3702 GN=ROH1 PE=1 SV=1 && PF05633:Protein BYPASS1-related
GLYMA_08G200200	915.801	117.582	7.78864	GLYMA_08G200200	hypothetical protein && sp|P15490|VSPA_SOYBN Stem 28 kDa glycoprotein OS=Glycine max OX=3847 GN=VSPA PE=2 SV=1 && PF03767:HAD superfamily, subfamily IIIB (Acid phosphatase)
GLYMA_20G087302	15.0661	1.93639	7.78048	GLYMA_20G087302	hypothetical protein && - && -
GLYMA_11G148989	111.464	14.3391	7.77347	GLYMA_11G148989	hypothetical protein && - && -
GLYMA_11G251100	21.5046	2.79608	7.69098	GLYMA_11G251100	hypothetical protein && sp|Q9C7F7|LTPG1_ARATH Non-specific lipid transfer protein GPI-anchored 1 OS=Arabidopsis thaliana OX=3702 GN=LTPG1 PE=2 SV=1 && PF14368:Probable lipid transfer
GLYMA_11G235200	21.3822	2.78406	7.68022	GLYMA_11G235200	hypothetical protein && sp|Q8VZR7|PTR30_ARATH Protein NRT1/ PTR FAMILY 5.1 OS=Arabidopsis thaliana OX=3702 GN=NPF5.1 PE=2 SV=2 && PF00854:POT family
GLYMA_17G167600	42.454	5.53942	7.66398	GLYMA_17G167600	hypothetical protein && sp|C0LGS3|Y4372_ARATH Probable LRR receptor-like serine/threonine-protein kinase At4g37250 OS=Arabidopsis thaliana OX=3702 GN=At4g37250 PE=1 SV=1 && PF00069:Protein kinase domain|PF08263:Leucine rich repeat N-terminal domain|PF13855:Leucine rich repeat
GLYMA_05G143400	12.9086	1.68489	7.66135	GLYMA_05G143400	hypothetical protein && - && -
GLYMA_16G121900	56.6039	7.41326	7.63549	GLYMA_16G121900	hypothetical protein && sp|Q8GT74|NIP2_ARATH NEP1-interacting protein 2 OS=Arabidopsis thaliana OX=3702 GN=NIP2 PE=1 SV=1 && PF13441:YMGG-like Gly-zipper
GLYMA_11G256500	10.5335	1.38387	7.61163	GLYMA_11G256500	hypothetical protein && sp|Q9T003|ASMT_ARATH Acetylserotonin O-methyltransferase OS=Arabidopsis thaliana OX=3702 GN=ASMT PE=1 SV=1 && PF08100:Dimerisation domain|PF00891:O-methyltransferase domain
GLYMA_13G322300	17.1961	2.28016	7.54161	GLYMA_13G322300	hypothetical protein && - && PF07795:Protein of unknown function (DUF1635)
GLYMA_04G252200	44.7692	5.94314	7.53292	GLYMA_04G252200	hypothetical protein && - && -
GLYMA_13G294200	31.9752	4.25329	7.51776	GLYMA_13G294200	hypothetical protein && - && -
GLYMA_08G291600	10.5999	1.41461	7.49313	GLYMA_08G291600	hypothetical protein && sp|Q9LMX4|PPA1_ARATH Probable inactive purple acid phosphatase 1 OS=Arabidopsis thaliana OX=3702 GN=PAP1 PE=2 SV=1 && PF16656:Purple acid Phosphatase, N-terminal domain|PF17808:Fn3-like domain from Purple Acid Phosphatase|PF00149:Calcineurin-like phosphoesterase|PF14008:Iron/zinc purple acid phosphatase-like protein C
GLYMA_08G021100	1300.66	173.919	7.47854	GLYMA_08G021100	hypothetical protein && - && PF06376:Arabinogalactan peptide
GLYMA_12G027651	14.6919	1.97106	7.45383	GLYMA_12G027651	hypothetical protein && sp|Q9LY77|ACA12_ARATH Calcium-transporting ATPase 12, plasma membrane-type OS=Arabidopsis thaliana OX=3702 GN=ACA12 PE=2 SV=1 && PF00122:E1-E2 ATPase
GLYMA_09G185100	17.0588	2.29188	7.44314	GLYMA_09G185100	hypothetical protein && - && -
GLYMA_13G279500	10.9821	1.48579	7.39145	GLYMA_13G279500	hypothetical protein && - && PF06749:Protein of unknown function (DUF1218)
GLYMA_01G071300	457.712	62.2008	7.35861	GLYMA_01G071300	hypothetical protein && sp|Q9M4D8|DCAM_VICFA S-adenosylmethionine decarboxylase proenzyme OS=Vicia faba OX=3906 GN=SAMDC PE=2 SV=1 && PF01536:Adenosylmethionine decarboxylase
GLYMA_05G160600	17.378	2.3624	7.35609	GLYMA_05G160600	hypothetical protein && - && -
GLYMA_13G206700	17.0232	2.32083	7.33497	GLYMA_13G206700	hypothetical protein && sp|Q94B38|GPT2_ARATH Glucose-6-phosphate/phosphate translocator 2, chloroplastic OS=Arabidopsis thaliana OX=3702 GN=GPT2 PE=2 SV=2 && PF03151:Triose-phosphate Transporter family
GLYMA_10G266300	18.5592	2.53597	7.31836	GLYMA_10G266300	hypothetical protein && - && PF14009:Domain of unknown function (DUF4228)
GLYMA_12G013200	11.5794	1.58273	7.31611	GLYMA_12G013200	hypothetical protein && sp|Q9C5L3|GLPT1_ARATH Putative glycerol-3-phosphate transporter 1 OS=Arabidopsis thaliana OX=3702 GN=At3g47420 PE=2 SV=1 && PF07690:Major Facilitator Superfamily
GLYMA_09G187200	14.4247	1.97544	7.302	GLYMA_09G187200	hypothetical protein && sp|Q9LS40|ASPG1_ARATH Protein ASPARTIC PROTEASE IN GUARD CELL 1 OS=Arabidopsis thaliana OX=3702 GN=ASPG1 PE=1 SV=1 && PF14541:Xylanase inhibitor C-terminal|PF14543:Xylanase inhibitor N-terminal
GLYMA_01G037900	16.7798	2.32398	7.22028	GLYMA_01G037900	hypothetical protein && sp|O04536|GATL9_ARATH Probable galacturonosyltransferase-like 9 OS=Arabidopsis thaliana OX=3702 GN=GATL9 PE=2 SV=1 && PF01501:Glycosyl transferase family 8
GLYMA_09G189800	32.2902	4.52261	7.13973	GLYMA_09G189800	hypothetical protein && - && -
GLYMA_02G227200	15.3298	2.14914	7.13301	GLYMA_02G227200	hypothetical protein && sp|P48625|FAD3E_SOYBN Omega-3 fatty acid desaturase, endoplasmic reticulum OS=Glycine max OX=3847 GN=FAD3 PE=2 SV=1 && PF00487:Fatty acid desaturase|PF11960:Domain of unknown function (DUF3474)
GLYMA_12G141301	11.505	1.61366	7.12975	GLYMA_12G141301	hypothetical protein && - && -
GLYMA_20G131300	13.5308	1.90346	7.10853	GLYMA_20G131300	hypothetical protein && - && PF04788:Protein of unknown function (DUF620)
GLYMA_17G160600	25.5852	3.60218	7.1027	GLYMA_17G160600	hypothetical protein && sp|Q9FJW6|PP451_ARATH Pentatricopeptide repeat-containing protein At5g67570, chloroplastic OS=Arabidopsis thaliana OX=3702 GN=DG1 PE=1 SV=2 && PF13812:Pentatricopeptide repeat domain
GLYMA_11G053400	15.4744	2.18304	7.08845	GLYMA_11G053400	hypothetical protein && sp|D4Q9Z4|SGT2_SOYBN Soyasapogenol B glucuronide galactosyltransferase OS=Glycine max OX=3847 GN=GmSGT2 PE=1 SV=1 && PF00201:UDP-glucoronosyl and UDP-glucosyl transferase
GLYMA_02G172400	13.9861	1.98188	7.05699	GLYMA_02G172400	hypothetical protein && - && -
GLYMA_17G230600	30.4512	4.32439	7.04172	GLYMA_17G230600	hypothetical protein && sp|Q9XGZ9|P2C72_ARATH Probable protein phosphatase 2C 72 OS=Arabidopsis thaliana OX=3702 GN=At5g26010 PE=2 SV=2 && PF00481:Protein phosphatase 2C
GLYMA_05G183300	24.363	3.467	7.0271	GLYMA_05G183300	hypothetical protein && sp|A2RVJ8|HIT4_ARATH Protein HEAT INTOLERANT 4 OS=Arabidopsis thaliana OX=3702 GN=HIT4 PE=1 SV=1 && -
GLYMA_13G151200	15.9655	2.29715	6.95015	GLYMA_13G151200	hypothetical protein && sp|Q8GYY1|HSFA3_ARATH Heat stress transcription factor A-3 OS=Arabidopsis thaliana OX=3702 GN=HSFA3 PE=1 SV=2 && PF00447:HSF-type DNA-binding
GLYMA_15G148500	17.0203	2.45024	6.94638	GLYMA_15G148500	hypothetical protein && sp|Q7DM58|AB4C_ARATH ABC transporter C family member 4 OS=Arabidopsis thaliana OX=3702 GN=ABCC4 PE=1 SV=2 && PF00005:ABC transporter|PF00664:ABC transporter transmembrane region
GLYMA_04G100300	27.2592	3.93044	6.93542	GLYMA_04G100300	hypothetical protein && sp|O82161|PHI1_TOBAC Protein PHOSPHATE-INDUCED 1 OS=Nicotiana tabacum OX=4097 GN=PHI-1 PE=2 SV=1 && PF04674:Phosphate-induced protein 1 conserved region
GLYMA_09G196000	101.266	14.6021	6.93504	GLYMA_09G196000	hypothetical protein && sp|Q00583|HMDH3_HEVBR 3-hydroxy-3-methylglutaryl-coenzyme A reductase 3 OS=Hevea brasiliensis OX=3981 GN=HMGR3 PE=2 SV=1 && PF00368:Hydroxymethylglutaryl-coenzyme A reductase
GLYMA_06G284100	26.131	3.76979	6.9317	GLYMA_06G284100	hypothetical protein && - && -
GLYMA_17G255800	45.7621	6.6124	6.92066	GLYMA_17G255800	hypothetical protein && sp|Q8H1F0|BZP29_ARATH bZIP transcription factor 29 OS=Arabidopsis thaliana OX=3702 GN=BZIP29 PE=2 SV=1 && PF00170:bZIP transcription factor
GLYMA_11G238500	101.786	14.7136	6.91785	GLYMA_11G238500	hypothetical protein && sp|Q02920|NO70_SOYBN Early nodulin-70 OS=Glycine max OX=3847 PE=2 SV=1 && PF01740:STAS domain|PF00916:Sulfate permease family
GLYMA_13G110800	16.9632	2.45744	6.90278	GLYMA_13G110800	hypothetical protein && sp|Q9ZUF6|SBT18_ARATH Subtilisin-like protease SBT1.8 OS=Arabidopsis thaliana OX=3702 GN=SBT1.8 PE=1 SV=1 && PF05922:Peptidase inhibitor I9|PF17766:Fibronectin type-III domain|PF02225:PA domain|PF00082:Subtilase family
GLYMA_12G157500	12.2617	1.78455	6.87107	GLYMA_12G157500	hypothetical protein && sp|P81898|PNAA_PRUDU Peptide-N4-(N-acetyl-beta-glucosaminyl)asparagine amidase A OS=Prunus dulcis OX=3755 PE=1 SV=2 && PF12222:Peptide N-acetyl-beta-D-glucosaminyl asparaginase amidase A
novel.637	23.5576	3.43234	6.8634	-	- && - && -
GLYMA_09G050700	73.2035	10.6678	6.86211	GLYMA_09G050700	hypothetical protein && sp|Q94915|REG2_DROME Rhythmically expressed gene 2 protein OS=Drosophila melanogaster OX=7227 GN=Reg-2 PE=2 SV=1 && PF00702:haloacid dehalogenase-like hydrolase
GLYMA_02G198300	10.972	1.60102	6.85311	GLYMA_02G198300	hypothetical protein && sp|Q8GW29|LOG7_ARATH Cytokinin riboside 5'-monophosphate phosphoribohydrolase LOG7 OS=Arabidopsis thaliana OX=3702 GN=LOG7 PE=1 SV=2 && PF03641:Possible lysine decarboxylase
GLYMA_18G219900	11.9018	1.74931	6.80371	GLYMA_18G219900	hypothetical protein && sp|Q8GXZ3|PBL8_ARATH Probable serine/threonine-protein kinase PBL8 OS=Arabidopsis thaliana OX=3702 GN=PBL8 PE=1 SV=1 && PF07714:Protein tyrosine kinase
GLYMA_08G314350	10.6942	1.57493	6.79023	GLYMA_08G314350	hypothetical protein && - && -
GLYMA_10G130200	12.5771	1.85224	6.79023	GLYMA_10G130200	hypothetical protein && - && -
GLYMA_07G093700	54.6018	8.0428	6.78891	GLYMA_07G093700	hypothetical protein && sp|Q8LPQ5|BTS_ARATH Zinc finger protein BRUTUS OS=Arabidopsis thaliana OX=3702 GN=BTS PE=1 SV=1 && PF14599:Zinc-ribbon|PF05495:CHY zinc finger|PF13639:Ring finger domain|PF01814:Hemerythrin HHE cation binding domain
GLYMA_02G129300	21.4602	3.17374	6.76178	GLYMA_02G129300	hypothetical protein && sp|Q9SX31|PERK9_ARATH Proline-rich receptor-like protein kinase PERK9 OS=Arabidopsis thaliana OX=3702 GN=PERK9 PE=1 SV=1 && PF00069:Protein kinase domain
GLYMA_04G136200	11.5836	1.72552	6.71307	GLYMA_04G136200	hypothetical protein && sp|Q9FIH9|CML37_ARATH Calcium-binding protein CML37 OS=Arabidopsis thaliana OX=3702 GN=CML37 PE=1 SV=1 && PF13833:EF-hand domain pair|PF13499:EF-hand domain pair
GLYMA_09G280700	90.0478	13.6412	6.60119	GLYMA_09G280700	hypothetical protein && sp|Q6NKS1|P2C65_ARATH Probable protein phosphatase 2C 65 OS=Arabidopsis thaliana OX=3702 GN=At5g01700 PE=2 SV=1 && PF00481:Protein phosphatase 2C
GLYMA_05G179900	25.4187	3.86081	6.58377	GLYMA_05G179900	hypothetical protein && sp|O65665|ERF60_ARATH Ethylene-responsive transcription factor ERF060 OS=Arabidopsis thaliana OX=3702 GN=ERF060 PE=1 SV=1 && PF00847:AP2 domain
GLYMA_03G138400	12.1714	1.8508	6.57631	GLYMA_03G138400	hypothetical protein && sp|P93756|SD31_ARATH G-type lectin S-receptor-like serine/threonine-protein kinase SD3-1 OS=Arabidopsis thaliana OX=3702 GN=SD31 PE=3 SV=1 && PF01453:D-mannose binding lectin|PF00954:S-locus glycoprotein domain|PF07714:Protein tyrosine kinase|PF00024:PAN domain
GLYMA_17G038800	34.3159	5.22773	6.56421	GLYMA_17G038800	hypothetical protein && sp|Q6NPP4|CMTA2_ARATH Calmodulin-binding transcription activator 2 OS=Arabidopsis thaliana OX=3702 GN=CAMTA2 PE=1 SV=1 && PF01833:IPT/TIG domain|PF03859:CG-1 domain
GLYMA_07G133500	17.9755	2.75083	6.53458	GLYMA_07G133500	hypothetical protein && - && -
GLYMA_20G179700	17.188	2.6345	6.5242	GLYMA_20G179700	hypothetical protein && sp|Q84RL7|PIP21_MAIZE Aquaporin PIP2-1 OS=Zea mays OX=4577 GN=PIP2-1 PE=1 SV=2 && PF00230:Major intrinsic protein
GLYMA_06G239900	158.921	24.3852	6.51712	GLYMA_06G239900	hypothetical protein && sp|Q9T076|ENL2_ARATH Early nodulin-like protein 2 OS=Arabidopsis thaliana OX=3702 GN=At4g27520 PE=1 SV=1 && PF02298:Plastocyanin-like domain
GLYMA_14G098700	24.7336	3.80089	6.50731	GLYMA_14G098700	hypothetical protein && - && -
GLYMA_15G261400	42.6096	6.56222	6.49316	GLYMA_15G261400	hypothetical protein && - && -
GLYMA_18G241800	67.5966	10.4202	6.4871	GLYMA_18G241800	hypothetical protein && sp|Q9FFD7|DSP5_ARATH Tyrosine-protein phosphatase DSP5 OS=Arabidopsis thaliana OX=3702 GN=DSP5 PE=1 SV=1 && PF03162:Tyrosine phosphatase family
GLYMA_09G001700	12.901	1.99712	6.45979	GLYMA_09G001700	hypothetical protein && sp|Q9SA38|OCT3_ARATH Organic cation/carnitine transporter 3 OS=Arabidopsis thaliana OX=3702 GN=OCT3 PE=2 SV=1 && PF00083:Sugar (and other) transporter
GLYMA_03G193900	61.5797	9.5935	6.41889	GLYMA_03G193900	hypothetical protein && - && -
GLYMA_08G106900	18.9487	2.953	6.41677	GLYMA_08G106900	hypothetical protein && - && -
GLYMA_01G078300	737.112	115.269	6.39471	GLYMA_01G078300	hypothetical protein && sp|O65782|C83B1_ARATH Cytochrome P450 83B1 OS=Arabidopsis thaliana OX=3702 GN=CYP83B1 PE=1 SV=1 && PF00067:Cytochrome P450
GLYMA_12G046800	12.3202	1.93928	6.35298	GLYMA_12G046800	hypothetical protein && - && PF14009:Domain of unknown function (DUF4228)
GLYMA_17G089500	15.1799	2.39151	6.34739	GLYMA_17G089500	hypothetical protein && - && PF07816:Protein of unknown function (DUF1645)
GLYMA_13G306900	157.984	24.929	6.33736	GLYMA_13G306900	hypothetical protein && sp|Q9SUT2|PER39_ARATH Peroxidase 39 OS=Arabidopsis thaliana OX=3702 GN=PER39 PE=1 SV=1 && PF00141:Peroxidase
GLYMA_17G238200	18.2596	2.89299	6.31167	GLYMA_17G238200	hypothetical protein && sp|Q8GXG1|ASPGB_ARATH Probable isoaspartyl peptidase/L-asparaginase 2 OS=Arabidopsis thaliana OX=3702 GN=At3g16150 PE=2 SV=2 && PF01112:Asparaginase
GLYMA_13G344200	104.439	16.6531	6.2714	GLYMA_13G344200	hypothetical protein && sp|Q9SRR7|CML3_ARATH Calmodulin-like protein 3 OS=Arabidopsis thaliana OX=3702 GN=CML3 PE=2 SV=1 && PF13499:EF-hand domain pair|PF13833:EF-hand domain pair
GLYMA_06G068100	11.0195	1.76481	6.24399	GLYMA_06G068100	hypothetical protein && sp|Q8RWZ5|SD25_ARATH G-type lectin S-receptor-like serine/threonine-protein kinase SD2-5 OS=Arabidopsis thaliana OX=3702 GN=SD25 PE=1 SV=1 && -
GLYMA_02G019500	41.0004	6.56901	6.24149	GLYMA_02G019500	hypothetical protein && sp|O49840|PBL3_ARATH Probable serine/threonine-protein kinase PBL3 OS=Arabidopsis thaliana OX=3702 GN=PBL3 PE=1 SV=1 && PF07714:Protein tyrosine kinase
GLYMA_09G026800	33.3801	5.35334	6.23537	GLYMA_09G026800	hypothetical protein && sp|O48916|FAH1_ARATH Dihydroceramide fatty acyl 2-hydroxylase FAH1 OS=Arabidopsis thaliana OX=3702 GN=FAH1 PE=1 SV=1 && PF04116:Fatty acid hydroxylase superfamily
GLYMA_17G047500	19.1966	3.08841	6.21568	GLYMA_17G047500	hypothetical protein && sp|Q8GRN0|FLZ13_ARATH FCS-Like Zinc finger 13 OS=Arabidopsis thaliana OX=3702 GN=FLZ13 PE=1 SV=1 && PF04570:zinc-finger of the FCS-type, C2-C2
GLYMA_11G134700	28.6293	4.62322	6.1925	GLYMA_11G134700	hypothetical protein && sp|Q8GWP3|COPT6_ARATH Copper transporter 6 OS=Arabidopsis thaliana OX=3702 GN=COPT6 PE=2 SV=1 && PF04145:Ctr copper transporter family
GLYMA_11G077700	11.1045	1.79423	6.18902	GLYMA_11G077700	hypothetical protein && sp|A0A1P8B554|THLP1_ARATH Thaumatin-like protein 1 OS=Arabidopsis thaliana OX=3702 GN=TLP1 PE=2 SV=1 && PF00314:Thaumatin family
GLYMA_11G188300	22.627	3.68448	6.14117	GLYMA_11G188300	hypothetical protein && sp|Q9FK81|Y5258_ARATH Stress-response A/B barrel domain-containing protein At5g22580 OS=Arabidopsis thaliana OX=3702 GN=At5g22580 PE=1 SV=1 && PF07876:Stress responsive A/B Barrel Domain
GLYMA_01G031700	19.2593	3.13806	6.13733	GLYMA_01G031700	hypothetical protein && sp|Q9ZTR1|SPDS1_PEA Spermidine synthase 1 OS=Pisum sativum OX=3888 GN=SPDSYN1 PE=2 SV=1 && PF01564:Spermine/spermidine synthase domain|PF17284:Spermidine synthase tetramerisation domain
GLYMA_08G097150	19.2235	3.13593	6.13007	GLYMA_08G097150	hypothetical protein && sp|Q9LRR9|GLO1_ARATH (S)-2-hydroxy-acid oxidase GLO1 OS=Arabidopsis thaliana OX=3702 GN=GLO1 PE=1 SV=1 && PF01070:FMN-dependent dehydrogenase
GLYMA_02G204500	197.055	32.1607	6.12718	GLYMA_02G204500	hypothetical protein && sp|Q02917|NO552_SOYBN Early nodulin-55-2 OS=Glycine max OX=3847 GN=ENOD55-2 PE=2 SV=1 && PF02298:Plastocyanin-like domain
GLYMA_17G165200	112.867	18.4473	6.11834	GLYMA_17G165200	hypothetical protein && sp|Q9SNV9|NRAM3_ARATH Metal transporter Nramp3 OS=Arabidopsis thaliana OX=3702 GN=NRAMP3 PE=1 SV=2 && PF01566:Natural resistance-associated macrophage protein
GLYMA_15G055251	17.6926	2.8951	6.11121	GLYMA_15G055251	hypothetical protein && - && -
GLYMA_04G236600	66.6081	10.9586	6.07816	GLYMA_04G236600	hypothetical protein && sp|Q9LV04|PAP14_ARATH Probable plastid-lipid-associated protein 14, chloroplastic OS=Arabidopsis thaliana OX=3702 GN=PAP14 PE=1 SV=1 && PF04755:PAP_fibrillin
GLYMA_13G171100	16.5786	2.72783	6.07758	GLYMA_13G171100	hypothetical protein && sp|Q9LI74|CHUP1_ARATH Protein CHUP1, chloroplastic OS=Arabidopsis thaliana OX=3702 GN=CHUP1 PE=1 SV=1 && -
GLYMA_06G119400	11.0999	1.82722	6.07473	GLYMA_06G119400	hypothetical protein && sp|Q0WT31|PMTP_ARATH Probable methyltransferase PMT25 OS=Arabidopsis thaliana OX=3702 GN=At2g34300 PE=2 SV=2 && PF03141:Putative S-adenosyl-L-methionine-dependent methyltransferase
GLYMA_12G226600	157.586	25.9927	6.06271	GLYMA_12G226600	hypothetical protein && sp|O80340|ERF78_ARATH Ethylene-responsive transcription factor 4 OS=Arabidopsis thaliana OX=3702 GN=ERF4 PE=1 SV=1 && PF00847:AP2 domain
GLYMA_16G211700	21.653	3.58745	6.03576	GLYMA_16G211700	hypothetical protein && sp|Q41015|PIP21_PEA Kunitz-type trypsin inhibitor-like 1 protein OS=Pisum sativum OX=3888 GN=PIP20-1 PE=1 SV=2 && PF00197:Trypsin and protease inhibitor
GLYMA_01G174501	23.2624	3.86013	6.02633	GLYMA_01G174501	hypothetical protein && - && -
GLYMA_04G051000	18.4731	3.0654	6.02633	GLYMA_04G051000	hypothetical protein && sp|Q9LVS0|KUA1_ARATH Transcription factor KUA1 OS=Arabidopsis thaliana OX=3702 GN=KUA1 PE=1 SV=1 && PF00249:Myb-like DNA-binding domain
GLYMA_18G288400	12.778	2.12307	6.01862	GLYMA_18G288400	hypothetical protein && sp|Q8L719|THO4B_ARATH THO complex subunit 4B OS=Arabidopsis thaliana OX=3702 GN=ALY2 PE=1 SV=1 && -
GLYMA_06G138100	73.4648	12.2193	6.01219	GLYMA_06G138100	hypothetical protein && sp|B5X570|NAC14_ARATH NAC domain-containing protein 14 OS=Arabidopsis thaliana OX=3702 GN=NAC014 PE=2 SV=1 && PF02365:No apical meristem (NAM) protein
GLYMA_08G132400	19.5397	3.25452	6.00387	GLYMA_08G132400	hypothetical protein && sp|Q8L936|CAP16_ARATH Putative clathrin assembly protein At4g40080 OS=Arabidopsis thaliana OX=3702 GN=At4g40080 PE=2 SV=2 && PF07651:ANTH domain
GLYMA_08G201700	11.1681	1.86252	5.99621	GLYMA_08G201700	hypothetical protein && - && PF05553:Cotton fibre expressed protein
GLYMA_15G100300	139.026	23.2039	5.99149	GLYMA_15G100300	hypothetical protein && - && PF15365:Proline-rich nuclear receptor coactivator motif
GLYMA_11G046000	15.3342	2.56211	5.98498	GLYMA_11G046000	hypothetical protein && sp|Q9M2Y0|PSK3_ARATH Phytosulfokines 3 OS=Arabidopsis thaliana OX=3702 GN=PSK3 PE=2 SV=2 && -
GLYMA_16G061500	20.7809	3.47813	5.97474	GLYMA_16G061500	hypothetical protein && - && PF01281:Ribosomal protein L9, N-terminal domain
GLYMA_08G166600	38.9891	6.56222	5.94145	GLYMA_08G166600	hypothetical protein && sp|Q6XBF8|CDR1_ARATH Aspartic proteinase CDR1 OS=Arabidopsis thaliana OX=3702 GN=CDR1 PE=1 SV=1 && -
GLYMA_13G065500	25.6951	4.33078	5.93313	GLYMA_13G065500	hypothetical protein && sp|Q84WW3|VIP2L_ARATH Inositol hexakisphosphate and diphosphoinositol-pentakisphosphate kinase VIP2 OS=Arabidopsis thaliana OX=3702 GN=VIP2 PE=1 SV=1 && PF00328:Histidine phosphatase superfamily (branch 2)
GLYMA_12G108200	98.0639	16.5959	5.90893	GLYMA_12G108200	hypothetical protein && sp|Q9SKT3|SCAM1_ARATH Secretory carrier-associated membrane protein 1 OS=Arabidopsis thaliana OX=3702 GN=SCAMP1 PE=2 SV=1 && PF04144:SCAMP family
GLYMA_02G197800	79.2666	13.4254	5.90423	GLYMA_02G197800	hypothetical protein && sp|Q9SJ52|NHL10_ARATH NDR1/HIN1-like protein 10 OS=Arabidopsis thaliana OX=3702 GN=NHL10 PE=2 SV=1 && PF03168:Late embryogenesis abundant protein
GLYMA_02G228100	549.227	93.6235	5.86634	GLYMA_02G228100	hypothetical protein && sp|P19252|ASNS2_PEA Asparagine synthetase, root [glutamine-hydrolyzing] OS=Pisum sativum OX=3888 GN=AS2 PE=2 SV=3 && PF13537:Glutamine amidotransferase domain|PF00733:Asparagine synthase
GLYMA_09G255100	11.5498	1.97075	5.86062	GLYMA_09G255100	hypothetical protein && sp|O03982|HIP39_ARATH Heavy metal-associated isoprenylated plant protein 39 OS=Arabidopsis thaliana OX=3702 GN=HIPP39 PE=2 SV=1 && -
GLYMA_04G084000	19.2453	3.30406	5.82475	GLYMA_04G084000	hypothetical protein && sp|Q9LYD3|DREB3_ARATH Dehydration-responsive element-binding protein 3 OS=Arabidopsis thaliana OX=3702 GN=DREB3 PE=2 SV=1 && PF00847:AP2 domain
GLYMA_02G209200	14.4767	2.48952	5.81504	GLYMA_02G209200	hypothetical protein && - && -
GLYMA_18G013600	155.788	26.8118	5.81042	GLYMA_18G013600	hypothetical protein && sp|Q9FXE3|SUFE2_ARATH SufE-like protein 2, chloroplastic OS=Arabidopsis thaliana OX=3702 GN=SUFE2 PE=2 SV=1 && PF02657:Fe-S metabolism associated domain
GLYMA_01G200100	95.1806	16.4041	5.80224	GLYMA_01G200100	hypothetical protein && sp|Q9LQL2|PTR14_ARATH Protein NRT1/ PTR FAMILY 7.3 OS=Arabidopsis thaliana OX=3702 GN=NPF7.3 PE=1 SV=2 && -
GLYMA_04G094600	11.7812	2.03309	5.79475	GLYMA_04G094600	hypothetical protein && sp|Q9LEU8|ARLY_ARATH Argininosuccinate lyase, chloroplastic OS=Arabidopsis thaliana OX=3702 GN=At5g10920 PE=2 SV=1 && PF00206:Lyase|PF14698:Argininosuccinate lyase C-terminal
GLYMA_05G102100	77.5467	13.4056	5.78465	GLYMA_05G102100	hypothetical protein && - && -
GLYMA_01G185400	10.917	1.88992	5.77641	GLYMA_01G185400	hypothetical protein && sp|Q94CL9|KRP7_ARATH Cyclin-dependent kinase inhibitor 7 OS=Arabidopsis thaliana OX=3702 GN=KRP7 PE=1 SV=2 && PF02234:Cyclin-dependent kinase inhibitor
GLYMA_02G018700	88.0065	15.2413	5.77422	GLYMA_02G018700	hypothetical protein && sp|Q8S3J3|HIUH_SOYBN Hydroxyisourate hydrolase OS=Glycine max OX=3847 GN=HIUH PE=1 SV=1 && PF00232:Glycosyl hydrolase family 1
GLYMA_19G064200	16.0276	2.77586	5.77393	GLYMA_19G064200	hypothetical protein && - && -
GLYMA_13G174000	10.7088	1.86016	5.75694	GLYMA_13G174000	hypothetical protein && sp|O23661|ARFC_ARATH Auxin response factor 3 OS=Arabidopsis thaliana OX=3702 GN=ARF3 PE=1 SV=2 && PF06507:Auxin response factor|PF02362:B3 DNA binding domain
GLYMA_07G010700	10.4611	1.81761	5.75542	GLYMA_07G010700	hypothetical protein && sp|Q94IA6|C90D1_ARATH 3-epi-6-deoxocathasterone 23-monooxygenase CYP90D1 OS=Arabidopsis thaliana OX=3702 GN=CYP90D1 PE=1 SV=1 && PF00067:Cytochrome P450
GLYMA_12G078500	24.5208	4.26274	5.75235	GLYMA_12G078500	hypothetical protein && sp|Q9FJH9|LPAH1_ARATH P-loop NTPase domain-containing protein LPA1 homolog 1 OS=Arabidopsis thaliana OX=3702 GN=At5g60760 PE=2 SV=1 && -
GLYMA_10G211751	30.5696	5.34134	5.7232	GLYMA_10G211751	hypothetical protein && - && -
GLYMA_19G258100	17.1834	3.01389	5.7014	GLYMA_19G258100	hypothetical protein && sp|F4IJ77|AATP4_ARATH AAA-ATPase At2g46620 OS=Arabidopsis thaliana OX=3702 GN=At2g46620 PE=2 SV=1 && PF14363:Domain associated at C-terminal with AAA|PF00004:ATPase family associated with various cellular activities (AAA)
GLYMA_06G142900	218.326	38.295	5.70116	GLYMA_06G142900	hypothetical protein && - && -
GLYMA_16G043300	118.234	20.7389	5.70109	GLYMA_16G043300	hypothetical protein && sp|P52914|NTPA_PEA Nucleoside-triphosphatase OS=Pisum sativum OX=3888 PE=2 SV=1 && PF01150:GDA1/CD39 (nucleoside phosphatase) family
GLYMA_16G053200	31.1904	5.47201	5.69999	GLYMA_16G053200	hypothetical protein && - && PF01190:Pollen proteins Ole e I like
GLYMA_19G141700	20.3872	3.57675	5.69993	GLYMA_19G141700	hypothetical protein && sp|P93755|C3H30_ARATH Zinc finger CCCH domain-containing protein 30 OS=Arabidopsis thaliana OX=3702 GN=At2g41900 PE=1 SV=2 && PF18044:CCCH-type zinc finger|PF12796:Ankyrin repeats (3 copies)
GLYMA_04G238900	12.8276	2.25369	5.69181	GLYMA_04G238900	hypothetical protein && - && PF06017:Unconventional myosin tail, actin- and lipid-binding
GLYMA_01G156900	10.9047	1.91753	5.68682	GLYMA_01G156900	hypothetical protein && - && PF03479:Plants and Prokaryotes Conserved (PCC) domain
GLYMA_11G155100	12.5942	2.21986	5.67342	GLYMA_11G155100	hypothetical protein && sp|O80366|ARR9_ARATH Two-component response regulator ARR9 OS=Arabidopsis thaliana OX=3702 GN=ARR9 PE=1 SV=1 && PF00072:Response regulator receiver domain
GLYMA_11G153800	26.6585	4.69988	5.67216	GLYMA_11G153800	hypothetical protein && sp|P51074|ANX4_FRAAN Annexin-like protein RJ4 OS=Fragaria ananassa OX=3747 PE=2 SV=2 && -
GLYMA_08G286700	11.6311	2.05769	5.65251	GLYMA_08G286700	hypothetical protein && sp|P27141|CAHC_TOBAC Carbonic anhydrase, chloroplastic OS=Nicotiana tabacum OX=4097 PE=2 SV=1 && PF00484:Carbonic anhydrase
GLYMA_08G211100	68.7208	12.176	5.64394	GLYMA_08G211100	hypothetical protein && - && PF00903:Glyoxalase/Bleomycin resistance protein/Dioxygenase superfamily
GLYMA_17G075200	11.2477	1.99327	5.64281	GLYMA_17G075200	hypothetical protein && sp|D0PX88|RHL1_LOTJA bHLH transcription factor RHL1 OS=Lotus japonicus OX=34305 GN=RHL1 PE=2 SV=1 && -
GLYMA_20G183300	11.8325	2.09858	5.63832	GLYMA_20G183300	hypothetical protein && - && -
GLYMA_18G060300	14.3225	2.54196	5.63445	GLYMA_18G060300	hypothetical protein && sp|O64738|ZIP6_ARATH Zinc transporter 6, chloroplastic OS=Arabidopsis thaliana OX=3702 GN=ZIP6 PE=3 SV=1 && PF02535:ZIP Zinc transporter
GLYMA_11G256100	37.8177	6.7314	5.61811	GLYMA_11G256100	hypothetical protein && sp|O64865|LTG14_ARATH Non-specific lipid transfer protein GPI-anchored 14 OS=Arabidopsis thaliana OX=3702 GN=LTPG14 PE=2 SV=1 && PF14368:Probable lipid transfer
GLYMA_04G226700	28.4042	5.06174	5.61155	GLYMA_04G226700	hypothetical protein && sp|F4JN35|NTL9_ARATH Protein NTM1-like 9 OS=Arabidopsis thaliana OX=3702 GN=NTL9 PE=1 SV=1 && -
GLYMA_15G098500	41.0286	7.31435	5.60932	GLYMA_15G098500	hypothetical protein && sp|P93092|ACP1_CASGL Acyl carrier protein 1, chloroplastic OS=Casuarina glauca OX=3522 GN=ACP1 PE=2 SV=1 && PF00550:Phosphopantetheine attachment site
novel.827	27.1472	4.84098	5.6078	-	- && - && -
GLYMA_17G005100	11.0756	1.97514	5.60751	GLYMA_17G005100	hypothetical protein && sp|Q75DK1|SEC14_ASHGO SEC14 cytosolic factor OS=Ashbya gossypii (strain ATCC 10895 / CBS 109.51 / FGSC 9923 / NRRL Y-1056) OX=284811 GN=SEC14 PE=3 SV=2 && PF00650:CRAL/TRIO domain
GLYMA_15G215600	11.4312	2.04144	5.59959	GLYMA_15G215600	hypothetical protein && sp|Q8LFN2|Y3037_ARATH Probable inactive leucine-rich repeat receptor-like protein kinase At3g03770 OS=Arabidopsis thaliana OX=3702 GN=At3g03770 PE=1 SV=1 && PF12799:Leucine Rich repeats (2 copies)
GLYMA_14G174500	16.2262	2.90142	5.59251	GLYMA_14G174500	hypothetical protein && sp|Q9C9Q8|PMTT_ARATH Probable pectin methyltransferase QUA2 OS=Arabidopsis thaliana OX=3702 GN=QUA2 PE=1 SV=2 && PF03141:Putative S-adenosyl-L-methionine-dependent methyltransferase
GLYMA_13G165666	24.9068	4.45736	5.5878	GLYMA_13G165666	hypothetical protein && sp|Q3B724|CALS5_ARATH Callose synthase 5 OS=Arabidopsis thaliana OX=3702 GN=CALS5 PE=1 SV=1 && -
GLYMA_10G210500	25.9883	4.65832	5.57891	GLYMA_10G210500	hypothetical protein && sp|Q9SV30|GATA8_ARATH GATA transcription factor 8 OS=Arabidopsis thaliana OX=3702 GN=GATA8 PE=1 SV=1 && PF00320:GATA zinc finger
GLYMA_15G055900	89.3193	16.0452	5.56673	GLYMA_15G055900	hypothetical protein && - && -
GLYMA_10G166600	257.72	46.2966	5.56671	GLYMA_10G166600	hypothetical protein && sp|Q9SPK4|PPCK1_ARATH Phosphoenolpyruvate carboxylase kinase 1 OS=Arabidopsis thaliana OX=3702 GN=PPCK1 PE=1 SV=1 && PF00069:Protein kinase domain
GLYMA_20G124200	16.7475	3.00985	5.56422	GLYMA_20G124200	hypothetical protein && - && PF14009:Domain of unknown function (DUF4228)
GLYMA_14G075100	18.1967	3.27343	5.55891	GLYMA_14G075100	hypothetical protein && - && -
GLYMA_02G047400	26.1687	4.71302	5.55243	GLYMA_02G047400	hypothetical protein && sp|A0A1P8B554|THLP1_ARATH Thaumatin-like protein 1 OS=Arabidopsis thaliana OX=3702 GN=TLP1 PE=2 SV=1 && PF00314:Thaumatin family
GLYMA_19G159800	17.0684	3.07982	5.54203	GLYMA_19G159800	hypothetical protein && - && -
GLYMA_18G288450	16.7096	3.02872	5.51707	GLYMA_18G288450	hypothetical protein && - && -
GLYMA_06G029600	10.1657	1.84259	5.51707	GLYMA_06G029600	hypothetical protein && sp|O65683|BZP11_ARATH bZIP transcription factor 11 OS=Arabidopsis thaliana OX=3702 GN=BZIP11 PE=1 SV=1 && PF00170:bZIP transcription factor
GLYMA_05G187900	48.0105	8.70843	5.5131	GLYMA_05G187900	hypothetical protein && sp|Q9FGG3|WTR45_ARATH WAT1-related protein At5g64700 OS=Arabidopsis thaliana OX=3702 GN=At5g64700 PE=2 SV=1 && PF00892:EamA-like transporter family
GLYMA_19G201900	15.4971	2.81797	5.49938	GLYMA_19G201900	hypothetical protein && - && -
GLYMA_05G133400	13.3507	2.43462	5.48369	GLYMA_05G133400	hypothetical protein && sp|Q949Z1|PGLR4_ARATH Polygalacturonase At1g48100 OS=Arabidopsis thaliana OX=3702 GN=At1g48100 PE=2 SV=1 && PF00295:Glycosyl hydrolases family 28
GLYMA_06G307700	11.0967	2.02694	5.47463	GLYMA_06G307700	hypothetical protein && sp|Q9C519|WRKY6_ARATH WRKY transcription factor 6 OS=Arabidopsis thaliana OX=3702 GN=WRKY6 PE=1 SV=1 && PF03106:WRKY DNA -binding domain
GLYMA_04G244100	25.4388	4.65335	5.46678	GLYMA_04G244100	hypothetical protein && sp|Q9LMP1|WAK2_ARATH Wall-associated receptor kinase 2 OS=Arabidopsis thaliana OX=3702 GN=WAK2 PE=1 SV=1 && PF13947:Wall-associated receptor kinase galacturonan-binding|PF00069:Protein kinase domain
GLYMA_20G019600	103.579	18.9862	5.45551	GLYMA_20G019600	hypothetical protein && sp|O82179|GCSH2_ARATH Glycine cleavage system H protein 2, mitochondrial OS=Arabidopsis thaliana OX=3702 GN=GDH2 PE=2 SV=1 && PF01597:Glycine cleavage H-protein
GLYMA_05G132900	19.809	3.64608	5.43295	GLYMA_05G132900	hypothetical protein && sp|Q9S7J8|HMA7_ARATH Copper-transporting ATPase RAN1 OS=Arabidopsis thaliana OX=3702 GN=RAN1 PE=1 SV=1 && PF00403:Heavy-metal-associated domain|PF00702:haloacid dehalogenase-like hydrolase|PF00122:E1-E2 ATPase
GLYMA_11G215700	27.0676	4.98882	5.42566	GLYMA_11G215700	hypothetical protein && sp|Q9ZU95|NUD17_ARATH Nudix hydrolase 17, mitochondrial OS=Arabidopsis thaliana OX=3702 GN=NUDT17 PE=2 SV=1 && PF00293:NUDIX domain
GLYMA_20G146900	20.1066	3.70863	5.42158	GLYMA_20G146900	hypothetical protein && sp|Q8L471|FLZ8_ARATH FCS-Like Zinc finger 8 OS=Arabidopsis thaliana OX=3702 GN=FLZ8 PE=1 SV=1 && PF04570:zinc-finger of the FCS-type, C2-C2
GLYMA_09G235400	265.821	49.0799	5.41608	GLYMA_09G235400	hypothetical protein && sp|P55217|CGS1_ARATH Cystathionine gamma-synthase 1, chloroplastic OS=Arabidopsis thaliana OX=3702 GN=CGS1 PE=1 SV=3 && PF01053:Cys/Met metabolism PLP-dependent enzyme
GLYMA_14G068000	149.394	27.6554	5.402	GLYMA_14G068000	hypothetical protein && sp|Q38865|EXPA6_ARATH Expansin-A6 OS=Arabidopsis thaliana OX=3702 GN=EXPA6 PE=2 SV=2 && PF01357:Pollen allergen|PF03330:Lytic transglycolase
GLYMA_13G179000	16.1244	2.9958	5.38234	GLYMA_13G179000	hypothetical protein && sp|Q2MHE4|HT1_ARATH Serine/threonine/tyrosine-protein kinase HT1 OS=Arabidopsis thaliana OX=3702 GN=HT1 PE=1 SV=1 && PF07714:Protein tyrosine kinase
GLYMA_02G112900	29.4342	5.48831	5.36308	GLYMA_02G112900	hypothetical protein && sp|Q9M015|Y5161_ARATH Uncharacterized protein At5g01610 OS=Arabidopsis thaliana OX=3702 GN=At5g01610 PE=1 SV=1 && PF04398:Protein of unknown function, DUF538
GLYMA_04G076500	24.3181	4.54106	5.35516	GLYMA_04G076500	hypothetical protein && sp|Q9SB75|CSLC5_ARATH Probable xyloglucan glycosyltransferase 5 OS=Arabidopsis thaliana OX=3702 GN=CSLC5 PE=1 SV=1 && PF13632:Glycosyl transferase family group 2
GLYMA_01G184100	16.5294	3.09405	5.34232	GLYMA_01G184100	hypothetical protein && - && -
GLYMA_19G112700	11.8458	2.21822	5.34024	GLYMA_19G112700	hypothetical protein && - && -
GLYMA_07G017000	15.1571	2.83989	5.33724	GLYMA_07G017000	hypothetical protein && sp|B9GXD6|CSPLO_POPTR CASP-like protein 3A1 OS=Populus trichocarpa OX=3694 GN=POPTRDRAFT_553757 PE=3 SV=2 && PF04535:Domain of unknown function (DUF588)
GLYMA_03G007500	10.5858	1.98476	5.33355	GLYMA_03G007500	hypothetical protein && sp|Q9LQX5|MY117_ARATH Transcription factor MYB117 OS=Arabidopsis thaliana OX=3702 GN=MYB117 PE=2 SV=1 && -
GLYMA_15G132500	41.542	7.79264	5.33093	GLYMA_15G132500	hypothetical protein && sp|O48916|FAH1_ARATH Dihydroceramide fatty acyl 2-hydroxylase FAH1 OS=Arabidopsis thaliana OX=3702 GN=FAH1 PE=1 SV=1 && PF04116:Fatty acid hydroxylase superfamily
GLYMA_01G038600	20.6264	3.87412	5.32416	GLYMA_01G038600	hypothetical protein && sp|Q9LVS0|KUA1_ARATH Transcription factor KUA1 OS=Arabidopsis thaliana OX=3702 GN=KUA1 PE=1 SV=1 && PF00249:Myb-like DNA-binding domain
GLYMA_12G236500	27.5166	5.17734	5.31483	GLYMA_12G236500	hypothetical protein && sp|Q8L3R3|RFL1_ARATH Disease resistance protein RFL1 OS=Arabidopsis thaliana OX=3702 GN=RFL1 PE=3 SV=2 && PF13855:Leucine rich repeat|PF00931:NB-ARC domain
GLYMA_06G082000	78.5918	14.8173	5.30405	GLYMA_06G082000	hypothetical protein && sp|Q8L7A0|TAUE3_ARATH Sulfite exporter TauE/SafE family protein 3 OS=Arabidopsis thaliana OX=3702 GN=At2g25737 PE=2 SV=1 && PF01925:Sulfite exporter TauE/SafE
GLYMA_19G165400	13.5546	2.56445	5.28558	GLYMA_19G165400	hypothetical protein && sp|Q9M1T1|SETH3_ARATH Probable arabinose 5-phosphate isomerase OS=Arabidopsis thaliana OX=3702 GN=SETH3 PE=2 SV=1 && PF01380:SIS domain|PF00571:CBS domain
GLYMA_14G217200	10.8152	2.04974	5.27637	GLYMA_14G217200	hypothetical protein && sp|Q8H1F0|BZP29_ARATH bZIP transcription factor 29 OS=Arabidopsis thaliana OX=3702 GN=BZIP29 PE=2 SV=1 && PF00170:bZIP transcription factor
GLYMA_06G301500	74.7446	14.1684	5.27546	GLYMA_06G301500	hypothetical protein && sp|P10538|AMYB_SOYBN Beta-amylase OS=Glycine max OX=3847 GN=BMY1 PE=1 SV=3 && PF01373:Glycosyl hydrolase family 14
GLYMA_17G248600	11.0823	2.11731	5.23414	GLYMA_17G248600	hypothetical protein && sp|Q9FJV7|MCU4_ARATH Calcium uniporter protein 4, mitochondrial OS=Arabidopsis thaliana OX=3702 GN=At5g42610 PE=2 SV=1 && PF04678:Mitochondrial calcium uniporter
GLYMA_04G006500	21.8131	4.17008	5.23085	GLYMA_04G006500	hypothetical protein && sp|Q9FJF6|SAU23_ARATH Auxin-responsive protein SAUR23 OS=Arabidopsis thaliana OX=3702 GN=SAUR23 PE=2 SV=1 && -
GLYMA_11G190200	36.2564	6.93483	5.22816	GLYMA_11G190200	hypothetical protein && sp|Q9SGE0|AXS2_ARATH UDP-D-apiose/UDP-D-xylose synthase 2 OS=Arabidopsis thaliana OX=3702 GN=AXS2 PE=2 SV=1 && PF01370:NAD dependent epimerase/dehydratase family
GLYMA_13G282400	64.3473	12.3489	5.21077	GLYMA_13G282400	hypothetical protein && - && -
GLYMA_02G076800	37.5967	7.21844	5.20842	GLYMA_02G076800	hypothetical protein && - && -
GLYMA_18G075600	41.8592	8.12306	5.15313	GLYMA_18G075600	hypothetical protein && sp|Q9LVQ4|Y5586_ARATH WEB family protein At5g55860 OS=Arabidopsis thaliana OX=3702 GN=At5g55860 PE=1 SV=1 && PF05701:Weak chloroplast movement under blue light
GLYMA_13G051900	42.2048	8.19813	5.14811	GLYMA_13G051900	hypothetical protein && - && PF01190:Pollen proteins Ole e I like
GLYMA_10G169600	147.322	28.6703	5.13849	GLYMA_10G169600	hypothetical protein && sp|Q9ZVQ6|P2B10_ARATH F-box protein PP2-B10 OS=Arabidopsis thaliana OX=3702 GN=PP2B10 PE=1 SV=1 && PF14299:Phloem protein 2|PF00646:F-box domain
GLYMA_09G098300	23.6939	4.62518	5.12281	GLYMA_09G098300	hypothetical protein && sp|D0PX88|RHL1_LOTJA bHLH transcription factor RHL1 OS=Lotus japonicus OX=34305 GN=RHL1 PE=2 SV=1 && PF00010:Helix-loop-helix DNA-binding domain
GLYMA_08G176300	19.0774	3.7301	5.11444	GLYMA_08G176300	hypothetical protein && sp|Q9M6E8|NCED1_PHAVU 9-cis-epoxycarotenoid dioxygenase NCED1, chloroplastic OS=Phaseolus vulgaris OX=3885 GN=NCED1 PE=2 SV=1 && PF03055:Retinal pigment epithelial membrane protein
GLYMA_02G245700	59.4809	11.6341	5.11265	GLYMA_02G245700	hypothetical protein && sp|Q9LE22|CML27_ARATH Probable calcium-binding protein CML27 OS=Arabidopsis thaliana OX=3702 GN=CML27 PE=1 SV=1 && PF13499:EF-hand domain pair
GLYMA_10G147600	41.1252	8.05146	5.10779	GLYMA_10G147600	hypothetical protein && sp|Q40401|CALR_NICPL Calreticulin OS=Nicotiana plumbaginifolia OX=4092 GN=CAL1 PE=2 SV=1 && PF00262:Calreticulin family
GLYMA_13G293500	75.8608	14.8599	5.10507	GLYMA_13G293500	hypothetical protein && sp|Q9SIL7|FLA6_ARATH Fasciclin-like arabinogalactan protein 6 OS=Arabidopsis thaliana OX=3702 GN=FLA6 PE=2 SV=2 && PF02469:Fasciclin domain
GLYMA_11G097100	45.8626	8.99722	5.09742	GLYMA_11G097100	hypothetical protein && - && PF03168:Late embryogenesis abundant protein
GLYMA_09G278100	25.6445	5.03557	5.09268	GLYMA_09G278100	hypothetical protein && - && -
GLYMA_07G252900	15.2566	2.9958	5.09268	GLYMA_07G252900	hypothetical protein && - && -
GLYMA_11G035700	161.601	31.7682	5.08689	GLYMA_11G035700	hypothetical protein && sp|Q76NT9|ACCO1_DICDI 1-aminocyclopropane-1-carboxylate oxidase OS=Dictyostelium discoideum OX=44689 GN=aco PE=2 SV=1 && PF14226:non-haem dioxygenase in morphine synthesis N-terminal
GLYMA_20G205500	13.2725	2.61039	5.08451	GLYMA_20G205500	hypothetical protein && sp|Q8VXY9|UAH_ARATH Ureidoglycolate hydrolase OS=Arabidopsis thaliana OX=3702 GN=UAH PE=1 SV=1 && PF01546:Peptidase family M20/M25/M40
GLYMA_02G308700	10.9392	2.15229	5.08257	GLYMA_02G308700	hypothetical protein && sp|Q9SU13|FLA2_ARATH Fasciclin-like arabinogalactan protein 2 OS=Arabidopsis thaliana OX=3702 GN=FLA2 PE=2 SV=1 && PF02469:Fasciclin domain
GLYMA_15G010300	15.7191	3.09507	5.07876	GLYMA_15G010300	hypothetical protein && - && PF00364:Biotin-requiring enzyme
GLYMA_10G289900	174.828	34.4987	5.06767	GLYMA_10G289900	hypothetical protein && sp|Q5QMM3|WOX8_ORYSJ WUSCHEL-related homeobox 8 OS=Oryza sativa subsp. japonica OX=39947 GN=WOX8 PE=2 SV=1 && PF00046:Homeodomain
GLYMA_11G112200	10.4833	2.07332	5.0563	GLYMA_11G112200	hypothetical protein && sp|Q8W4G3|DTX46_ARATH Protein DETOXIFICATION 46, chloroplastic OS=Arabidopsis thaliana OX=3702 GN=DTX46 PE=2 SV=1 && PF01554:MatE
GLYMA_14G067500	28.6069	5.66976	5.04552	GLYMA_14G067500	hypothetical protein && sp|Q8S8S3|DVL11_ARATH Small polypeptide DEVIL 11 OS=Arabidopsis thaliana OX=3702 GN=DVL11 PE=3 SV=1 && -
GLYMA_05G079700	244.803	48.5319	5.04417	GLYMA_05G079700	hypothetical protein && sp|P17928|CALM_MEDSA Calmodulin OS=Medicago sativa OX=3879 GN=CAL1 PE=2 SV=2 && PF13499:EF-hand domain pair
GLYMA_19G220800	35.7891	7.09856	5.04175	GLYMA_19G220800	hypothetical protein && - && -
GLYMA_15G005000	17.0628	3.40068	5.01747	GLYMA_15G005000	hypothetical protein && sp|Q9T072|BH025_ARATH Transcription factor bHLH25 OS=Arabidopsis thaliana OX=3702 GN=BHLH25 PE=2 SV=2 && PF00010:Helix-loop-helix DNA-binding domain
GLYMA_07G151300	32.0642	6.40377	5.00708	GLYMA_07G151300	hypothetical protein && sp|P48621|FAD3C_SOYBN Omega-3 fatty acid desaturase, chloroplastic OS=Glycine max OX=3847 GN=FAD7 PE=2 SV=1 && PF00487:Fatty acid desaturase|PF11960:Domain of unknown function (DUF3474)
GLYMA_03G201000	48.7259	9.73909	5.00313	GLYMA_03G201000	hypothetical protein && sp|Q9SJ52|NHL10_ARATH NDR1/HIN1-like protein 10 OS=Arabidopsis thaliana OX=3702 GN=NHL10 PE=2 SV=1 && PF03168:Late embryogenesis abundant protein
GLYMA_16G040400	18.0854	3.62494	4.98917	GLYMA_16G040400	hypothetical protein && - && -
GLYMA_02G242200	141.261	28.3223	4.98764	GLYMA_02G242200	hypothetical protein && - && -
GLYMA_03G178700	66.8675	13.4662	4.96557	GLYMA_03G178700	hypothetical protein && - && -
GLYMA_08G177200	55.8723	11.2778	4.95419	GLYMA_08G177200	hypothetical protein && - && -
GLYMA_02G072400	14.4108	2.91055	4.95121	GLYMA_02G072400	hypothetical protein && - && -
GLYMA_09G238200	13.2649	2.68042	4.94881	GLYMA_09G238200	hypothetical protein && sp|Q6Z2T3|NIP21_ORYSJ Aquaporin NIP2-1 OS=Oryza sativa subsp. japonica OX=39947 GN=NIP2-1 PE=1 SV=1 && PF00230:Major intrinsic protein
GLYMA_08G297900	19.9814	4.04747	4.93678	GLYMA_08G297900	hypothetical protein && sp|O49840|PBL3_ARATH Probable serine/threonine-protein kinase PBL3 OS=Arabidopsis thaliana OX=3702 GN=PBL3 PE=1 SV=1 && PF07714:Protein tyrosine kinase
GLYMA_08G056400	15.3107	3.10304	4.93411	GLYMA_08G056400	hypothetical protein && sp|Q9SCX8|PPA17_ARATH Purple acid phosphatase 17 OS=Arabidopsis thaliana OX=3702 GN=PAP17 PE=2 SV=1 && PF00149:Calcineurin-like phosphoesterase
GLYMA_10G108261	10.9362	2.22374	4.91793	GLYMA_10G108261	hypothetical protein && - && PF05970:PIF1-like helicase
GLYMA_13G207400	10.5232	2.14149	4.91399	GLYMA_13G207400	hypothetical protein && - && -
GLYMA_20G180100	13.1519	2.67717	4.91263	GLYMA_20G180100	hypothetical protein && sp|Q9SV30|GATA8_ARATH GATA transcription factor 8 OS=Arabidopsis thaliana OX=3702 GN=GATA8 PE=1 SV=1 && PF00320:GATA zinc finger
GLYMA_07G218400	20.1029	4.09871	4.90469	GLYMA_07G218400	hypothetical protein && sp|Q9M9Q6|SCP50_ARATH Serine carboxypeptidase-like 50 OS=Arabidopsis thaliana OX=3702 GN=SCPL50 PE=2 SV=1 && PF00450:Serine carboxypeptidase
novel.693	20.0516	4.09098	4.9014	-	- && - && -
GLYMA_08G102200	12.1413	2.47743	4.90074	GLYMA_08G102200	hypothetical protein && - && -
GLYMA_07G018500	10.1388	2.07098	4.89564	GLYMA_07G018500	hypothetical protein && sp|Q8S3D1|BH068_ARATH Transcription factor bHLH68 OS=Arabidopsis thaliana OX=3702 GN=BHLH68 PE=1 SV=2 && -
GLYMA_08G354800	16.6711	3.40656	4.89382	GLYMA_08G354800	hypothetical protein && sp|Q03730|YMB8_YEAST Uncharacterized vacuolar membrane protein YML018C OS=Saccharomyces cerevisiae (strain ATCC 204508 / S288c) OX=559292 GN=YML018C PE=1 SV=1 && PF06027:Solute carrier family 35
GLYMA_15G150500	16.9667	3.46926	4.89059	GLYMA_15G150500	hypothetical protein && - && -
GLYMA_17G156900	37.317	7.66702	4.86722	GLYMA_17G156900	hypothetical protein && sp|Q9ZRR5|TBA3_HORVU Tubulin alpha-3 chain OS=Hordeum vulgare OX=4513 GN=TUBA3 PE=2 SV=1 && PF00091:Tubulin/FtsZ family, GTPase domain
GLYMA_13G369800	14.4391	2.96763	4.86554	GLYMA_13G369800	hypothetical protein && sp|A0A059TC02|CCR1_PETHY Cinnamoyl-CoA reductase 1 OS=Petunia hybrida OX=4102 GN=CCR1 PE=1 SV=1 && PF01370:NAD dependent epimerase/dehydratase family
GLYMA_11G043800	27.3852	5.64191	4.85389	GLYMA_11G043800	hypothetical protein && sp|O49545|BAME1_ARATH Leucine-rich repeat receptor-like serine/threonine-protein kinase BAM1 OS=Arabidopsis thaliana OX=3702 GN=BAM1 PE=1 SV=1 && PF07714:Protein tyrosine kinase|PF13855:Leucine rich repeat|PF08263:Leucine rich repeat N-terminal domain
GLYMA_20G132300	16.0496	3.31522	4.84119	GLYMA_20G132300	hypothetical protein && sp|O64818|Y2309_ARATH Uncharacterized protein At2g23090 OS=Arabidopsis thaliana OX=3702 GN=At2g23090 PE=1 SV=1 && -
GLYMA_06G191300	45.1148	9.35703	4.82148	GLYMA_06G191300	hypothetical protein && sp|Q84K47|AB2A_ARATH ABC transporter A family member 2 OS=Arabidopsis thaliana OX=3702 GN=ABCA2 PE=2 SV=1 && PF12698:ABC-2 family transporter protein|PF00005:ABC transporter
GLYMA_07G247500	47.7227	9.92208	4.80975	GLYMA_07G247500	hypothetical protein && sp|Q8L9P8|RLF33_ARATH Protein RALF-like 33 OS=Arabidopsis thaliana OX=3702 GN=RALFL33 PE=2 SV=1 && PF05498:Rapid ALkalinization Factor (RALF)
GLYMA_13G001200	41.4072	8.62237	4.8023	GLYMA_13G001200	hypothetical protein && sp|Q9SGU9|MGL_ARATH Methionine gamma-lyase OS=Arabidopsis thaliana OX=3702 GN=MGL PE=1 SV=1 && PF01053:Cys/Met metabolism PLP-dependent enzyme
GLYMA_18G057900	10.2883	2.14492	4.79659	GLYMA_18G057900	hypothetical protein && sp|A0A059TC02|CCR1_PETHY Cinnamoyl-CoA reductase 1 OS=Petunia hybrida OX=4102 GN=CCR1 PE=1 SV=1 && PF01370:NAD dependent epimerase/dehydratase family
GLYMA_18G137600	31.1669	6.50101	4.79416	GLYMA_18G137600	hypothetical protein && sp|C0LGD8|Y1755_ARATH Probable LRR receptor-like serine/threonine-protein kinase At1g07550 OS=Arabidopsis thaliana OX=3702 GN=At1g07550 PE=1 SV=1 && PF00069:Protein kinase domain
GLYMA_10G269200	38.0009	7.93817	4.78712	GLYMA_10G269200	hypothetical protein && - && -
GLYMA_01G028500	1417.93	296.273	4.78589	GLYMA_01G028500	hypothetical protein && sp|Q02918|NO36A_SOYBN Early nodulin-36A OS=Glycine max OX=3847 PE=2 SV=1 && -
GLYMA_11G008400	19.1537	4.01079	4.77555	GLYMA_11G008400	hypothetical protein && sp|Q9XIP8|CDI_ARATH Protein CDI OS=Arabidopsis thaliana OX=3702 GN=CDI PE=2 SV=1 && -
GLYMA_20G218902	24.0963	5.04648	4.77487	GLYMA_20G218902	hypothetical protein && sp|Q4V3D2|ASP36_ARATH Aspartic proteinase 36 OS=Arabidopsis thaliana OX=3702 GN=A36 PE=1 SV=1 && PF14541:Xylanase inhibitor C-terminal|PF14543:Xylanase inhibitor N-terminal
GLYMA_08G005900	33.66	7.06337	4.76544	GLYMA_08G005900	hypothetical protein && sp|Q2HXL0|RBOHC_SOLTU Respiratory burst oxidase homolog protein C OS=Solanum tuberosum OX=4113 GN=RBOHC PE=1 SV=2 && PF01794:Ferric reductase like transmembrane component|PF08022:FAD-binding domain|PF08030:Ferric reductase NAD binding domain|PF08414:Respiratory burst NADPH oxidase
GLYMA_09G274400	15.5957	3.28111	4.75316	GLYMA_09G274400	hypothetical protein && - && -
GLYMA_11G127500	15.691	3.32342	4.72133	GLYMA_11G127500	hypothetical protein && sp|Q9SRR7|CML3_ARATH Calmodulin-like protein 3 OS=Arabidopsis thaliana OX=3702 GN=CML3 PE=2 SV=1 && PF13499:EF-hand domain pair
GLYMA_14G063100	15.4243	3.28111	4.70093	GLYMA_14G063100	hypothetical protein && sp|P85007|IR3IP_RAT Immediate early response 3-interacting protein 1 OS=Rattus norvegicus OX=10116 GN=Ier3ip1 PE=3 SV=1 && -
GLYMA_13G352000	11.1109	2.37312	4.68198	GLYMA_13G352000	hypothetical protein && sp|O82155|DOF17_ARATH Dof zinc finger protein DOF1.7 OS=Arabidopsis thaliana OX=3702 GN=DOF1.7 PE=2 SV=1 && PF02701:Dof domain, zinc finger
GLYMA_17G114100	19.8768	4.24614	4.68115	GLYMA_17G114100	hypothetical protein && sp|A5VLI2|RL36_LACRD 50S ribosomal protein L36 OS=Lactobacillus reuteri (strain DSM 20016) OX=557436 GN=rpmJ PE=3 SV=1 && PF00444:Ribosomal protein L36
GLYMA_01G083000	47.5604	10.2343	4.64714	GLYMA_01G083000	hypothetical protein && sp|P53990|IST1_HUMAN IST1 homolog OS=Homo sapiens OX=9606 GN=IST1 PE=1 SV=1 && PF03398:Regulator of Vps4 activity in the MVB pathway
GLYMA_20G131500	26.2507	5.65052	4.64571	GLYMA_20G131500	hypothetical protein && sp|O81760|P2C63_ARATH Probable protein phosphatase 2C 63 OS=Arabidopsis thaliana OX=3702 GN=At4g33920 PE=2 SV=1 && PF00481:Protein phosphatase 2C
GLYMA_13G132500	36.0249	7.75971	4.64257	GLYMA_13G132500	hypothetical protein && sp|Q9ZUS1|WTR13_ARATH WAT1-related protein At2g37460 OS=Arabidopsis thaliana OX=3702 GN=At2g37460 PE=2 SV=1 && PF00892:EamA-like transporter family
GLYMA_09G267700	18.3424	3.95197	4.64134	GLYMA_09G267700	hypothetical protein && sp|O22126|FLA8_ARATH Fasciclin-like arabinogalactan protein 8 OS=Arabidopsis thaliana OX=3702 GN=FLA8 PE=2 SV=1 && PF02469:Fasciclin domain
GLYMA_04G158800	13.7087	2.96161	4.62881	GLYMA_04G158800	hypothetical protein && sp|Q8LDR0|DOF54_ARATH Dof zinc finger protein DOF5.4 OS=Arabidopsis thaliana OX=3702 GN=DOF5.4 PE=2 SV=2 && PF02701:Dof domain, zinc finger
GLYMA_11G230700	15.4274	3.33845	4.62113	GLYMA_11G230700	hypothetical protein && sp|F4IGZ2|SMXL8_ARATH Protein SMAX1-LIKE 8 OS=Arabidopsis thaliana OX=3702 GN=SMXL8 PE=1 SV=1 && -
GLYMA_16G153600	17.9378	3.88402	4.61836	GLYMA_16G153600	hypothetical protein && - && -
GLYMA_04G020700	24.9444	5.41089	4.61004	GLYMA_04G020700	hypothetical protein && sp|Q9SGS5|Y1607_ARATH Uncharacterized protein At1g76070 OS=Arabidopsis thaliana OX=3702 GN=At1g76070 PE=1 SV=1 && -
GLYMA_15G030100	100.802	21.877	4.60766	GLYMA_15G030100	hypothetical protein && sp|Q9SRR7|CML3_ARATH Calmodulin-like protein 3 OS=Arabidopsis thaliana OX=3702 GN=CML3 PE=2 SV=1 && PF13499:EF-hand domain pair|PF13833:EF-hand domain pair
GLYMA_14G041800	17.2917	3.75893	4.60017	GLYMA_14G041800	hypothetical protein && sp|A0A178VBJ0|APSR1_ARATH Protein ALTERED PHOSPHATE STARVATION RESPONSE 1 OS=Arabidopsis thaliana OX=3702 GN=APSR1 PE=2 SV=1 && PF04782:Protein of unknown function (DUF632)|PF04783:Protein of unknown function (DUF630)
GLYMA_04G180000	10.81	2.3529	4.59431	GLYMA_04G180000	hypothetical protein && sp|Q27GI3|NAT6_ARATH Nucleobase-ascorbate transporter 6 OS=Arabidopsis thaliana OX=3702 GN=NAT6 PE=2 SV=2 && PF00860:Permease family
GLYMA_08G138901	10.188	2.22072	4.58771	GLYMA_08G138901	hypothetical protein && sp|P14133|ASO_CUCSA L-ascorbate oxidase OS=Cucumis sativus OX=3659 PE=1 SV=1 && PF07731:Multicopper oxidase|PF07732:Multicopper oxidase|PF00394:Multicopper oxidase
GLYMA_20G228000	17.317	3.777	4.58486	GLYMA_20G228000	hypothetical protein && sp|Q9CAV6|WNK1_ARATH Serine/threonine-protein kinase WNK1 OS=Arabidopsis thaliana OX=3702 GN=WNK1 PE=1 SV=1 && PF00069:Protein kinase domain
GLYMA_18G295500	10.6215	2.31738	4.58341	GLYMA_18G295500	hypothetical protein && sp|Q39265|ZFP6_ARATH Zinc finger protein 6 OS=Arabidopsis thaliana OX=3702 GN=ZFP6 PE=2 SV=1 && -
GLYMA_05G178200	19.0393	4.15452	4.5828	GLYMA_05G178200	hypothetical protein && sp|Q8GSA7|CMTA3_ARATH Calmodulin-binding transcription activator 3 OS=Arabidopsis thaliana OX=3702 GN=CAMTA3 PE=1 SV=1 && PF03859:CG-1 domain|PF12796:Ankyrin repeats (3 copies)
GLYMA_10G064500	14.9495	3.26691	4.57603	GLYMA_10G064500	hypothetical protein && sp|Q8S9J0|TAUE4_ARATH Sulfite exporter TauE/SafE family protein 4 OS=Arabidopsis thaliana OX=3702 GN=At2g36630 PE=2 SV=1 && PF01925:Sulfite exporter TauE/SafE
GLYMA_11G140500	225.14	49.2578	4.57064	GLYMA_11G140500	hypothetical protein && sp|P27322|HSP72_SOLLC Heat shock cognate 70 kDa protein 2 OS=Solanum lycopersicum OX=4081 GN=HSC-2 PE=2 SV=1 && PF00012:Hsp70 protein
GLYMA_13G138600	204.209	44.7613	4.56219	GLYMA_13G138600	hypothetical protein && sp|P0CH04|UBI1P_PETCR Polyubiquitin OS=Petroselinum crispum OX=4043 GN=PCUBI4-1 PE=2 SV=1 && PF00240:Ubiquitin family
GLYMA_06G292400	19.2731	4.22646	4.56011	GLYMA_06G292400	hypothetical protein && sp|Q7Y223|MAN2_ARATH Mannan endo-1,4-beta-mannosidase 2 OS=Arabidopsis thaliana OX=3702 GN=MAN2 PE=2 SV=1 && PF00150:Cellulase (glycosyl hydrolase family 5)
GLYMA_19G237800	32.4482	7.13099	4.5503	GLYMA_19G237800	hypothetical protein && sp|O23732|GSHB_BRAJU Glutathione synthetase, chloroplastic OS=Brassica juncea OX=3707 GN=GSH2 PE=2 SV=1 && PF03199:Eukaryotic glutathione synthase|PF03917:Eukaryotic glutathione synthase, ATP binding domain
GLYMA_05G181500	387.184	85.4924	4.52887	GLYMA_05G181500	hypothetical protein && sp|O65657|HIP23_ARATH Heavy metal-associated isoprenylated plant protein 23 OS=Arabidopsis thaliana OX=3702 GN=HIPP23 PE=1 SV=1 && PF00403:Heavy-metal-associated domain
GLYMA_19G019900	18.2521	4.03052	4.52846	GLYMA_19G019900	hypothetical protein && sp|F4J0D2|PBL36_ARATH Serine/threonine-protein kinase PBL36 OS=Arabidopsis thaliana OX=3702 GN=PBL36 PE=1 SV=2 && PF00069:Protein kinase domain
GLYMA_02G228000	33.5566	7.44318	4.50837	GLYMA_02G228000	hypothetical protein && sp|O80872|TBL45_ARATH Protein trichome birefringence-like 45 OS=Arabidopsis thaliana OX=3702 GN=TBL45 PE=2 SV=1 && PF13839:GDSL/SGNH-like Acyl-Esterase family found in Pmr5 and Cas1p
GLYMA_13G275300	28.3337	6.29531	4.50076	GLYMA_13G275300	hypothetical protein && - && -
GLYMA_09G188600	35.6299	7.93313	4.49128	GLYMA_09G188600	hypothetical protein && sp|Q9LHF1|LRX4_ARATH Leucine-rich repeat extensin-like protein 4 OS=Arabidopsis thaliana OX=3702 GN=LRX4 PE=1 SV=1 && -
GLYMA_04G034500	66.8481	14.9165	4.48148	GLYMA_04G034500	hypothetical protein && sp|Q09463|RNF5_CAEEL E3 ubiquitin ligase rnf-5 OS=Caenorhabditis elegans OX=6239 GN=rnf-5 PE=1 SV=1 && PF13920:Zinc finger, C3HC4 type (RING finger)
GLYMA_19G006200	22.8817	5.10789	4.47967	GLYMA_19G006200	hypothetical protein && sp|Q949Z1|PGLR4_ARATH Polygalacturonase At1g48100 OS=Arabidopsis thaliana OX=3702 GN=At1g48100 PE=2 SV=1 && PF00295:Glycosyl hydrolases family 28
GLYMA_18G165200	12.5521	2.80792	4.47024	GLYMA_18G165200	hypothetical protein && sp|Q9FLP6|SUMO2_ARATH Small ubiquitin-related modifier 2 OS=Arabidopsis thaliana OX=3702 GN=SUMO2 PE=1 SV=1 && PF11976:Ubiquitin-2 like Rad60 SUMO-like
GLYMA_05G056100	10.4302	2.33504	4.46681	GLYMA_05G056100	hypothetical protein && sp|Q9SU40|SKU5_ARATH Monocopper oxidase-like protein SKU5 OS=Arabidopsis thaliana OX=3702 GN=SKU5 PE=1 SV=1 && PF07731:Multicopper oxidase|PF00394:Multicopper oxidase|PF07732:Multicopper oxidase
GLYMA_14G090000	24.9439	5.58599	4.46544	GLYMA_14G090000	hypothetical protein && sp|Q9ZQB9|CSLCC_ARATH Probable xyloglucan glycosyltransferase 12 OS=Arabidopsis thaliana OX=3702 GN=CSLC12 PE=1 SV=1 && PF13641:Glycosyltransferase like family 2
GLYMA_01G002600	14.8432	3.32951	4.45807	GLYMA_01G002600	hypothetical protein && sp|O14638|ENPP3_HUMAN Ectonucleotide pyrophosphatase/phosphodiesterase family member 3 OS=Homo sapiens OX=9606 GN=ENPP3 PE=1 SV=2 && PF01663:Type I phosphodiesterase / nucleotide pyrophosphatase
GLYMA_18G018900	459.005	103.027	4.45521	GLYMA_18G018900	hypothetical protein && sp|Q02920|NO70_SOYBN Early nodulin-70 OS=Glycine max OX=3847 PE=2 SV=1 && PF00916:Sulfate permease family|PF01740:STAS domain
GLYMA_01G212800	26.763	6.03039	4.43801	GLYMA_01G212800	hypothetical protein && sp|Q9LNA5|ACR8_ARATH ACT domain-containing protein ACR8 OS=Arabidopsis thaliana OX=3702 GN=ACR8 PE=2 SV=1 && PF13740:ACT domain|PF01842:ACT domain
GLYMA_08G243400	22.5889	5.10395	4.42578	GLYMA_08G243400	hypothetical protein && - && -
GLYMA_06G137100	17.5466	3.9675	4.42259	GLYMA_06G137100	hypothetical protein && sp|P28002|COMT1_MEDSA Caffeic acid 3-O-methyltransferase OS=Medicago sativa OX=3879 PE=1 SV=1 && PF00891:O-methyltransferase domain
GLYMA_09G116700	45.4789	10.2887	4.42027	GLYMA_09G116700	hypothetical protein && - && -
GLYMA_02G248900	78.6336	17.8338	4.40924	GLYMA_02G248900	hypothetical protein && sp|Q8S8S3|DVL11_ARATH Small polypeptide DEVIL 11 OS=Arabidopsis thaliana OX=3702 GN=DVL11 PE=3 SV=1 && -
GLYMA_02G270200	29.7991	6.76784	4.40304	GLYMA_02G270200	hypothetical protein && - && PF02221:ML domain
GLYMA_04G124951	42.7506	9.7155	4.40025	GLYMA_04G124951	hypothetical protein && - && -
GLYMA_13G032600	19.1802	4.37728	4.38177	GLYMA_13G032600	hypothetical protein && sp|Q9FF31|LRL21_ARATH LEAF RUST 10 DISEASE-RESISTANCE LOCUS RECEPTOR-LIKE PROTEIN KINASE-like 2.1 OS=Arabidopsis thaliana OX=3702 GN=LRK10L-2.1 PE=3 SV=1 && PF13947:Wall-associated receptor kinase galacturonan-binding|PF00069:Protein kinase domain
GLYMA_20G102851	10.8745	2.49989	4.34999	GLYMA_20G102851	hypothetical protein && sp|P24715|RUXG_MEDSA Probable small nuclear ribonucleoprotein G OS=Medicago sativa OX=3879 GN=C29 PE=3 SV=1 && -
GLYMA_02G084300	29.0903	6.69398	4.34575	GLYMA_02G084300	hypothetical protein && sp|Q9FHX2|MFL1_ARATH Protein MITOFERRINLIKE 1, chloroplastic OS=Arabidopsis thaliana OX=3702 GN=MFL1 PE=2 SV=1 && PF00153:Mitochondrial carrier protein
GLYMA_06G102000	91.9222	21.1705	4.34199	GLYMA_06G102000	hypothetical protein && sp|O82161|PHI1_TOBAC Protein PHOSPHATE-INDUCED 1 OS=Nicotiana tabacum OX=4097 GN=PHI-1 PE=2 SV=1 && PF04674:Phosphate-induced protein 1 conserved region
GLYMA_13G005500	364.738	84.0132	4.34144	GLYMA_13G005500	hypothetical protein && sp|Q00451|PRF1_SOLLC 36.4 kDa proline-rich protein OS=Solanum lycopersicum OX=4081 GN=TPRP-F1 PE=2 SV=1 && PF14547:Hydrophobic seed protein
GLYMA_15G070900	20.3978	4.69997	4.33998	GLYMA_15G070900	hypothetical protein && - && -
GLYMA_07G048000	14.7938	3.41636	4.3303	GLYMA_07G048000	hypothetical protein && sp|F4JN35|NTL9_ARATH Protein NTM1-like 9 OS=Arabidopsis thaliana OX=3702 GN=NTL9 PE=1 SV=1 && PF02365:No apical meristem (NAM) protein
GLYMA_17G006300	21.2923	4.91791	4.32955	GLYMA_17G006300	hypothetical protein && - && -
GLYMA_06G125300	31.8178	7.36915	4.3177	GLYMA_06G125300	hypothetical protein && sp|Q8L9T8|AGP41_ARATH Arabinogalactan protein 41 OS=Arabidopsis thaliana OX=3702 GN=AGP41 PE=1 SV=1 && -
GLYMA_11G193200	52.6954	12.2101	4.31574	GLYMA_11G193200	hypothetical protein && - && PF07795:Protein of unknown function (DUF1635)
GLYMA_04G006400	11.2808	2.61658	4.31126	GLYMA_04G006400	hypothetical protein && sp|Q9FJF6|SAU23_ARATH Auxin-responsive protein SAUR23 OS=Arabidopsis thaliana OX=3702 GN=SAUR23 PE=2 SV=1 && PF02519:Auxin responsive protein
GLYMA_10G211700	53.2415	12.3524	4.31021	GLYMA_10G211700	hypothetical protein && - && -
GLYMA_11G103500	21.0066	4.8774	4.30692	GLYMA_11G103500	hypothetical protein && sp|P93472|DIM_PEA Delta(24)-sterol reductase OS=Pisum sativum OX=3888 GN=DIM PE=1 SV=1 && PF01565:FAD binding domain
GLYMA_20G214200	29.9502	6.97301	4.29516	GLYMA_20G214200	hypothetical protein && sp|Q9SZB9|PER47_ARATH Peroxidase 47 OS=Arabidopsis thaliana OX=3702 GN=PER47 PE=2 SV=2 && PF00141:Peroxidase
GLYMA_07G141500	167.172	39.1061	4.27483	GLYMA_07G141500	hypothetical protein && - && PF14368:Probable lipid transfer
GLYMA_07G003400	36.1457	8.46843	4.26829	GLYMA_07G003400	hypothetical protein && sp|O04130|SERA2_ARATH D-3-phosphoglycerate dehydrogenase 2, chloroplastic OS=Arabidopsis thaliana OX=3702 GN=PGDH2 PE=1 SV=2 && PF01842:ACT domain|PF02826:D-isomer specific 2-hydroxyacid dehydrogenase, NAD binding domain|PF00389:D-isomer specific 2-hydroxyacid dehydrogenase, catalytic domain
GLYMA_17G140000	115.355	27.0577	4.26328	GLYMA_17G140000	hypothetical protein && sp|P14009|14KD_DAUCA 14 kDa proline-rich protein DC2.15 OS=Daucus carota OX=4039 PE=2 SV=1 && PF14547:Hydrophobic seed protein
GLYMA_10G148600	28.7047	6.73302	4.26327	GLYMA_10G148600	hypothetical protein && - && PF01612:3'-5' exonuclease
GLYMA_08G344300	203.922	48.0016	4.24824	GLYMA_08G344300	hypothetical protein && - && PF14368:Probable lipid transfer
GLYMA_19G133800	57.7171	13.6079	4.24143	GLYMA_19G133800	hypothetical protein && sp|Q39096|ERD15_ARATH Protein EARLY RESPONSIVE TO DEHYDRATION 15 OS=Arabidopsis thaliana OX=3702 GN=ERD15 PE=1 SV=1 && -
GLYMA_08G190700	29.8969	7.05599	4.2371	GLYMA_08G190700	hypothetical protein && sp|Q8LGU1|AB8C_ARATH ABC transporter C family member 8 OS=Arabidopsis thaliana OX=3702 GN=ABCC8 PE=2 SV=3 && PF00664:ABC transporter transmembrane region|PF00005:ABC transporter
GLYMA_12G229400	66.82	15.7947	4.23055	GLYMA_12G229400	hypothetical protein && sp|P51061|CAPP2_SOYBN Phosphoenolpyruvate carboxylase OS=Glycine max OX=3847 GN=PPC1 PE=2 SV=1 && PF00311:Phosphoenolpyruvate carboxylase
GLYMA_09G277800	31.6463	7.48394	4.22856	GLYMA_09G277800	hypothetical protein && sp|P22195|PER1_ARAHY Cationic peroxidase 1 OS=Arachis hypogaea OX=3818 GN=PNC1 PE=1 SV=2 && PF00141:Peroxidase
GLYMA_04G223300	23.2841	5.51478	4.22213	GLYMA_04G223300	hypothetical protein && sp|K4BIZ9|WRK70_SOLLC WRKY DNA-binding transcription factor 70 OS=Solanum lycopersicum OX=4081 GN=WRKY70 PE=2 SV=1 && PF03106:WRKY DNA -binding domain
GLYMA_13G214600	43.7683	10.3874	4.21358	GLYMA_13G214600	hypothetical protein && sp|P93092|ACP1_CASGL Acyl carrier protein 1, chloroplastic OS=Casuarina glauca OX=3522 GN=ACP1 PE=2 SV=1 && PF00550:Phosphopantetheine attachment site
GLYMA_03G173300	15.0984	3.58327	4.21358	GLYMA_03G173300	hypothetical protein && sp|Q9SLD4|ZAT11_ARATH Zinc finger protein ZAT11 OS=Arabidopsis thaliana OX=3702 GN=ZAT11 PE=2 SV=1 && PF13912:C2H2-type zinc finger
GLYMA_13G151800	156.874	37.2926	4.20656	GLYMA_13G151800	hypothetical protein && sp|Q9SJQ9|ALFC6_ARATH Fructose-bisphosphate aldolase 6, cytosolic OS=Arabidopsis thaliana OX=3702 GN=FBA6 PE=1 SV=1 && PF00274:Fructose-bisphosphate aldolase class-I
GLYMA_07G190100	74.9042	17.822	4.20291	GLYMA_07G190100	hypothetical protein && sp|Q8GX77|FB316_ARATH F-box protein At1g61340 OS=Arabidopsis thaliana OX=3702 GN=At1g61340 PE=2 SV=1 && -
GLYMA_13G183700	143.382	34.1167	4.20268	GLYMA_13G183700	hypothetical protein && sp|O04084|SCP31_ARATH Serine carboxypeptidase-like 31 OS=Arabidopsis thaliana OX=3702 GN=SCPL31 PE=2 SV=2 && PF00450:Serine carboxypeptidase
GLYMA_05G216000	17.0935	4.07064	4.19922	GLYMA_05G216000	hypothetical protein && - && -
GLYMA_01G035100	25.844	6.17198	4.18731	GLYMA_01G035100	hypothetical protein && sp|Q8VWZ8|SMO22_ARATH Methylsterol monooxygenase 2-2 OS=Arabidopsis thaliana OX=3702 GN=SMO2-2 PE=2 SV=1 && PF04116:Fatty acid hydroxylase superfamily
GLYMA_05G053300	120.157	28.7543	4.17876	GLYMA_05G053300	hypothetical protein && sp|Q8L7W5|SMO11_ARATH Methylsterol monooxygenase 1-1 OS=Arabidopsis thaliana OX=3702 GN=SMO1-1 PE=1 SV=1 && PF04116:Fatty acid hydroxylase superfamily
GLYMA_05G008500	17.6048	4.21857	4.17316	GLYMA_05G008500	hypothetical protein && - && -
GLYMA_16G048802	10.5621	2.53605	4.16477	GLYMA_16G048802	hypothetical protein && sp|P49676|BGAL_BRAOL Beta-galactosidase OS=Brassica oleracea OX=3712 PE=2 SV=1 && PF02140:Galactose binding lectin domain
GLYMA_10G132500	88.5593	21.2785	4.16191	GLYMA_10G132500	hypothetical protein && sp|P82353|NLTP2_PRUAR Non-specific lipid-transfer protein 2 OS=Prunus armeniaca OX=36596 PE=1 SV=1 && PF14368:Probable lipid transfer
GLYMA_08G166200	23.3757	5.61946	4.15978	GLYMA_08G166200	hypothetical protein && sp|Q6XBF8|CDR1_ARATH Aspartic proteinase CDR1 OS=Arabidopsis thaliana OX=3702 GN=CDR1 PE=1 SV=1 && PF14541:Xylanase inhibitor C-terminal|PF14543:Xylanase inhibitor N-terminal
GLYMA_10G287000	14.7045	3.5436	4.14959	GLYMA_10G287000	hypothetical protein && - && -
GLYMA_07G151800	13.3251	3.21192	4.14863	GLYMA_07G151800	hypothetical protein && sp|B3H5Q1|BGL11_ARATH Beta-glucosidase 11 OS=Arabidopsis thaliana OX=3702 GN=BGLU11 PE=2 SV=2 && PF00232:Glycosyl hydrolase family 1
GLYMA_13G319000	34.0299	8.20823	4.14583	GLYMA_13G319000	hypothetical protein && sp|D3U717|AROD3_PETHY Arogenate dehydratase 3 OS=Petunia hybrida OX=4102 GN=ADT3 PE=1 SV=1 && PF00800:Prephenate dehydratase
GLYMA_16G033326	11.5139	2.78343	4.13658	GLYMA_16G033326	hypothetical protein && sp|Q66PF2|URT1_FRAAN Putative UDP-rhamnose:rhamnosyltransferase 1 OS=Fragaria ananassa OX=3747 GN=GT4 PE=2 SV=1 && PF00201:UDP-glucoronosyl and UDP-glucosyl transferase
GLYMA_12G214100	10.2313	2.47399	4.13554	GLYMA_12G214100	hypothetical protein && sp|O48915|NDR1_ARATH Protein NDR1 OS=Arabidopsis thaliana OX=3702 GN=NDR1 PE=1 SV=1 && -
GLYMA_08G260500	12.2232	2.95591	4.13519	GLYMA_08G260500	hypothetical protein && sp|Q9FX64|HOP2_ARATH Homologous-pairing protein 2 homolog OS=Arabidopsis thaliana OX=3702 GN=HOP2 PE=1 SV=1 && PF18517:Leucine zipper with capping helix domain
GLYMA_14G162800	14.4071	3.48779	4.13073	GLYMA_14G162800	hypothetical protein && - && -
GLYMA_01G134000	24.2061	5.86555	4.12682	GLYMA_01G134000	hypothetical protein && - && -
GLYMA_13G293300	21.0656	5.11155	4.12118	GLYMA_13G293300	hypothetical protein && - && -
GLYMA_05G247500	17.7609	4.31329	4.11773	GLYMA_05G247500	hypothetical protein && sp|Q9M8S6|SKOR_ARATH Potassium channel SKOR OS=Arabidopsis thaliana OX=3702 GN=SKOR PE=1 SV=1 && PF11834:KHA, dimerisation domain of potassium ion channel|PF00520:Ion transport protein|PF12796:Ankyrin repeats (3 copies)|PF00027:Cyclic nucleotide-binding domain
GLYMA_14G179000	53.0901	12.896	4.11678	GLYMA_14G179000	hypothetical protein && sp|Q8W490|PEPK2_ARATH Serine/threonine-protein kinase PEPKR2 OS=Arabidopsis thaliana OX=3702 GN=PEPKR2 PE=2 SV=1 && PF00069:Protein kinase domain
GLYMA_17G035900	12.121	2.9581	4.09756	GLYMA_17G035900	hypothetical protein && - && -
GLYMA_09G196300	17.5702	4.30752	4.07897	GLYMA_09G196300	hypothetical protein && sp|Q9SVW8|PIRL4_ARATH Plant intracellular Ras-group-related LRR protein 4 OS=Arabidopsis thaliana OX=3702 GN=PIRL4 PE=1 SV=1 && PF13855:Leucine rich repeat
GLYMA_10G073750	11.1398	2.73426	4.07414	GLYMA_10G073750	hypothetical protein && - && -
GLYMA_16G039800	20.7403	5.09456	4.07107	GLYMA_16G039800	hypothetical protein && - && -
GLYMA_16G151800	17.8425	4.38907	4.06521	GLYMA_16G151800	hypothetical protein && sp|Q86A88|DYL_DICDI Dynein light chain, cytoplasmic OS=Dictyostelium discoideum OX=44689 GN=dlcB PE=3 SV=1 && PF01221:Dynein light chain type 1
GLYMA_06G011700	32.8528	8.1108	4.0505	GLYMA_06G011700	hypothetical protein && sp|Q00081|GLGL1_SOLTU Glucose-1-phosphate adenylyltransferase large subunit 1 (Fragment) OS=Solanum tuberosum OX=4113 GN=AGPS1 PE=1 SV=1 && PF00483:Nucleotidyl transferase
GLYMA_02G247900	18.5801	4.62784	4.01486	GLYMA_02G247900	hypothetical protein && sp|Q9M2T2|PP16A_ARATH 16 kDa phloem protein 1 OS=Arabidopsis thaliana OX=3702 GN=PP16-1 PE=1 SV=1 && PF00168:C2 domain
GLYMA_15G152900	80.7667	20.1758	4.00315	GLYMA_15G152900	hypothetical protein && sp|O04133|SRC2_SOYBN Protein SRC2 OS=Glycine max OX=3847 GN=SRC2 PE=2 SV=1 && PF00168:C2 domain
GLYMA_11G243000	14.7912	3.70149	3.99602	GLYMA_11G243000	hypothetical protein && - && PF04724:Glycosyltransferase family 17
GLYMA_12G234300	14.2927	3.57804	3.99457	GLYMA_12G234300	hypothetical protein && sp|Q9SYM5|RHM1_ARATH Trifunctional UDP-glucose 4,6-dehydratase/UDP-4-keto-6-deoxy-D-glucose 3,5-epimerase/UDP-4-keto-L-rhamnose-reductase RHM1 OS=Arabidopsis thaliana OX=3702 GN=RHM1 PE=1 SV=1 && PF16363:GDP-mannose 4,6 dehydratase|PF04321:RmlD substrate binding domain
GLYMA_20G025800	20.7154	5.19135	3.99036	GLYMA_20G025800	hypothetical protein && sp|Q9FNQ2|PDCB1_ARATH PLASMODESMATA CALLOSE-BINDING PROTEIN 1 OS=Arabidopsis thaliana OX=3702 GN=PDCB1 PE=1 SV=1 && PF07983:X8 domain
novel.361	308.017	77.2115	3.98926	-	- && - && -
GLYMA_05G232500	19.5719	4.92167	3.97669	GLYMA_05G232500	hypothetical protein && sp|J9U5U9|DAD2_PETHY Probable strigolactone esterase DAD2 OS=Petunia hybrida OX=4102 GN=DAD2 PE=1 SV=1 && PF00561:alpha/beta hydrolase fold
GLYMA_04G071400	24.486	6.1656	3.97139	GLYMA_04G071400	hypothetical protein && sp|Q84MB2|TIF8_ARATH Protein TIFY 8 OS=Arabidopsis thaliana OX=3702 GN=TIFY8 PE=1 SV=1 && PF06200:tify domain
GLYMA_03G222400	108.703	27.4761	3.95627	GLYMA_03G222400	hypothetical protein && - && PF15699:NPR1 interacting
GLYMA_17G250300	11.9377	3.02167	3.95068	GLYMA_17G250300	hypothetical protein && - && -
GLYMA_17G021000	91.8451	23.2785	3.9455	GLYMA_17G021000	hypothetical protein && - && PF15365:Proline-rich nuclear receptor coactivator motif
GLYMA_17G113200	23.8801	6.06825	3.93525	GLYMA_17G113200	hypothetical protein && sp|Q9ZQG9|E1314_ARATH Glucan endo-1,3-beta-glucosidase 14 OS=Arabidopsis thaliana OX=3702 GN=At2g27500 PE=2 SV=2 && PF00332:Glycosyl hydrolases family 17
GLYMA_01G162500	51.0532	13.0034	3.92613	GLYMA_01G162500	hypothetical protein && - && -
GLYMA_17G095500	10.7608	2.74118	3.9256	GLYMA_17G095500	hypothetical protein && sp|Q9FLD5|ASD_ARATH AAA-ATPase ASD, mitochondrial OS=Arabidopsis thaliana OX=3702 GN=AATP1 PE=1 SV=1 && PF14363:Domain associated at C-terminal with AAA|PF00004:ATPase family associated with various cellular activities (AAA)
GLYMA_07G250000	17.0462	4.35454	3.91459	GLYMA_07G250000	hypothetical protein && sp|Q84W91|C3H32_ARATH Zinc finger CCCH domain-containing protein 32 OS=Arabidopsis thaliana OX=3702 GN=At2g47850 PE=2 SV=2 && PF00642:Zinc finger C-x8-C-x5-C-x3-H type (and similar)
GLYMA_20G062700	131.783	33.7036	3.91007	GLYMA_20G062700	hypothetical protein && sp|Q00451|PRF1_SOLLC 36.4 kDa proline-rich protein OS=Solanum lycopersicum OX=4081 GN=TPRP-F1 PE=2 SV=1 && PF14547:Hydrophobic seed protein
GLYMA_03G075300	12.2894	3.14388	3.909	GLYMA_03G075300	hypothetical protein && sp|V9M398|RUN1_VITRO Disease resistance protein RUN1 OS=Vitis rotundifolia OX=103349 GN=RUN1 PE=1 SV=1 && -
GLYMA_06G170200	12.9409	3.31677	3.90165	GLYMA_06G170200	hypothetical protein && - && -
GLYMA_07G012100	10.6393	2.72999	3.89721	GLYMA_07G012100	hypothetical protein && sp|Q94AR6|DOF31_ARATH Dof zinc finger protein DOF3.1 OS=Arabidopsis thaliana OX=3702 GN=DOF3.1 PE=2 SV=2 && PF02701:Dof domain, zinc finger
GLYMA_08G049400	17.4202	4.47424	3.89343	GLYMA_08G049400	hypothetical protein && sp|Q9FMM4|RHG1A_ARATH Probable E3 ubiquitin-protein ligase RHG1A OS=Arabidopsis thaliana OX=3702 GN=RHG1A PE=2 SV=1 && PF13639:Ring finger domain
GLYMA_17G024500	10.2376	2.63413	3.88652	GLYMA_17G024500	hypothetical protein && - && -
GLYMA_11G007750	10.9124	2.81238	3.88013	GLYMA_11G007750	hypothetical protein && - && -
GLYMA_02G097000	11.8223	3.05483	3.87003	GLYMA_02G097000	hypothetical protein && - && -
GLYMA_18G218500	14.2695	3.68734	3.86986	GLYMA_18G218500	hypothetical protein && sp|Q93Z79|C14A1_ARATH Cytochrome P450 714A1 OS=Arabidopsis thaliana OX=3702 GN=CYP714A1 PE=2 SV=1 && PF00067:Cytochrome P450
GLYMA_13G275400	148.961	38.5025	3.86887	GLYMA_13G275400	hypothetical protein && sp|Q9LUH2|DTX19_ARATH Protein DETOXIFICATION 19 OS=Arabidopsis thaliana OX=3702 GN=DTX19 PE=2 SV=1 && PF01554:MatE
GLYMA_08G346300	11.3412	2.93141	3.86885	GLYMA_08G346300	hypothetical protein && sp|Q9SRT2|BH062_ARATH Transcription factor bHLH62 OS=Arabidopsis thaliana OX=3702 GN=BHLH62 PE=2 SV=1 && PF00010:Helix-loop-helix DNA-binding domain
GLYMA_05G204500	15.3395	3.97091	3.86298	GLYMA_05G204500	hypothetical protein && sp|Q9FMV3|Y5349_ARATH CBS domain-containing protein CBSCBSPB1 OS=Arabidopsis thaliana OX=3702 GN=CBSCBSPB1 PE=1 SV=1 && PF00571:CBS domain|PF00564:PB1 domain
GLYMA_15G110700	441.404	114.359	3.8598	GLYMA_15G110700	hypothetical protein && sp|Q3T0G5|PLPHP_BOVIN Pyridoxal phosphate homeostasis protein OS=Bos taurus OX=9913 GN=PLPBP PE=2 SV=1 && PF01168:Alanine racemase, N-terminal domain
GLYMA_18G064100	12.6483	3.2829	3.85279	GLYMA_18G064100	hypothetical protein && sp|Q9FIL7|CRCK1_ARATH Calmodulin-binding receptor-like cytoplasmic kinase 1 OS=Arabidopsis thaliana OX=3702 GN=CRCK1 PE=1 SV=1 && PF07714:Protein tyrosine kinase
GLYMA_19G201600	19.5938	5.0868	3.85189	GLYMA_19G201600	hypothetical protein && sp|Q66GR0|FLA17_ARATH Fasciclin-like arabinogalactan protein 17 OS=Arabidopsis thaliana OX=3702 GN=FLA17 PE=2 SV=1 && PF02469:Fasciclin domain
GLYMA_11G206100	18.5374	4.81486	3.85004	GLYMA_11G206100	hypothetical protein && sp|Q9FNE1|CRK42_ARATH Cysteine-rich receptor-like protein kinase 42 OS=Arabidopsis thaliana OX=3702 GN=CRK42 PE=2 SV=1 && PF00069:Protein kinase domain|PF01657:Salt stress response/antifungal
GLYMA_08G140100	21.4268	5.56965	3.84706	GLYMA_08G140100	hypothetical protein && sp|Q39237|TGA1_ARATH Transcription factor TGA1 OS=Arabidopsis thaliana OX=3702 GN=TGA1 PE=1 SV=2 && PF00170:bZIP transcription factor|PF14144:Seed dormancy control
GLYMA_03G149400	37.6644	9.82933	3.83184	GLYMA_03G149400	hypothetical protein && sp|Q60EY1|GH36_ORYSJ Probable indole-3-acetic acid-amido synthetase GH3.6 OS=Oryza sativa subsp. japonica OX=39947 GN=GH3.6 PE=2 SV=2 && PF03321:GH3 auxin-responsive promoter
GLYMA_17G013600	701.779	183.661	3.82106	GLYMA_17G013600	hypothetical protein && sp|Q9SB81|PER42_ARATH Peroxidase 42 OS=Arabidopsis thaliana OX=3702 GN=PER42 PE=1 SV=2 && PF00141:Peroxidase
GLYMA_17G206300	12.1921	3.20556	3.80343	GLYMA_17G206300	hypothetical protein && sp|H6WS93|PDR1_PETAX Pleiotropic drug resistance protein 1 OS=Petunia axillaris OX=33119 GN=PDR1 PE=2 SV=1 && PF00005:ABC transporter|PF08370:Plant PDR ABC transporter associated|PF01061:ABC-2 type transporter|PF14510:ABC-transporter N-terminal
GLYMA_13G282200	150.387	39.5483	3.80261	GLYMA_13G282200	hypothetical protein && - && -
GLYMA_11G228000	69.637	18.3487	3.79519	GLYMA_11G228000	hypothetical protein && sp|P25794|PIP2_PEA Probable aquaporin PIP-type 7a OS=Pisum sativum OX=3888 GN=TRG-31 PE=2 SV=2 && PF00230:Major intrinsic protein
GLYMA_11G189600	21.0299	5.55885	3.78313	GLYMA_11G189600	hypothetical protein && sp|Q9FNI7|CSLA2_ARATH Glucomannan 4-beta-mannosyltransferase 2 OS=Arabidopsis thaliana OX=3702 GN=CSLA2 PE=1 SV=1 && PF13641:Glycosyltransferase like family 2
GLYMA_01G230900	24.1295	6.39746	3.77173	GLYMA_01G230900	hypothetical protein && sp|Q9T0G2|CYC2_ARATH Cytochrome c-2 OS=Arabidopsis thaliana OX=3702 GN=CYTC-2 PE=1 SV=1 && PF00034:Cytochrome c
GLYMA_14G089000	17.1975	4.56961	3.76346	GLYMA_14G089000	hypothetical protein && sp|A0A109QYD3|RMS3_PEA Strigolactone esterase RMS3 OS=Pisum sativum OX=3888 GN=RMS3 PE=1 SV=1 && PF12697:Alpha/beta hydrolase family
novel.823	33.7457	8.98061	3.75762	-	- && - && -
GLYMA_06G024000	12.7966	3.40682	3.75616	GLYMA_06G024000	hypothetical protein && sp|Q9SA91|PSI2_ARATH Protein PSK SIMULATOR 2 OS=Arabidopsis thaliana OX=3702 GN=PSI2 PE=2 SV=2 && PF05003:Protein of unknown function (DUF668)|PF11961:Domain of unknown function (DUF3475)
GLYMA_12G226400	27.0876	7.21697	3.75332	GLYMA_12G226400	hypothetical protein && sp|Q8L493|DAAA_ARATH D-amino-acid transaminase, chloroplastic OS=Arabidopsis thaliana OX=3702 GN=DAAT PE=1 SV=1 && -
GLYMA_13G280900	16.321	4.34938	3.7525	GLYMA_13G280900	hypothetical protein && - && PF08241:Methyltransferase domain
GLYMA_19G190800	65.9662	17.6489	3.7377	GLYMA_19G190800	hypothetical protein && sp|Q949U7|PRX2E_ARATH Peroxiredoxin-2E, chloroplastic OS=Arabidopsis thaliana OX=3702 GN=PRXIIE PE=1 SV=2 && PF08534:Redoxin
GLYMA_20G036400	19.4988	5.21905	3.73608	GLYMA_20G036400	hypothetical protein && - && PF12428:Protein of unknown function (DUF3675)|PF12906:RING-variant domain
GLYMA_05G077034	10.4041	2.78585	3.73463	GLYMA_05G077034	hypothetical protein && sp|Q40983|SPP_PEA Stromal processing peptidase, chloroplastic OS=Pisum sativum OX=3888 GN=SPP PE=1 SV=2 && -
GLYMA_20G106000	10.2114	2.73426	3.73463	GLYMA_20G106000	hypothetical protein && - && -
GLYMA_08G158500	31.4153	8.41432	3.73355	GLYMA_08G158500	hypothetical protein && - && -
GLYMA_06G123500	27.8651	7.47648	3.72704	GLYMA_06G123500	hypothetical protein && sp|Q94JU2|WTR18_ARATH WAT1-related protein At3g28050 OS=Arabidopsis thaliana OX=3702 GN=At3g28050 PE=2 SV=1 && PF00892:EamA-like transporter family
GLYMA_17G024400	12.8328	3.44394	3.7262	GLYMA_17G024400	hypothetical protein && sp|Q84W91|C3H32_ARATH Zinc finger CCCH domain-containing protein 32 OS=Arabidopsis thaliana OX=3702 GN=At2g47850 PE=2 SV=2 && PF00642:Zinc finger C-x8-C-x5-C-x3-H type (and similar)
GLYMA_06G129500	18.193	4.88312	3.72569	GLYMA_06G129500	hypothetical protein && sp|Q9LVV3|PHL22_ARATH Phytolongin Phyl2.2 OS=Arabidopsis thaliana OX=3702 GN=PHYL2.2 PE=2 SV=1 && -
GLYMA_08G306600	39.7604	10.7102	3.71239	GLYMA_08G306600	hypothetical protein && sp|F4IDQ5|JASON_ARATH Protein JASON OS=Arabidopsis thaliana OX=3702 GN=JASON PE=2 SV=1 && -
GLYMA_02G095000	12.6393	3.40731	3.70948	GLYMA_02G095000	hypothetical protein && sp|Q9AT35|RL23A_DAUCA 60S ribosomal protein L23a OS=Daucus carota OX=4039 GN=RPL23A PE=2 SV=1 && PF00276:Ribosomal protein L23|PF03939:Ribosomal protein L23, N-terminal domain
GLYMA_13G158200	56.2309	15.1725	3.7061	GLYMA_13G158200	hypothetical protein && sp|P42849|UMEC_ARMRU Umecyanin OS=Armoracia rusticana OX=3704 PE=1 SV=1 && PF02298:Plastocyanin-like domain
GLYMA_13G285500	10.2902	2.7783	3.70376	GLYMA_13G285500	hypothetical protein && sp|Q9FIU5|CRLK1_ARATH Calcium/calmodulin-regulated receptor-like kinase 1 OS=Arabidopsis thaliana OX=3702 GN=CRLK1 PE=1 SV=1 && PF07714:Protein tyrosine kinase
GLYMA_08G169800	238.031	64.407	3.69574	GLYMA_08G169800	hypothetical protein && sp|O49326|JAL21_ARATH Nitrile-specifier protein 2 OS=Arabidopsis thaliana OX=3702 GN=NSP2 PE=2 SV=1 && PF01344:Kelch motif|PF13418:Galactose oxidase, central domain
GLYMA_07G055300	14.1176	3.82014	3.69557	GLYMA_07G055300	hypothetical protein && sp|Q9LNJ3|APF2_ARATH Aspartyl protease family protein 2 OS=Arabidopsis thaliana OX=3702 GN=APF2 PE=2 SV=1 && PF14543:Xylanase inhibitor N-terminal|PF14541:Xylanase inhibitor C-terminal
GLYMA_16G175400	116.073	31.4394	3.69197	GLYMA_16G175400	hypothetical protein && sp|A0A067YB04|UGT1_PUEML UDP-glycosyltransferase 1 OS=Pueraria montana var. lobata OX=3893 GN=UGT1 PE=1 SV=1 && PF00201:UDP-glucoronosyl and UDP-glucosyl transferase
GLYMA_04G080200	21.3158	5.78476	3.68482	GLYMA_04G080200	hypothetical protein && sp|O81062|SIP_ARATH Signal peptide peptidase OS=Arabidopsis thaliana OX=3702 GN=SPP PE=2 SV=1 && PF04258:Signal peptide peptidase
GLYMA_20G114200	40.2927	10.9549	3.67804	GLYMA_20G114200	hypothetical protein && sp|H2DH22|C7A10_PANGI Cytochrome P450 CYP73A100 OS=Panax ginseng OX=4054 PE=2 SV=1 && PF00067:Cytochrome P450
GLYMA_02G153400	10.6832	2.90459	3.67804	GLYMA_02G153400	hypothetical protein && - && -
GLYMA_06G265800	10.2475	2.79842	3.66188	GLYMA_06G265800	hypothetical protein && - && -
GLYMA_14G195200	20.549	5.61646	3.65871	GLYMA_14G195200	hypothetical protein && sp|O80871|P2C25_ARATH Probable protein phosphatase 2C 25 OS=Arabidopsis thaliana OX=3702 GN=At2g30020 PE=1 SV=1 && PF00481:Protein phosphatase 2C
GLYMA_19G113400	19.7942	5.41504	3.65541	GLYMA_19G113400	hypothetical protein && - && -
GLYMA_06G052400	10.424	2.85181	3.65523	GLYMA_06G052400	hypothetical protein && sp|Q8LD98|NHL6_ARATH NDR1/HIN1-like protein 6 OS=Arabidopsis thaliana OX=3702 GN=NHL6 PE=1 SV=1 && -
GLYMA_05G059600	15.7915	4.32674	3.64975	GLYMA_05G059600	hypothetical protein && sp|P49689|RS30_ARATH 40S ribosomal protein S30 OS=Arabidopsis thaliana OX=3702 GN=RPS30A PE=3 SV=3 && -
GLYMA_09G214300	24.1492	6.62574	3.64476	GLYMA_09G214300	hypothetical protein && sp|Q9C6S5|PHSB_ARATH Probable polyamine transporter At1g31830 OS=Arabidopsis thaliana OX=3702 GN=At1g31830 PE=2 SV=1 && PF13520:Amino acid permease
GLYMA_11G031400	25.8417	7.1174	3.63078	GLYMA_11G031400	hypothetical protein && sp|Q940Y1|ORP2A_ARATH Oxysterol-binding protein-related protein 2A OS=Arabidopsis thaliana OX=3702 GN=ORP2A PE=2 SV=1 && PF15413:Pleckstrin homology domain|PF01237:Oxysterol-binding protein
GLYMA_01G037200	23.4186	6.46347	3.62323	GLYMA_01G037200	hypothetical protein && sp|Q5XF51|3MMP_ARATH Metalloendoproteinase 3-MMP OS=Arabidopsis thaliana OX=3702 GN=3MMP PE=1 SV=1 && PF00413:Matrixin|PF01471:Putative peptidoglycan binding domain
GLYMA_13G147700	13.9913	3.86198	3.62284	GLYMA_13G147700	hypothetical protein && sp|Q9LZD0|NCS1_ARATH Purine-uracil permease NCS1 OS=Arabidopsis thaliana OX=3702 GN=NCS1 PE=1 SV=1 && PF02133:Permease for cytosine/purines, uracil, thiamine, allantoin
GLYMA_15G108700	30.359	8.38634	3.62006	GLYMA_15G108700	hypothetical protein && sp|P92980|APR3_ARATH 5'-adenylylsulfate reductase 3, chloroplastic OS=Arabidopsis thaliana OX=3702 GN=APR3 PE=2 SV=2 && PF00085:Thioredoxin|PF01507:Phosphoadenosine phosphosulfate reductase family
GLYMA_02G099900	23.234	6.41883	3.61966	GLYMA_02G099900	hypothetical protein && sp|Q0V7R1|GATL3_ARATH Probable galacturonosyltransferase-like 3 OS=Arabidopsis thaliana OX=3702 GN=GATL3 PE=2 SV=1 && PF01501:Glycosyl transferase family 8
GLYMA_18G284500	25.9504	7.17205	3.61827	GLYMA_18G284500	hypothetical protein && - && -
GLYMA_19G131100	33.9653	9.39298	3.61603	GLYMA_19G131100	hypothetical protein && - && -
GLYMA_11G062200	11.8888	3.28823	3.61558	GLYMA_11G062200	hypothetical protein && sp|Q9SVM0|Y3078_ARATH BTB/POZ domain-containing protein At3g50780 OS=Arabidopsis thaliana OX=3702 GN=At3g50780 PE=2 SV=1 && -
GLYMA_13G172000	17.4347	4.84492	3.59854	GLYMA_13G172000	hypothetical protein && sp|Q0WNP8|IQD9_ARATH Protein IQ-DOMAIN 9 OS=Arabidopsis thaliana OX=3702 GN=IQD9 PE=1 SV=1 && -
GLYMA_11G018900	114.726	31.9308	3.59295	GLYMA_11G018900	hypothetical protein && - && -
GLYMA_08G325900	11.6753	3.24956	3.59289	GLYMA_08G325900	hypothetical protein && sp|Q9LDL7|PAT1_ARATH Scarecrow-like transcription factor PAT1 OS=Arabidopsis thaliana OX=3702 GN=PAT1 PE=1 SV=1 && PF03514:GRAS domain family
GLYMA_09G014400	143.31	39.8928	3.59239	GLYMA_09G014400	hypothetical protein && sp|P14009|14KD_DAUCA 14 kDa proline-rich protein DC2.15 OS=Daucus carota OX=4039 PE=2 SV=1 && PF14547:Hydrophobic seed protein
GLYMA_10G142300	14.863	4.13898	3.59099	GLYMA_10G142300	hypothetical protein && - && -
GLYMA_19G252100	15.9634	4.4476	3.58922	GLYMA_19G252100	hypothetical protein && sp|Q9M310|FBK77_ARATH F-box/kelch-repeat protein At3g61590 OS=Arabidopsis thaliana OX=3702 GN=At3g61590 PE=1 SV=1 && PF00646:F-box domain
GLYMA_02G173700	23.6276	6.58312	3.58912	GLYMA_02G173700	hypothetical protein && - && -
GLYMA_06G020900	16.1291	4.49641	3.5871	GLYMA_06G020900	hypothetical protein && sp|Q9LN22|PPR54_ARATH Pentatricopeptide repeat-containing protein At1g20300, mitochondrial OS=Arabidopsis thaliana OX=3702 GN=At1g20300 PE=2 SV=1 && PF13041:PPR repeat family|PF01535:PPR repeat
GLYMA_11G058200	33.556	9.37614	3.57887	GLYMA_11G058200	hypothetical protein && - && -
GLYMA_19G085100	140.781	39.4068	3.57252	GLYMA_19G085100	hypothetical protein && sp|Q9LK31|Y3272_ARATH Kelch repeat-containing protein At3g27220 OS=Arabidopsis thaliana OX=3702 GN=At3g27220 PE=2 SV=1 && PF13964:Kelch motif
GLYMA_07G007000	688.949	192.907	3.5714	GLYMA_07G007000	hypothetical protein && sp|P24095|LOXX_SOYBN Seed linoleate 9S-lipoxygenase OS=Glycine max OX=3847 GN=LOX1.4 PE=1 SV=1 && PF00305:Lipoxygenase
GLYMA_04G088500	31.7704	8.90104	3.5693	GLYMA_04G088500	hypothetical protein && sp|P46259|TBA1_PEA Tubulin alpha-1 chain OS=Pisum sativum OX=3888 GN=TUBA1 PE=3 SV=1 && PF03953:Tubulin C-terminal domain|PF00091:Tubulin/FtsZ family, GTPase domain
GLYMA_08G165700	12.3352	3.46362	3.56137	GLYMA_08G165700	hypothetical protein && sp|Q8LCG7|NFYC2_ARATH Nuclear transcription factor Y subunit C-2 OS=Arabidopsis thaliana OX=3702 GN=NFYC2 PE=1 SV=2 && PF00808:Histone-like transcription factor (CBF/NF-Y) and archaeal histone
GLYMA_06G078400	29.6432	8.3242	3.56108	GLYMA_06G078400	hypothetical protein && sp|Q84MC1|GCT22_ARATH Gamma-glutamylcyclotransferase 2-2 OS=Arabidopsis thaliana OX=3702 GN=GGCT2;2 PE=1 SV=1 && PF04752:ChaC-like protein
GLYMA_02G248500	94.3578	26.5045	3.56007	GLYMA_02G248500	hypothetical protein && sp|O48818|EXPA4_ARATH Expansin-A4 OS=Arabidopsis thaliana OX=3702 GN=EXPA4 PE=1 SV=1 && PF01357:Pollen allergen|PF03330:Lytic transglycolase
GLYMA_18G300000	30.5951	8.59559	3.5594	GLYMA_18G300000	hypothetical protein && - && -
GLYMA_03G157700	10.8471	3.04885	3.55776	GLYMA_03G157700	hypothetical protein && sp|Q9LIK7|ACA13_ARATH Putative calcium-transporting ATPase 13, plasma membrane-type OS=Arabidopsis thaliana OX=3702 GN=ACA13 PE=3 SV=1 && PF00702:haloacid dehalogenase-like hydrolase|PF00689:Cation transporting ATPase, C-terminus|PF00122:E1-E2 ATPase
novel.295	17.1494	4.82623	3.55336	-	- && sp|Q9SV13|SUT31_ARATH Sulfate transporter 3.1 OS=Arabidopsis thaliana OX=3702 GN=SULTR3;1 PE=2 SV=1 && PF00916:Sulfate permease family
GLYMA_14G052300	577.496	162.6	3.55163	GLYMA_14G052300	hypothetical protein && - && -
GLYMA_15G063700	41.3415	11.6425	3.55091	GLYMA_15G063700	hypothetical protein && - && -
GLYMA_01G209700	11.641	3.28111	3.5479	GLYMA_01G209700	hypothetical protein && - && -
GLYMA_07G136100	10.2619	2.89482	3.5449	GLYMA_07G136100	hypothetical protein && sp|Q9LHT0|TRNHF_ARATH Tropinone reductase homolog At5g06060 OS=Arabidopsis thaliana OX=3702 GN=At5g06060 PE=2 SV=1 && PF00106:short chain dehydrogenase
GLYMA_17G022600	14.0124	3.95283	3.5449	GLYMA_17G022600	hypothetical protein && - && -
GLYMA_12G015700	209.008	58.999	3.54258	GLYMA_12G015700	hypothetical protein && sp|Q9M8T3|Y2910_ARATH Putative gamma-glutamylcyclotransferase At3g02910 OS=Arabidopsis thaliana OX=3702 GN=At3g02910 PE=2 SV=2 && PF06094:Gamma-glutamyl cyclotransferase, AIG2-like
GLYMA_08G153600	50.8688	14.3836	3.53658	GLYMA_08G153600	hypothetical protein && - && -
GLYMA_16G020900	38.393	10.8639	3.53401	GLYMA_16G020900	hypothetical protein && - && -
GLYMA_13G068200	21.8265	6.1844	3.52929	GLYMA_13G068200	hypothetical protein && sp|Q9SRI2|PTR31_ARATH Protein NRT1/ PTR FAMILY 5.9 OS=Arabidopsis thaliana OX=3702 GN=NPF5.9 PE=2 SV=1 && PF00854:POT family
GLYMA_17G164100	57.6909	16.3497	3.52855	GLYMA_17G164100	hypothetical protein && sp|O65351|SBT17_ARATH Subtilisin-like protease SBT1.7 OS=Arabidopsis thaliana OX=3702 GN=SBT1.7 PE=1 SV=1 && PF00082:Subtilase family|PF05922:Peptidase inhibitor I9|PF17766:Fibronectin type-III domain|PF02225:PA domain
novel.126	11.6221	3.29944	3.52243	-	- && - && -
GLYMA_07G234200	20.5084	5.82364	3.52158	GLYMA_07G234200	hypothetical protein && sp|Q9SMX9|SPL1_ARATH Squamosa promoter-binding-like protein 1 OS=Arabidopsis thaliana OX=3702 GN=SPL1 PE=1 SV=2 && PF03110:SBP domain
[truncated: 1,981 more rows]

## Sheet: 47 overlap genes
annotation		gene_description
IMA4	GLYMA_05G011200	hypothetical protein && - && -
[truncated: 46 more rows]
