# Supplementary material for: Inorganic nitrogen inhibits symbiotic nitrogen fixation through blocking NRAMP2-mediated iron delivery in soybean nodules
Source: Nat Commun. 2024 Oct 17;15:8946. doi: 10.1038/s41467-024-53325-y (PMC11484902; doi:10.1038/s41467-024-53325-y)
Supplement: Supplementary file 7 — Supplementary Data 4 [file 41467_2024_53325_MOESM7_ESM.xlsx]

## Sheet: Sheet1
Primer names and usage		Primer sequences (5'-3')
Primers for GmNRAMP2a&2b vector construction	pGmNRAMP2a-GFP-F	CACAGATGGTTAGAGAGGCCTTCCCCTTCATTGTTCATTCCA
	pGmNRAMP2a-GFP-R	gcccttgctcaccatGGCGCGccGGCATTTGACAAAAAAAAAA
	pGmNRAMP2b-GFP-F	ATTTGAAAAATCTCAGaatTCCTTGAACATGCTTATCAGACAC
	pGmNRAMP2b-GFP-R	gcccttgctcaccatggCGCGCCGGCGTTAGAAAGAAGAAGAAGA
	pGmNRAMP2a-GmNRAMP2a-GFP-F	TTTTTGTCAAATGCCggATGTCTCGGAGCCACCAAGA
	pGmNRAMP2a-GmNRAMP2a-GFP-R	gcccttgctcaccatGGCGCGccAACCCGCTGAGTGAGCAATT
	pGmNRAMP2b-GmNRAMP2b-GFP-F	CTTCTTTCTAACGCCggCGCGCCATGTCTGGGAGCCACCAAGA
	pGmNRAMP2b-GmNRAMP2b-GFP-R	gcccttgctcaccatACCCTCTGAATGAGCAATTG
	p35s-GmNRAMP2a-F	ttacaattaccatggggCGCGCCATGTCTCGGAGCCACCAAGA
	p35s-GmNRAMP2a-R	GGTCTTAATTAACTCTCTAGATCAACCCGCTGAGTGAGCAA
	p35s-GmNRAMP2b-F	ttacaattaccatggggCGCGCCATGTCTGGGAGCCACCAAGA
	p35s-GmNRAMP2b-R	GGTCTTAATTAACTCTCTAGATCAACCCTCTGAATGAGCAA
	p35s-GmNRAMP2b-GFP-F	ttacaattaccatggggCGCGCCATGTCTGGGAGCCACCAAGA
	p35s-GmNRAMP2b-GFP-R	gcccttgctcaccatACCCTCTGAATGAGCAATTG
	p35S-GmNRAMP2a-GFP-F	ttacaattaccatggggCGCGCCATGTCTCGGAGCCACCAAGA
	p35S-GmNRAMP2a-GFP-R	gcccttgctcaccatACCCGCTGAGTGAGCAATTG
	Cas9-GmNRAMP2b-F	GGATTGATGAACGAGTTCTCTAACAG
	Cas9-GmNRAMP2b-R	AAACCTGTTAGAGAACTCGTTCATCA
	GmNRAMP2b-test-F1	CCATGTCATTGGCGAGTGAT
	GmNRAMP2b-test-R1	CACAACAATGAGTACCCTGC
	Cas9-GmNRAMP2a&2b-F	GGATTGCCTCCTGATCCAGCTCCTCT
	Cas9-GmNRAMP2a&2b-R	AAACAGAGGAGCTGGATCAGGAGGCA
	GmNRAMP2a-test-F	GTAGTCCAACCAGAATCCAGAA
	GmNRAMP2b-test-F2	TAGTGGTAGGCGTAAGTGTGC
	GmNRAMP2a&2b-test-R	GGGCACAACCCCATGACTAA
	pYES2-GmNRAMP2a-F	ACTATAGGGAATATTAACACAATGTCTCGGAGCCACCAAGA
	pYES2-GmNRAMP2a-R	CCCTCTAGATGCATGTCAACCCGCTGAGTGAGC
	pYES2-GmNRAMP2b-F	ACTATAGGGAATATTAAGCTTATGTCTGGGAGCCACCAAGA
	pYES2-GmNRAMP2b-R	CCCTCTAGATGCATGCTCGAGTCAACCCTCTGAATGAGCAA
	pYES2-GmNRAMP2a-GFP-F	ACTATAGGGAATATTAACACAATGTCTCGGAGCCACCAAGA
	pYES2-GmNRAMP2a-GFP-R	CCCTCTAGATGCATGCTCGAGttaGGATCCcttgtacagct
	pYES2-GmNRAMP2b-GFP-F	ACTATAGGGAATATTAAGCTTATGTCTGGGAGCCACCAAGA
	pYES2-GmNRAMP2b-GFP-R	CCCTCTAGATGCATGCTCGAGttaGGATCCcttgtacagct
	PYES2-ENO2-GmNRAMP2a-F	TTGGCTTTGCAAGAACTCGAGTCTCGGAGCCACCAAGAGCA
	PYES2-ENO2-GmNRAMP2a-R	CCCTCTAGATGCATGTCAACCCGCTGAGTGAGCAA
	PYES2-ENO2-GmNRAMP2b-F	TTGGCTTTGCAAGAACTCGAGTCTGGGAGCCACCAAGAGCA
	PYES2-ENO2-GmNRAMP2b-R	CCCTCTAGATGCATGTCAACCCTCTGAATGAGCAA
	PYES2-ENO2-GmNRAMP2a-GFP-F	TTGGCTTTGCAAGAACTCGAGTCTCGGAGCCACCAAGAGCA
	PYES2-ENO2-GmNRAMP2a-GFP-R	CCCTCTAGATGCATGttaGGATCCcttgtacagct
	PYES2-ENO2-GmNRAMP2b-GFP-F	TTGGCTTTGCAAGAACTCGAGTCTGGGAGCCACCAAGAGCA
	PYES2-ENO2-GmNRAMP2b-GFP-R	CCCTCTAGATGCATGttaGGATCCcttgtacagct
	pYES2-GmNRAMP2b-FL-F	TAACGGCCGCCAGTGTGCTGTAATAATAAAGCTAAATCATAGTAGTGAGGAG
	pYES2-GmNRAMP2b-FL-R	GATGGATATCTGCAGAATTCTTTTGACAACAAAATTTGAAAGTACTAATAC
	pGmNRAMP2b（-2500）-GUS-F	tgttactagatcgggGaatTCCTTGAACATGCTTATCAGACAC
	pGmNRAMP2b（-2000）-GUS-F	tgttactagatcgggGaatTCTGGTGCTTGATTTAAGTGCT
	pGmNRAMP2b（-1500）-GUS-F	tgttactagatcgggGaatTCGGATGAGAAGAACTAGAAAGGA
	pGmNRAMP2b（-1000）-GUS-F	tgttactagatcgggGaatTCGTTTGACTCTCGACTAAACAA
	pGmNRAMP2b（-500）-GUS-F	tgttactagatcgggGaatTCACAACAGACAACGCAACTGC
	pGmNRAMP2b-GUS-R	GACTGACCTACCCGGGGATCCGGCGTTAGAAAGAAGAAGAAGA
	pGmNIGT1a-GmNRAMP2b-FF	catgtcgaggctcagcaggaGaatTCATTCCGTACAGCTTGACCC
	pGmNIGT1a-GmNRAMP2b-FR	GTGGCTCCCAGACATTGAAATTTTGAAGTTTTTTTTTCTCTCTC
	pGmNIGT1a-GmNRAMP2b-RF	AACTTCAAAATTTCAATGTCTGGGAGCCACC
	pGmNIGT1a-GmNRAMP2b-RR	tcctcgcccttgctcaccatGGCGCGccGACCCTCTGAATGAGCAATT
Primers for GmNLP vector construction	p35S-GmNIN1b-F	ttacaattaccatggggCGCGCCATGGAATATGGTGGGTTGGT
	p35S-GmNIN1b-R	GGTCTTAATTAACTCTCTAGACTAGGAGCTGGGGCTGGTGC
	p35S-GmNIN2b-F	ttacaattaccatggggCGCGCCATGGAGTATGGTGGGTTTGG
	p35S-GmNIN2b-R	GGTCTTAATTAACTCTCTAGACTAAAGAGAGACGGCGAGGC
	p35S-GmNLP1b-F	TTACCATGGGGCGCGAGATGGAGTATGGTGGGTTTG
	p35S-GmNLP1b-R	TAATTAACTCTCTAGCTAAAGAGAGACGGCGAGGC
	p35S-GmNLP2a-F	ttacaattaccatggggCGCGCCATGATGAGGCTTTTAGGATG
	p35S-GmNLP2a-R	GGTCTTAATTAACTCTCTAGACTAAGAGCTATCTGACAAGA
	p35S-GmNLP3a-F	ATTACCATGGGGCGCGCCATGATGGGAGATGGTGGTGT
	p35S-GmNLP3a-R	TAATTAACTCTCTAGATTATCTAAATTCTAAAGAACTTCTC
	p35S-GmNLP4a-F	ATTACCATGGGGCGCGCCATGATGAGGCTTTTAGGATGTT
	p35S-GmNLP4a-R	TAATTAACTCTCTAGAAAGAGCTATCTGACAAGAAGC
	p35S-GmNLP5a-F	ATTACCATGGGGCGCGCCATGTCAGAACCTGAGGAAGAA
	p35S-GmNLP5a-R	TAATTAACTCTCTAGAACTCCCCCGAGCTCTCACAT
Primers for Yeast one-hybrid assay	GmNIN1b-AD-F	GATTATGCCTCTCCCgaattcATGGAATATGGTGGGTTGGT
	GmNIN1b-AD-R	cttctcgagtcggccCTAGGAGCTGGGGCTGGTGC
	AtNLP1-AD-F	GATTATGCCTCTCCCgaattcATGGAAGATGATGGTGGTAGT
	AtNLP1-AD-R	CTTCTCGAGTCGGCCTCAGGAAAGACCAGTGTTGC
	4×NRE-AtNIR1-F	aattcCCCTTTACATTGCTCAAGAGCCCTTTACATTGCTCAAGAGggtac
	4×NRE-AtNIR1-R	cCTCTTGAGCAATGTAAAGGGCTCTTGAGCAATGTAAAGGGg
	4×NRE-GmNRAMP2a-F	aattcAACCTCACTTCAGTCCTCTGAAGATAATAACCTCACTTCAGTCCTCTGAAGATAATggtac
	4×NRE-GmNRAMP2a-R	cATTATCTTCAGAGGACTGAAGTGAGGTTATTATCTTCAGAGGACTGAAGTGAGGTTg
	4×NRE-GmNRAMP2b-F	aattcCGTAATCCTTTCAAGTCACAAGCTTTAACGTAATCCTTTCAAGTCACAAGCTTTAAggtac
	4×NRE-GmNRAMP2b-R	cTTAAAGCTTGTGACTTGAAAGGATTACGTTAAAGCTTGTGACTTGAAAGGATTACGg
	GmNIGT1a-AD-F	GATTATGCCTCTCCCgaattcATGCAATTTGCTCAGAAAAT
	GmNIGT1a-AD-R	cttctcgagtcggccTCAATTGGGGACAGGTGGTG
	GmNIGT1b-AD-F	GATTATGCCTCTCCCgaattcATGCAATTTGCTGAGAAAAT
	GmNIGT1b-AD-R	cttctcgagtcggccTTAGGCAGGTGGTGAAGTTG
	4×NRE-6XNIE-F	aattcGAATCGAATCGAATCGAATCGAATCGAATCggtac
	4×NRE-6XNIE-R	cGATTCGATTCGATTCGATTCGATTCGATTCg
	4×NRE-pGmNRAMP2a（-500）-F	CTTTGATATTGGATCgaattcGGTTGTAGGTAGAGGTCTGA
	4×NRE-pGmNRAMP2a（-500）-R	tctggtaccgagctcCCGAGACATGGCATTTGACA
	4×NRE-pGmNRAMP2b（-500）-F	CTTTGATATTGGATCgaattcGCGCACTAGCATAGTAGCAT
	4×NRE-pGmNRAMP2b（-500）-R	tctggtaccgagctcGGCGTTAGAAAGAAGAAGAA
Primers for GmNIGT1a&1b vector construction	p35S-BD- AtNIGT1.1-F	gttgactgtatcgccggaatttgAT ATGATGATGTTCAAGAGCGG
	p35S-BD- AtNIGT1.1-R	aggaacatcgtatgggtAcatATTT TTATGAAAGAGGAAGAAGGT
	p35S-BD- GmNIGT1a-F	gttgactgtatcgccggaatttgAT ATGCAATTTGCTCAGAAAAT
	p35S-BD- GmNIGT1a-R	aggaacatcgtatgggtAcatATTT TCAATTGGGGACAGGTGGTG
	p35S-BD- GmNIGT1b-F	gttgactgtatcgccggaatttgAT ATGCAATTTGCTCAGAAAAT
	p35S-BD- GmNIGT1b-R	aggaacatcgtatgggtAcatATTT TTAGGCAGGTGGTGAAGTTG
	p35S-GmNIGT1a-F	ATTACCATGGGGCGCGCCATGCAATTTGCTCAGAAAATGC
	p35S-GmNIGT1a-R	TAATTAACTCTCTAGATCAATTGGGGACAGGTGGTG
	p35S-GmNIGT1b-F	ttacaattaccatggggCGCGCCATGCAATTTGCTGAGAAAAT
	p35S-GmNIGT1b-R	GGTCTTAATTAACTCTCTAGATTAGGCAGGTGGTGAAGTTG
	Cas9-GmNIGT1a&1b-F	GGATTGGTGGAAGTGAAGAGAAACGGTGG
	Cas9-GmNIGT1a&1b-R	AAACCCACCGTTTCTCTTCACTTCCACCA
	GmNIGT1a-test-F	AAAGAAAAGGGCATCTCAAGATTCT
	GmNIGT1a-test-R	CTCTCACTGGTCCTGTAGAACT
	GmNIGT1b-test-F	GGCATCTCAAGCATCTGTTGAAG
	GmNIGT1b-test-R	GAAAGAAATCTAAACGACTTGTGTC
	p35S-GmNIGT1a&1b-RNAi-F1	ttacaattaccatggggCGCGCCGCTCAGAGAAAGCAACGCAG
	p35S-GmNIGT1a&1b-RNAi-R1	AAGAAATTCTTACACatttAAATAGCATATTCTGGTGGCTGAA
	p35S-GmNIGT1a&1b-RNAi-F2	AATTTGCAGGTatttGGATCCAGCATATTCTGGTGGCTGAA
	p35S-GmNIGT1a&1b-RNAi-R2	GGTCTTAATTAACTCTCTAGAGCTCAGAGAAAGCAACGCAG
	pGmNIGT1a-GmNIGT1a-GFP-F	cgaggctcagcaggaGaatTCATTCCGTACAGCTTGACCCA
	pGmNIGT1a-GmNIGT1a-GFP-R	gcccttgctcaccatGGCGCGccGATTGGGGACAGGTGGTGAAG
	pGmNIGT1b-GmNIGT1b-GFP-F	cgaggctcagcaggaGaatTCTGCATTTAAGAAGGGAAGCTGA
	pGmNIGT1b-GmNIGT1b-GFP-R	gcccttgctcaccatGGCGCGccAGGCAGGTGGTGAAGTTGTGA
	pGmNRAMP2b-GmNIGT1a-FF	catgtcgaggctcagcaggaGaatTCCTTGAACATGCTTATCAGACAC
	pGmNRAMP2b-GmNIGT1a-FR	CTGAGCAAATTGCATGGCGTTAGAAAGAAGAAGAAGAAG
	pGmNRAMP2b-GmNIGT1a-RF	CTTCTTTCTAACGCCATGCAATTTGCTCAGAAAATGC
	pGmNRAMP2b-GmNIGT1a-RR	tcctcgcccttgctcaccatGGCGCGccGATTGGGGACAGGTGGT
Primers for RT-qPCR	GmNRAMP2a-RT-F	GTAGTCCAACCAGAATCCAGAA
	GmNRAMP2a-RT-R	GAAACGCTATGCTCATCAGAAAG
	GmNRAMP2b-RT-F	TTTCAGAATTGGTGCTGTCCTC
	GmNRAMP2b-RT-R	GATTGATCACTCAACCTCAACCCT
	GmNIGT1a-RT-F	GCTGCAGTAGCAACCACCTC
	GmNIGT1a-RT-R	GAGTGTGAATGCTCCTTCTGC
	GmNIGT1b-RT-F	ATGCTACCTCATCAGCATCTGG
	GmNIGT1b-RT-R	CCTCAGAAGGTGAATGTGAATGC
	GmEF1α-F	TGCAAAGGAGGCTGCTAACT
	GmEF1α-R	CAGCATCACCGTTCTTCAAA
Primers for EMSA	Cy5-GmNRAMP2a-1-probe-F	AGTAGTGAGTAGTCCAACCAGAATCCAGAATCCAAAGCTTTTTTTTTTTGTC
	GmNRAMP2a-1-probe-R	GACAAAAAAAAAAAGCTTTGGATTCTGGATTCTGGTTGGACTACTCACTACT
	Cy5-GmNRAMP2a-2-probe-F	AACTAGTTTAATATTGATCTGATTCTTAGAATTAATTTAAAATAA
	GmNRAMP2a-2-probe-R	TTATTTTAAATTAATTCTAAGAATCAGATCAATATTAAACTAGTT
	Cy5-GmNRAMP2b-3-probe-F	AGGAGTGACTAGTACAAACAGAATCCAAAGCTTTTTTTTTCTTCT
	GmNRAMP2b-3-probe-R	AGAAGAAAAAAAAAGCTTTGGATTCTGTTTGTACTAGTCACTCCT
	Cy5-GmNRAMP2b-4-probe-F	AATAATTCAGCACGTGACACGATTCCAATCCTCATTTGCAAAATT
	GmNRAMP2b-4-probe-R	AATTTTGCAAATGAGGATTGGAATCGTGTCACGTGCTGAATTATT
	Cy5-GmNRAMP2b-5-probe-F	CCTCCACCTTCACCTTCACCGATTCCACGCCTCCAACAAACTCCT
	GmNRAMP2b-5-probe-R	AGGAGTTTGTTGGAGGCGTGGAATCGGTGAAGGTGAAGGTGGAGG
