# Supplementary material for: Inorganic nitrogen inhibits symbiotic nitrogen fixation through blocking NRAMP2-mediated iron delivery in soybean nodules
Source: Nat Commun. 2024 Oct 17;15:8946. doi: 10.1038/s41467-024-53325-y (PMC11484902; doi:10.1038/s41467-024-53325-y)
Supplement: Supplementary file 9 — Source Data [file 41467_2024_53325_MOESM9_ESM.xlsx]

## Sheet: Fig. 1
Fig.1b
0	1	2	3	4
1.15	0.89	0.69	0.59	0.53
1.09	0.77	0.84	0.67	0.72
0.89	0.92	0.74	0.42	0.47
0.78	1.07	0.52	0.39	0.64
1.1	0.64	0.98	0.58	0.374
1.29	1.11	0.7	0.74	0.48
0.94	0.85	0.88	0.49	0.58
0.83	0.97	0.9	0.66	0.69
Fig.1c
0	1	2	3	4
181.822	218.13	151.295	47.5508	180.726
245.912	179.605	191.625	164.206	50.5513
291.007	148.325	128.145	40.3002	155.076
203.267	210.675	120.515	79.3681	133.103
276.856	162.63	138.16	106.926	72.9803
262.628	141.325	101.505	181.184	150.48
Fig.1d
0	1	2	3	4
1.23884	1.06728	0.991613	0.77993	0.803199
1.3683	1.01025	0.854708	0.871185	0.754836
1.44717	1.1916	0.918561	0.90581	0.866444
Fig.1e
10	1	2.5	10	40
163.269	83.9156	92.1227	104.556	111.44
140.256	77.5239	71.5756	60.9302	122.799
143.279	44.6207	75.8545	107.463	104.148
127.339	46.7796	38.6987	124.064	120.211
179.997	95.7738	77.4148	62.5211	96.9365
182.906	77.1596	93.3309	86.3549	134.874
143.333	29.6963	76.5495	70.3265	149.157
Fig.1f
10	1	2.5	10	40
84.29	45.95	70.36	82.26	85.25
89.59	68.36	59.68	68.59	76.36
91.28	59.68	68.95	75.69	75.25
78.26	52.64	52.59	71.15	77.54
98.25	62.18	75.26	70.25	74.25
97.99	62.68	49.68	75.58	73.69
93.65	70.26	58	68.96	84.28
95.48	52.69	78.59	63.59	81.69
88.26	48.35	71.29	67.69	75.26
85.25	50.31	59.69	82.26	89.36
83.48	54	74.85	60.28	88.33
95.69	51.25	51.54	59	84.22
92.02	53.25	84.64	86.65	90.25
93.69	60.45	76.99	82.21	78.25
89.63	47.88	62.55	74	83.36
90.14	61.54	83.05	58.395	86.65
92.21	53.32	65.69	80.63	72.35
87.1	55.98	63.025	69	74.58
88.2	57.15	70.58	73.59	75.02
82.36	59.28	72.56	78.54	74.2

## Sheet: Fig. 2
Fig.2e
	GmNramp2a			GmNramp2b
Root	0.07	0.008	0.02	0.728668	1.59475	0.860551
Nodule cortex	0.703847	0.424352	0.379806	13.6737	15.1719	17.5492
Fixation zone	1.05215	0.791869	1.44727	37.3577	24.1397	42.3219
Fig.2f
	GmNramp2a					GmNramp2b
7	0.0005	0.0356	0.02	0.0011	0.0173	0.7109	0.9475	1.19	0.7856	1.5881
14		0.0156	0.0991			2.6492	1.4908	1.5268
17	0.0194	0.0691	0.2239	0.0412	0.028	6.6835	5.6987	5.2108	4.9337	6.7905
21	1.1973	0.6603	0.3872		0.8783	23.9699	31.7684	22.6358	37.7542	20.2689
30	0.7313	1.2265	1.09	1.7845	0.2118	23.9068	12.38	15.3054	17.5096	14.1265
40	0.0078	0.0298	0.0055	0.0577	0.0518	9.88	25.1578	8.7736	16.0147	8.0207
50	0.059	0.0313	0.1714	0.1384	0.0294	4.9972	5.0065	8.5651	5.4135	9.5789
Fig.2g
	GmNramp2a				GmNramp2b
-Fe	5.25575	4.49575	4.88575	5.00575	3.82205	3.18205	4.21205	4.49205
-Mg	1.67576	1.53575	1.75575	0.265755	1.33205	1.19205	-0.17795	0.932049
-Mo	0.315755	2.57576	2.17576	0.755755	-0.58795	-0.11795	0.592049	1.73205
-S	0.735755	-0.09425	1.57576	0.035755	0.692049	-0.38795	1.52205	0.952049
-Mn	-0.15	-0.25	0.18	0.49	0.489	0.28	-0.7	0.38
-Zn	0.18	0.82	-0.25	0.37	0.09	0.15	0.28	0.87
HN	-1.21604	-1.45604	-1.58604	-1.40604	-2.06334	-1.87334	-1.61334	-1.41334
Fig.2h
	H-N				-Fe					-Fe + H-N
0	0.9521	1.1333	0.9663	0.9591	0.9521	1.1333	0.9663	0.9591		0.9521	1.1333	0.9663	0.9591
1	0.0648	0.051	0.0286	0.1376	0.9987		0.5649	0.326	1.0653	0.4928	0.4266	0.2971	0.6279
2	0.3046	0.0653	0.0255		1.2549	0.904	0.4531	0.9707		0.04622	0.456625	0.0448	0.125571	0.241986
3	0.1339	0.5773	0.0381	0.3149	1.1597		1.1798	1.5064	0.7556	0.278391	0.007207	0.487888	0.278036
4	0.5079	0.0574	0.2291	0.2181	3.8861	1.8272	2.0619	2.4234	1.7139	0.2541	0.3224	0.6545
Fig.2i
	H-N					-Fe					-Fe + H-N
0	1.28123	1.37472	0.790337	0.718365		1.28123	1.37472	0.790337	0.718365		1.28123	1.37472	0.790337	0.718365
1	0.209727	0.271563	0.314441	0.408006	0.232096	0.8478	0.7922	0.504	0.5171	2.4437	0.5151	0.2307	0.7504	0.6745	0.9392
2	0.233382	0.220005	0.144949	0.138279	0.131352	6.0095	2.822	2.1823	1.5243	1.5507	0.3272	0.3458	0.3164	0.1999	0.5983
3	0.369695	0.303035	0.046771	0.55092	0.567484	2.9048		2.1489	1.4678	1.7714	0.5113	0.1606	0.1709	0.2868	0.4049
4	0.180146	0.314043	0.484213	0.294419		2.9311	1.6136	1.5296	2.2232	1.7481	1.2278	0.8689	0.1248	0.5687	1.3485

## Sheet: Fig. 3
Fig.3e
	pGmNRAMP2a: GFP (+Fe)										pGmNRAMP2a: GFP (-Fe)										pGmNRAMP2b: GFP (+Fe)										pGmNRAMP2b: GFP (-Fe)
Fixation zone											1.06	0.89	0.67	0.59	0.99	1.24	0.84	1.16	0.71	0.69	0.95	0.87	1.21	1.02	1.32	0.85	0.94	1.06	0.79	1.14	1.32	1.99	2.58	0.88	1.78	1.56	1.84	2.47	1.05	1.22
Vasculature											0.29	0.58	0.41	0.11	0.47	0.26	0.37	0.58	0.67	0.74	0.56	0.48	0.89	0.35	0.66	0.58	0.41	0.39	0.68	0.71	0.87	0.68	1.02	0.99	0.54	0.35	0.67	0.58	1.21	1.02
Cortex											0.01	0.02	0.05	0.12	0.14	0.09	0.16	0.21	0.11	0.07	0.02	0.41	0.12	0	0.17	0.34	0.22	0.14	0.06	0.11	0.23	0.16	0.08	0.14	0.17	0.31	0.28	0.2	0.38	0.16
Fig.3f
	pGmNRAMP2a: GFP (+Fe)										pGmNRAMP2a: GFP (-Fe)										pGmNRAMP2b: GFP (+Fe)										pGmNRAMP2b: GFP (-Fe)
Uninfected cell											0.85	0.96	0.83	0.79	0.88	0.82	0.9	0.83	0.9	1	1	1	0.9	0.89	0.87	0.78	0.92	0.83	0.76	0.9	1	0.95	1	0.84	0.78	0.9	1	1	0.8	0.75
Infected cell											0	0	0	0.1	0.12	0.05	0.03	0.03	0.1	0	0	0	0.02	0.05	0.1	0	0	0.1	0.05	0.05	0	0	0	0.05	0.1	0.12	0.06	0.04	0.02	0
Fig.3i
	.GmNramp2a-GFP								GmNramp2b-GFP
0	1.17523	0.864152	1.19626	1.58244	0.85514	0.76769	0.563752	0.995327	1.33455	1.07679	0.867631	1.07632	0.700725	1.3484	0.962704	0.632882
12	0.418558	0.623832	0.672563	0.45494	0.335114	0.62016	0.751669	0.552069	0.357757	0.591567	0.709176	0.330996	0.201414	0.187329	0.398603	0.310103
24	0.0884513	0.0483979	0.0400534	0.251001	0.206943	0.365487	0.151202	0.0343792	0.0622084	0.128642	0.173949	0.200006	0.146718	0.0309868	0.0138502	0.234279

## Sheet: Fig. 4
Fig.4a
Fig.4b
EV	GmVTL1a	GmNRAMP2a	GmNRAMP2b	EV	GmVTL1a	GmNRAMP2a	GmNRAMP2b
2.32845	4.5231	1.11624	0.99678	1.34794	2.40568	0.615319	0.524752
2.48075	4.47475	1.43243	0.981757	1.38649	2.3932	0.612362	0.547933
2.58558	4.53092	1.11337	0.979486	1.42068	2.36174	0.595698	0.548618
Fig.4e
	ENO2(169)			ENO2(169)-GmNRAMP2a			ENO2(169)-GmNRAMP2b
1	0.348	0.428	0.189	0.687	0.854	0.925	0.741	0.633	0.598
5	1.265	1.189	0.987	1.854	1.993	1.618	1.749	1.941	2.077
10	1.471	1.266	1.142	1.748	2.018	2.335	1.893	2.258	2.369
100	10.258	13.021	12.015	26.358	29.365	25.354	21.356	27.245	24.269

## Sheet: Fig. 5
Fig.5b
	WT						nramp2ab-1						nramp2ab-2
HN	13.04	12.22	12.81	15.77	13.96	13.58	13.09	12.5	14.8	15.03	12.99	13.24	15.82	14.2	13.69	11.89	13.54	13.61
LN	11.72	10.98	12.84	11.88	9.98	10.74	8.32	9.78	7.59	8.55	7.01	8.64	10.04	8.82	6.95	7.61	8.04	8.39
Fig.5d
WT	nramp2a/2b-1	nramp2a/2b-2
9.1842	7.7	4.89286
7.3333	5.08	2.95556
5.17619	2.97727	6.2
9.41	4.35	3.87273
10.125	4.22353	6.43333
5.87586	5.07826	2.27619
Fig.5e
	WT					nramp2ab-1					nramp2ab-2
CK	217.335	274.507	374.943	198.265	328.265	115.404	173.158	254.45	104.265	205.734	117.717	84.9443	74.2504	128.209	193.158
H-N	224.94	190.411	170.154	177.903	98.5065	64.162	129.01	86.3823	82.0359	131.659	52.0147	127.111	98.7182	106.759	66.543
Fig.5g
	WT										nramp2ab-1										nramp2ab-2
CK	1.25	1.15	1.09	1.24	0.86	0.95	0.87	0.76	1.04	0.96	0.65	0.83	0.59	0.62	0.74	0.6	0.79	0.71	0.66	0.79	0.68	0.72	0.68	0.62	0.53	0.8	0.73	0.67	0.67	0.71
H-N	0.68	0.75	0.82	0.71	0.69	0.65	0.83	0.66	0.59	0.45	0.42	0.58	0.63	0.48	0.67	0.51	0.47	0.58	0.62	0.41	0.38	0.52	0.45	0.62	0.6	0.58	0.66	0.62	0.59	0.68
Fig.5i
	WT
CK	3	5	10	6	2	1	4	7	5	2	3	1	5	5	4	8	6	7	5	5	8	2	5	2	6	4	12	10	6	8	17	11	2	9	6	8	5	4	13	10	1	3	2	5	5	8	4	9	14
H-N	23	15	12	6	9	7	5	24	12	16	12	11	9	7	6	18	27	32	25	13	15	6	8	9	15	27	33	21	14	15	17	20	8	6	9	6	36	20	21	14	17	15	11	12	5	8	4	9	9
Fig.5j
	WT																				nramp2ab-1																				nramp2ab-2
CK	0	0	2	4	4	6	10	6	6	2	0	0	0	0	2	2	6	8	6	6	2	16	6	8	0	12	10	12	8	6	10	2	0	18	2	18	10	8	12	10	2	14	18	18	2	2	6	8	12
H-N	45	62	48	39	52	50	37	55	50	47	39	36	22	49	58	48	67	62	48	20	75	68	49	84	72	62	68	78	82	69	67	53	82	71	72	77	73	64	52	58	58	65	47	46	68	58	76	82	83
Fig.5k
	WT						GmNRAMP2a-OE						GmNRAMP2a&2b-OE
CK	590.283	544.542	417.446	513.98	685.63	736.461	443.179	470.087	361.571	701.992	317	413.387	578.198	718.879	541.247	407.245	427.129	605.296
H-N	316.258	285.279	198.085	181.215	208	221.662	364.544	360.75	398.805	521.294	290.011	419.265	432.907	306.745	485.569	605.626	366.999	469.266
Fig.5l
	WT										GmNRAMP2a-OE										GmNRAMP2a&2b-OE
CK	1.26	1.47	0.98	0.78	0.81	0.98	1.05	1.19	1.08	0.85	1.06	1.25	1.3	0.87	0.69	0.78	0.85	0.81	0.95	0.94	1.06	0.96	0.86	0.79	0.72	0.89	0.99	1.33	1.34	1.05
H-N	0.69	0.78	0.59	0.66	0.55	0.82	0.63	0.57	0.66	0.7	0.96	0.98	0.79	0.85	0.84	1.15	1.09	0.91	0.86	0.89	0.95	0.86	0.78	0.69	0.95	0.85	0.84	1.08	0.83	0.92
Fig.5m
	WT
CK	6	5	9	6	3	2	5	4	1	0	2	0	1	4	5	8	5	2	3	5	5	6	12	1	14	2	3	5	1	5	8	11	15	2	0	1	0	4	0	8	8	9	7	17	15	8	3	5	4
H-N	21	15	24	35	25	15	7	8	35	11	12	4	8	6	21	18	24	28	23	31	26	29	18	16	17	19	35	8	9	6	7	16	22	23	20	9	33	27	19	16	26	23	33	40	18	16	31	20	19
Fig.5n
	WT																				GmNRAMP2a-OE																				GmNRAMP2a&2b-OE
CK	0	0	2	4	4	6	10	6	6	2	0	0	2	4	0	6	8	2	2	2	2	4	2	0	4	4	8	4	4	6	2	2	2	0	2	6	6	4	2	8	4	2	0	6	2	4	2	2	8
H-N	32	48	55	38	47	43	39	32	36	28	50	52	62	35	40	48	42	62	52	58	6	8	4	12	16	14	18	6	2	8	4	20	18	16	14	26	20	16	20	14	6	8	6	8	14	10	12	16	12
[truncated: 101 more columns]

## Sheet: Fig. 6
Fig.6f
BD-GmNIGT1a	BD-GmNIGT1b	BD-AtNIGT1.1	BD
0.240113	0.614907	0.744048	0.784946
0.410448	0.649606	0.649606	0.973585
0.538462	0.581132	0.418033	0.924528
0.733333	0.420561	0.435028	1.33838
0.591078	0.761194	0.360465	0.677817
0.354167	0.466102	0.278689	1.25284
0.649606	0.574822	0.84106	1.19626
0.713483	0.370056	0.531746	1.6242
0.331507	0.172485	0.385827	1.06452
0.723837	0.321429	0.396226	0.750685
0.383598	0.323232	0.486034	0.841808
0.612583	0.44186	0.353503	0.845714
0.512422	0.388406	0.388889	1.27692
0.461832	0.337634	0.348101	0.801223
0.465116	0.635659	0.406977	1.03385
Fig.6g
BD-GmNIGT1a	BD-GmNIGT1b	BD-AtNIGT1.1	BD
0.616793	0.390355	0.536949	1.4368
0.270342	0.062191	0.382321	0.797114
0.225759	1.0518	0.934883	1.00895
1.2508	0.625403	0.583521	1.26827
0.308396	0.786139	1.13513	0.464212
1.15098	0.490681	1.05911	1.08137
0.310541	0.625403	0.356718	1.35929
1.15098	1.18333	1.28597	1.04143
0.780709	1.38786	0.032999	2.18642
0.389197	0.504476	0.035861	0.48249
0.307481	0.21592	0.112545	2.61819
0.116514	0.106474	0.014974	0.828499
0.202862	0.345935	0.210016	0.411388
0.253239	0.305358	0.001552	1.02
0.093336	0.489225	0.04865
0.30962	0.126619	0.577772
0.067385	0.492628
1.32737	0.800277
	0.535356
	0.034163

## Sheet: Fig. 7
Fig.7b
WT1	nigt1ab-RNAi	nigt1ab-cr	WT2	GmNIGT1a-OE
10.74	10.64	10.92	8.88	5.92
6.87	10.57	9.18	8.76	4.61
7.72	8.42	7.57	9.84	3.81
8.1	7.52	12.34	6.33	2.82
9.85	8.57	11.05	7.49	2.71
8.34	10.14	12.87	7.88	2.63
8.86	9.98	8.55	9.85	3.15
12.69		10.8	8.62	5.41
10.71		13.02	9.91	6.85
10				2.9
11.2
12.24
11.05
11.08
11.23
Fig.7c
WT1	nigt1ab-RNAi	nigt1ab-cr	WT2	GmNIGT1a-OE
13.2917	8.7214	10.5541	14.1048	4.92667
10.0242	10.2615	10.975	13.912	7.83182
7.9719	10.38	15.05	9.23333	9.8
14.0833	7.6114	9.8524	11.9231	8.1529
8.1808	11.0588	9.7816	12.6857	5.68667
12.2636	9.1905	10.4643	15.2063	8.67
9.8424	12.3563	10.5679	10.1167	6.80769
7.8029	8.5242	11.9774
8.9114	9.9857
11.6222	9.3708
12.9429
14.2304
11.6938
11.9556
9.9295
11.1324
12.3548
13.3536
11.9147
Fig.7d
WT1	nigt1ab-RNAi	nigt1ab-cr	WT2	GmNIGT1a-OE
24	42	26	21	17
33	39	36	25	16
32	30	20	19	20
24	35	42	24	15
26	34	38	16	22
35	21	56	29	9
35	32	28	13	13
33	33	31	21	10
23	42	18	35	15
25	48	37	20	16
31	27		25	12
20	20
30	30
35
25
23
32
45
44
34
31
28
34
Fig.7e
	WT1														nigt1ab-RNAi										nigt1ab-cr					WT2						GmNIGT1a-OE
CK	0.72	0.98	1.08	0.6	1.04	1	0.82	1.08	1.54	1.14	1.3397		0.9412	1.7413	0.82	1.41	0.87	1.05	1.46	0.68	1.42	1.05	1.27	1.87	1.2657	1.1298	1.5671	1.82	2.2692	0.95	1.26	0.87	0.83	1.18	1.34	0.46	0.66	0.67	0.71	0.36	0.25
H-N	0.29	0.56	0.45	0.44	0.62	0.75	0.22	0.18	0.34	0.39	0.3658	0.3204	0.3985	0.4319	1.248	0.895	0.741	1.245	0.998	1.52	1.34	1.05	0.89	1.25	0.5205	0.532	1.2376	0.6901	0.8156	0.36	0.62	0.52	0.46	0.51	0.69	0.34	0.62	0.16	0.22	0.39	0.25
Fig.7f
	WT1														nigt1ab-RNAi										nigt1ab-cr					WT2						GmNIGT1a-OE
CK	0.96	0.85	0.79	0.99	0.7	1.25	1.36	1.44	1.2	1.11	1.0793		0.9076	0.8795	0.67	0.99	1.58	1.36	1.56	1.11	1.7	1.74	1.01	0.69	2.4088	1.6675	2.0912	2.6971	2.3781	0.85	0.79	0.93	1.06	1.11	0.92	0.66	0.35	0.14	0.25	0.11	0.32
H-N	0.34	0.35	0.64	0.58	0.47	0.69	0.68	0.74	0.15	0.24	0.3376	0.3181	0.2876	0.3765	1.02	0.98	0.78	1.52	1.14	1.74	1.36	1.62	1.02	1.24	0.7374	0.9281	0.7278	0.6878	1.05066	0.36	0.45	0.49	0.52	0.6	0.28	0.25	0.15	0.34	0.48	0.62	0.35
Fig.7g
	WT1													nigt1ab-RNAi						nigt1ab-cr
CK	269.625	385.159	419.685	369.587	453.952	336.352	334.263	484.914	403.217	449.147	362.25	370.06	414.361	465.365	249.369	352.265	368.268	328.195	357.369	386.341	412.221	254.628	268.23	253.886	273.849	311.834
H-N	253.296	205.528	241.329	198.265	169.658	176.696	285.865	275.8		151.96	215.095			356.264	254.625	295.321	264.269	319.265	235.254	347.351	261.61	396.604	250.162	369.932	417.519	274.29
Fig.7h
	WT2						GmNIGT1a-OE
CK	465.625	396.264	504.625	402.365	357.658	596.365	206.369	256.368	236.365	175.698	263.269	309.365
H-N	253.365	263.215	303.124	186.336	206.358	228.598	163.369	205.363	215.369	175.698	251.365	163.254
Fig.7j
	WT1																				nigt1ab-RNAi										nigt1ab-cr										WT2
CK	1.38	1.45	0.86	0.79	0.99	1.06	1.35	1.41	0.68	0.72	1.06	0.95	0.69	0.77	1.35	1.32	0.95	0.86	0.97	1.04	1.29	1.38	1.08	0.96	0.87	0.88	0.91	1.46	1.18	0.83	1.26	0.95	0.78	1.23	1.34	0.87	0.91	0.81	1.38	1.42	1.05	1.08	1.17	0.87	0.95	0.93	1.33	1.24	0.9
H-N	0.68	0.74	0.59	0.62	0.66	0.8	0.55	0.62	0.7	0.62	0.47	0.69	0.55	0.49	0.69	0.53	0.58	0.52	0.67	0.42	0.96	0.85	1.08	0.85	0.96	0.79	1.09	0.99	0.82	0.96	0.89	0.76	0.99	1.05	0.95	0.82	0.83	0.94	0.73	0.77	0.68	0.64	0.62	0.59	0.54	0.7	0.52	0.48	0.66
Fig.7l
	WT1
CK	6	3	15	20	12	0	2	5	8	4	7	2	1	2	12	15	4	7	14	17	13	11	10	10	2	5	6	9	8	9	3	5	14	10	0	2	1	5	0	5	8	2	1	15	10	11	13	2	9
H-N	21	2	8	9	5	8	14	24	35	6	27	19	36	44	25	16	18	25	27	23	34	30	13	19	17	29	47	38	40	26	30	8	9	40	19	18	36	32	33	25	16	27	20	29	34	33	36	24	18
Fig.7m
	WT1																																								nigt1ab-RNAi
CK	2	6	4	2	10	6	8	8	4	0	2	8	8	2	2	10	0	2	0	2	0	6	12	0	0	4	8	6	8	10	4	6	8	2	4	8	6	2	2	6	8	8	6	2	0	4	4	0	6
H-N	38	48	56	58	62	38	50	48	42	52	58	56	30	48	62	66	60	62	52	42	42	68	48	38	36	30	48	50	52	46	54	62	50	58	48	42	40	46	54	56	24	18	16	32	22	18	26	22	28
[truncated: 251 more columns]

## Sheet: Supplementary Fig.
Supplementary Fig.2a
	Ammonium+Nitrate				Ammonium					Nitrate
0	0.9521	1.1333	0.9663	0.9591	0.9521	1.1333	0.9663	0.9591		0.9521	1.1333	0.9663	0.9591
1	0.0648	0.051	0.0286	0.1376	0.8292	0.0889	0.1321	0.0853	0.2899		0.0255		0.4103	0.021
2	0.3046	0.0653	0.0255		0.0837	0.0833	0.6188	0.4048	0.0224		0.1354		0.0911	0.233
3	0.1339	0.5773	0.0381	0.3149	0.0143	0.0453			0.3276	0.001	0.0167	0.0243	0.0453	0.1379
4	0.5079	0.0574	0.2291	0.2181	0.054	0.1305	0.2973	0.2684	0.0857	0.0891	0.1083	0.0581	0.1065	0.0229
Supplementary Fig.2b
	Ammonium+Nitrate					Ammonium					Nitrate
0	1.28123	1.37472	0.790337	0.718365		1.28123	1.37472	0.790337	0.718365		1.28123	1.37472	0.790337	0.718365
1	0.209727	0.271563	0.314441	0.408006	0.232096		0.674		0.4505	0.4953	0.0894	0.297	0.0685	0.3126	0.3133
2	0.233382	0.220005	0.144949	0.138279	0.131352		0.3201	0.6551	0.6973	0.0632	0.3025	0.2042		0.2283	0.2253
3	0.369695	0.303035	0.046771	0.55092	0.567484	0.0809	0.0392		0.4067		0.2509	0.1913	0.5305	0.1031	0.1681
4	0.180146	0.314043	0.484213	0.294419		0.4067	0.8355	0.4533	0.4724	0.2036	0.4056	0.2219	0.3375	0.0017
Supplementary Fig.2c
	CK					H-N
7	0.7039	1.4867	1.9049	0.3938	1.2738	1.5657	1.5092	1.732	1.4918	2.0911
14	1.5845	0.7867	0.6153			1.5798	1.331	3.4213	2.8935
17	0.5712	1.0737	0.7412	0.6427	0.6188	4.5828	1.9809	3.3404	2.2388	1.8148
21	1.4107	1.0688	1.5204		2.0558	2.257	2.6602	1.5594	3.7796	2.3616
30	0.7483		1.5909	1.2534	0.7718	2.8629	2.5951	1.5806	2.1155
40	0.8831	1.5782	0.9535	1.1136		1.9132	2.7169	4.1483	2.8163	2.5299
50	0.3403	0.4707	0.8338	0.8322	0.9529	3.8643	1.724	3.0032	1.8918	1.2768
Supplementary Fig.2d
	CK					H-N
7	0.8749	0.842	1.4633	0.626	1.482	2.5306	2.1881	2.7947	2.2744	2.7421
14	1.1864	0.8116	1.3685			3.4583		2.1806	1.7769
17	0.845	1.141	1.1066	0.8364	0.7796	4.823	3.3008	3.8756	3.3705	3.0539
21		1.5126	1.1747	2.2821	1.2363	2.7086	3.3845	2.1169	2.1776	1.9003
30	1.4886		1.6352	1.7104	1.1528	3.698	1.8038	1.8472	2.0905
40	0.4589		1.0182	1.4627	1.8546	2.4389	2.9682	4.4717	2.881	2.8783
50	0.5513	0.6613	0.3762	0.8098	0.7709	2.3123	1.4291	3.169	1.5303	1.7086
Supplementary Fig.3e
	pGmNRAMP2a: GFP (+Fe)										pGmNRAMP2a: GFP (-Fe)										pGmNRAMP2b: GFP (+Fe)										pGmNRAMP2b: GFP (-Fe)
Fixation zone											0.69	0.86	0.99	1.22	0.65	1.05	1.29	1.12	1.08	0.88	0.96	0.89	1.02	1.06	1.14	1.13	0.94	0.83	1.17	1.2	1.59	2.05	2.84	1.96	2.9	3.24	3.64	2.01	1.21	1.39
Vasculature											0.35	0.55	0.67	0.26	0.68	0.36	0.84	0.81	0.33	0.29	0.69	0.58	0.55	0.536	0.61	0.67	0.48	0.39	0.68	0.87	0.96	1.28	0.68	0.95	0.78	1.96	2.08	2.19	1.49	1.77
Cortex											0.08	0.12	0.06	0.03	0.01	0.11	0.15	0.19	0.18	0.07	0.26	0.14	0.15	0.17	0.09	0.06	0.08	0.21	0.08	0.15	0.32	0.14	0.26	0.15	0.52	0.15	0.21	0.14	0.38	0.16
Supplementary Fig.3f
	pGmNRAMP2a: GFP (+Fe)										pGmNRAMP2a: GFP (-Fe)										pGmNRAMP2b: GFP (+Fe)										pGmNRAMP2b: GFP (-Fe)
Uninfected cell											0.98	0.95	0.96	0.93	0.89	0.88	0.95	0.97	0.9	0.96	0.95	0.86	1	1	0.99	0.93	0.92	0.95	0.94	0.98	0.98	0.98	1	1	0.95	0.92	0.88	0.98	0.94	0.93
Infected cell											0	0.1	0.02	0.12	0.06	0.14	0.05	0.06	0.01	0	0	0	0.06	0.02	0.12	0.02	0.02	0	0.04	0.03	0.02	0.04	0.05	0.02	0.01	0.1	0.06	0.08	0.04	0
Supplementary Fig.4c
	EV			GmVTL1a			GmNRAMP2a			GmNRAMP2b			GmNRAMP2b-FL
0	0.33	0.42	0.47	0.45	0.36	0.58	0.42	0.38	0.53	0.29	0.34	0.26	0.48	0.43	0.51
0.5	1.06	0.95	1.21	1.34	1.39	1.46	0.98	0.95	1.02	1.18	1.2	1.26	1.38	1.22	1.1
1	1.55	1.62	1.48	3.12	2.94	3.08	0.87	1.03	0.96	0.92	0.96	0.99	1.2	1.06	1.13
2	2.79	2.88	2.96	4.89	4.8	4.91	1.37	1.74	1.35	1.19	1.18	1.17	1.92	1.76	1.83
Supplementary Fig.5f
	GmNramp2a-GFP								GmNramp2b-GFP
0	1.256	1.106	0.869	0.789	0.958	0.957	1.068	1.104	1.058	1.11	0.936	0.874	0.992	1.205	1.087	0.798
12	0.685	0.789	0.369	0.845	0.153	0.958	0.663	0.53	0.696	0.369	0.338	0.585	0.748	0.654	0.415	0.365
24	0.069	0.152	0.0158	0.0369	0.188	0.204	0.159	0.308	0.156	0.235	0.147	0.248	0.326	0.045	0.095	0.147
Supplementary Fig.8b
	WT				nramp2b
0.1	0.5591	0.5293	0.557	0.6129	0.6464	0.6056	0.6031	0.59
10	0.755	0.7742	0.8742	0.8629	0.9755	0.6964	0.7387	0.7051
Supplementary Fig.8d
	WT				nramp2b
0.1	4.25	3.78	4.86	4.39	4.66	3.96	3.75	4.22
10	6.25	5.48	6.74	5.69	6.85	5.63	6.24	5.57
Supplementary Fig.8e
	WT					nramp2b
0.1	26	18	11	20	21	10	21	10	33	25
10	35	29	31	22	28	26	35	40	35	21
Supplementary Fig.8f
	WT							nramp2b
0.1	2.911	4.338	2.303	2.904	2.328	2.77	2.024	2.026	3.305	5.4	3.546	3.4	3.77	3.314
10	5.92	7.85	4.96	5.29	5.68	6.34	7.25	6.35	8.59	7.36	6	5.21	4.86	7.26
Supplementary Fig.8g
	WT						nramp2b
CK	5.29	6.54	3.99	4.58	4.31	6.69	6.35	4.6	5.29	3.47	4.89	5.95
H-N	2.59	1.68	3.54	3.46	2.17	1.86	2.58	3.26	1.86	3.02	2.59	3.88
Supplementary Fig.8h
	WT				nramp2b
0.1	3.95177	4.29453	2.6072	3.39286	10.2852	8.52973	7.58159	9.59644
10	1.0811	0.759173	1.0811	1.12701	2.08855	3.89737	2.6805	2.48372
Supplementary Fig.9a
WT	nramp2a/2b-1	nramp2a/2b-2
7.69326	4.97624	0.113634
5.11135	2.679	4.35337
8.38856	5.25629	5.73778
3.22992	4.11569	3.61349
5.85076	2.78878	3.02826
5.72434	6.68527	5.26706
7.94569	3.67786	4.7143
5.93696	2.47967	1.65446
8.63083	2.6876	3.7631
8.09361	1.72417	2.51074
Supplementary Fig.9b
	WT				nramp2a/2b-1				nramp2a/2b-2
0.1	2.984	3.61765	3.78235	3.36667	2.02308	1.87273	2.21905	2.36364	2.77895	2.00385	1.61	1.72353
10	6.77778	5.99615	6.60256	5.77143	4.12162	5.16923	6.06071	4.98571	7.72667	5.42812	5.61071	8.78462
Supplementary Fig.9c
	WT								nramp2a/2b-1								nramp2a/2b-2
0.1	6.60614	5.42727	1.67253		1.27362		3.00081	6.61593	1.29038	1.10367	2.89564	2.35786	3.18229	2.36799	1.28214	2.23544	0.888739	0.816032	1.26596	2.38268	1.34623	0.796309	0.654695	1.30043
10	7.41294	4.47268	6.98654	5.68943	5.162	6.60457	4.7171	6.09459	6.12645	7.43195	4.68058	5.25211	6.84819	4.72553	3.57249	6.2	5.0484	4.23423	7.20468	5.87185	4.37631	3.96679	4.07958	4.1508
Supplementary Fig.9e
WT	0.434783	0.619048	0.4	0.571429	0.48	0.52381	0.588235	0.5625	0.44
nramp2a/2b-1	0.454545	0.44	0.6	0.47619	0.434783	0.470588	0.444444	0.461538	0.428571
nramp2a/2b-2	0.4375	0.545455	0.529412	0.481481	0.45	0.5	0.416667	0.380952	0.5
Supplementary Fig.9g
WT	688.32	701.14	535.17	580.24	467.33	556.1	514.16	504.58	654.52	520.34	534.97	542.44	441.98	654.52	661.23	277.56	348.39	449.47	474.65	526.21	408.19	407.13	457.63	636.5	222.93	613.05	551.2	561.63	415.25	536.65	579.65	697.44	568.05
nramp2a/2b-1	730.04	771.37	737.49	516.95	721.58	686.44	602.65	593.53	627.18	535.58	594.19	567.86	678.81	576.83	446.1	755	533.9	644.57	467.33	758.98	458.88	746.53	569.38	695.12	535.18	525.49	754.24	662.37	510.24	457.63	542.64	721.58	561.63
nramp2a/2b-2	723.13	707.51	777.17	577.83	589.7	715.94	441	262.85	395.8	738.04	507.13	699.09	728.86	749.65	795.85	586.28	516.95	424.07	454.61	466.8	798.23	441.98	568.05	491.6	534.17	517.23	518.54	614.98	714.55	895.62	628.03	618.52	434.28
Supplementary Fig.9h
WT	19	21	21	20	16	29	25	17	17	21	19	20	17	20	18	23
nramp2a/2b-1	12	17	22	18	17	23	26	22	21	11	19	20	25	17	16	23
nramp2a/2b-2	14	27	17	22	15	21	19	26	20	17	20	17	16	24	22	26
Supplementary Fig.9j
WT	nramp2a/2b-1	nramp2a/2b-2
1.59	1.354	1.247
1.697	1.158	1.068
1.748	1.247	1.149
Supplementary Fig.9k
	WT			nramp2a/2b-1			nramp2a/2b-2
Uninfected cell	7.58	6.64	9.26	15.28	13.68	17.39	18.57	19.26	15.76
Infected cell	39.25	41.88	42.97	29.47	30.28	32.58	26.98	28.79	25.41
Supplementary Fig.9m
	WT						nramp2a/2b-1				nramp2a/2b-2
-Mn	0.74	0.64	0.65	0.68	0.52	0.57	0.61	0.66	0.54	0.73	0.82	0.75	0.45	0.63	0.57	0.59
-Cu	0.85	0.79	0.97	0.82	0.99	1.02	1.04	0.91	1.11	0.84	1.09	0.91	0.71	1.03	0.98	0.94
-Zn	0.76	0.97	0.97	0.84	0.95	0.86	0.84	1.09	1.05	1	0.89	0.99	0.97	0.93	0.85	1.07
Supplementary Fig.9n
	WT						nramp2a/2b-1				nramp2a/2b-2
-Mn	0.641697	0.772199	0.532817	0.717346	0.458024	0.630114	0.573946	0.659756	0.496294	0.678166	0.506379	0.490603	0.359919	0.545591	0.492134	0.665714
-Cu	0.604889	0.824221	0.803087	1.34749	1.08449	0.892943	0.768074	0.999192	1.16275	1.08449	0.946393	1.29056	0.812388	0.633285	1.10179	0.601007
-Zn	1.16251	0.870479	1.2521	0.607965	1.19657	1.08161	0.96	1.23268	0.88	1.2521	0.925628	0.953701	0.802768	0.892785	0.684488	1.01432
Supplementary Fig.11c
	CK										H-N
WT	0.689	0.854	0.985	1.085	1.224	0.773	1.136	1.208	0.992	1.116	0.229	0.324	0.147	0.086	0.187	0.422	0.348	0.215	0.16	0.067
vtl1-1	0																			0
Supplementary Fig.12b
WT	8.49	8.35	6.7	7.34	6.62	7.53	8.16	7.09	7.5
GmNRAMP2a-OE	7.78	8.21	6.79	7.54	7.61	7.81	6.81	6.95	7.38
GmNRAMP2a&2b-OE	9.15	7.54	8.37	6.87	8.09	4.14	9.09	7.09	5.85
Supplementary Fig.12d
WT	6.61	7.2425	6.4472	7.0441	5.9028	5.7259	5.2036	7.9368	6.7037	6.95
GmNRAMP2a-OE	6.1	6.65	6.658	7.6688	7.0971	5.4649	4.6773	4.8833	4.2714	7.4111
GmNRAMP2a&2b-OE	9.9742	6.875	5.6657	6.2949	5.7136	7.96	5.9158	6.4	6.8478	7.6955
Supplementary Fig.12e
WT	40	40	36	34	36	54	28	38	27	32
GmNRAMP2a-OE	42	30	50	32	34	37	44	36	42	36
GmNRAMP2a&2b-OE	31	28	35	39	44	15	57	42	46	22
Supplementary Fig.13b
	CK				H-N
P5	0.810846	0.39708	0.667806	0.468948	0.056622	0.21576	0.340919	0.394337
P4	0.730775	0.516736	0.857079	0.502606	0.223369	0.237747	0.278838	0.408243
P3	0.705883	0.614506	0.794159	0.761808	0.286677	0.581359	0.513167	0.557676
P2	1.17895	0.577343	1.08485	0.827884	0.251303	0.593574	0.475494	0.278838
P1	1.29011	0.746131	0.715736	1.45145	0.667806	0.373065	0.352941	0.373065
Supplementary Fig.14b
WT	GmNIN1b-OE	GmNIN2b-OE	GmNLP1b-OE	GmNLP2a-OE	GmNLP3a-OE	GmNLP4a-OE	GmNLP5a-OE
0.727995	0.214939	0.409518	1.68568	0.575678	0.764188	0.791137	0.83047
1.15829	0.432868	1.16635	0.759611	1.16743	0.748461	0.967276	0.980779
0.713013	0.401091	1.32134	0.556068	0.974905	2.05908	0.859756	0.497235
0.698339	0.780245	1.9752	0.522439	1.25992	0.987601	1.09581	1.13445
0.960595	0.341984	1.96156	0.616996	2.4005	0.60794	1.00835	0.94737
1.71951	0.824734		1.05946	1.19196
0.921464			1.47768	0.579682
0.753667			0.73884
1.13445
1.8302
Supplementary Fig.14c
WT	GmNIN1b-OE	GmNIN2b-OE	GmNLP1b-OE	GmNLP2a-OE	GmNLP3a-OE	GmNLP4a-OE	GmNLP5a-OE
1.12896	0.832199	0.820742	1.04608	1.6529	1.37078	0.488016	1.67597
0.815072	0.588453	1.02456	1.48968	0.787308	1.42899	1.52098	1.88557
1.1607	0.418994	0.512278	0.879649	1.5966	0.739694	1.08298	2.04911
1.22689	0.369847	0.72951	0.955945	1.48968	0.942785	0.523042	0.837987
1.06069	0.750019	0.662044	0.719467	0.51943	1.7593	1.15269	0.879649
0.861546	0.210954		0.929805	1.71119
0.91067			2.04911	1.46917
1.12896
1.23542
0.657471
Supplementary Fig.14d
WT	GmNIN1b-OE	GmNIN2b-OE	GmNLP1b-OE	GmNLP2a-OE	GmNLP3a-OE	GmNLP4a-OE	GmNLP5a-OE
2.48	0.6	1.76	2.61	2.49	3.06	2.31667	3.16
2.39	0.9	2.65	2.55	3.05	1.90909	3.13	3.7
2.64444	0.89	2.35833	2.41	3.55385	3.28	3.32	3.03
4.5625	0.63	3.74	3.65	3.6	2.06667	4.74444	2.61
1.76667	0.75	3.15	4.9	3.17	5.98571	5.7375	2.04167
3.14	1.15	2.1	4.21	4.15	3.18	3.83333	1.89167
6.12	1.55		4.08	3.67
4.16			5.26	5.76
3.67			3.31	4.28333
3.27			1.9	2.03
3.2			3.54
3.39
3.33
3.48889
6.81429
4.77143
1.86
2.11818
1.975
1.75833
Supplementary Fig.15b
	GmNIGT1.1-GFP (CK)										GmNIGT1.1-GFP (H-N)										GmNIGT1.2-GFP (CK)										GmNIGT1.2-GFP (H-N)
Fixation zone	1.25	1.05	0.98	0.87	0.79	1.14	1.06	1.34	0.88	1.07	2.59	3.48	2.4	1.57	1.39	3.14	3.54	4.25	2.74	1.95	0.89	0.377	0.59	1.06	0.78	0.69	0.94	0.47	1.14	0.68	1.52	1.65	2.47	1.14	2.1	1.46	2.02	2.24	1.19	1.88
Vasculature	1.28	1.47	1.69	1.64	1.25	1.07	1.05	1.64	0.97	1.11	1.59	2.44	1.69	1.38	1.95	2.96	3.14	2.74	2.55	2.38	0.54	0.68	0.87	1.47	1.05	1.2	0.67	0.31	1.18	0.89	1.38	2.14	1.47	1.32	1.19	1.15	1.12	0.79	1.78	1.49
Cortex	0.26	0.34	0.58	0.67	0.29	0.64	0.81	0.22	0.18	0.37	1.17	1.69	2.41	1.67	1.65	1.54	2.22	1.79	2.75	2.37	0.12	0.18	0.55	0.68	0.37	0.49	0.34	0.22	0.11	0.31	1.59	1.34	1.04	1.69	1.57	0.99	0.69	1.37	1.37	0.89
Supplementary Fig.15c
	GmNIGT1.1-GFP (CK)										GmNIGT1.1-GFP (H-N)										GmNIGT1.2-GFP (CK)										GmNIGT1.2-GFP (H-N)
Uninfected cell	0.96	0.9	0.95	0.85	0.95	0.93	0.84	0.88	0.92	0.89	0.95	1	1	0.85	0.86	0.9	1	0.87	0.95	0.83	1	0.88	0.97	0.98	0.95	0.85	0.96	1	1	0.9	0.95	0.97	0.89	0.93	0.84	1	0.9	1	0.82	0.89
Infected cell	0	0	0	0	0	0	0	0	0	0	0	0	0	0.05	0	0	0	0	0	0	0	0	0	0	0	0.05	0	0	0	0	0	0	0.02	0.05	0	0	0	0	0	0
Supplementary Fig.16b
	CK										H-N
Fixation zone	0.98	0.64	0.54	1.26	1.54	1.18	0.72	1.35	1.2	1.15	2.16	1.95	1.48	3.08	2.54	1.69	2.47	3.55	1.6	2.18
Vasculature	0.69	0.85	0.78	0.84	0.91	1.26	1.48	1.38	1.11	1.47	1.34	1.19	2.42	2.15	1.96	3.05	2.17	2.68	1.78	2.74
Cortex	0.65	0.34	0.78	0.98	0.62	1.09	0.37	0.24	0.88	1.19	1.96	1.54	2.04	1.47	1.68	1.88	2.45	2.16	2.41	2.03
Supplementary Fig.16c
	CK										H-N
Fixation zone	1.26	0.89	1.65	0.55	1.25	1.34	0.67	0.94	0.63	1.24	0.26	0.18	0.35	0.22	0.14	0.16	0.38	0.56	0.41	0.2
Vasculature	0.69	1.09	1.16	0.49	0.39	0.22	0.78	0.27	0.76	0.33	0.06	0.14	0.08	0.03	0.24	0.16	0.1	0.13	0.17	0.1
Cortex	0.26	0.16	0.09	0.15	0.17	0.21	0.37	0.45	0.11	0.19	0	0	0	0.02	0.06	0.07	0.12	0.15	0.06	0.17
Supplementary Fig.16e
	WT										pGmNIGT1a:GmNRAMP2b-GFP										pGmNRAMP2b:GmNIGT1a-GFP
CK	1.26	1.08	0.69	0.95	0.78	0.84	0.93	1.09	1.24	1.1	1.06	1.22	1.38	0.95	0.74	0.83	1.54	1.18	0.78	0.93	0.68	0.78	0.45	0.52	0.39	0.69	0.85	0.7	0.46	0.33
H-N	0.69	0.49	0.87	0.52	0.44	0.67	0.39	0.61	0.8	0.53	0.96	0.86	0.85	0.78	0.91	0.83	0.69	0.79	0.88	1.25	0.52	0.38	0.47	0.36	0.29	0.58	0.61	0.48	0.37	0.42
Supplementary Fig.16g
	WT
CK	3	5	9	12	10	4	7	3	8	10	15	1	5	9	17	12	6	3	5	8	15	10	14	2	7	4	6	6	9	2	3	5	2	10	11	9	5	5	7	6	2	1	10	15	10	13	11	17	9
H-N	35	21	48	12	16	35	21	14	17	15	25	24	35	26	40	18	9	7	36	34	8	14	10	8	18	28	30	36	24	26	51	42	36	25	22	21	14	19	16	24	27	17	18	23	15	35	28	34	42
Supplementary Fig.16h
	WT																				pGmNIGT1a:GmNRAMP2b-GFP																				pGmNRAMP2b:GmNIGT1a-GFP
CK	4	8	10	14	12	16	8	2	6	8	12	10	8	10	14	12	16	6	2	4	4	6	2	8	12	8	16	2	8	6	6	14	2	4	18	6	4	2	8	2	14	9	15	26	28	35	27	12	26
H-N	52	56	35	45	48	32	28	41	39	25	38	53	42	50	58	55	57	46	59	47	16	25	18	33	24	26	25	28	19	35	24	41	26	35	26	20	22	28	39	31	35	51	56	54	48	47	49	52	26
[truncated: 101 more columns]
